# Supplementary material for: Host matters: coral reef fish species show distinct skin microbiome responses to upwelling-driven environmental changes
Source: BMC Microbiol. 2026 Apr 21;26:527. doi: 10.1186/s12866-026-05036-1 (PMC13238074; doi:10.1186/s12866-026-05036-1)
Supplement: Supplementary file 2 — Supplementary Material 2. Contaminant detection with decontam. [file 12866_2026_5036_MOESM2_ESM.zip]

Archive with 4 entries (4 files):
- Supp_file_S1_Fish_ROHR_06_contamdf.prev.csv
- __MACOSX/._Supp_file_S1_Fish_ROHR_06_contamdf.prev.csv
- Supp_file_S2_Water_ROHR_08_contamdf.prev.csv
- __MACOSX/._Supp_file_S2_Water_ROHR_08_contamdf.prev.csv
