# Supplementary material for: Host matters: coral reef fish species show distinct skin microbiome responses to upwelling-driven environmental changes
Source: BMC Microbiol. 2026 Apr 21;26:527. doi: 10.1186/s12866-026-05036-1 (PMC13238074; doi:10.1186/s12866-026-05036-1)
Supplement: Supplementary file 2 — Supplementary Material 2. Contaminant detection with decontam. [file 12866_2026_5036_MOESM2_ESM.zip › Supp_file_S1_Fish_ROHR_06_contamdf.prev.csv]

raw_sequence	freq	prev	p.prev	contaminant
TACGTAGGGTCCAAGCGTTAATCGGAATTACTGGGCGTAAAGCGTGCGCAGGCGGTTGTGCAAGACCGATGTGAAATCCCCGGGCTTAACCTGGGAATTGCATTGGTGACTGCACGGCTAGAGTGTGTCAGAGGGGGGTAGAATTCCACGTGTAGCAGTGAAATGCGTAGAGATGTGGAGGAATACCGATGGCGAAGGCAGCCCCCTGGGATAACACTGACGCTCATGCACGAAAGCGTGGGGAGCAAACAGG	0.002006407	67	0.000736201	TRUE
TACGGAGGGGGCTAGCGTTGTTCGGAATTACTGGGCGTAAAGCGCACGTAGGCGGACGGAGAAGTCAGAGGTGAAATCCCAGGGCTCAACCTTGGAACTGCCTTTGAAACTTTCTGTCTTGAGGTCGAGAGAGGTGAGTGGAATTCCGAGTGTAGAGGTGAAATTCGTAGATATTCGGAGGAACACCAGTGGCGAAGGCGGCTCACTGGCTCGATACTGACGCTGAGGTGCGAAAGCGTGGGGAGCAAACAGG	5.77773201367726e-05	2	0.002039817	TRUE
TACGGAGGGAGCTAGCGTTGTTCGGAATTACTGGGCGTAAAGCGCACGTAGGCGGCTTTGTAAGTTAGAGGTGAAAGCCCGGGGCTCAACCCCGGAACTGCCTTTAAGACTGCATCGCTTGAATCCAGGAGAGGTGAGTGGAATTCCGAGTGTAGAGGTGAAATTCGTAGATATTCGGAAGAACACCAGTGGCGAAGGCGGCTCACTGGACTGGTATTGACGCTGAGGTGCGAAAGCGTGGGGAGCAAACAGG	0.000235122	3	0.005996635	TRUE
GACGTAGGGGGCGAGCGTTGTCCGGAGTTACTGGGCGTAAAGGGCGCGTAGGCGGTTTAGCAAGTCAGGTGTAAAAGGCCACGGCTCAACCGTGGATATGCATCTGAAACTGCTGAGCTAGAGGGCAGGAGAGGGGAGTGGAATTCCCGGTGTAGCGGTGAAATGCGTAGATATCGGGAGGAATACCAGTGGCGAAGGCGACTCCCTGGACTGGCCCTGACGCTGAGGCGCGAGAGCGTGGGGAGCAAACAGG	0.000149506	4	0.011747639	TRUE
TACAGAGGGTGCAAGCGTTAATCGGAATTACTGGGCGTAAAGCGCACGTAGGCGGTTTTTTAAGTCAGATGTGAAAGCCCCGGGCTCAACCTGGGAATTGCATTTGAAACTGGGAAACTAGAGTGTGTGAGAGGGGGGTAGAATTCCAAGTGTAGCGGTGAAATGCGTAGAGATTTGGAGGAATACCAGTGGCGAAGGCGGCCCCCTGGCACAACACTGACGCTCAGGTGCGAAAGCGTGGGGAGCAAACAGG	0.000181111	4	0.011747639	TRUE
TACGGAGGGTGCAAGCGTTAATCGGAATTACTGGGCGTAAAGCGCACGCAGGCGGTTTGTTAAGTCAGATGTGAAATCCCCGGGCTCAACCTGGGAACTGCATCTGATACTGGCAAGCTTGAGTCTCGTAGAGGGGGGTAGAATTCCAGGTGTAGCGGTGAAATGCGTAGAGATCTGGAGGAATACCGGTGGCGAAGGCGGCCCCCTGGACGAAGACTGACGCTCAGGTGCGAAAGCGTGGGGAGCAAACAGG	0.000541569	26	0.011899898	TRUE
TACGTAGGGGGCGAGCGTTGTCCGGAATTATTGGGCGTAAAGCGCGCGCAGGCGGTCCCTTAAGTCTGATGTGAAAGCCCACGGCTCAACCGTGGAGGGGCATTGGAAACTGGGGGACTTGAGTGCAGAAGAGGAGAGCGGAATTCCACGTGTAGCGGTGAAATGCGTAGAGATGTGGAGGAACACCAGTGGCGAAGGCGGCTCTCTGGTCTGTAACTGACGCTGAGGCGCGAAAGCGTGGGGAGCAAACAGG	0.000115356	5	0.019170794	TRUE
TACCGAGGGTGCGAGCTTTAATCGGATTTACTGGGCGTAAAGCGTGCGTAGGCGGCTAATTGAGTCGGATGTGAAATCCCCGAGCTTAACTTGGGAATTGCATTCGATACTGGTTAGCTAGAGTGTGGGAGAGGATGGTAGAATTCCAGGTGTAGCGGTGAAATGCGTAGAGATCTGGAGGAATACCGATGGCGAAGGCAGCCATCTGGCCTAACACTGACGCTGAGGTACGAAAGCATGGGGAGCAAACAGG	0.000314376	12	0.020615739	TRUE
TACGTAGGGTGCGAGCGTTAATCGGAATTACTGGGCGTAAAGCGTGCGCAGGCGGTTTGCTAAGACCGATGTGAAATCCCCGGGCTCAACCTGGGAACTGCATTGGTGACTGGCAGGCTAGAGTATGGCAGAGGGGGGTAGAATTCCACGTGTAGCAGTGAAATGCGTAGAGATGTGGAGGAATACCGATGGCGAAGGCAGCCCCCTGGGCCAATACTGACGCTCATGCACGAAAGCGTGGGGAGCAAACAGG	0.001009161	22	0.027756605	TRUE
TACGTAGGGGGCGAGCGTTGTCCGGAATGATTGGGCGTAAAGCGCGCGCAGGCGGTCCTTTAAGTCTGATGTAAAAGCCCGCGGCTTAACCGCGGAAGGTCATTGGAAACTGGGGGACTTGAGGCTAGGAGAGGGAAGTGGAATTCCTGGTGTAGCGGTGAAATGCGTAGAGATCAGGAGGAATACCGATGGCGAAAGCAACTTCCTGGCTTAGAACTGACGCTGAGGCGCGAAAGCGTGGGGAGCAAACAGG	0.000421911	6	0.028145534	TRUE
TACGTAAAAGACTAGTGTTAGTCATCTTTATTAGGTTTAAAGGGTACCTAGACGGTAAATTAAACTCTAAATGAGTACTTTTTTACTAGAGTTTTATAAGAGAAGGAAGAATTTCTGGAGTAGTGATAGAATATTTTAATACCAGAAGGACTGATAACGGCGAAGGCGTCCTTCTATGTAAAAACTGACGTTGAGGGACGAAGGCTTGGGTAGCAATAAGG	0.000194003	6	0.028145534	TRUE
TACGGAGGGGGCTAGCGTTGTTCGGAATTACTGGGCGTAAAGCGCACGTAGGCGGATCGGAAAGTTGGGGGTGAAATCCCGGGGCTCAACCTCGGAACTGCCTTCAAAACTACTGGTCTGGAGTTCGAGAGAGGTGAGTGGAATTCCGAGTGTAGAGGTGAAATTCGTAGATATTCGGAGGAACACCAGTGGCGAAGGCGGCTCACTGGCTCGATACTGACGCTGAGGTGCGAAAGCGTGGGGAGCAAACAGG	0.000144475	6	0.028145534	TRUE
TACGTAGGTGGCAAGCGTTGTCCGGATTTATTGGGCGTAAAGCGAGCGCAGGCGGTGATTTAAGTCTGATGTGAAAGCCCCCAGCTCAACTGGGGAGGGTCATTGGAAACTGGATCACTTGAGTGCAGAAGAGGAGAGTGGAATTCCATGTGTAGCGGTGAAATGCGTAGATATATGGAGGAACACCAGTGGCGAAGGCGGCTCTCTGGTCTGTAACTGACGCTGAGGCTCGAAAGCGTGGGTAGCAAACAGG	0.000634847	45	0.037911139	TRUE
TACCGAGGGTGCGAGCGTTAATCGGATTTACTGGGCGTAAAGCGTGCGTAGGCGGCTAATTGAGTCGGATGTGAAATCCCCGAGCTTAACTTGGGAATTGCATTCGATACTGGTTAGCTAGAGTGTGGGAGAGGATGGTAGAATTCCAGGTGTAGCGGTGAAATGCGTAGAGATCTGGAGGAATACCGATGGCGAAGGCAGCCATCTGGCCTAACACTGACGCTGAGGTACGAAAGCATGGGGAGCAAACAGG	0.000793332	15	0.038845452	TRUE
TACGTAGGTGGCAAGCGTTGTCCGGATTTATTGGGCGTAAAGCGAGTGCAGGCGGTGATTTAAGTCTGATGTGAAAGCCCCCAGCTCAACTGGGGAGGGTCATTGGAAACTGGATCACTTGAGTGCAGAAGAGGAGAGTGGAATTCCATGTGTAGCGGTGAAATGCGTAGATATATGGAGGAACACCAGTGGCGAAGGCGGCTCTCTGGTCTGTAACTGACGCTGAGGCTCGAAAGCGTGGGTAGCAAACAGG	0.000113053	8	0.050278247	TRUE
TACGTAGGGTGCAAGCGTTAATCGGAATTACTGGGCGTAAAGCGTGCGCAGGCGGTTATGCAAGACAGAGGTGAAATCCCCGGGCTCAACCTGGGAACTGCCTTTGTGACTGCATGGCTAGAGTACGGTAGAGGGGGATGGAATTCCGCGTGTAGCAGTGAAATGCGTAGATATGCGGAGGAACACCGATGGCGAAGGCAATCCCCTGGACCTGTACTGACGCTCATGCACGAAAGCGTGGGGAGCAAACAGG	0.000550924	74	0.058735721	TRUE
TACGAAGGGGGCTAGCGTTGTTCGGATTTACTGGGCGTAAAGCGCACGTAGGCGGACTTTTAAGTCAGGGGTGAAATCCCGGGGCTCAACCCCGGAACTGCCTTTGATACTGGAAGTCTTGAGTATGGTAGAGGTGAGTGGAATTCCGAGTGTAGAGGTGAAATTCGTAGATATTCGGAGGAACACCAGTGGCGAAGGCGGCTCACTGGACCATTACTGACGCTGAGGTGCGAAAGCGTGGGGAGCAAACAGG	0.000361391	9	0.063207264	TRUE
TACGTAGGGTGCAAGCGTTAATCGGAATTACTGGGCGTAAAGCGTGCGCAGGCGGTTGTGCAAGACAGATGTGAAATCCCCGGGCTCAACCTGGGAACTGCATTTGTGACTGCACGGCTGGAGTGCGGCAGAGGGGGATGGAATTCCGCGTGTAGCAGTGAAATGCGTAGATATGCGGAGGAACACCGATGGCGAAGGCAATCCCCTGGGCCTGCACTGACGCTCATGAACGAAAGCGTGGGGAGCAAACAGG	0.000246121	2	0.065104167	TRUE
TACGAAGGGGGCTAGCGTTGCTCGGAATCACTGGGCGTAAAGGGCGCGTAGGCGGCTATTTAAGTCGGGGGTGAAAGCCTGTGGCTCAACCACAGAATTGCCTTCGATACTGGATAGCTTGAGTATGGTAGAGGTTGGTGGAACTGCGAGTGTAGAGGTGAAATTCGTAGATATTCGCAAGAACACCGGTGGCGAAGGCGGCCAACTGGACCATTACTGACGCTGAGGCGCGAAAGCGTGGGGAGCAAACAGG	0.000626968	2	0.065104167	TRUE
TACGTAGGGGGCAAGCGTTATCCGGATTCATTGGGCGTAAAGCGCTCGTAGGCGGTCTGTTAGGTCGGGAGTTAAATCCGGGGGCTCAACCCCCGTTCGCTCCCGATACCGGCAGACTTGAGTTTGGTAGGGGAAGGTGGAATTCCTAGTGTAGCGGTGGAATGCGCAGATATTAGGAAGAACACCAGTGGCGAAGGCGGCCTTCTGGGCCATAACTGACGCTGAGGAGCGAAAGCTAGGGGAGCAAACAGG	0.000116431	2	0.065104167	TRUE
TACGTAGGTGGCAAGCGTTGTCCGGATTTATTGGGCGTAAAGCGAGCGCAGGCGGTTTCTTAAGTCTGATGTGAAAGCCCCCGGCTCAACCGGGGAGGGTCATTGGAAACTGGGAGACTTGAGTGCAGAAGAGGAGAGTGGAATTCCATGTGTAGCGGTGAAATGCGTAGATATATGGAGGAACACCAGTGGCGAAGGCGGCTCTCTGGTCTGCAACTGACGCTGAGGATCGAAAGCGTGGGGAGCAAACAGG	3.99905642076961e-05	2	0.065104167	TRUE
TACGGAGAGGGCTAGCGTTATTCGGAATTATTGGGCGTAAAGAGCGCGTAGGCTGATTAGTAAGTTAAGAGTGAAATCCCATAGCTCAACTTTGGAATTGCTTTTAAAACTGCTAATCTAGAGATTGAAAGAGGATAGAGGAATTCCTAGTGTAGAGGTGAAATTCGTAAATATTAGGAGGAACACCAGTGGCGAAGGCGTCTATCTGGTTCAAATCTGACGCTGATGCGCGAAGGCGTGGGGAGCAAACAGG	3.69079441896606e-05	2	0.065104167	TRUE
TACGTAGGGTGCGAGCGTTAATCGGAATTACTGGGCGTAAAGCGTGCGCAGGCGGTTGTGTAAGACAGGTGTGAAATCCCCGGGCTTAACCTGGGAACTGCGCTTGTGACTGCACGGCTAGAGTATGGCAGAGGGGGGTGGAATTCCACGTGTAGCAGTGAAATGCGTAGAGATGTGGAGGAACACCGATGGCGAAGGCAGCCCCCTGGGCCAATACTGACGCTCATGAACGAAAGCGTGGGGAGCAAACAGG	2.66632499140387e-05	2	0.065104167	TRUE
TACGTAGGTGACAAGCGTTGTCCGGATTTATTGGGCGTAAAGCGAGCGCAGGCGGTCTTTTAAGTCTGATGTGAAAGCCCACGGCTCAACCGTGGAGGGTCATTGGAAACTGGAAGACTTGAATGCAGAAGAGGAAAGTGGAATTCCATGTGTAGCGGTGAAATGCGTAGATATATGGAGGAACACCAGTGGCGAAGGCGACTTTCTGGTCTGTAATTGACGCTGAGGATCGAAAGCGTGGGGAGCGAACAGG	2.05527810032986e-05	2	0.065104167	TRUE
TACGCAGGTGGCGAGCGTTGCCCGGAATTACTGGGCGTAAAGGGTGCGTAGGCGGCCGGACAAGTCATAGGTTAAAGCCCGGAGCTCAACTCCGGAAAGGCCTATGATACTGTCTGGCTTGAGGGCCGGAGAGGCTGGCGGAATTCCCGGTGTAGGGGTGAAATCCGTAGATATCGGGAGGAACACCGGTGGGGAAGCCGGCCAGCTGGACGGTTCCTGACGCTGAGGAACGAAAGCGTGGGGAGCAAACCGG	1.37146103139247e-05	2	0.065104167	TRUE
TACGTAGGGGGCGAGCGTTGTCCGGAATTATTGGGCGTAAAGCGCGCGTAGGCGGCCGGTTAAGTCCTGTGTGAAAGACCACGGCTCAACCGTGGGGGTGCACGGGAAACTGGCCGGCTTGAGTGCAGGAGAGGGGAGCGGAATTCCCGGTGTAGCGGTGGAATGCGTAGAGATCGGGAGGAACACCAGTGGCGAAGGCGGCTCTCTGGCCTGTAACTGACGCTGAGGCGCGAAAGCGTGGGGAGCGAACAGG	1.55088332043753e-05	2	0.065104167	TRUE
TACAGAGGGTGCGAGCGTTAATCGGATTTACTGGGCGTAAAGCGTGCGTAGGCGGCTAATTGAGTCGGATGTGAAATCCCCGAGCTTAACTTGGGAATTGCATTCGATACTGGTTAGCTAGAGTGTGGGAGAGGATGGTAGAATTCCAGGTGTAGCGGTGAAATGCGTAGAGATCTGGAGGAATACCGATGGCGAAGGCAGCCATCTGGCCTAACACTGACGCTGAGGTACGAAAGCATGGGGAGCAAACAGG	0.001250508	65	0.075901072	TRUE
TACGAAGGGGGCTAGCTTTGTTCGGAATTACTGGGCGTAAAGCGCACGTAGGCGGATATTTAAGTCAGGGGTGAAATCCCAGAGCTCAACTCTGGAACTGCCTTTGATACTGGGTATCTTGAGTATGGAAGAGGTAAGTGGAATTCCGAGTGTAGAGGTGAAATTCGTAGATATTCGGAGGAACACCAGTGGCGAAGGCGGCTTACTGGTCCATTACTGACGCTGAGGTGCGAAAGCGTGGGGAGCAAACAGG	0.000315434	41	0.076301021	TRUE
TACGAAGGGTGCAAGCGTTACTCGGAATTACTGGGCGTAAAGCGTGCGTAGGTGGTTTGTTAAGTCTGCTGTGAAAGCCCTGGGCTCAACCTGGGAATTGCAGTGGATACTGGCTGACTAGAATGTGGCAGAGGGTAGCGGAATTCCTGGTGTAGCAGTGAAATGCGTAGAGATCAGGAGGAACATCCGTGGCGAAGGCGGCTACCTGGGCCAACATTGACACTGAGGCACGAAAGCGTGGGGAGCAAACAGG	0.000520698	10	0.077230729	TRUE
TACGGAGGGTGCAAGCGTTACCCGGAATCACTGGGCGTAAAGGGCGTGTAGGCGGTTATTTAAGTCTGGTTTTAAAGACCGGGGCTCAACCCCGGGAGTGGACTGGATACTGGATGACTTGACCTCTGGAGAGGGAACTGGAATTCCTGGTGTAGCGGTGGAATGCGTAGATACCAGGAGGAACACCAATGGCGAAGGCAAGTTCCTGGACAGAAGGTGACGCTGAGGCGCGAAAGTGTGGGGAGCGAACCGG	0.000116275	3	0.097533434	TRUE
TACGGAGGGTGCGAGCGTTGTCCGGATTTATTGGGTTTAAAGGGTGCGTAGGTGGCTGATTAAGTCAGTGGTGAAAGCCCATCGCTTAACGATGGAAATGCCATTGATACTGGTTAGCTTGAGTATCGTTGAAGTAGGCGGAATTTATGGTGTAGCGGTGAAATGCATAGATACCATAAAGAACACCGATAGCGTAGGCAGCTTACTAAGCGATAACTGACACTGAGGCACGAAAGCATGGGGAGCGAACAGG	4.74627872531714e-05	3	0.097533434	TRUE
TACGTAGGGTGCGAGCGTTGTCCGGAATTACTGGGCGTAAAGAGCTCGTAGGTGGTTTGTCGCGTCGTCTGTGAAATTCCGGGGCTTAACTCCGGGCGTGCAGGCGATACGGGCATAACTTGAGTGCTGTAGGGGAGACTGGAATTCCTGGTGTAGCGGTGAAATGCGCAGATATCAGGAGGAACACCGATGGCGAAGGCAGGTCTCTGGGCAGTTACTGACGCTGAGGAGCGAAAGCATGGGTAGCGAACAGG	3.45943656984323e-05	3	0.097533434	TRUE
TACGGAGGGTGCAAGCGTTAATCGGAATTACTGGGCGTAAAGCGCACGCAGGCGGTCTGTCAAGTCGGATGTGAAATCCCCGGGCTCAACCCGGGAACTGCATTCGAAACTGGCAGACTAGAGTCTTGTAGAGGGGGGTAGAATTCCAGGTGTAGCGGTGAAATGCGTAGAGATCTGGAGGAATACCGGTGGCGAAGGCGGCCCCCTGGACAAAGACTGACGCTCAGGTGCGAAAGCGTGGGGAGCAAACAGG	1.5445674764997e-05	3	0.097533434	TRUE
TACGTAGGGTGCGAGCGTTAATCGGAATTACTGGGCGTAAAGCGTGCGCAGGCGGTTGTGTAAGACAGGTGTGAAATCCCCGGGCTTAACCTGGGAACTGCGCTTGTGACTGCACAGCTAGAGTACGGCAGAGGGGGGTGGAATTCCACGTGTAGCAGTGAAATGCGTAGAGATGTGGAGGAACACCGATGGCGAAGGCAGCCCCCTGGGCCTGTACTGACGCTCATGCACGAAAGCGTGGGGAGCAAACAGG	1.12635457647853e-05	3	0.097533434	TRUE
TACGTAGGGTGCGAGCGTTGTCCGGAATTATTGGGCGTAAAGGGCTCGTAGGCGGTCTGTCACGTCGGGAGTGAAAACTCGGGGCTCAACCCCGAGCCTGCTTCCGATACGGGCAGACTAGAGGTATGCAGGGGAGAACGGAATTCCTGGTGTAGCGGTGAAATGCGCAGATATCAGGAGGAACACCGGTGGCGAAGGCGGTTCTCTGGGCATTACCTGACGCTGAGGAGCGAAAGTGTGGGGAGCGAACAGG	7.18797661299641e-06	3	0.097533434	TRUE
TACGGAGGGCGCTAGCTTTACCCGGATTCACTGGGCGTAAAGGGCGTGTAGGCGGCCTGGGGCGTCCCATGTGAAAGACCACGGCTCAACCGTGGGGGAGCGTGGGATACGCTCAGGCTAGACGGTGGGAGAGGGTGGTGGAATTCCCGGAGTAGCGGTGAAATGCGCAGATACCGGGAGGAACGCCGATGGCGAAGGCAGCCACCTGGTCCACCCGTGACGCTGAGGAGCGAAAGCGTGGGGAGCAAACCGG	0.000114853	22	0.105333205	FALSE
TACCGAGGGTGCAAGCTTTAATCGGAATTACTGGGCGTAAAGCGCGCGTAGGTGGTTTGTTAAGTTGGATGTGAAAGCCCCGGGCTCAACCTGGGAACTGCATCCAAAACTGGCAAGCTAGAGTACGGTAGAGGGTGGTGGAATTTCCTGTGTAGCGGTGAAATGCGTAGATATAGGAAGGAACACCAGTGGCGAAGGCGACCACCTGGACTGATACTGACACTGAGGTGCGAAAGCGTGGGGAGCAAACAGG	0.001157658	80	0.12156264	FALSE
GTAAGACTTAAGGATTTATTTTTTAATAAAAAGCAAAAAGCGTGTTAAGGATTTTTTAAAAAAAAAAATAAATAGAATTTTTTTCGTAATTGTAATATGTTAAAATGAAAAAAAGAATTTTTTATATGAAGATAATTTATTTTTTTTTTCTTAAATACGAAGGTTTGGGGAGCAAATAGGATTAGAAACCCTAGTAGTCCAGTAGATCGGAAGAGCACACGTCT	0.000309907	4	0.129731252	FALSE
TACGGAGGGTGCAAGCGTTGTCCGGATTTATTGGGTTTAAAGGGTGCGTAGGTGGTTTATTAAGTCAGTGGTGAAAGGCTACAGCTCAACTGTAGGAGTGCCATTGATACTGGTAGACTTGAGTTTGGTCGAGGTAGGCGGAATTTATGGTGTAGCGGTGAAATGCATAGATACCATAAAGAACACCGATAGTGAAGACAGCTTACTAGGCCTGAACTGACACTGAGGCACGAAAGCGTGGGGAGCGAACAGG	0.000174921	4	0.129731252	FALSE
TACGAAGGGTGCAAGCGTTACTCGGAATTACTGGGCGTAAAGCGTGCGTAGGTGGTGGCTTAAGTCCGTTGTGAAAGCCCTGGGCTCAACCTGGGAATTGCAGTGGATACTGGGTCACTAGAGTGTGGTAGAGGGTGGCGGAATTCCCGGTGTAGCAGTGAAATGCGTAGAGATCGGGAGGAACACCCGTGGCGAAGGCGGCCACCTGGGCCAACACTGACACTGAGGCACGAAAGCGTGGGGAGCAAACAGG	9.6370409191268e-05	4	0.129731252	FALSE
TACAGAGGGTGCGAGCGTTAATCGGATTTACTGGGCGTAAAGCGCGCGTAGGTGGTTAATTAAGTCAAATGTGAAATCCCCGAGCTTAACTTGGGAATTGCATTCGATACTGGTTAGCTAGAGTATGGGAGAGGATGGTAGAATTCCAGGTGTAGCGGTGAAATGCGTAGAGATCTGGAGGAATACCGATGGCGAAGGCAGCCATCTGGCCTAATACTGACACTGAGGTGCGAAAGCATGGGGAGCAAACAGG	3.28147222659471e-05	4	0.129731252	FALSE
TACGTAGGGTGCGAGCGTTAATCGGAATTACTGGGCGTAAAGCGTGCGCAGGCGGCTTTGCAAGACAGAGGTGAAATCCCCGGGCTCAACCTGGGAACTGCCTTTGTGACTGCAAGGCTAGAGTACGGCAGAGGGGGATGGAATTCCGCGTGTAGCAGTGAAATGCGTAGATATGCGGAGGAACACCAATGGCGAAGGCAATCCCCTGGGCCTGTACTGACGCTCATGCACGAAAGCGTGGGGAGCAAACAGG	2.6707062470886e-05	4	0.129731252	FALSE
TACGTAGGGTGCGAGCGTTAATCGGAATTACTGGGCGTAAAGCGTGCGCAGGCGGTTGTGTAAGACAGGTGTGAAATCCCCGGGCTTAACCTGGGAACTGCGCTTGTGACTGCACGGCTAGAGTATGGCAGAGGGGGGTGGAATTCCACGTGTAGCAGTGAAATGCGTAGAGATGTGGAGGAACACCGATGGCGAAGGCAGCCCCCTGGGCCAATACTGACGCTCATGCACGAAAGCGTGGGGAGCAAACAGG	2.85965424340731e-05	4	0.129731252	FALSE
TACGAAGGGGGCTAGCGTTGTTCGGAATTACTGGGCGTAAAGCGCACGTAGGCGGACTATTAAGTCAGGGGTGAAATCCCGGGGCTCAACCCCGGAACTGCCTTTGATACTGGTAGTCTAGAGTCCGGAAGAGGTGAGTGGAATTCCGAGTGTAGAGGTGAAATTCGTAGATATTCGGAGGAACACCAGTGGCGAAGGCGGCTCACTGGTCCGGTACTGACGCTGAGGTGCGAAAGCGTGGGGAGCAAACAGG	3.33479879153104e-05	4	0.129731252	FALSE
TACGAAGGGGGCTAGCGTTGCTCGGAATCACTGGGCGTAAAGGGCGCGTAGGCGGCCGATTAAGTCGGGGGTGAAAGCCTGTGGCTCAACCACAGAATTGCCTTCGATACTGGTTGGCTTGAGACCGGAAGAGGACAGCGGAACTGCGAGTGTAGAGGTGAAATTCGTAGATATTCGCAAGAACACCAGTGGCGAAGGCGGCTGTCTGGTCCGGTTCTGACGCTGAGGCGCGAAAGCGTGGGGAGCAAACAGG	2.75073360532646e-05	4	0.129731252	FALSE
TACGAAGGGGGCTAGCGTTGCTCGGAATCACTGGGCGTAAAGGGTGCGTAGGCGGGTCTTTAAGTCAGGGGTGAAATCCTGGAGCTCAACTCCAGAACTGCCTTTGATACTGAGGATCTTGAGTCCGGAAGAGGTGAGTGGAACTGCGAGTGTAGAGGTGAAATTCGTAGATATTCGCAAGAACACCAGTGGCGAAGGCGGCTCACTGGTCCGGTACTGACGCTGAGGCACGAAAGCGTGGGGAGCAAACAGG	6.66342604596432e-05	4	0.129731252	FALSE
TACGGAGAGGGCTAGCGTTATTCGGAATTATTGGGCGTAAAGAGCGCGTAGGCTGATTAGTAAGTTAAGAGTGAAATCCCAGAGCTCAACTTTGGAATTGCTTTTAAAACTGCTAATCTAGAGATTGAAAGAGGATAGAGGAATTCCTAGTGTAGAGGTGAAATTCGTAAATATTAGGAGGAACACCAGTGGCGAAGGCGTCTATCTGGTTCAAATCTGACGCTGATGCGCGAAGGCGTGGGGAGCAAACAGG	0.01497615	167	0.136461589	FALSE
TACGAAGGGTGCAAGCTTTAATCGGAATTACTGGGCGTAAAGCGCGCGTAGGTGGTTCAGCAAGTTGGATGTGAAATCCCCGGGCTCAACCTGGGAACTGCATCCAAAACTACTGAGCTAGAGTACGGTAGAGGGTGGTGGAATTTCCTGTGTAGCGGTGAAATGCGTAGATATAGGAAGGAACACCAGTGGCGAAGGCGACCACCTGGACTGATACTGACACTGAGGTGCGAAAGCGTGGGGAGCAAACAGG	0.000104427	14	0.14220706	FALSE
TACGGAGGGCGCGAGCTTTACCCGGATTCACTGGGCGTAAAGGGCGTGTAGGCGGCCTGGGGCGTCCCATGTGAAAGACCACGGCTCAACCGTGGGGGAGCGTGGGATACGCTCAGGCTAGACGGTGGGAGAGGGTGGTGGAATTCCCGGAGTAGCGGTGAAATGCGCAGATACCGGGAGGAACGCCGATGGCGAAGGCAGCCACCTGGTCCACCCGTGACGCTGAGGAGCGAAAGCGTGGGGAGCAAACCGG	0.000134143	26	0.156331377	FALSE
GACAGAGGATGCAAGCGTTATCCGGAATGATTGGGCGTAAAGCGTCTGTAGGTGGCTTTTCAAGTCCGCCGTCAAATCCCAGGGCTCAACCCTGGACAGGCGGTGGAAACTACCAAGCTGGAGTACGGTAGGGGCAGAGGGAATTTCCGGTGGAGCGGTGAAATGCGTAGAGATCGGAAAGAACACCAACGGCGAAAGCACTCTGCTGGGCCGACACTGACACTGAGAGACGAAAGCTAGGGGAGCAAATGGG	0.000992507	5	0.161601996	FALSE
GTAAGACTTAAGGATTTATTTTTTAATAAAAAGCAAAAAGCGTGTTAAGGATTTTTTAAAAAAAAAAATAAATAGAATTTTTTTCGTAATTGTAATATGTTAAAATGAAAAAAAGAATTTTTTATATGAAGATAATTTATTTTTTTTTTCTTAAATACGAAGGTTTGGGGAGCAAATAGGATTAGAAACCCCCGTAGTCCAGTAGATCGGAAGAGCACACGTCT	0.000486181	5	0.161601996	FALSE
GTAAGACTTAAGGATTTATTTTTTAATAAAAAGCAAAAAGCGTGTTAAGGATTTTTTAAAAAAAAAAATAAATAGAATTTTTTTCGTAATTGTAATATGTTAAAATGAAAAAAAGAATTTTTTATATGAAGATAATTTATTTTTTTTTTCTTAAATACGAAGGTTTGGGGAGCAAATAGGATTAGATACCCTTGTAGTCCAGTAGATCGGAAGAGCACACGTCT	0.000272366	5	0.161601996	FALSE
TACGTAGGGTGCGAGCGTTGTCCGGAATTACTGGGCGTAAAGAGCTCGTAGGTGGTTTGTCGCGTCGTCTGTGAAATTCCGGGGCTTAACTCCGGGCGTGCAGGCGATACGGGCATAACTTGAGTACTGTAGGGGAGACTGGAATTCCTGGTGTAGCGGTGAAATGCGCAGATATCAGGAGGAACACCGGTGGCGAAGGCGGGTCTCTGGGCAGTAACTGACGCTGAGGAGCGAAAGCATGGGGAGCGAACAGG	0.000136791	5	0.161601996	FALSE
TACGTAGGTCCCGAGCGTTGTCCGGATTTATTGGGCGTAAAGCGAGCGCAGGTGGTTTATTAAGTCTGGTGTAAAAGGCAGTGGCTCAACCATTGTATGCATTGGAAACTGGTAGACTTGAGTGCAGGAGAGGAGAGTGGAATTCCATGTGTAGCGGTGAAATGCGTAGATATATGGAGGAACACCGGTGGCGAAAGCGGCTCTCTGGCCTGTAACTGACACTGAGGCTCGAAAGCGTGGGGAGCAAACAGG	0.00011818	5	0.161601996	FALSE
TACGGAGGGGGCTAGCGTTGTTCGGAATTACTGGGCGTAAAGCGCACGTAGGCGGACCGGAAAGTCAGAGGTGAAATCCCAGGGCTCAACCTTGGAACTGCCTTTGAAACTATCGGTCTGGAGTTCGAGAGAGGTGAGTGGAATTCCGAGTGTAGAGGTGAAATTCGTAGATATTCGGAGGAACACCAGTGGCGAAGGCGGCTCACTGGCTCGATACTGACGCTGAGGTGCGAAAGCGTGGGGAGCAAACAGG	8.49557581061409e-06	5	0.161601996	FALSE
TACGGAGGATCCGAGCGTTATCCGGATTTATTGGGTTTAAAGGGTGCGTAGGCGGCCTATTAAGTCAGGGGTGAAATACGGTGGCTCAACCATCGCAGTGCCTTTGATACTGATGGGCTTGAATCCATTTGAAGTGGGCGGAATAAGACAAGTAGCGGTGAAATGCATAGATATGTCTTAGAACTCCGATTGCGAAGGCAGCTCACTAAGCTGGTATTGACGCTGATGAACGAAAGCGTGGGGATCGAACAGG	2.48863729454399e-05	5	0.161601996	FALSE
TACGGAGGATCCAAGCGTTATCCGGAATCATTGGGTTTAAAGGGTCCGTAGGCGGATTTATAAGTCAGTGGTGAAAGTCTGTCGCTTAACGATAGAATTGCCATTGATACTGTAGATCTTGAGTTGTTATGAAGTGGTTGGAATGAGTAGTGTAGCGGTGAAATGCATAGATATTACTCAGAACACCTATTGCGAAGGCAGATCACTAATAACTAACTGACGCTGATGGACGAAAGCGTAGGTAGCGAACAGG	1.18149689722784e-05	5	0.161601996	FALSE
TACGTAGGTGACAAGCGTTGTCCGGATTTATTGGGCGTAAAGCGAGCGCAGGCGGTCTTTTAAGTCTGATGTGAAAGCCCACGGCTCAACCGTGGAGGGTCATTGGAAACTGGAAGACTTGAATGCAGAAGAGGAAAGTGGAATTCCATGTGTAGCGGTGAAATGCGTAGATATATGGAGGAACACCAGTGGCGAAGGCGACTTTCTGGTCTGTAATTGACGCTGAGGCTCGAAAGCGTGGGGAGCGAACAGG	1.6814550541156e-05	5	0.161601996	FALSE
TACGGAGGGTGCAAGCATTAATCGGATTTACTGGGTGTAAAGAGCGCGTAGGCGGGTAGGCAAGTCAGATGTGAAATTCCGGAGCTCAACTCCGGAGCTGCATTTGAAACTACTTATCTTGAGGGTGGACGGAGAAAACGGAATTCCACGTGTAGCGGTGAAATGCGTAGATATGTGGAAGAACACCGGTGGCGAAGGCGGTTTTCTAGTTCATTCCTGACGCTGAGGCGCGAGAGCAAGGGGAGCAAACAGG	0.000425716	5	0.161601996	FALSE
TACGTAGGGGGCGAGCGTTATCCGGAATTATTGGGCGTAAAGAGTACGTAGGTGGTTCTTTAAGCGTGGGGTTTAAGGCAATGGCTCAACCATTGTTCGCCCCATGAACTGGGGGACTTGAGTGCAGGAGGGGAAAGTGGAATTCCTAGTGTAGCGGTGAAATGCGTAGATATTAGGAGGAACACCAGTGGCGAAGGCGACTTTCTGGACTGTAACTGACACTGAGGTACGAAAGCGTGGGGAGCAAACAGG	7.4467192782713e-06	5	0.161601996	FALSE
TACGTAGGTGGCAAGCGTTGTCCGGAATCATTGGGCGTAAAGCGCGCGCAGGCGGTCCCTTAAGTCTGATGTGAAAGCCCACGGCTCAACCGTGGAGGGTCATTGGAAACTGGGGGACTTGAGTGCAGAAGAGGAAAGCGGAATTCCAAGTGTAGCGGTGAAATGCGTAGAGATTTGGAGGAACACCAGTGGCGAAGGCGGCTTTCTGGTCTGTAACTGACGCTGAGGCGCGAAAGCGTGGGGAGCAAACAGG	0.000202975	6	0.193061956	FALSE
TACGGAGGGGGCTAGCGTTGTTCGGAATTACTGGGCGTAAAGCGCACGTAGGCGGCTTTGTAAGTTAGAGGTGAAAGCCTGGAGCTCAACTCCAGAACTGCCTTTAAGACTGCATCGCTTGAATCCAGGAGAGGTGAGTGGAATTCCGAGTGTAGAGGTGAAATTCGTAGATATTCGGAAGAACACCAGTGGCGAAGGCGGCTCACTGGACTGGTATTGACGCTGAGGTGCGAAAGCGTGGGGAGCAAACAGG	4.02541942876219e-05	6	0.193061956	FALSE
TACGGAGGGTGCAAGCGTTAATCGGAATAACTGGGCGTAAAGGGCACGCAGGCGGATAGATAAGTGAGATGTGAAATCCCCGAGCTTAACTTGGGAACTGCATTTCATACTGTTTATCTAGAGTCTTTTAGAGAGGGGTAGAATTCCATGTGTAGCGGTGGAATGCGTAGAGATATGGAGGAATACCAAAGGCGAAGGCAGCCCCTTGGGAAATGACTGACGCTCATGTGCGAAAGCGTGGGGAGCAAACAGG	0.002128143	17	0.197636761	FALSE
TACGTAGGTGGCAAGCGTTGTCCGGAATTATTGGGCGTAAAGCGCGCGCAGGCGGTCCTTTAAGTCTGATGTGAAAGCCCACGGCTCAACCGTGGAGGGTCATTGGAAACTGGGGGACTTGAGTGCAGAAGAGGAGAGCGGAATTCCACGTGTAGCGGTGAAATGCGTAGAGATGTGGAGGAACACCAGTGGCGAAGGCGGCTCTCTGGTCTGTAACTGACGCTGAGGCGCGAAAGCGTGGGGAGCAAACAGG	0.000362504	18	0.216939574	FALSE
TACGGAGGGTGCAAGCGTTGTCCGGATTTATTGGGTTTAAAGGGTGCGTAGGCGGATCTTTAAGTCAGTGGTGAAAGCCTGCAGCTTAACTGTAGAACTGCCATTGATACTGGAGGTCTTGAGTACACTAGAGGTAGGCGGAATTTATGGTGTAGCGGTGAAATGCATAGATACCATAAAGAACACCTATAGCGTAGGCAGCTTACTGGAGTGTAACTGACGCTGAGGCACGAAAGCATGGGGAGCGAACAGG	6.56521513212611e-05	7	0.224038322	FALSE
TACGAACCGGACAAACGTTATTCGGAATCACTGGGCTTAAAGAGTACGTAGGCGGCCTTGCAAGTTGGGTGTGAAATCCCACGGCTCAACCGTGGAACTGCGCTCAAAACTGCAAGGCTTGAGGGAGACAGGGGTAAGCGGAACTGATGGTGGAGCGGTGAAATGCGTTGATATCATCAGGAACACCGGTGGCGAAGGCGGCTTACTGGGTCTCTTCTGACGCTGAGGTACGAAAGCTAGGGTAGCGAACGGG	7.42823183255255e-05	7	0.224038322	FALSE
TACGGAGGATGCAAGCGTTATTCGGAATTATTGGGCGTAAAGCGTCTGTAGGTGGTTTTTTAAGTCTACTGTTAAATATTAAGGCTTAACCTTAAAAAAGCGGTATGAAACTAAAAAACTTGAGTTTAGTAGAGGTAGAGGGAATTCTCGGTGTAGTGGTGAAATGCGTAGAGATCGAGAAGAACACCGGTAGCGAAAGCGCTCTACTGGGCTAAAACTGACACTGAGAGACGAAAGCTAGGGGAGCAAATAGG	2.51366830451583e-05	7	0.224038322	FALSE
TACGTAGGGTGCGAGCGTTGTCCGGAATTATTGGGCGTAAAGAGCTTGTAGGCGGTTTGTCGCGTCTGCTGTGAAAATCCGGGGCTCAACCCCGGACTTGCAGTGGGTACGGGCAGACTAGAGTGTGGTAGGGGAGACTGGAATTCCTGGTGTAGCGGTGAAATGCGCAGATATCAGGAGGAACACCGATGGCGAAGGCAGGTCTCTGGGCCACTACTGACGCTGAGAAGCGAAAGCATGGGGAGCGAACAGG	0.000143959	7	0.224038322	FALSE
TACGAAGGGGGCTAGCGTTGTTCGGAATTACTGGGCGTAAAGCGCACGTAGGCGGGTATTTAAGTCAGGGGTGAAATCCCAGAGCTCAACTCTGGAACTGCCTTTGATACTGGGTACCTAGAGTATGGAAGAGGTGAGTGGAATTCCGAGTGTAGAGGTGAAATTCGTAGATATTCGGAGGAACACCAGTGGCGAAGGCGGCTCACTGGTCCATTACTGACGCTGAGGTGCGAAAGCGTGGGGAGCAAACAGG	2.04825774762385e-05	7	0.224038322	FALSE
TACGTAGGGGGCGAGCGTTGTCCGGATTTATTGGGCGTAAAGGGTTCGCAGGCGGCCTTTTAAGTCAGGTGTGAAAGATCACGGCTCAACCGTGGTAAGCACTTGAAACTGGAGGGCTTGAGTTAAGGAGAGGAAAGTGGAATTCCTAGTGTAGCGGTGAAATGCGTAGATATTAGGAGGAATACCAGTGGCGAAGGCGACTTTCTGGACTTATACTGACGCTGAGGAACGAAAGCGTGGGGAGCAAACAGG	1.2092147832928e-05	7	0.224038322	FALSE
TACGGAGGAGGCAAGCGTTATCCGGAATGATTGGGCGTAAAGCGTCCGTAGATGGCCATGTAAGTCTGCTGTCAAAACCCAGGGCTCAACTCTGGTCAGGCAGTGGAAACTACAAAGCTAGAGTTTGGTAGGGGCAAAGGGAATTCCCGGTGTAGCGGTGAAATGCGTAGATATCGGGAAGAACATCGGTGGCGAAAGCGCTTTGCTAGACCAAAACTGACATTGAGGGACGAAAGCTAGGGGAGCGAATGGG	0.001766629	8	0.254468237	FALSE
TACGTAGGGTGCGAGCGTTAATCGGAATTACTGGGCGTAAAGGGTGCGTAGGCGGATTTTTAAGCTAGATGTGAAATCCCTGGGCTTAACCTAGGAACTGCATTTAGAACTGGAGATCTAGAATACTGCAGAGGAAAGTAGAATTCCACGTGTAGCGGTGAAATGCGTAGAGATGTGGAGGAATATCAATGGCGAAGGCAGCTTTCTGGGCAAGTATTGACGCTGAGGAACGAAAGCGTGGGGAGCAAACAGG	0.001201658	8	0.254468237	FALSE
AGCAGCCGCGGTAATACGAGAGACTCAAGCTGATAATCGTCGGCGTAAAGTGTGGTTAAGATATATTTACACTAGAGCTGAATGCCCTCAAAGCTGTTACACGCCCTCGAAGGTAAGAAACCCAACTACGAAAGTGACTCTGCTATATCCGATTCCACGAAAGCTAGGGCACAAACTGGGATTAGAAACCCTAGTAGTCCAGTAGATCGGAAGAGCACACGTCTGAACTCCAGT	0.000418788	8	0.254468237	FALSE
TACGTAGGGTGCAAGCGTTGTCCGGAATTATTGGGCGTAAAGAGCTCGTAGGCGGTCTGTCGCGTCGGCTGTGAAAACCCGAGGCTCAACCTCGGGCCTGCAGTCGATACGGGCAAACTAGAGTACTGCAGGGGAGACTGGAATTCCTGGTGTAGCGGTGAAATGCGCAGATATCAGGAGGAACACCGGTGGCGAAGGCGGGTCTCTGGGCAGTAACTGACGCTGAGGAGCGAAAGCGTGGGGAGCGAACAGG	0.000183965	8	0.254468237	FALSE
TACAGAGGGTGCAAGCGTTAATCGGAATTACTGGGCGTAAAGCGCGCGTAGGTGGTTCGTTAAGTTGGATGTGAAATCCCCGGGCTCAACCTGGGAACTGCATCCAAAACTGGCGAGCTAGAGTAGGGCAGAGGGTGGTGGAATTTCCTGTGTAGCGGTGAAATGCGTAGATATAGGAAGGAACACCAGTGGCGAAGGCGACCACCTGGGCTCATACTGACACTGAGGTGCGAAAGCGTGGGGAGCAAACAGG	0.000246798	8	0.254468237	FALSE
TACGAAGGGGGCTAGCGTTGTTCGGAATTACTGGGCGTAAAGCGCACGTAGGCGGGTATTTAAGTCAGGGGTGAAATCCCGGAGCTCAACTCCGGAACTGCCTTTGATACTGGGTACCTAGAGTATGGAAGAGGTAAGTGGAATTCCGAGTGTAGAGGTGAAATTCGTAGATATTCGGAGGAACACCAGTGGCGAAGGCGGCTTACTGGTCCATTACTGACGCTGAGGTGCGAAAGCGTGGGGAGCAAACAGG	0.000203388	8	0.254468237	FALSE
TACGAGGGGAGCTAGCGTTATTCGGAATTACTGGGCGTAAAGCGCACGTAGGCGGCTTTGTAAGTTAGAGGTGAAAGCCCGGGGCTCAACTCCGGAATTGCCTTTAAGACTGCATCGCTTGAATCCAGGAGAGGTGAGTGGAATTCCGAGTGTAGAGGTGAAATTCGTAGATATTCGGAAGAACACCAGTGGCGAAGGCGGCTCACTGGACTGGTATTGACGCTGAGGTGCGAAAGCGTGGGGAGCAAACAGG	3.33242849699478e-05	8	0.254468237	FALSE
TACGGAGGGCGCGAGCGTTACCCGGATTTACTGGGCGTAAAGGGCGTGTAGGCGGCCTGGGGCGTCCCATGTGAAAGGCCACGGCTCAACCGTGGAGGAGCGTGGGATACGCTCAGGCTAGAGGGTGGGAGAGGGTGGTGGAATTCCCGGAGTAGCGGTGAAATGCGCAGATACCGGGAGGAACGCCGATGGCGAAGGCAGCCACCTGGTCCACTTCTGACGCTGAGGCGCGAAAGCGTGGGGAGCAAACCGG	2.51571727729065e-05	8	0.254468237	FALSE
TACGGAGGGGGCTAGCGTTGTTCGGAATTACTGGGCGTAAAGCGCACGTAGGCGGACCGGAAAGTTGGGGGTGAAATCCCGGGGCTCAACCTCGGAACTGCCTTCAAAACTATCGGTCTTGAGTTCGAGAGAGGTGAGTGGAATTCCGAGTGTAGAGGTGAAATTCGTAGATATTCGGAGGAACACCAGTGGCGAAGGCGGCTCACTGGCTCGATACTGACGCTGAGGTGCGAAAGCGTGGGGAGCAAACAGG	1.74784857590079e-05	8	0.254468237	FALSE
TACGAAGGGTGCAAGCGTTACTCGGAATTACTGGGCGTAAAGCGTGCGTAGGTGGTCGTTTAAGTCCGTTGTGAAAGCCCTGGGCTCAACCTGGGAACTGCAGTGGATACTGGGCGACTAGAATGTGGTAGAGGGTAGCGGAATTCCTGGTGTAGCAGTGAAATGCGTAGAGATCAGGAGGAACATCCATGGCGAAGGCAGCTACCTGGACCAACATTGACACTGAGGCACGAAAGCGTGGGGAGCAAACAGG	5.61903611415803e-05	20	0.256343968	FALSE
TACGGAGGGCGCGAGCGTTACCCGGATTCACTGGGCGTAAAGGGCGTGTAGGCGGCCTGGGGCGTCCCATGTGAAAGACCACGGCTCAACCGTGGGGGAGCGTGGGATACGCTCAGGCTAGACGGTGGGAGAGGGTGGTGGAATTCCCGGAGTAGCGGTGAAATGCGCAGATACCGGGAGGAACGCCGATGGCGAAGGCAGCCACCTGGTCCACCCGTGACGCTGAGGCGCGAAAGCGTGGGGAGCAAACCGG	0.0020659	169	0.266328391	FALSE
GCCGCCGCGGTAATACGAGAGGCTCAAGTTGACAGACAACGGCGTAAAGAGTGGTTAAGGAACTCCCCAAACTAAAGTCGAACGCCCTCAGAACTGTTATACGTTTCCGAAGGTAAGAAGCCCCACTACGAAAGTGACTTTATCTCCCCTGACTCCACGAAAGCTGCGAAACAAACTGGGATTAGAAACCCCCGTAGTCCAGTAGATCGGAAGAGCACACGTCTGAACTCCAG	0.000361028	9	0.28429793	FALSE
TACGGAGGGTGCAAGCTTTAATCGGAATTACTGGGCGTAAAGCGCACGCAGGCGGTCTGTCAAGTCGGATGTGAAATCCCCGGGCTCAACCTGGGAACTGCATTCGAAACTGGCAGGCTAGAGTCTTGTAGAGGGGGGTAGAATTCCAGGTGTAGCGGTGAAATGCGTAGAGATCTGGAGGAATACCGGTGGCGAAGGCGGCCCCCTGGACAAAGACTGACGCTCAGGTGCGAAAGCGTGGGGAGCAAACAGG	0.000119668	9	0.28429793	FALSE
TACGTAGGTGGCAAGCGTTGTCCGGAATTATTGGGCGTAAAGCGCGCGCAGGCGGCTTCTTAAGTCTGATGTGAAATCTTGCGGCTCAACCGCAAGCGGTCATTGGAAACTGGGAGGCTTGAGTGCAGAAGAGGAGAGTGGAATTCCACGTGTAGCGGTGAAATGCGTAGAGATGTGGAGGAACACCAGTGGCGAAGGCGGCTCTCTGGTCTGTAACTGACGCTGAGGCGCGAAAGCGTGGGGAGCAAACAGG	0.00087568	9	0.28429793	FALSE
TACGAAGGGGGCTAGCGTTGTTCGGAATTACTGGGCGTAAAGCGCACGTAGGCGGATATTTAAGTGAGGGGTGAAATCCCAGGGCTCAACCCTGGAACTGCCTTTCATACTGGGTATCTCGAGTTCGAGAGAGGTGAGTGGAATTGCGAGTGTAGAGGTGAAATTCGTAGATATTCGCAGGAACACCAGTGGCGAAGGCGGCTCACTGGCTCGATACTGACGCTGAGGTGCGAAAGCGTGGGGAGCAAACAGG	0.00010651	9	0.28429793	FALSE
TACGAAGGGTGCAAGCGTTAATCGGAATTACTGGGCGTAAAGCGCGCGTAGGTGGTTTGTTAAGTTGAATGTGAAAGCCCCGGGCTCAACCTGGGAACTGCATCCAAAACTGGCAAGCTAGAGTATGGCAGAGGGTGGTGGAATTTCCTGTGTAGCGGTGAAATGCGTAGATATAGGAAGGAACACCAGTGGCGAAGGCGACCACCTGGGCTAATACTGACACTGAGGTGCGAAAGCGTGGGGAGCAAACAGG	3.55405077420374e-05	9	0.28429793	FALSE
TACGGAGGGTCCAAGCTTTAATCGGAATTACTGGGCGTAAAGCGTGCGCAGGCGGTTTGTTAAGCGAGATGTGAAAGCCCCGGGCTCAACCTGGGAATTGCATTTCGAACTGGCAAACTAGAGTCTTGTAGAGGGGGGTAGAATTCCAGGTGTAGCGGTGAAATGCGTAGAGATCTGGAGGAATACCGGTGGCGAAGGCGGCCCCCTGGACAAAGACTGACGCTCAGGAACGAAAGCGTGGGGAGCAAACAGG	4.4474066950254e-05	9	0.28429793	FALSE
TACAGAGGGTGCGAGCGTTAATCGGAATTACTGGGCGTAAAGCGCGCGTAGGCGGTTTGTTAAGTCGGATGTGAAATCCCCGGGCTCAACCTGGGAATTGCATTCGATACTGGCAAGCTAGAGTATGGGAGAGGAAGGTAGAATTCCAGGTGTAGCGGTGAAATGCGTAGAGATCTGGAGGAATACCGATGGCGAAGGCAGCCTTCTGGCCTAATACTGACGCTGAGGTGCGAAAGCATGGGGAGCAAACAGG	0.000183423	9	0.28429793	FALSE
TACGTAGGTGGCAAGCGTTGTCCGGAATTATTGGGCGTAAAGCGCGCGCAGGTGGTCCTTTAAGTCTGATGTGAAAGCCCACGGCTCAACCGTGGAGGGTCATTGGAAACTGGGGGACTTGAGTGCAGAAGAGGAAAGTGGAATTCCAAGTGTAGCGGTGAAATGCGTAGAGATTTGGAGGAACACCAGTGGCGAAGGCGACTTTCTGGTCTGTAACTGACACTGAGGCGCGAAAGCGTGGGGAGCAAACAGG	0.000126739	10	0.313481898	FALSE
TACGTAGGTGGCAAGCGTTGTCCGGATTTATTGGGCGTAAAGCGAGCGCAGGCGGTCTTTTAAGTCTGATGTGAAAGCCCCCGGCTTAACCGGGGAGGGTCATTGGAAACTGGGAGACTTGAGTGCAGAAGAGGAAAGCGGAATTCCATGTGTAGCGGTGAAATGCGTAGATATATGGAGGAACACCAGTGGCGAAGGCGGCTTTCTGGTCTGTAACTGACGCTGAGGCTCGAAAGCGTGGGGAGCAAACAGG	0.000101618	10	0.313481898	FALSE
TACGGAGGATCCGAGCGTTATCCGGATTTATTGGGTTTAAAGGGTGCGTAGGCGGCCTATTAAGTCAGGGGTGAAATACGGTGGCTCAACCATCGCAGTGCCTTTGATACTGATGGGCTTGAATCCATTTGAAGTGGGCGGAATAAGACAAGTAGCGGTGAAATGCATAGATATGTCTTAGAACTCCGATTGCGAAGGCAGCTCACTAAGCTGGTATTGACGCTGATGCACGAAAGCGTGGGGATCGAACAGG	4.08628894467976e-05	10	0.313481898	FALSE
TACGTAGGGGGCGAGCGTTGTCCGGAATTATTGGGCGTAAAGCGCGCGCAGGCGGTCTCTTAAGTCTGATGTGAAAGCCCACGGCTCAACCGTGGAGGGTCATTGGAAACTGGGGGACTTGAGGGCAGGAGAGGAGAGCGGAATTCCACGTGTAGCGGTGAAATGCGTAGAGATGTGGAGGAACACCAGTGGCGAAGGCGGCTCTCTGGCCTGCACCTGACGCTGAGGCGCGAAAGCGTGGGGAGCAAACAGG	0.000219123	37	0.326078969	FALSE
TACGGAGGGCGCGAGCGTTACCCGGATTCACTGGGCGTAAAGGGCGTGTAGGCGGTCTGGGGCGTCCCATGTGAAAGACCACGGCTCAACCGTGGGGGAGCGTGGGATACGCTCAGGCTAGACGGTGGGAGAGGGTGGTGGAATTCCCGGAGTAGCGGTGAAATGCGCAGATACCGGGAGGAACGCCGATGGCGAAGGCAGCCACCTGGTCCACCCGTGACGCTGAGGCGCGAAAGCGTGGGGAGCAAACCGG	0.000172827	11	0.341982157	FALSE
TACGTAGGTGGCAAGCGTTATCCGGAATTATTGGGCGTAAAGCGCGCGCAGGCGGTTTCTTAAGTCTGATGTGAAAGCCCACGGCTCAACCGTGGAGGGTCATTGGAAACTGGGGAACTTGAGTGCAGAAGAGAAAAGCGGAATTCCACGTGTAGCGGTGAAATGCGTAGAGATGTGGAGGAACACCAGTGGCGAAGGCGGCTTTTTGGTCTGTAACTGACGCTGAGGCGCGAAAGCGTGGGGAGCAAACAGG	5.8580138763702e-05	11	0.341982157	FALSE
TACGGAGGGAGCTAGCGTTGTTCGGAATTACTGGGCGTAAAGCGCGCGTAGGCGGCTTGCCAAGTCAGGGGTGAAATCCCGGGGCTCAACCCCGGAACTGCCCTTGAAACTAGCAGGCTAGAATCTTGGAGAGGTCAGTGGAATTCCGAGTGTAGAGGTGAAATTCGTAGATATTCGGAAGAACACCAGTGGCGAAGGCGACTGACTGGACAAGTATTGACGCTGAGGTGCGAAAGCGTGGGGAGCAAACAGG	0.000126615	12	0.369767546	FALSE
TACGTAGGTCCCGAGCGTTATCCGGATTTATTGGGCGTAAAGCGAGCGCAGGCGGTTAGATAAGTCTGAAGTTAAAGGCTGTGGCTTAACCATAGTACGCTTTGGAAACTGTTTAACTTGAGTGCAGAAGGGGAGAGTGGAATTCCATGTGTAGCGGTGAAATGCGTAGATATATGGAGGAACACCGGTGGCGAAAGCGGCTCTCTGGTCTGTAACTGACGCTGAGGCTCGAAAGCGTGGGGAGCAAACAGG	9.22971582692457e-05	12	0.369767546	FALSE
TACGGAGGGTGCTAGCTTTAATCGGAATTACTGGGCGTAAAGCGCACGCAGGCGGTTTGTTAAGCTAGATGTGAAAGCCCCGGGCTCAACCTGGGATGGTCATTTAGAACTGGCAGACTAGAGTCTTGGAGAGGGGAGTGGAATTCCAGGTGTAGCGGTGAAATGCGTAGATATCTGGAGGAACATCAGTGGCGAAGGCGACTCCCTGGCCAAAGACTGACGCTCATGTGCGAAAGTGTGGGTAGCGAACAGG	0.000114005	26	0.376567247	FALSE
TACGTAGGTGGCAAGCGTTGTCCGGAATTATTGGGCGTAAAGCGCGCGCAGGCGGCCTTTTAAGTCTGATGTGAAAGCCCCCGGCTCAACCGGGGAGGGCCATTGGAAACTGGAAGGCTTGAGTACAGAAGAGAAGAGTGGAATTCCACGTGTAGCGGTGAAATGCGTAGAGATGTGGAGGAACACCAGTGGCGAAGGCGACTCTTTGGTCTGTAACTGACGCTGAGGCGCGAAAGCGTGGGGAGCAAACAGG	0.00026776	26	0.376567247	FALSE
TACGTAGGGGGCGAGCGTTGTCCGGAATTATTGGGCGTAAAGCGCGCGCAGGCGGTCCCTTAAGTCTGATGTGAAAGCCCACGGCTCAACCGTGGAGGGTCATTGGAAACTGGGGGACTTGAGTGCAGAAGAGGAGAGCGGAATTCCACGTGTAGCGGTGAAATGCGTAGAGATGTGGAGGAACACCAGTGGCGAAGGCGGCTCTCTGGTCTGTAACTGACGCTGAGGCGCGAAAGCGTGGGGAGCAAACAGG	0.001266695	121	0.390842058	FALSE
TACGTAGGTGGCAAGCTTTATCCGGAATTATTGGGCGTAAAGCGCGCGTAGGCGGTTTTTTAAGTCTGATGTGAAAGCCCACGGCTCAACCGTGGAGGGTCATTGGAAACTGGAAAACTTGAGTGCAGAAGAGGAAAGTGGAATTCCATGTGTAGCGGTGAAATGCGCAGAGATATGGAGGAACACCAGTGGCGAAGGCGACTTTCTGGTCTGTAACTGACGCTGATGTGCGAAAGCGTGGGGATCAAACAGG	4.4024599893645e-05	13	0.396813083	FALSE
TACGTAGGGTGCAAGCGTTAATCGGAATTACTGGGCGTAAAGCGTGCGCAGGCGGTTTTGTAAGTCTGACGTGAAATCCCCGGGCTCAACCTGGGAATTGCGTTGGAGACTGCAAGGCTGGAGTCTGGCAGAGGGGGGTAGAATTCCACGTGTAGCAGTGAAATGCGTAGAGATGTGGAGGAACACCGATGGCGAAGGCAGCCCCCTGGGTCAAGACTGACGCTCATGCACGAAAGCGTGGGGAGCAAACAGG	2.04861342100283e-05	13	0.396813083	FALSE
TACGAAGGGGGCTAGCTTTGTTCGGATTTACTGGGCGTAAAGCGCACGTAGGCGGACTATTAAGTCAGGGGTGAAATCCCGGGGCTCAACCCCGGAACTGCCTTTGATACTGGTAGTCTTGAGTTCGAGAGAGGTGAGTGGAATTCCGAGTGTAGAGGTGAAATTCGTAGATATTCGGAGGAACACCAGTGGCGAAGGCGGCTCACTGGCTCGATACTGACGCTGAGGTGCGAAAGCGTGGGGAGCAAACAGG	0.000397422	56	0.400917248	FALSE
TACGGAGGGTGCGAGCGTTACCCGGATTTACTGGGCGTAAAGGGCGTGTAGGCGGTTTTCTAAGTCCGGGGCTAAAGACCAGGGCTCAACCCTGGGTTTGCCTTGGATACTGGAAAGCTCGACGGCTGGAGGGGGCAGCGGAATTTCCGGAGTAGCGGTGAAATGCGCAGATACCGGAAGGAACGCCAATAGCGAAGGCAGCTGCCTGGACAGTACGTGACGCTGAGGCGCGAAAGCGTGGGGAGCAAACCGG	0.000908159	57	0.415482406	FALSE
TACGGAGGGTGCAAGCGTTATCCGGATTTACTGGGTTTAAAGGGAGCGCAGGCGGATGACTCAGTCAGAGTTGAAATCCCGGAGCTTAACTTCGGAACTGGCTTTGATACTGGTGATCTTGAATATAGTTGAGGTTGGCGGAATAAGACATGTAGCGGTGAAATGCTTAGATATGTCTTAGAACACCGATTGCGAAGGCAGCTGGCTAAACTATTATTGACGCTGAGGCTCGAAAGCGTGGGGAGCGAACAGG	0.000197935	14	0.42309937	FALSE
TACGTAGGGCGCAAGCGTTGTCCGGAATTATTGGGCGTAAAGAGCTCGTAGGCGGTTTGTCGCGTCTGCTGTGAAAGCCCGGGGCTTAACCCCGGGTGTGCAGTGGGTACGGGCAGACTAGAGTGCAGTAGGGGAGACTGGAATTCCTGGTGTAGCGGTGGAATGCGCAGATATCAGGAGGAACACCGATGGCGAAGGCAGGTCTCTGGGCTGTTACTGACGCTGAGGAGCGAAAGCATGGGGAGCGAACAGG	8.64524191912145e-05	14	0.42309937	FALSE
TACAAGGAAGACTAGTGTTATTCATCTTTATTAGGTTTAAAGGGTACCTAGACGGTATATCTAGCCTCAAAAAGGTACAGATGTACTAGAGTTTAATGGGAGAGGTAAATATTAGGGCTATTGGTGTAGAGATGAAATTCTTTGATACTAATGGAACGGATAACGGCGAAGGCAACCCTCTATGTATAAACTGACGTTAAGGGACGAAGGCTTGGGGAGCGAATAGG	4.61498414618917e-05	14	0.42309937	FALSE
TACGTAGGGGGCAAGCGTTATCCGGATTTACTGGGTGTAAAGGGAGCGTAGACGGTTTTGTAAGTCTGATGTGAAAGCCCGGGGCTCAACCCCGGGACTGCATTGGAAACTGCAAAACTAGAGTGCAGGAGAGGTAAGTGGAATTCCTAGTGTAGCGGTGAAATGCGTAGATATTAGGAGGAACACCGGTGGCGAAGGCGGCTTACTGGACTGTAACTGACGTTGAGGCTCGAAAGCGTGGGGAGCAAACAGG	0.000129158	14	0.42309937	FALSE
TACGGAGGGTCCAAGCGTTAATCGGAATTACTGGGCGTAAAGCGTGCGCAGGCGGTTTGTTAAGCGAGATGTGAAAGCCCCGGGCTCAACCTGGGAATTGCATTTCGAACTGGCAAACTAGAGTCTTGTAGAGGGGGGTAGAATTCCAGGTGTAGCGGTGAAATGCGTAGAGATCTGGAGGAATACCGGTGGCGAAGGCGGCCCCCTGGACAAAGACTGACGCTCAGGCACGAAAGCGTGGGGAGCAAACAGG	0.000840107	58	0.430021231	FALSE
TACGGAGGGTGCAAGCGTTATCCGGATTTATTGGGTTTAAAGGGTCCGTAGGCGGATCCGTAAGTCAGTGGTGAAATCTCATAGCTTAACTATGAAACTGCCATTGATACTGCGGGTCTTGAGTAAGGTAGAAGTAGCTGGAATAAGTAGTGTAGCGGTGAAATGCATAGATATTACTTAGAACACCAATTGCGAAGGCAGGTTACTATGTCTTAACTGACGCTGATGGACGAAAGCGTGGGGAGCGAACAGG	8.45455403641096e-05	16	0.473341263	FALSE
TACGTAGGGCGCAAGCGTTGTCCGGAATTATTGGGCGTAAAGAGCTCGTAGGCGGTTTGTCGCGTCTGCTGTGAAAGCCCGGGGCTCAACCCCGGGTCTGCAGTGGGTACGGGCAGACTAGAGTGCAGTAGGGGAGACTGGAATTCCTGGTGTAGCGGTGAAATGCGCAGATATCAGGAGGAACACCGATGGCGAAGGCAGGTCTCTGGGCTGTTACTGACGCTGAGGAGCGAAAGCATGGGGAGCGAACAGG	3.87016349499299e-05	16	0.473341263	FALSE
TACGTAGGTGGCAAGCGTTGTCCGGAATTATTGGGCGTAAAGCGCGCGCAGGCGGTTCCTTAAGTCTGATGTGAAAGCCCACGGCTCAACCGTGGAGGGTCATTGGAAACTGGGGGACTTGAGTGCAGAAGAGGAGAGCGGAATTCCACGTGTAGCGGTGAAATGCGTAGAGATGTGGAGGAACACCAGTGGCGAAGGCGGCTCTCTGGTCTGTAACTGACGCTGAGGCGCGAAAGCGTGGGGAGCAAACAGG	0.000303	32	0.492007645	FALSE
TACAGAGGGTGCAAGCGTTAATCGGATTTACTGGGCGTAAAGCGCGCGTAGGCGGCCAATTAAGTCAAATGTGAAATCCCCGAGCTTAACTTGGGAATTGCATTCGATACTGGTTGGCTAGAGTGTGGGAGAGGATGGTAGAATTCCAGGTGTAGCGGTGAAATGCGTAGAGATCTGGAGGAATACCGATGGCGAAGGCAGCCATCTGGCCTAACACTGACGCTGAGGTGCGAAAGCATGGGGAGCAAACAGG	0.000135367	17	0.497281253	FALSE
TACGGAGGGTGCAAGCGTTAATCGGAATTACTGGGCGTAAAGCGCACGCAGGCGGTCTGTTAAGTCAGATGTGAAATCCCCGGGCTTAACCTGGGAACTGCATTTGAAACTGGCAGGCTTGAGTCTCGTAGAGGGGGGTAGAATTCCAGGTGTAGCGGTGAAATGCGTAGAGATCTGGAGGAATACCGGTGGCGAAGGCGGCCCCCTGGACGAAGACTGACGCTCAGGTGCGAAAGCGTGGGGAGCAAACAGG	0.000121985	17	0.497281253	FALSE
TACGTAGGGTGCGAGCGTTAATCGGAATTACTGGGCGTAAAGCGTGCGCAGGCGGTTATGTAAGACAGATGTGAAATCCCCGGGCTCAACCTGGGAACTGCATTTGTGACTGCATGGCTAGAGTACGGTAGAGGGGGATGGAATTCCGCGTGTAGCAGTGAAATGCGTAGATATGCGGAGGAACACCGATGGCGAAGGCAATCCCCTGGACCTGTACTGACGCTCATGCACGAAAGCGTGGGGAGCAAACAGG	3.30954010848869e-05	17	0.497281253	FALSE
TACGTAGGGTGCGAGCGTTGTCCGGAATTACTGGGCGTAAAGGGCTCGTAGGTGGTTTGTCGCGTCGTCTGTGAAATTCTGGGGCTTAACTCCGGGCGTGCAGGCGATACGGGCATAACTTGAGTGCTGTAGGGGTAACTGGAATTCCTGGTGTAGCGGTGAAATGCGCAGATATCAGGAGGAACACCGATGGCGAAGGCAGGTTACTGGGCAGTTACTGACGCTGAGGAGCGAAAGCATGGGTAGCGAACAGG	0.000151021	17	0.497281253	FALSE
TACAGAGGGTGCGAGCGTTAATCGGATTTACTGGGCGTAAAGCGTGCGTAGGCGGCTTTTTAAGTCGGATGTGAAATCCCCGAGCTTAACTTGGGAATTGCATTCGATACTGGGAAGCTAGAGTATGGGAGAGGATGGTAGAATTCCAGGTGTAGCGGTGAAATGCGTAGAGATCTGGAGGAATACCGATGGCGAAGGCAGCCATCTGGCCTAATACTGACGCTGAGGTACGAAAGCATGGGGAGCAAACAGG	0.004386549	139	0.5	FALSE
TACGTAGGTCACAAGCGTTAATCGGATTTATTGGGCGTAAAGGGTCCGCAGGGTGTTTATTAAGTTTGATGTGAAATCTCGAGGCTCAACCTCGAAACCGCATTGAAAACTGATAGACTAGAATTTAAGAGAGGAAAGTGGAATTTTTGGTGTAGCGATGGAATGCTTAGATATCAAAAGGAACATCAATGGCGAAGGCAGCTTTCTGGCTATAAATTGACCCTCATGGACGAAGGCGTAGGTAGCAAACAGG	0.000405466	18	0.520429862	FALSE
TACGGAGGGGGCTAGCGTTGTTCGGAATTACTGGGCGTAAAGCGCACGTAGGCGGACTGGAAAGTTGGGGGTGAAATCCCGGGGCTCAACCTCGGAACTGCCTTCAAAACTATCAGTCTGGAGTTCGAGAGAGGTGAGTGGAATTCCGAGTGTAGAGGTGAAATTCGTAGATATTCGGAGGAACACCAGTGGCGAAGGCGGCTCACTGGCTCGATACTGACGCTGAGGTGCGAAAGCGTGGGGAGCAAACAGG	0.000139664	18	0.520429862	FALSE
TACGTAGGGTGCGAGCGTTGTCCGGAATTACTGGGCGTAAAGAGCTCGTAGGCGGTTTGTCACGTCGTCTGTGAAATCCCTCGGCTTAACCGGGGGCGTGCAGGCGATACGGGCAGACTTGAGTACTACAGGGGAGACTGGAATTCCTGGTGTAGCGGTGAAATGCGCAGATATCAGGAGGAACACCGGTGGCGAAGGCGGGTCTCTGGGTAGTAACTGACGCTGAGGAGCGAAAGCATGGGTAGCGAACAGG	3.99096998682025e-05	18	0.520429862	FALSE
TACCGAGGGTGCAAGCTTTAATCGGAATTACTGGGCGTAAAGCGAGCGTAGGTGGCTTGATAAGTCAGATGTGAAATCCCCGGGCTTAACCTGGGAACTGCATCTGAAACTGTTAGGCTAGAGTAGGTGAGAGGGAAGTAGAATTTCAGGTGTAGCGGTGAAATGCGTAGAGATCTGAAGGAATACCGATGGCGAAGGCAGCTTCCTGGCATCATACTGACACTGAGGATCGAAAGCGTGGGTAGCAAACAGG	0.000146835	19	0.542788172	FALSE
TACGTAGGGTGCGAGCGTTAATCGGATTTACTGGGCGTAAAGGGTGTGTAGGCGGATATTTAAGTTAGATGTGAAATACCTGGGCTTAACCGAGGAGAGTCATTTAAAACTGGATATCTAGAGTAAGGCAGAGGGGGGTAGAATTCCATGTGTAGCAGTGAAATGCGTAGAGATATGGAGGAATACCGATGGCGAAGGCAGCCCCCTGGGTTATTACTGACGCTGAGGAACGAAAGCGTGGGGAGCAAACAGG	0.000354129	2	0.563064349	FALSE
TACGGAGGATGCAAGTGTTATCCGGAATCACTGGGCGTAAAGCGTCTGTAGGTGGTAAAATAAGTCAACTGTTAAATCTTGGGGCTTAACTTCAAAACTGCAGTCGAAACTATTTAACTTGAGTATAGTAGAGGTAAAGGGAATTTCCAGTGGAGTGGTGAAATACGTAGAGATTGGAAAGAAGACCGATAGCGAAGGCACTTTACTGGGCTATAACTGACACTCAGAGACGAAAGCTAGGGTAGCAAATGGG	0.000708697	2	0.563064349	FALSE
TACGGAGGGGGCTAGCGTTGTTCGGAATTACTGGGCGTAAAGCGCACGTAGGCGGATTAGAAAGTCAGAGGTGAAATCCCGGGGCTCAACCCTGGAACGGCCTTTGAAACTCCTAGTCTTGAGTTCGAGAGAGGTGAGTGGAATTCCGAGTGTAGAGGTGAAATTCGTAGATATTCGGAGGAACACCAGTGGCGAAGGCGGCTCACTGGCTCGATACTGACGCTGAGGTGCGAAAGTGTGGGGAGCAAACAGG	0.00067712	2	0.563064349	FALSE
TACAGAGGGTTCTAGCGTTGTTCGGAATGACTGGGCGTAAAGGGCGCGTAGGTGGTTGACTAAGTCAGATGTGAAAGCCCCGGGCTTAACCTGGGAACTGCGTCTGATACTGGTGAACTGGAAGGCGGAAGAGGAAAGTAGAATTCCTGGTGGAGGGGTGAAATCCGTAGATATCAGGAGGAATACCAAAGGCGAAGGCATCTTTCTGGTCCGTTCTTGACACTGAGGCGCGAAAGCGTGGGGAGCAAACAGG	0.000278559	2	0.563064349	FALSE
TACGTAAGAAGCAAGCGTTATCCGGAATTATTGGGCGTAAAGCGTCCGCAGGTGGTTTACTAAGTGGGTTATGAAATACCGGTGCTCAACATCGGTGCTGTAATCCAAACTGGTAGACTAGAGGAATGGAGAGGTGAGTGGAATTCTGCAAGTAGGGGTAAAATCCGTAGATATGCAGAGGAACACCAAAAGCGAAGGCAGCTCACTGGACATTTCCTGACACTCAGGGACGAAAGCGTGGGGAGCGAAAGGG	0.000123995	2	0.563064349	FALSE
AACGGGAAGGGTGAGCGTTATTCTAAATAATTGGGCGTAAAGGATACGTAGGTTGAAAAATATTTAACTAAAAAAAACTTAAATTTAACTTTAAACGACTTTTATTAAAAATTTTTTCTAGAGTTTAGAAGAAGATTGTAGAACTTTAAATGTAACGGTAAAATGTATTGATATTTAAAAGAATTTCAAAAGCGAAAGCAACAATCTAAGCTAAAACTGACATTGAGGTATTAAAGCATGGGTAGCAAAGGGG	0.000426399	2	0.563064349	FALSE
TACGGAGGGTGCGAGCGTTAATCGGAATTACTGGGCGTAAAGCGCATGCAGGCGGTATGTTAAGTTAGATGTGAAAGCCCTGGGCTTAACCTAGGAGTTGCATTTAAGACTGGCATGCTAGAGTCTTGTAGAGGGGGGTAGAATTTCAGGTGTAGCGGTGAAATGCGTAGAGATCTGAAGGAATACCGGTGGCGAAGGCGGCCCCCTGGACAGAGACTGACGCTCAGATGCGAAAGCGTGGGTAGCAAACAGG	0.000359675	2	0.563064349	FALSE
TACAGAGAGGGCTAGCGTTGTCCGGAATAACTGGGCGTAAAGGGCGCGTAGGCGGTCTATTAAGTTGGATGTGAAATCCCCGGGCTCAACCTGGGAACTGCATTCGATACTGGTAGACTAGAGGCCGAGAGAGGAAAGCGGAATGACGAGTGTAGAGGTGAAATTCGTAGATATTCGTCGGAACACCAGAGGCGAAGGCGGCTTTCTGGCTCGGACCTGACGCTGAGGCGCGAAAGCGTGGGGAGCAAACAGG	0.000124373	2	0.563064349	FALSE
TACGGAGGATTCGAGCGTTATCCGGATTTATTGGGTTTAAAGGGTGCGTAGGTGGAATATTAAGTTAGTGGTTAAATTTAGCGGCTCAACCGTTTTTATGCCATTAATACTGGTTTTCTAGAGTATGGATGCAGCAGGCGGAATGTGTAGTGTAGCGGTGAAATGCATAGATATTACACAGAACACCGATTGCGAAGGCAGCTTGCTAATCCATTACTGACACTGATGCACGAAAGCGTGGGTAGCGAACGGG	7.98575509782448e-05	2	0.563064349	FALSE
TACGTAGGGTGCGAGCGTTGTCCGGAATTATTGGGCGTAAAGGGCTCGTAGGCGGTTTGTCGCGTCGGGAGTGAAAACGCCGTGCTTAACACGGCGCTTGCTTTCGATACGGGCAGACTAGAGGTATTCAGGGGAGAACGGAATTCCTGGTGTAGCGGTGAAATGCGCAGATATCAGGAGGAACACCGGTGGCGAAGGCGGTTCTCTGGGAATGACCTGACGCTGAGGAGCGAAAGTGTGGGGAGCGAACAGG	0.000329836	2	0.563064349	FALSE
TACGGAGGGTCCGAGCGTTGTCCGGAATTATTGGGTTTAAAGGGTACGTAGGCGGATTAATAAGTCAGAGCTGAAATCCTGCAGCTTAACTGTAGAACTGGCTTTGATACTGTTAATCTTGAGTACGGTAGAGGTAGGCGGAATTTATGATGTAGCGGTGAAATGCATAGATATCATAAAGAACACCGATAGCGAAGGCAGCTTGCTGGACCGTAACTGACGCTAATGTACGAAAGTGCGGGTATCGAACAGG	5.23937060857598e-05	2	0.563064349	FALSE
GACGGAGGATGCAAGTGTTATCCGGAATCACTGGGCGTAAAGCGTCTGTAGGTGGTTGAACAAGTCAACTGTTAAATCTTGAGGCTCAACTTCAAAATCGCAGTCGAAACTGTTCGACTAGAGTATAGTAGGGGTAAAGGGAATTTCCAGTGGAGCGGTGAAATGCGTAGATATTGGAAAGAACACCGATGGCGAAGGCACTTTACTGGGCTATTACTGACACTCAGAGACGAAAGCTAGGGTAGCAAATGGG	0.000201833	2	0.563064349	FALSE
GACGGAGGATGCAAGTGTTATCCGGAATCACTGGGCGTAAAGCGTCTGTAGGTGGTTTAATAAGTCAACTGTTAAATCTTGAGGCTCAACTTCAAAATCGCAGTCGAAACTATTAGACTAGAGTATAGTAGGGGTAAGGGGAATTTCCAGTGGAGCGGTGAAATGCGTAGAGATTGGAAAGAACACCGATGGCGAAGGCACCTTACTGGGCTATTACTAACACTGAGAGACGAAAGCTAGGGTAGCAAATGGG	9.45041143266463e-05	2	0.563064349	FALSE
TACGGGGGATGCAAGCGTTATCCGGAATCACTGGGCGTAAAGCGTCTGTAGGTGGCTTAATAAGTCTGTTGTTAAATATTAGAGCTTAACTCTGAATCAGCAGTGGAAACTATTAGGCTAGAGTATAGTAAGGGTAGAGGGAATTCCCAGTGTAGCGGTGAAATGCGTAGAGATTGGGAAGAACACCAGTGGCGAAAGCGCTCTACTAGGCTATTGCTGACACTCAGAGACGAAAGCTAAGGGAGCGAATGGG	0.0001452	2	0.563064349	FALSE
TACGTAAGCCCCGAGCATTACTCGGAATCACTGGGTGTAAAGGGTTCGTAGGTGGAGAAATAAGTTGGGTATGAAAGACCGAAGCTCAACTTCGTGTTTGTATTCAAAACTATTTTTCTAGAATCAGGGAGAGGTAAGCGGAATTCTCAGTGTAGGGGTGCAATCCGTAGATACTGAGAGGAACACCAAAAGCGAAGGCAGCTTACTGGAACTTTGATTGACGCTGAGGAACGAAAGCGTGGGGAGCGAAAAGG	9.89242067602457e-05	2	0.563064349	FALSE
GACGGAGGATGCAAGTGTTATCCGGAATCACTGGGCGTAAAGCGTCTGTAGGTGGTCAAATAAGTCAACTGTTAAATCTTGAGGCTCAACCTCAAAATCGCAGTCGAAACTATTAGACTTGAGTATAGTAGGGGTAAAGGGAATTTCCAGTGGAGCGGTGAAATGCGTAGAGATTGGAAAGAACACCGATGGCGAAGGCACTTTACTGGGCTATTACTAACACTCAGAGACGAAAGCTAGGGTAGCAAATGGG	0.000121617	2	0.563064349	FALSE
TACGTAAGTCCCAAGCGTTACCCGGAATTATTGGGTGTAAAGGGTCCGTAGGCGGGATAGTAAGTCAGGTATGAAAGACCGGAGCTCAACTCCGTGTTTGTGCTTGAAACTACTATTCTTGAATCAGGGAGAGGTTAGCGGAATTCTAAGTGTAGGGGTGCAATCCGTAGATACTTAGAAGAACACCAAAAGCGAAGGCAGCTAACTGGAACTCGATTGACGCTGAGGGACGAAAGCGTGGGGAGCGAAGAGG	4.36072385381057e-05	2	0.563064349	FALSE
TACCGAGGGTGCGAGCGTTAATCGGAATTACTGGGCGTAAAGCGCGCGTAGGCGGTTAGATAAGTCAGATGTGAAAGCCCCGGGCTCAACCTGGGAACTGCATCTGATACTGTTTAACTAGAGTTTAGGAGAGGGAAGTAGAATTTCAGGTGTAGCGGTGAAATGCATAGAGATCTGAAGGAATACCAGTGGCGAAGGCGACTTCCTGGCCTAGAACTGACGCTGAGGTGCGAAAGCGTGGGTAGCAAACGGG	8.28449973976999e-05	2	0.563064349	FALSE
GCAGCCGCGGTAATACGAGAGGCTCAAGTTGACAGACAACGGCGTAAAGAGTGGTTAAGGAAACCCCCAAACTAAAGTCGAACGCCCCCAGAACTGTTATACGTTTCCGAAGGTAAGAAGCCCCACTACGAAAGTGACTTTATTCTCCCTGACTCCACGAAAGCTGAGAAACAAACTGGGATTAGAAACCCCCGTAGTCCAAGATCGGAAGAGCACACGTCTGAACTCCAGTC	4.18073128299526e-05	2	0.563064349	FALSE
TACGGAGGATGCAAGCGTTATCCGGAATTATTGGGCGTAAAGGGTCCGCAGGTGGTAACTCAAGTCTGCTGTCAAAGATTGGAGCTTAACTCCAAGTCGGCAGTGGAAACTGGGATACTAGAGGATGGTAGGGGTAGAGGGAATTCCCAGTGTAGCGGTGAAATGCGTAGAGATTGGGAAGAACACCAGTGACGAAAGTGCTCTGCTGGGCCATACCTGACACTGAGGGACGAAAGCTAGGGTAGCCAAAGGG	0.000337245	2	0.563064349	FALSE
TACGGAGGGTGCAAGCGTTAATCGGAATTACTGGGCGTAAAGCGCGCGTAGGCGGCTGCCTAAGCTAGATGTGAAATCCCCGGGCTTAACCTGGGACGTGCATTTAGAACTGGGTAGCTAGAGTACAGAAGAGGAGTGTGGAATTTCAGGTGTAGCGGTGAAATGCGTAGAGATCTGAAGGAACACCAGTGGCGAAGGCGACACTCTGGTCTGATACTGACGCTGAGGTGCGAAAGCGTGGGGAGCAAACAGG	3.20703663939947e-05	2	0.563064349	FALSE
GCCGCCGCGGTAATACGAGAGGCTCAAGTTGACAGACAACGGCGTAAAGAGTGGTTAAGGAAACCCCCAAACTAAAGTCGAACGCCCCCAGAACTGTTATACGTTTCCGAAGGTAAGAAGCCCCACTACGAAAGTGACTTTATTCTCCCTGACTCCACGAAAGCTGAGAAACAAACTGGGATTAGAAACCCCCGTAGTCCAAGATCGGAAGAGCACACGTCTGAACTCCAGTC	3.57205243428848e-05	2	0.563064349	FALSE
TACGTAGGGTGCAAGCGTTAATCGGAATTATTGGGCGTAAAGAGTGCGTAGGCGGATATATGAGCTTGATGTGAAATCCCTGGGCTTAACCTAGGAATGGCATTAAGAACGATATGTCTAGAGTGCGGTAGAGGGGGGTAGAATTCCATGTGTAGCAGTGAAATGCGTAGATATATGGAGGAATACCGATGGCGAAGGCAGCCCCCTGGGCCGATACTGACGCTGAGGCACGAAAGCGTGGGGAGCAAACAGG	0.000176015	2	0.563064349	FALSE
TACGAAGGGGGCTAGCGTTGTTCGGAATTACTGGGCGTAAAGGGCGTGTAGGCGGATCGATCAGTTGGGGGTGAAATCCCGGGGCTCAACCCCGGAACGGCCTTTAATACTGTTGGTCTTGAGATTGTGAGAGGATAGCGGAATACCCAGTGTAGAGGTGAAATTCGTAGAGATTGGGTAGAACACCAGTGGCGAAGGCGGCTATCTGGCGCAATACTGACGCTGATGCGCGAAAGCGTGGGGAGCAAACAGG	9.18516944448399e-05	2	0.563064349	FALSE
GCCGCCGCGGTAATACGAGAGGCTCAAGTTGACAGACAACGGCGTAAAGAGTGGTTAAGGAAACCCCCAAACTAAAGTCGAACGCCCCCAGAACTGTTATACGTTTCCGAAGGTAAGAAGCCCCACTACGAAAGTGACTTTATTCTCCCTGACTCCACGAAAGCTGAGAAACAAACTGGGATTAGATACCCCCGTAGTCCAAGATCGGAAGAGCACACGTCTGAACTCCAGTC	3.38119812210858e-05	2	0.563064349	FALSE
GCAGCCGCGGTAATACGAGAGGCTCAAGTTGACAGACAACGGCGTAAAGAGTGGTTAAGGAAACCCCCAAACTAAAGTCGAACGCCCCCAGAACTGTTATACGTTTCCGAAGGTAAGAAGCCCCACTACGAAAGTGACTTTATTCTCCCTGACTCCACGAAAGCTGAGAAACAAACTGGGATTAGATACCCCCGTAGTCCAAGATCGGAAGAGCACACGTCTGAACTCCAGTC	3.31960999656269e-05	2	0.563064349	FALSE
GCAGCCGCGGTAATACGAGAGGCTCAAGTTGACAGACAACGGCGTAAAGAGTGGTTAAGGAAACCCCCAAACTAAAGTCGAACGCCCCCAGAACTGTTATACGTTTCCGAAGGTAAGAAGCCCCACTACGAAAGTGACTTTATTCTCCCTGACTCCACGAAAGCTGAGAAACAAACTGGGATTAGAAACCCCAGTAGTCCAAGATCGGAAGAGCACACGTCTGAACTCCAGTC	3.31107763917833e-05	2	0.563064349	FALSE
TACGTAGGGGGCAAGCGTTGTTCGGAATGACTGGGCGTAAAGGGTGTGTAGGCGGTTTGTTAAGTTAGAAGTGAAATACCTAGAGCTCAACTCAGGTGCTGCTTCTAAAACTGATAGACTTGAGTGCAGTAGAGGAGAGTGGAATTCCTAGTGTAGCGGTGGAATGCGTAGATATTAGGAGGAACATCAGTGGCGAAGGCGACTCTCTGGACTGTAACTGACGCTGAGGCACGAAAGTGTGGGGAGCAAACAGG	3.34506993279023e-05	2	0.563064349	FALSE
TACGGAGGATCCAAGCGTTATCCGGATTTATTGGGTTTAAAGGGTGCGCAGGCGGCACTTTAAGTTAGTCGTTAAATCGCGGGGCTCAACCTCGCAATGGCGATTGATACTGGAGAGCTAGAGATTATCTGCAGTAGGCGGAATGAGTAGTGTAGCGGTGAAATGCTTAGATATTACTCAGAACACCAATTGCGAAGGCAGCTTACTAAGATACATCTGACGCTCATGCACGAAAGCGTGGGGATCAAACAGG	4.06492571184952e-05	2	0.563064349	FALSE
GCAGCCGCGGTAATACGAGAGGCTCAAGTTGACAGACAACGGCGTAAAGAGTGGTTAAGGAAACCCCCAAACTAAAGTCGAACGCCCCCAGAACTGTTATACGTTTCCGAAGGTAAGAAGCCCCACTACGAAAGTGACTTTATTCTCCCTGACTCCACGAAAGCTGAGAAACAAACTGGGATTAGAAACCCCGGTAGTCCAAGATCGGAAGAGCACACGTCTGAACTCCAGTC	3.23557287746685e-05	2	0.563064349	FALSE
TACGTAGGGACCAAGCGTTATCCGGAATTATTGGGCGTAAAGGGTGCGTAGGCGGCCTTGTAAGTCTTATTTGAAAGCCCGTGGCTTAACCACGGAACGTGATAAGATACTGCAAGGCTTGAATGAAGCAGAGGTAAGTGGAATTCTATGTGGAGCGGTGAAATGCGTAGATATATGGAGGAACACCAGTGGCGAAGGCGGCTTACTGGGCTTTAATTGACGCTGAGGCACGAAAGCGTGGGTAGCAAACAGG	0.000116022	2	0.563064349	FALSE
GCCGCCGCGGTAATACGAGAGGCTCAAGTTGACAGACAACGGCGTAAAGAGTGGTTAAGGAAACCCCCAAACTAAAGTCGAACGCCCCCAGAACTGTTATACGTTTCCGAAGGTAAGAAGCCCCACTACGAAAGTGACTTTATTCTCCCTGACTCCACGAAAGCTGAGAAACAAACTGGGATTAGAAACCCCAGTAGTCCAAGATCGGAAGAGCACACGTCTGAACTCCAGTC	3.21739006260907e-05	2	0.563064349	FALSE
GCCGCCGCGGTAATACGAGAGGCTCAAGTTGACAGACAACGGCGTAAAGAGTGGTTAAGGAAACCCCCAAACTAAAGTCGAACGCCCCCAGAACTGTTATACGTTTCCGAAGGTAAGAAGCCCCACTACGAAAGTGACTTTATTCTCCCTGACTCCACGAAAGCTGAGAAACAAACTGGGATTAGAAACCCTCGTAGTCCAAGATCGGAAGAGCACACGTCTGAACTCCAGTC	3.15557396745693e-05	2	0.563064349	FALSE
TACGGAGGATTCGAGCGTTATCCGGATTTATTGGGTTTAAAGGGTGCGTAGGTGGTAGATTAAGTTAGTGGTGAAATTTAGCGGCTCAACCGTTTTTATGCCATTAATACTGATATACTAGAGTATGGATGCAGCAGGCGGAATGTGTAGTGTAGCGGTGAAATGCATAGATATTACACAGAACACCGATTGCGAAGGCAGCTTGCTAATCCATTACTGACACTGATGCACGAAAGCGTGGGTAGCGAACGGG	2.22410077067199e-05	2	0.563064349	FALSE
GCAGCCGCGGTAATACGAGAGGCTCAAGTTGACAGACAACGGCGTAAAGAGTGGTTAAGGAAACCCCCAAACTAAAGTCGAACGCCCCCAGAACTGTTATACGTTTCCGAAGGTAAGAAGCCCCACTACGAAAGTGACTTTATTCTCCCTGACTCCACGAAAGCTGAGAAACAAACTGGGATTAGATACCCCAGTAGTCCAAGATCGGAAGAGCACACGTCTGAACTCCAGTC	3.06211436049393e-05	2	0.563064349	FALSE
GCAGCCGCGGTAATACGAGAGGCTCAAGTTGACAGACAACGGCGTAAAGAGTGGTTAAGGAAACCCCCAAACTAAAGTCGAACGCCCCCAGAACTGTTATACGTTTCCGAAGGTAAGAAGCCCCACTACGAAAGTGACTTTATTCTCCCTGACTCCACGAAAGCTGAGAAACAAACTGGGATTAGAAACCCTAGTAGTCCAAGATCGGAAGAGCACACGTCTGAACTCCAGTC	3.01185384255503e-05	2	0.563064349	FALSE
TACGGAGGGTGCAAGCGTTAATCGGAATAACTGGGCGTAAAGGGCACGCAGGCGGATAGATAAGTGAGATGTGAAATCCCTGAGCTTAACTTGGGAACTGCATTTCATACTGTTTATCTAGAGTCTTTTAGAGAGGGGTAGAATTCCATGTGTAGCGGTGGAATGCGTAGAGATATGGAGGAATACCAAAGGCGAAGGCAGCCCCTTGGGAAATGACTGACGCTCATGTGCGAAAGCGTGGGGAGCAAACAGG	7.41006531978492e-05	2	0.563064349	FALSE
GCCGCCGCGGTAATACGAGAGGCTCAAGTTGACAGACAACGGCGTAAAGAGTGGTTAAGGAAACCCCCAAACTAAAGTCGAACGCCCCCAGAACTGTTATACGTTTCCGAAGGTAAGAAGCCCCACTACGAAAGTGACTTTATTCTCCCTGACTCCACGAAAGCTGAGAAACAAACTGGGATTAGAAACCCTAGTAGTCCAAGATCGGAAGAGCACACGTCTGAACTCCAGTC	3.00388053521519e-05	2	0.563064349	FALSE
GCAGCCGCGGTAATACGAGAGGCTCAAGTTGACAGACAACGGCGTAAAGAGTGGTTAAGGAAACCCCCAAACTAAAGTCGAACGCCCCCAGAACTGTTATACGTTTCCGAAGGTAAGAAGCCCCACTACGAAAGTGACTTTATTCTCCCTGACTCCACGAAAGCTGAGAAACAAACTGGGATTAGAAACCCGAGTAGTCCAAGATCGGAAGAGCACACGTCTGAACTCCAGTC	2.96596261414032e-05	2	0.563064349	FALSE
TACGGAGGGTGCAAGCGTTAATCGGAATTACTGGGCGTAAAGCGCGCGTAGGCGGTGATCTAAGCTAGATGTGAAAGCCCCGGGCTCAACCTGGGAACTGCATTTAGAACTGGATGACTAGAGTATGGCAGAGGGGTGTGGAATTTCCGGTGTAGCGGTGAAATGCGTAGAGATCGGAAGGAACATCAGTGGCGAAGGCGACACCCTGGGCTACTACTGACGCTGAGGTGCGAAAGCGTGGGGAGCAAACAGG	3.58907555135983e-05	2	0.563064349	FALSE
GCAGCCGCGGTAATACGAGAGGCTCAAGTTGACAGACAACGGCGTAAAGAGTGGTTAAGGAAACCCCCAAACTAAAGTCGAACGCCCCCAGAACTGTTATACGTTTCCGAAGGTAAGAAGCCCCACTACGAAAGTGACTTTATTCTCCCTGACTCCACGAAAGCTGAGAAACAAACTGGGATTAGAAACCCCTGTAGTCCAAGATCGGAAGAGCACACGTCTGAACTCCAGTC	2.90874377811862e-05	2	0.563064349	FALSE
GCAGCCGCGGTAATACGAGAGGCTCAAGTTGACAGACAACGGCGTAAAGAGTGGTTAAGGAAACCCCCAAACTAAAGTCGAACGCCCCCAGAACTGTTATACGTTTCCGAAGGTAAGAAGCCCCACTACGAAAGTGACTTTATTCTCCCTGACTCCACGAAAGCTGAGAAACAAACTGGGATTAGAAACCCTCGTAGTCCAAGATCGGAAGAGCACACGTCTGAACTCCAGTC	2.91199496755376e-05	2	0.563064349	FALSE
GCAGCCGCGGTAATACGAGAGGCTCAAGTTGACAGACAACGGCGTAAAGAGTGGTTAAGGAAACCCCCAAACTAAAGTCGAACGCCCCCAGAACTGTTATACGTTTCCGAAGGTAAGAAGCCCCACTACGAAAGTGACTTTATTCTCCCTGACTCCACGAAAGCTGAGAAACAAACTGGGATTAGAAACCCTTGTAGTCCAAGATCGGAAGAGCACACGTCTGAACTCCAGTC	2.90391854938191e-05	2	0.563064349	FALSE
TACGGAGGGTGCGAGCGTTAATCGGAATTACTGGGCGTAAAGCGTGCGTAGGCGGTTTTTTAAGTCAGTGGTGAAATCCCCGTGCTCAACATGGGAACTGCCATTGAAACTGGAAGACTTGAGTACATGAGAGGCTAGTGGAATTTCTAGTGTAGGAGTGAAATCCGTAGATATTAGAAGGAACATCAGTGGCGAAGGCGACTAGCTGGCATGTAACTGACGCTGAGGTACGAAAGCGTGGGGATCAAACAGG	2.81062879540754e-05	2	0.563064349	FALSE
TACGGAGGGTGCAAGCGTTAATCGGAATCACTGGGCGTAAAGGGCACGCAGGCGGATAGATAAGTGAGATGTGAAATCCCTGAGCTTAACTTGGGAACTGCATTTCATACTGTTTATCTAGAGTCTTTTAGAGAGGGGTAGAATTCCATGTGTAGCGGTGGAATGCGTAGAGATATGGAGGAATACCAAAGGCGAAGGCAGCCCCTTGGGAAATGACTGACGCTCATGTGCGAAAGCGTGGGGAGCAAACAGG	6.8941601737226e-05	2	0.563064349	FALSE
TACGGAAGGTGCTAGCGTTGTTCGGAATTACTGGGCGTAAAGGGTGCGTAGGCGGATTTATAAGTCAATGGCTAAATTCCTGAGCTCAACTCAGTGGCCGCCATTGATACTGTAAATCTAGAGGATAATAGAGGATAACGGAATACTCAGTGTAGAGGTGAAATTTGTTGATATTGGGTGGAACACCAAAGGCGAAGGCAGTTATCTGGGTTATTTCTGACGCTGAGGCACTAAAGCGTGGGGAGCAAACAGG	0.000178978	2	0.563064349	FALSE
GACGGAGGGTGCTAGCGTTGTTCGGAATCACTGGGCGTAAAGGGCGCGTAGGCGGTCTGGTCAGTCAGATGTGAAAGCCCGGAGCTCAACTCCGGAATTGCATTTGATACTCCCGGACTGGAGGTCGAGAGAGGAGAGTGGAATACCCAGTGTAGAGGTGAAATTCGTAGATATTGGGTGGAACACCAGTGGCGAAAGCGGCTCTCTGGCTCGAACCTGACGCTGAGGCGCGAAAGCGTGGGGAGCAAACAGG	4.34520535956391e-05	2	0.563064349	FALSE
GCCGCCGCGGTAATACGAGAGGCTCAAGTTGACAGACAACGGCGTAAAGAGTGGTTAAGGAAACCCCCAAACTAAAGTCGAACGCCCCCAGAACTGTTATACGTTTCCGAAGGTAAGAAGCCCCACTACGAAAGTGACTTTATTCTCCCTGACTCCACGAAAGCTGAGAAACAAACTGGGATTAGAAACCCCTGTAGTCCAAGATCGGAAGAGCACACGTCTGAACTCCAGTC	2.77993353069711e-05	2	0.563064349	FALSE
GCCGCCGCGGTAATACGAGAGGCTCAAGTTGACAGACAACGGCGTAAAGAGTGGTTAAGGAAACCCCCAAACTAAAGTCGAACGCCCCCAGAACTGTTATACGTTTCCGAAGGTAAGAAGCCCCACTACGAAAGTGACTTTATTCTCCCTGACTCCACGAAAGCTGAGAAACAAACTGGGATTAGATACCCCAGTAGTCCAAGATCGGAAGAGCACACGTCTGAACTCCAGTC	2.73863956141285e-05	2	0.563064349	FALSE
TACGGAGGGGGCGAGCGTTATTCGGAATTATTGGGCGTAAAGGGCGCGTAGGCGGCCTTCTAAGTCAGGGGTGAAATCCCTCGGCTCAACCGAGGAACTGCCTCTGAAACTGGAAGGCTTGAGACCGGGAGAGGGTGGTGGAATTCCCAGTGTAGCGGTGAAATGCGTAGATATTGGGAGGAACACCGGTGGCGAAGGCGGCCACCTGGACCGGTTCTGACGCTGAGGCGCGAAAGTGTGGGGAGCAAACAGG	2.76840076791654e-05	2	0.563064349	FALSE
GCAGCCGCGGTAATACGAGAGGCTCAAGTTGACAGACAACGGCGTAAAGAGTGGTTAAGGAAACCCCCAAACTAAAGTCGAACGCCCCCAGAACTGTTATACGTTTCCGAAGGTAAGAAGCCCCACTACGAAAGTGACTTTATTCTCCCTGACTCCACGAAAGCTGAGAAACAAACTGGGATTAGATACCCCTGTAGTCCAAGATCGGAAGAGCACACGTCTGAACTCCAGTC	2.66684192834903e-05	2	0.563064349	FALSE
GCAGCCGCGGTAATACGAGAGGCTCAAGTTGACAGACAACGGCGTAAAGAGTGGTTAAGGAAACCCCCAAACTAAAGTCGAACGCCCCCAGAACTGTTATACGTTTCCGAAGGTAAGAAGCCCCACTACGAAAGTGACTTTATTCTCCCTGACTCCACGAAAGCTGAGAAACAAACTGGGATTAGAAACCCGCGTAGTCCAAGATCGGAAGAGCACACGTCTGAACTCCAGTC	2.6252168786265e-05	2	0.563064349	FALSE
GCCGCCGCGGTAATACGAGAGGCTCAAGTTGACAGACAACGGCGTAAAGAGTGGTTAAGGAAACCCCCAAACTAAAGTCGAACGCCCCCAGAACTGTTATACGTTTCCGAAGGTAAGAAGCCCCACTACGAAAGTGACTTTATTCTCCCTGACTCCACGAAAGCTGAGAAACAAACTGGGATTAGAAACCCGAGTAGTCCAAGATCGGAAGAGCACACGTCTGAACTCCAGTC	2.62633497871555e-05	2	0.563064349	FALSE
TACGGAGGGTGCAAGCGTTACTCGGAATCACTGGGCGTAAAGAGCGTGTAGGCGGGTTAATAAGTTGGAAGTGAAATCCTATGGCTCAACCATAGAACTGCTTTCAAAACTGTTAACCTAGAATATGGGAGAGGTAGATGGAATTTCTGGTGTAGGGGTAAAATCCGTAGAGATCAGAAGGAATACCGATTGCGAAGGCGATCTACTGGAACATTATTGACGCTGAGACGCGAAAGCGTGGGGAGCAAACAGG	0.000117355	2	0.563064349	FALSE
GCCGCCGCGGTAATACGAGAGGCTCAAGTTGACAGACAACGGCGTAAAGAGTGGTTAAGGAAACCCCCAAACTAAAGTCGAACGCCCCCAGAACTGTTATACGTTTCCGAAGGTAAGAAGCCCCACTACGAAAGTGACTTTATTCTCCCTGACTCCACGAAAGCTGAGAAACAAACTGGGATTAGAAACCCCGGTAGTCCAAGATCGGAAGAGCACACGTCTGAACTCCAGTC	2.60142181538124e-05	2	0.563064349	FALSE
GCAGCCGCGGTAATACGAGAGGCTCAAGTTGACAGACAACGGCGTAAAGAGTGGTTAAGGAAACCCCCAAACTAAAGTCGAACGCCCCCAGAACTGTTATACGTTTCCGAAGGTAAGAAGCCCCACTACGAAAGTGACTTTATTCTCCCTGACTCCACGAAAGCTGAGAAACAAACTGGGATTAGATACCCTCGTAGTCCAAGATCGGAAGAGCACACGTCTGAACTCCAGTC	2.56215782461105e-05	2	0.563064349	FALSE
GCAGCCGCGGTAATACGAGAGGCTCAAGTTGACAGACAACGGCGTAAAGAGTGGTTAAGGAAACCCCCAAACTAAAGTCGAACGCCCCCAGAACTGTTATACGTTTCCGAAGGTAAGAAGCCCCACTACGAAAGTGACTTTATTCTCCCTGACTCCACGAAAGCTGAGAAACAAACTGGGATTAGATACCCTAGTAGTCCAAGATCGGAAGAGCACACGTCTGAACTCCAGTC	2.55811961552513e-05	2	0.563064349	FALSE
GCCGCCGCGGTAATACGAGAGGCTCAAGTTGACAGACAACGGCGTAAAGAGTGGTTAAGGAAACCCCCAAACTAAAGTCGAACGCCCCCAGAACTGTTATACGTTTCCGAAGGTAAGAAGCCCCACTACGAAAGTGACTTTATTCTCCCTGACTCCACGAAAGCTGAGAAACAAACTGGGATTAGAAACCCGCGTAGTCCAAGATCGGAAGAGCACACGTCTGAACTCCAGTC	2.55060224739781e-05	2	0.563064349	FALSE
GACGGAGGATGCAAGTGTTATCCGGAATCACTGGGCGTAAAGCGTCTGTAGGTGGTTTATTAAGTCAACTGTTAAATCTTGAAGCTCAACTTCAAAATCGCAGTCGAAACTAGTAGACTAGAGTATAGTAGGGGTAAAGGGAATTTCCAGTGGAGCGGTGAAATGCGTAGAGATTGGAAAGAACACCGATGGCGAAGGCACTTTACTGGGCTATTACTGACACTCAGAGACGAAAGCTAGGGTAGCAAATGGG	2.3324551085443e-05	2	0.563064349	FALSE
GCAGCCGCGGTAATACGAGAGGCTCAAGTTGACAGACAACGGCGTAAAGAGTGGTTAAGGAAACCCCCAAACTAAAGTCGAACGCCCCCAGAACTGTTATACGTTTCCGAAGGTAAGAAGCCCCACTACGAAAGTGACTTTATTCTCCCTGACTCCACGAAAGCTGAGAAACAAACTGGGATTAGAAACCCGGGTAGTCCAAGATCGGAAGAGCACACGTCTGAACTCCAGTC	2.50415196893857e-05	2	0.563064349	FALSE
GACGGAGGATGCAAGTGTTATCCGGAATTACTGGGCGTAAAGCGTCTGTAGGTGGTTTAATAAGTCAACTGTTAAATCTTGAAGCTCAACTTCAAAATCGCAGTCGAAACTATTAGACTAGAGTATAGTAGGGGTAAAGGGAATTTCCAGTGGAGCGGTGAAATGCGTAGAGATTGGAAAGAACACCGATGGCGAAGGCACTTTACTTGGCTATTACTGACACTCAGAGACGAAAGCTAGGGTAGCAAATGGG	3.9117676400262e-05	2	0.563064349	FALSE
GCAGCCGCGGTAATACGAGAGGCTCAAGTTGACAGACAACGGCGTAAAGAGTGGTTAAGGAAACCCCCAAACTAAAGTCGAACGCCCCCAGAACTGTTATACGTTTCCGAAGGTAAGAAGCCCCACTACGAAAGTGACTTTATTCTCCCTGACTCCACGAAAGCTGAGAAACAAACTGGGATTAGAAACCCTGGTAGTCCAAGATCGGAAGAGCACACGTCTGAACTCCAGTC	2.46600607825744e-05	2	0.563064349	FALSE
GCAGCCGCGGTAATACGAGAGGCTCAAGTTGACAGACAACGGCGTAAAGAGTGGTTAAGGAAACCCCCAAACTAAAGTCGAACGCCCCCAGAACTGTTATACGTTTCCGAAGGTAAGAAGCCCCACTACGAAAGTGACTTTATTCTCCCTGACTCCACGAAAGCTGAGAAACAAACTGGGATTAGAAACCCGTGTAGTCCAAGATCGGAAGAGCACACGTCTGAACTCCAGTC	2.45635562078403e-05	2	0.563064349	FALSE
TACGGAGGGTGCAAGCGTTAATCGGAATTACTGGGCGTAAAGCGCGCGTAGGCGGTTTGGTAAGTCAGATGTGAAAGCCCCGGGCTTAACCTGGGAACTGCATCTGAAACTACCTGACTAGAGTATGGTAGAGGGAAGTGGAATTCCACATGTAGCGGTGAAATGCGTAGAGATGTGGAGGAACACCAGTGGCGAAGGCGACTTCCTGGACCAATACTGACGCTGAGGTGCGAAAGCGTGGGGAGCAAACAGG	7.79101637872891e-05	2	0.563064349	FALSE
GCCGCCGCGGTAATACGAGAGGCTCAAGTTGACAGACAACGGCGTAAAGAGTGGTTAAGGAAACCCCCAAACTAAAGTCGAACGCCCCCAGAACTGTTATACGTTTCCGAAGGTAAGAAGCCCCACTACGAAAGTGACTTTATTCTCCCTGACTCCACGAAAGCTGAGAAACAAACTGGGATTAGAAACCCTGGTAGTCCAAGATCGGAAGAGCACACGTCTGAACTCCAGTC	2.41742271045211e-05	2	0.563064349	FALSE
TACGGAGGGGGTTAGCGTTGTTCGGAATTCCTGGGCGTAAAGCGCGCTTAGGCGGATAATTAAGTCAGAGGTGAAATCCCGGGGCTCAACCCCGGAACTGCCTTTGATACTGGTTGTCTTGAGTTCGAGAGAGGTGAGTGGAATTCCGAGTGTAGAGGTGAAATTCGTAGATATTCGGAGGAACACCAGTGGCGAAGGCGGCTCACTGGCTCGATACTGACGCTGAGGTGCGAAAGTGTGGGGAGCAAACAGG	0.00011943	2	0.563064349	FALSE
GCCGCCGCGGTAATACGAGAGGCTCAAGTTGACAGACAACGGCGTAAAGAGTGGTTAAGGAAACCCCCAAACTAAAGTCGAACGCCCCCAGAACTGTTATACGTTTCCGAAGGTAAGAAGCCCCACTACGAAAGTGACTTTATTCTCCCTGACTCCACGAAAGCTGAGAAACAAACTGGGATTAGAAACCCGGGTAGTCCAAGATCGGAAGAGCACACGTCTGAACTCCAGTC	2.40216000459121e-05	2	0.563064349	FALSE
GCCGCCGCGGTAATACGAGAGGCTCAAGTTGACAGACAACGGCGTAAAGAGTGGTTAAGGAAACCCCCAAACTAAAGTCGAACGCCCCCAGAACTGTTATACGTTTCCGAAGGTAAGAAGCCCCACTACGAAAGTGACTTTATTCTCCCTGACTCCACGAAAGCTGAGAAACAAACTGGGATTAGAAACCCGTGTAGTCCAAGATCGGAAGAGCACACGTCTGAACTCCAGTC	2.39677572580998e-05	2	0.563064349	FALSE
GCAGCCGCGGTAATACGAGAGGCTCAAGTTGACAGACAACGGCGTAAAGAGTGGTTAAGGAAACCCCCAAACTAAAGTCGAACGCCCCCAGAACTGTTATACGTTTCCGAAGGTAAGAAGCCCCACTACGAAAGTGACTTTATTCTCCCTGACTCCACGAAAGCTGAGAAACAAACTGGGATTAGATACCCGCGTAGTCCAAGATCGGAAGAGCACACGTCTGAACTCCAGTC	2.37927681977098e-05	2	0.563064349	FALSE
GCAGCCGCGGTAATACGAGAGGCTCAAGTTGACAGACAACGGCGTAAAGAGTGGTTAAGGAAACCCCCAAACTAAAGTCGAACGCCCCCAGAACTGTTATACGTTTCCGAAGGTAAGAAGCCCCACTACGAAAGTGACTTTATTCTCCCTGACTCCACGAAAGCTGAGAAACAAACTGGGATTAGATACCCCGGTAGTCCAAGATCGGAAGAGCACACGTCTGAACTCCAGTC	2.36906731225304e-05	2	0.563064349	FALSE
GCAGCCGCGGTAATACGAGAGGCTCAAGTTGACAGACAACGGCGTAAAGAGTGGTTAAGGAAACCCCCAAACTAAAGTCGAACGCCCCCAGAACTGTTATACGTTTCCGAAGGTAAGAAGCCCCACTACGAAAGTGACTTTATTCTCCCTGACTCCACGAAAGCTGAGAAACAAACTGGGATTAGATACCCGAGTAGTCCAAGATCGGAAGAGCACACGTCTGAACTCCAGTC	2.35324555634762e-05	2	0.563064349	FALSE
GCCGCCGCGGTAATACGAGAGGCTCAAGTTGACAGACAACGGCGTAAAGAGTGGTTAAGGAAACCCCCAAACTAAAGTCGAACGCCCCCAGAACTGTTATACGTTTCCGAAGGTAAGAAGCCCCACTACGAAAGTGACTTTATTCTCCCTGACTCCACGAAAGCTGAGAAACAAACTGGGATTAGATACCCCTGTAGTCCAAGATCGGAAGAGCACACGTCTGAACTCCAGTC	2.35324555634762e-05	2	0.563064349	FALSE
GCAGCCGCGGTAATACGAGAGGCTCAAGTTGACAGACAACGGCGTAAAGAGTGGTTAAGGAAACCCCCAAACTAAAGTCGAACGCCCCCAGAACTGTTATACGTTTCCGAAGGTAAGAAGCCCCACTACGAAAGTGACTTTATTCTCCCTGACTCCACGAAAGCTGAGAAACAAACTGGGATTAGATACCCTTGTAGTCCAAGATCGGAAGAGCACACGTCTGAACTCCAGTC	2.350553416957e-05	2	0.563064349	FALSE
GCCGCCGCGGTAATACGAGAGGCTCAAGTTGACAGACAACGGCGTAAAGAGTGGTTAAGGAAACCCCCAAACTAAAGTCGAACGCCCCCAGAACTGTTATACGTTTCCGAAGGTAAGAAGCCCCACTACGAAAGTGACTTTATTCTCCCTGACTCCACGAAAGCTGAGAAACAAACTGGGATTAGATACCCGCGTAGTCCAAGATCGGAAGAGCACACGTCTGAACTCCAGTC	2.32777334296878e-05	2	0.563064349	FALSE
TACGGAGGAGGCAAGCGTTATCCGGAATGATTGGGCGTAAAGCGTCCGCAGGTGGCCATGTAAGTCTGCTGTCAAAACCCAGGGCTTAACTCTGGTCAGGCAGTGGAAACTACAAAGCTAGAGTTCGGTAGGGGCAAAGGGAATTCCCGGTGTAGCGGTGAAATGCGTAGATATCGGGAAGAACATCGGTGGCGAAAGCGCTTTGCTAGACCAAAACTGACACTCAGGGACGAAAGCTAGGGGAGCGAATGGG	8.1076113901973e-05	2	0.563064349	FALSE
GCCGCCGCGGTAATACGAGAGGCTCAAGTTGACAGACAACGGCGTAAAGAGTGGTTAAGGAAACCCCCAAACTAAAGTCGAACGCCCCCAGAACTGTTATACGTTTCCGAAGGTAAGAAGCCCCACTACGAAAGTGACTTTATTCTCCCTGACTCCACGAAAGCTGAGAAACAAACTGGGATTAGATACCCTAGTAGTCCAAGATCGGAAGAGCACACGTCTGAACTCCAGTC	2.32025597484146e-05	2	0.563064349	FALSE
GCCGCCGCGGTAATACGAGAGGCTCAAGTTGACAGACAACGGCGTAAAGAGTGGTTAAGGAAACCCCCAAACTAAAGTCGAACGCCCCCAGAACTGTTATACGTTTCCGAAGGTAAGAAGCCCCACTACGAAAGTGACTTTATTCTCCCTGACTCCACGAAAGCTGAGAAACAAACTGGGATTAGAAACCCTTGTAGTCCAAGATCGGAAGAGCACACGTCTGAACTCCAGTC	2.27190057664239e-05	2	0.563064349	FALSE
GCCGCCGCGGTAATACGAGAGGCTCAAGTTGACAGACAACGGCGTAAAGAGTGGTTAAGGAAACCCCCAAACTAAAGTCGAACGCCCCCAGAACTGTTATACGTTTCCGAAGGTAAGAAGCCCCACTACGAAAGTGACTTTATTCTCCCTGACTCCACGAAAGCTGAGAAACAAACTGGGATTAGATACCCTTGTAGTCCAAGATCGGAAGAGCACACGTCTGAACTCCAGTC	2.26550130860412e-05	2	0.563064349	FALSE
GCCGCCGCGGTAATACGAGAGGCTCAAGTTGACAGACAACGGCGTAAAGAGTGGTTAAGGAAACCCCCAAACTAAAGTCGAACGCCCCCAGAACTGTTATACGTTTCCGAAGGTAAGAAGCCCCACTACGAAAGTGACTTTATTCTCCCTGACTCCACGAAAGCTGAGAAACAAACTGGGATTAGATACCCTCGTAGTCCAAGATCGGAAGAGCACACGTCTGAACTCCAGTC	2.24025706483154e-05	2	0.563064349	FALSE
GCCGCCGCGGTAATACGAGAGGCTCAAGTTGACAGACAACGGCGTAAAGAGTGGTTAAGGAAACCCCCAAACTAAAGTCGAACGCCCCCAGAACTGTTATACGTTTCCGAAGGTAAGAAGCCCCACTACGAAAGTGACTTTATTCTCCCTGACTCCACGAAAGCTGAGAAACAAACTGGGATTAGATACCCCGGTAGTCCAAGATCGGAAGAGCACACGTCTGAACTCCAGTC	2.20929746183946e-05	2	0.563064349	FALSE
TACGGAGGGTGCGAGCGTTGTTCGGATTTACTGGGCGTAAAGCGCGCGCAGGCGGATAATCAAGTCAGATGTGAAATCTCGGGGCTCAACCCCGAAACTGCGTCTGAAACTGGTAATCTAGAGTCTCACAGGGGGTAGGGGAATTTCACGTGTAGGGGTAAAATCCGTAGAGATGTGAAGGAACACCGGTGGCGAAGGCGCCTACCTGGATGAGCACTGACGCTGAGGCGCGAAAGCGTGGGGAGCAAACAGG	2.24936071138371e-05	2	0.563064349	FALSE
GACGGAGGAGGCAAGCGTTATCCGGAATTATTGGGCGTAAAGCGTCCGCAGGTGGCTTGACAAGTCTGCTGTTAAAGCCCAGGGCTCAACCCTGGAACAGCAGTGGAAACTGTTTAGCTAGAGTACGGTAGGGGTAGAGGGAATTCCCAGTGTAGCGGTGAAATGCGTAGATATTGGGAAGAACACCAGTGGCGAAGGCGCTCTACTGGACCGTAACTGACACTCATGGACGAAAGCTAGGGGAGCGAAAGGG	2.25333931230338e-05	2	0.563064349	FALSE
TACGGAGGGTCCGAGCGTTATCCGGATTTATTGGGTTTAAAGGGTGCGTAGGCGGTTTATTAAGTCAGTGGTGAAATTCTGTAGCTCAACTATAGCTAGCCATTGAAACTGATGAACTTGAGATTGGTAGAGGTATGCGGAATGTGTTGTGTAGCGGTGAAATGCTTAGATATAACACAGAACACCGATTGCGAAGGCAGCATACTGGGCCATATCTGACGCTGATGCACGAAAGCGTGGGTATCAAACAGG	2.15406934510476e-05	2	0.563064349	FALSE
GCCGCCGCGGTAATACGAGAGGCTCAAGTTGACAGACAACGGCGTAAAGAGTGGTTAAGGAAACCCCCAAACTAAAGTCGAACGCCCCCAGAACTGTTATACGTTTCCGAAGGTAAGAAGCCCCACTACGAAAGTGACTTTATTCTCCCTGACTCCACGAAAGCTGAGAAACAAACTGGGATTAGATACCCTGGTAGTCCAAGATCGGAAGAGCACACGTCTGAACTCCAGTC	2.03964918434621e-05	2	0.563064349	FALSE
CCGCGGTAATACGAGAGGCTCAAGTTGACAGACAACGGCGTAAAGAGTGGTTAAGGCACCCTTTCCTAAAACTAAAGTCGAACGCCTTCAAGGCTGTTATACGCTCCCGAAGGTAAGAAGTTCCACCACGAAAGTGACTTTATTTCCCCCGACCCCACGAAAGCTGTGACACAAACTGGGATTAGATACCCCCGTAGTCCAGAGATCGGAAGAGCACACGTCTGAACTC	5.68419794789119e-05	2	0.563064349	FALSE
TACGGGGGATGCAAGTGTTATCCGGAATTATTGGGCGTAAAGCGTCTGTAGGTTGTTTATCAAGTCTATTGTTAAAGCGTGAAACTTAATTTCATTGTCGCAGTAGAAACTGTTAAACTAGAGTATAATTGAGGTAGAAGGAATTTCCAGTGGAGTGGTGAAATGCGTAGATATTGGAAAGAACACCAATTGCGAAGGCATTCTATTAAATTATTCTGACACTCAGAGACGAAAGCTAGGGTAGCAAATGGG	1.73924619577804e-05	2	0.563064349	FALSE
TACGTAGGTGGCAAGCGTTATCCGGAATTATTGGGCGTAAAGAGGGAGCAGGCGGCAATTTAGGTCTGCGGTGAAAGACTGAAGCTTAACTTCAGTAAGCCGTGGAAACCAAGTAGCTAGAGTGCATTAGAGGATCGTGGAATTCCATGTGTAGCGGTGAAATGCGTAGATATATGGAGGAACACCAGTGGCGAAGGCGACGATCTGGGATGCAACTGACGCTCAGTCCCGAAAGCGTGGGGAGCAAATAGG	8.74900130292138e-05	2	0.563064349	FALSE
GCCGCCGCGGTAATACGAGAGGCTCAAGTTGACAGACAACGGCGTAAAGAGTGGTTAAGGAAACCCCCAAACTAAAGTCGAACGCCCCCAGAACTGTTATACGTTTCCGAAGGTAAGAAGCCCCACTACGAAAGTGACTTTATTCTCCCTGACTCCACGAAAGCTGAGAAACAAACTGGGATTAGATACCCGTGTAGTCCAAGATCGGAAGAGCACACGTCTGAACTCCAGTC	2.01709707996425e-05	2	0.563064349	FALSE
TACCAGCTGAGCTAGGGATGGGTAATTTTGTTGCAGTAAAAACATTCGTAGTCACCTTTGAATTTTCATTCAGAATACAATTCTGCATTTTTTAGATTTTACAAATTTTTGTCCGCGATTAAATTAGAACGATTAATTTGCATGGTGAATACTAAAGCGTGGTAAATCTGAAGATACCTCTTTCTAAAACGCAATTTTGGAAATTGGAATATAAGGTAAAAATAAGTGAGGGCGGTGGTACTTACTAGCTAGAGGTGAAATTCTTAGATTTGGTAATGACCAACGACTGCAAAGGCATCCGTCCAACTTATATTTGGTGATCAAGAATTAAAGTGTGGGGATCGAAGAGG	6.43552178891415e-05	2	0.563064349	FALSE
TACGGAGGGTGCCAGCGTTGTCCGGATTTATTGGGTTTAAAGGGTACGTAGGCGGAATGCTAAGTCCGAGGTGAAAGCCCACCGCTTAACGGTGGAGGTGCCTTGGATACTGGTAATCTTGAGTGCCGTAGAGGTAGGCGGAATTCATGGTGTAGCGGTGAAATGCATAGATACCATGAGGAACACCGATAGGGAAGCCAGCTTACTGGACGGTCACTGACGCTGAGGTACGAAAGCGTGGGGAGCGAACAGG	5.26583505742916e-05	2	0.563064349	FALSE
TACGGGAGGGGCAAGCGTTATTCGGAATAACTGGGCGTAAAGAGTCCGTAGACTGTAAAATAAGTTTTTTGTTAAATTTTTTGGCTTAACCAAAAAACAGCATTAAATACTATTTTACTTGAGTTTTTTTAGAAAAGTAGAATTCTATGAGTAGAAGATTTTCTTAGATCCATAGAGGAACACCTATAGCGAAAGCAACTTTTTAGTAAAAACTGACGTTGAGGGACGAAAGTATAGGTAGCAAACAGG	2.08891927476596e-05	2	0.563064349	FALSE
TACGTAAGTCCCAAGCGTTACCCGGAATTATTGGGTGTAAAGGGTCCGTAGGCGGGCTTGTAAGTCAGGTATGAAAGACCGGAGCTCAACTCCGTGTTTGTGCTTGAAACTGCTAGTCTAGAATCAGGGAGAGGTAAGCGGAATTCTTAGTGTAGGGGTGCAATCCGTAGATACTAAGAAGAACACCAAAAGCGAAGGCAGCTTACTGGAACTCGATTGACGCTGAGGGACGAAAGCGTGGGGAGCGAAGAGG	2.30499328190433e-05	2	0.563064349	FALSE
TACGGAGGGTCCGAGCGTTAATCGGAATTACTGGGCGTAAAGTGTTCGTAGGCGGCAATACAAGTCAAGGGTGAAATCCCCGCGCTCAACGTGGGAACTGCCTTTGAAACTGTATAGCTAGAGTATGTGAGAGGGTGGCGGAATTCCTAGTGTAGGAGTGAAATCCGTAGATATTAGGAGGAACATCAGTGGCGAAGGCGGCCACCTGGCACATAACTGACGCTGAGGAACGAAAGCGTGGGTAGCAAACAGG	5.0239400538433e-05	2	0.563064349	FALSE
TACGGAGGGAGCTAGCGTTGTTCGGAATTACTGGGCGTAAAGCGCGCGTAGGCGGCCATTCAAGTCAGAGGTGAAAGCCCGGAGCTCAACTCCGGAACTGCCTTTGAAACTAGATGGCTAGAATCCAGGAGAGGTGAGTGGAATTCCGAGTGTAGAGGTGAAATTCGTAGATATTCGGAAGAACACCAGTGGCGAAGGCGACTCACTGGACTGGTATTGACGCTGAGGTGCGAAAGCGTGGGGAGCAAACAGG	2.71914231196055e-05	2	0.563064349	FALSE
AACGAGAAGGATAAACGTTATTCAGATTGATTTGGCGTAAAGCATACGTAGATGGCTAATTAAATTTTATGTATAAAAACTAAAATTCAATTTTAGTTTTACTTTAAAATTAATTTTCTAGAGTTTAATAGAAGATTACAGAATTTTAAGTGTAACGGTAAAATGTTTTGATATTTAAAAGAATTCTAATGGCGAAAGCAGTAATCTACGTTAAAACTGACATTGAAGTATTAAAGTGTGGGTAGCAAAAGGG	3.62236041471061e-05	2	0.563064349	FALSE
TACGGAGGAGGCAAGCGTTATCCGGAATTATTGGGCGTAAAGCGTTCGTAGGTTGCCATTCAAGTCTGCTGTCAAAGACCCGGGCTTAACTCGGGAAAGGCAGTGGAAACTGAATAGCTAGAGTGCGGTAGGGGTAGAGGGAATTCCCGGTGTAGCGGTGAAATGCGTAGATATCGGGAAGAACACCGGCGGCGAAAGCGCTCTACTGGGCCGCAACTGACACTGAGGGACGAAAGCTAGGGGAGCGAATGGG	2.3646290284788e-05	2	0.563064349	FALSE
TACAGAGGGTCCGAGCGTTGTCCGGATTTATTGGGCGTAAAGCGTTTGTAGGTGGTTTTTCAAGTCTGGGGTGAAAGAATGGAGCTCAACTCCATCCTCGCCTTGGAAACTGTTAAACTAGAGTATATTAGGGGTGAGTGGAATTTCCAGTGTAGCGGTGAAATGCGTAGATATTGGAAGGAACACCGGAGGCGAAGGCGACTCACTGGGATATTACTGACACTGAGAAACGAAAGCTAGGGGAGCGAAAAGG	2.40135982738261e-05	2	0.563064349	FALSE
TACGGAGGGGGCGAGCGTTGTTCGGAATTACTGGGCGTAAAGGGCGCGTAGGCGGACGATCAAGTCAGGGGTGAAAGTCCTGGGCTCAACCTGGGGACTGCCTTTGAAACTGATTGTCTTGAGACCGGGAGAGGATGGCGGAATTCCCAGTGTAGAGGTGAAATTCGTAGATATTGGGAAGAACACCGGTGGCGAAGGCGGCCATCTGGACCGGATCTGACGCTGAGGCGCGAAAGCGTGGGGAGCAAACAGG	2.79571335805542e-05	2	0.563064349	FALSE
TACGGAGGGTGCAAGCGTTAATCGGAATTACTGGGCGTAAAGCGTGCGTAGGCGGCTACTTAAGTGGGATGTGAAAGCCCTGGGCTCAACCTGGGAACTGCACCCCAAACTGGGTAGCTAGAGTGCGAGAGAGGAGTGTGGAATTTCCTGTGTAGCGGTGAAATGCGTAGATATAGGAAGGAACACCAGTGGCGAAGGCGACACTCTGGCTTGACACTGACGCTGAGGTACGAAAGCGTGGGGAGCAAACAGG	2.77186588017438e-05	2	0.563064349	FALSE
TACGGAGGGTGCAAGCGTTGTCCGGATTTATTGGGTTTAAAGGGTGCGTAGGCGGCTAGTTAAGTCAGCGGTGAAAGTTTTGGGCTCAACCCAGAAATTGCCATTGATACTGATTAGCTTGAGTATTGGAGGGGTACATGGAATTGATGGTGTAGCGGTGAAATGCATAGATACCATCAGGAACACCGATAGCGAAGGCATTGTACTGGCCAATAACTGACGCTGATGCACGAAAGCATGGGTAGCGAACAGG	1.8607516899396e-05	2	0.563064349	FALSE
TACGTAGGTCGCAAGCGTTGTCCGGAATTACTGGGTGTAAAGGGAGCGTAGGCGGGACTTTAAGCCTTATGTTAAATCTATCGGCTCAACCGGTAGTTGCGTAGGGAACTGGAGTTCTTGAGTGAAGTAGAGGATGGCGGAATTCCTAGTGTAGCGGTGAAATGCATAGATATTAGGAGGAACACCAGTGGCGAAGGCGGCCATCTGGGCTTTTACTGACGCTGAGGCTCGAAAGCGTGGGGAGCAAACAGG	1.53467390227486e-05	2	0.563064349	FALSE
TACGGAGGGTGCAAGCGTTATCCGGAATCATTGGGTTTAAAGGGTCCGCAGGCGGTCAATTAAGTCAGAGGTGAAATCCTACAGCTTAACTGTAGAACTGCCTTTGATACTGGTTGACTTGAGTTATACGGAAGTAGATAGAATATGTAGTGTAGCGGTGAAATGCATAGATATTACATAGAATACCGATTGCGAAGGCAGTCTACTACGTGTATACTGACGCTCATGGACGAAAGCGTGGGGAGCGAACAGG	0.000133998	2	0.563064349	FALSE
TACGAAGGTCCCAAGCGTTGTTCGGATTTACTGGGCGTAAAGAGTCTGTAGGCGGTGTGGTAAGTCAGATGTGAAATCCCGGGGCTCAACCCCGGAACTGCATCCGATACTGCCATACTAGAGTATTGGAGGGGAGTCTGGAATTCTCGGTGTAGCAGTGAAATGCGTAGATATCGAGAGGAACACTAGTGGCGAAGGCGAGACTCTGGACAATTACTGACGCTGAGAGACGAAGGCCAGGGGAGCGAAAAGG	2.73096714205153e-05	2	0.563064349	FALSE
GACGGGGGATGCAAGTGTTATCCGGAATCACTGGGCGTAAAGCGTTTGTAGGTGGTTTGGTAAGTCTATCATTAAATCTTGAGGCTTAACTTCAAAACTGTGATAGAAACTACTAGACTAGAGGATAGTAGGGGTAAAGGGAATTTCCAGTGGAGCGGTGAAATGCGTAGAGATTGGAAGGACCACCGATGGCGAAGGCACTTTACTGGGCTATTTCTGACACTAAGAGACGAAAGCTAGGGGAGCAAATGGG	1.89304750339217e-05	2	0.563064349	FALSE
TACGTAGGGCGCAAGCGTTGTCCGGAATTATTGGGCGTAAAGAGCTCGTAGGCGGTCTGTCGCGTCTGGTGTGAAATCTCATGGCTCAACTGTGAGCTTGCATCGGGTACGGGCAGACTGGAGTGCTGTAGGGGAGACTGGAATTCCTGGTGTAGCGGTGGAATGCGCAGATATCAGGAGGAACACCGATGGCGAAGGCAGGTCTCTGGGCAGTTACTGACGCTGAGGAGCGAAAGCATGGGGAGCGAACAGG	3.40496395993927e-05	2	0.563064349	FALSE
GACAGGGGGGGCAGGTGTTACTCTTCGTGACTAGGCGTAAAGGGCTAGTAGGTTTTTTAATAAGTTAAAATTAAAATCTTGCGGTTCAACCGTAAAAATAATTTTAATACTATTAAAATTGAGTTTAATAGGGGGTGGTAGAATTTCTAAAGTAGAGATAAAATTTTATGAGATTAGAAAGAATTTCAATTGGCGAAGGCGACCACCTGGATTAATACTGACACTCAGTAGCGAAAGTATAGGTAGCAAATGGG	1.72913829057143e-05	2	0.563064349	FALSE
TACGGAGGGGGTTAGCGTTGTTCGGAATTACTGGGCGTAAAGCGCGCGTAGGCGGATTGGAAAGTTGGGGGTGAAATCCCAGGGCTCAACCCTGGAACTGCCCTCAAAACTCCCAGTCTAGAATTCGAGAGAGGTGAGTGGAACTCCGAGTGTAGAGGTGAAATTCTTAGATATTCGGAAGAACACCAGTGGCGAAGGCGGCTCACTGGCTCGATATTGACGCTGAGGTGCGAAAGTGTGGGGAGCAAACAGG	4.15928713536882e-05	2	0.563064349	FALSE
TACGGGAGGGGCAAGCGTTATCCAAAATGACTAGGTGTAAAGGGTCCGTAGGTAGTATAGATAGTTATTTGTAAATTTATTAAGCTCAACTTAATATTAGCAAATAAAACTACTGTACTTGAGTTTTTTTCAGAAGAATAGAATTTTATAAGAAGAGGTGACACTCGAAGATCTATAAAGGAATACCATTAGTGAAAACGATTCTTTAGTAAAAACTGACATTGAGGGACGAAAGTATAGGGAGCAAACAGG	5.35333892832228e-05	2	0.563064349	FALSE
TACGGAGGATGCAAGCGTTATTCGGAATTATTGGGCGTAAAGCGTCCGCAGGTGGCACTTCAAGTCTGCTGTCAAAGACCGAAGCTCAACTTCGGGCAGGCGGTGGAAACTGAAGAGCTAGAGTACGGTAGGGGTAGAGGGAATTTCCAGTGTAGCGGTGAAATGCGTAGAGATTGGAAAGAACACCAGTGGCGAAGGCGCTCTACTGGACCTGTACTGACACTCAGGGACGAAAGCTAGGGTAGCGAAAGGG	2.92330301558111e-05	2	0.563064349	FALSE
CACGTAAGTTGCGAGCGTTGTTCGGAATTATTGGGCGTAAAGGGCATGTAGGCGGTTTTGCAAGCTTGGTGTGAAATGATGGGGCTTAACCCCATCACTGCATTGAGAACTGCAAGACTGGAATTACTGAGGGGGAACTAGAATTCCAGGTGTAGGGGTGAAATCTGTAGATATCTGGAAGAATACCAATGGCGAAGGCAAGTTTCTAGCAGATAATTGACGCTGAGGTGCGAAGGTGCGGGGAGCAAACAGG	1.62769363129324e-05	2	0.563064349	FALSE
TACGGAGGGTGCAAGCGTTATCCGGATTTATTGGGTTTAAAGGGTGCGTAGGCTGTATTATAAGTCAGTGGTGAAATGTGTTAGCTTAACTAACGAACTGCCATTGAAACTGTAGTACTGGAATACGGTTGCCGTGGGAGGAATGTGTAGTGTAGCGGTGAAATGCATAGATATTACACAGAACACCGATTGCGAAGGCATCTCACGAAGCCGTCATTGACGCTGAGGCACGAAAGTGTGGGGATCAAACAGG	6.72853123517476e-05	2	0.563064349	FALSE
GACGGAGGATGCAAGCGTTATCCGGAATTATTGGGCGTAAAGCGTCCGTAGGTGGCCAATCAAGTCTGCTGTCAAAGCCCAGGGCTCAACTCTGGATCGGCGGTGGAAACTGATTAGCTAGAGTGCGGTAGGGGCAGAGGGAATTCCCGGTGTAGCGGTGAAATGCGTAGATATCGGGAAGAACACCAGTGGCGAAAGCGCTCTGCTGGGCCTGCACTGACACTGATGGACGAAAGCTAGGGGAGCGAAAGGG	2.42283201726008e-05	2	0.563064349	FALSE
GACGGAGGATGCAAGTGTTATCCGGAATCACTGGGCGTAAAGCGTCTGTAGGTGGCGTGATAAGTCAACCGTTAAATCTTGAAGCTCAACTTCAAAATCGCAGTCGAAACTATCATGCTAGAGTATAGTAGAGGTAAAGGGAATTTCCAGTGGAGCGGTGAAATGCGTAGAGATTGGAAAGAACACCGATGGCGAAGGCACTTTACTGGGCTATTACTGACACTCAGAGACGAAAGCTAGGGTAGCAAATGGG	2.72179993088755e-05	2	0.563064349	FALSE
TACGGGGGATGCAAGCGTTATCCGGAATTATTGGGCGTAAAGCGTCCGTAGGCGGCGATCCAAGTCTGCTGTTAAAGAGTGCAGCTTAACTGCATAAAGGCGGTGGAAACTGGATAGCTTGAGTATGGTAGGGGTAGAGGGAATTCCCGGTGTAGCGGTGAAATGCGTAGATATCGGGAAGAACACCAGTGGCGAAGGCGCTCTACTGGGCCATAACTGACGCTGATGGACGAAAGCTAGGGGAGCGAAAGGG	1.7796353004751e-05	2	0.563064349	FALSE
CCGCGGTAATACGAGAGGCTCAAGTTGACAGACAACGGCGTAAAGAGTGGTTAAGGCACCCTTTCCTAAAACTAAAGTCGAACGCCTTCAAGGCTGTTATACGCTCCCGAAGGTAAGAAGTTCCACCACGAAAGTGACTTTATTTCCCCCGACCCCACGAAAGCTGTGACACAAACTGGGATTAGAAACCCGAGTAGTCCAGAGATCGGAAGAGCACACGTCTGAACTC	3.83057235080772e-05	2	0.563064349	FALSE
TACGAGGGGTCCAAGCGTTGTTCGGAATCACTGGGCGTAAAGCGGGTGCAGGTGGCCGCGTAAGTCAGATGTGAAAGCCCAGGGCTCAACCCTGGAAGTGCATCTGATACTGCGTGGCTTGAGTACGGAAGAGGGAAGTAGAATTCCAGGTGTAGTGGTGAAATACGTAGATATCTGGAGGAACACCGGCGGCGAAGGCGGCTTCCTGGTCCAGTACTGACACTCAGACCCGAAAGCGTGGGGAGCAAACAGG	5.40958975237756e-05	2	0.563064349	FALSE
TACGGGGGGGGCAAGTGTTCTTCGGAATGACTAGGCGTAAAGGGCACTACGGCAGTGAATCGGGTTGCAAGTTCAAGTCGCCAAAAACCGGCGGAATGCTCTCGAAACCAATTCACTTGAGTGAGACAGAGGAGAGTTTCATTTCGTGTGTAGGGGTTAAATCCGTAGATCTACGAAGGAAGGCCAAAAGCGAAGGCAGCTCTTTGGGTCCCTACTGACGCTGAGGTGCGAAAGCATGGGGAGCAAACTGG	4.2221209003404e-05	2	0.563064349	FALSE
TACGGAGGGTGCGAGCGTTAATCGGAATTACTGGGCGTAAAGCGCGCGTAGGTGGTTTGTTAAGCAGGATGTGAAATCCCCGGGCTCAACCTGGGAACTGCATCCTGAACTGGCAGGCTAGAGTATAGTAGAGGATAGTGGAATTTCTGGTGTAGCGGTGAAATGCGTAGATATCAGAAGGAACATCAGTGGCGAAGGCGACTGTCTGGACTAATACTGACACTGAGGTGCGAAAGCGTGGGGAGCAAACAGG	2.17446673954365e-05	2	0.563064349	FALSE
TACGGAGGGTGCAAGCGTTGTTCGGAATTATTGGGCGTAAAGAGCATGTAGGCGGTTGTGTATGTCTGATGTGAAAGCCCGGGGCTTAACCCCGGAAGTGCATTGGAAACTGCATAACTTGAGTCTCGGAGAGGTTGGTGGAATTTCAGGTGTAGAGGTGAAATTCGTAGATATCTGAAGGAACACCGGTGGCGAAGGCGACCAACTGGACGAAGACTGACGCTGAGATGCGAAAGTGTGGGGAGCAAACAGG	1.30916731613891e-05	2	0.563064349	FALSE
TACGGGGGATGCGAGCGTTATCCGGATTTATTGGGTTTAAAGGGTGCGTAGGCGGTAAATTAAGTTAGTGGTTAAATATCTGGGCTCAACTCAGTTTTGCCATTAAAACTGGTTTACTAGAGTACAAGCGAGGTAGGCGGAATAAGTTAAGTAGCGGTGAAATGCTTAGATATAACTTAGAACTCCGATAGCGAAGGCAGCTTACCAGATTGTAACTGACGCTGATGCACGAGAGCGTGGGTAGCAAACAGG	2.56327015901164e-05	2	0.563064349	FALSE
TACGGAGGGTGCGAGCGTTAATCGGAATTACTGGGCGTAAAGCGCGCGTAGGCGGCTTGGTCAGTCAGATGTGAAAGCCCTGGGCTCAACCTAGGAACTGCATTTGATACTGCTAGGCTTGAGTATGGTAGAGGTAAGTAGAATTTCCAGTGTAGCAGTGAAATGCGTAGAGATTGGAAGGAATATCAATGGCGAAGGCAGCTTGCTGGGCCAATACTGACGCTGAGGTGCGAAAGCGTGGGTAGCGAACGGG	1.51788070146721e-05	2	0.563064349	FALSE
TACGGAGGGTGCAAGCGTTAATCGGAATTACTGGGCGTAAAGCGCGCGTAGGCGGTTTGGTAAGTCGGATGTGAAATCCCCGGGCTCAACCTGGGAATTGCATTCGATACTGCTTGACTAGAGTATGGTAGAGGGAAGTGGAATTCCAGGTGTAGCGGTGAAATGCGTAGAGATCTGGAGGAACATCAGTGGCGAAGGCGACTTCCTGGACCAATACTGACGCTGAGGTGCGAAAGCGTGGGGAGCAAACAGG	1.39192346360529e-05	2	0.563064349	FALSE
TACGTAGGGGGCAAGCGTTATCCGGAATTATTGGGCGTAAAGGGTGCGTAGGCGGCATAGTAAGTCTGAGGTTAAAGTGCGGGGCTCAACCCCGTGGTGCCTTGGAAACTGCTAAGCTTGAGTATGGTAGAGGCAAGTGGAATTTCATGTGTAGCGGTAATATGCGTAAATATATGAAGGAACACCAGTAGCGAAGGCGGCTTGCTGGGCCATTACTGACGCTGAGGCACGAAAGCGTGGGGAGCAAACAGG	1.50379067592324e-05	2	0.563064349	FALSE
TACGGAGGGTGCAAGCGTTATCCGGAATTATTGGGTTTAAAGGGTGTGTAGGCGGATTATTAAGTCAGAGGTGAAATAGCATAGCTTAACTATGTTGCTGCCTTTGATACTGATAGTCTTGAGTTCTGTAAGGGTAGGCGGAATTTATGATGTAGCGGTGAAATGCATAGATATCATAAAGAACTCCGATAGCGAAGGCAGCTTACTTGACAGAAACTGACGCTGATGCACGAAAGCATGGGTAGCGAACAGG	2.99311961889094e-05	2	0.563064349	FALSE
TACGGGGGATGCAAGCTTTATCCGGAATCACTGGGCGTAAAGCGTCTGTAGGTGGTTTAGTAAGTCTGCTGTTAAATATTAGAGCTCAACTCTAAAAGAGCAGTGGAAACTACTAAACTTGAGGATGGTATGGGCAAAGGGAATTCCCAGTGTAGCGGTGAAATGCGTAGATATTGGGAGGAACACCAGTAGCGAAAGCGCTTTGCTTGGCCTTCACTGACACTCAGAGACGAAAGCTAAGGTAGCAAATGGG	4.07675483141299e-05	2	0.563064349	FALSE
GACGGAGGATGCAAGTGTTATCCGGAATCACTGGGCGTAAAGCGTCTGTAGGTGGTCCAATAAGTCAACTGTTAAAGCTTGGGGCTCAACCTCAAAATCGCAGTCGAAACTATTAGACTAGAGTATAGTAGAGGTAAAGGGAATTTCCAGTGGAGCGGTGAAATGCGTAGAGATTGGAAAGAACACCGATGGCGAAGGCACTTTACTGGGCTATTACTGACACTCAGAGACGAAAGCTAGGGTAGCAAATGGG	2.04072974257641e-05	2	0.563064349	FALSE
TACGGGAGATGCAAGCGTTATCCGGAATGATTGGGCGTAAAGCGTCTGTAGGTGGTTTTTTAAGTCTATGGTTAAAGCGTAGGGCTCAACCTTATTATGGCTATAGAAACTAAGAAACTTGAGCATAGCAGGAGTAGAGGGAATTACCAGTGTAACGGTGAAATGTGTAGATATTGGTAAGAACACCAACGGCGAAGGCACTCTACTGGACTATTGCTGACACTCAGAGACGAAACCTTGGGGAGCGAACAGG	2.86054415733776e-05	2	0.563064349	FALSE
TACGGAGGGTGCGAGCGTTGTCCGGAATTATTGGGTTTAAAGGGTGCGTAGGTGGTTTATTAAGTCAGTGGTGAAAGTTTACAGCTCAACTGTAAAAGTGCCATTGATACTGATAGACTAGAATACCGTGAAGGTGGGCGGAATTTCTGATGTAGCGGTGAAATGCACAGATATCAGAAGGAACACCAACTGCGAAGGCAGCTCACTGTCCGGGGATTGACACTGATGCACGAAAGTGTGGGTAGCGAACAGG	1.24455367859171e-05	2	0.563064349	FALSE
TACGGAGGGGGTTAGCGTTGTTCGGAATTACTGGGCGTAAAGCGCACGTAGGCGGACCATTAAGTTGGGGGTGAAATCCCGGGGCTCAACCCCGGAACTGCCTCCAAAACTGCTGGTCTTGAGTTCGAGAGAGGTGAGTGGAATTCCGAGTGTAGAGGTGAAATTCGTAGATATTCGGAGGAACACCAGTGGCGAAGGCGGCTCACTGGCTCGATACTGACGCTGAGGTGCGAAAGCGTGGGGAGCAAACAGG	3.20473708175823e-05	2	0.563064349	FALSE
TACGGAGGGTGCAAGCGTTATCCGGAATCACTGGGTTTAAAGGGTGCGTAGGCGGCTTGCTAAGTCTGGAGTGAAAGTTCTTCGCTTAACGGAGAAAGGGCTTTGGATACTGGGGAGCTGGAGTGAGGTTAAGGTTGGCGGAATGCGGCATGTAGCGGTGAAATGCATAGAGATGCCGTAGAACACCGATTGCGAAGGCAGCTGACTAGGCCTTTACTGACGCTGAGGCACGAAAGCGTGGGGAGCGAACAGG	1.51535384775883e-05	2	0.563064349	FALSE
TACGGAGGGTGCAAGCGTTATCCGGAATCACTGGGTTTAAAGGGTGCGTAGGCGGATAAATAAGTCAGAGGTGAAAGGTGGTCGCTTAACGATCAAATTGCCTTTGATACTGTTTATCTTGAATCAAGTTGAGGTTGGCGGAATGAGTCATGTAGCGGTGAAATGCATAGATATGACTTAGAACACCAATTGCGAAGGCAGCTGGCTAGACTTGTATTGACGCTGAGGCACGAAAGCGTGGGGAGCGAACAGG	1.14377968328056e-05	2	0.563064349	FALSE
GACGGAGGATGCAAGTGTTATCCGGAATCACTGGGCGTAAAGCGTCTGTAGGTGGTTTAATAAGTCAACTGTTAAAGCTTGAGGCTCAACTTCAAAATCGCAGTCGAAACTATTAGACTAGAGTATAGTAGGGGTAAAGGGAATTTCCAGTGGAGCGGTGAAATGCGTAGAGATTGGAAAGAACACCAATGGCGAAGGCACTTTACTGGGCTATTACTGACACTCAGAGACGAAAGCTAGGGGAGCAAATGGG	1.33289832196871e-05	2	0.563064349	FALSE
TACGGAGGGTCCGAGCGTTAATCGGAATTACTGGGCGTAAAGCGCTCGTAGGCGGATATACAAGTCAAGGGTGAAATCCCCGCGCTCAACGTGGGAACTGCCTTTGAAACTGTATGACTTGAGTATGTGAGAGGATGGCGGAATTCCTAGTGTAGGAGTGAAATCCGTAGATATTAGGAGGAACATCAGTGGCGAAGGCGGCCATCTGGCACATAACTGACGCTGAGGAGCGAAAGCGTGGGTAGCAAACAGG	1.58104700940353e-05	2	0.563064349	FALSE
GACGGAGGATGCAAGTGTTATCCGGAATCACTGGGCGTAAAGCGTCTGTAGGTGGTTTAATAAGTCAATTGTTAAATCTTGGGGCTCAACCTCAAAATCGCAGTCGAAACTATTAGACTAGAGTATAGTAGGGGTAAAGGGAATTTCCAGTGGAGCGGTGAAATGCGTAGAGATTGGAAAGAACACCGATGGCGAAGGCACTTTACTGGGCTATTACTAACACTGAGAGACGAAAGCTAGGGTAGCAAATGGG	1.48171365273836e-05	2	0.563064349	FALSE
GACGGAGGATGCAAGTGTTATCCGGAATCACTGGGCGTAAAGCGTCTGTAGGTGGCGTGATAAGTCAACTGTTAAATCTTGAAGCTCAACTTCAAAATCGCAGTCGAAACTATCACGCTAGAGTATAGTAGAGGTAAAGGGAATTTCCAGTGGAGCGGTGAAATGCGTAGAGATTGGAAAGAACACCGATGGCGAAGGCACTTTACTGGGCTATTACTGACACTCAGAGACGAAAGCTAGGGTAGCAAATGGG	1.10981058017792e-05	2	0.563064349	FALSE
TACGGAGGATGCAAGCGTTATCCGGAATTATTGGGCGTAAAGCGTCCGTAGGTGGTACCTCAAGTCGGCTGTTAAAGACCAGGGCTTAACTCTGGGATGGCAGTGGAAACTGAGGAACTAGAGGGCAGTAGGGGTAGAGGGAATTCCCGGTGTAGCGGTGAAATGCGTAGATTTCGGGAAGAACATCGGTGGCGAAGGCGCTCTACTGGACTGAACCTGACACTGAGGGACGAAAGCTAGGGGAGCGAATGGG	5.17348836579943e-05	2	0.563064349	FALSE
GACGGAGGATGCAAGCGTTATCCGGAATTATTGGGCGTAAAGCGTCCGTAGGCGGTTAATTAAGTCAGTTGTTAAAGACTGCAGCTCAACTGTGGGAGAGCAACTGAAACTGGTTGACTAGAGTATGGTAGGGGTAGAGGGAATTCCTAGTGTAGCGGTGAAATGCGTAGATATTAGGAAGAACACCAGTGGCGAAGGCGCTCTGCTGGGCCAAGACTGACGCTGATGGACGAAAGCTAGGGGAGCGAAAGGG	1.50497725555787e-05	2	0.563064349	FALSE
TACGGAGGGTGCGAGCGTTAATCGGAATTACTGGGCGTAAAGCGCGCGTAGGCGGTTTTGTAAGTCGGATGTGAAAGCCCTGGGCTTAACCTGGGAATTGCATTCGATACTGCTTAACTAGAGTATGGTAGAGGGAAGTGGAATTTCCGGTGTAGCGGTGAAATGCGTAGATATCGGAAGGAACACCAGTGGCGAAGGCGACTTCCTGGGCCAATACTGACGCTGAGGTGCGAAAGCGTGGGGAGCAAACAGG	1.50000186798204e-05	2	0.563064349	FALSE
TACGTAAGGGGCGAGCGTTACTCGGAATCACTGGGCGTAAAGAGCTTGTAGGTGGTTTTTTAAGTCGTGTGTAAAATACTGGGGCTTAACCTTAGAAGTGCGCACGAAACTGAAGAACTAGAACTTAGTGGAAGGCAGTGGAACTCCCGGTGTAGTGGTGGAATGCGTAGATATCGGGAAGAACACCAAAGGCGAAGGCAGCTGTCTATGCTAAAGTTGACACTGAGGAGCGAAAGCATGGGTATCAAACAGG	1.68791132099677e-05	2	0.563064349	FALSE
TACGAAGGGTGCAAGCGTTACTCGGAATTACTGGGCGTAAAGCGTGCGTAGGTGGTGGTTTAAGTCTGCTGTGAAAGCCCTGGGCTCAACCTGGGAATTGCAGTGGATACTGGGTCACTAGAGTGTGGTAGAGGGATGCGGAATTTCTGGTGTAGCAGTGAAATGCGTAGAGATCAGAAGGAACATCCGTGGCGAAGGCGGCATCCTGGGCCAACACTGACACTGAGGCACGAAAGCGTGGGGAGCAAACAGG	1.53550283344568e-05	2	0.563064349	FALSE
TACGAGGGGGGCAAGCGTTATTCGGAATTACTGGGCGTAAAGGGCGCGCAGGCGGCCCGTTAAGTGAGAAGTGAAAGCCCCGGGCTCAACCCGGGAACTGCTTCTCATACTGGCAGGCTAGAGGATGGGAGAGGAAAATGGAATTCCCGGTGTAGCGGTGAAATGCGTAGAGATCGGGAGGAACACCAGTGGCGAAGGCGGTTTTCTGGACCATTACTGACGCTGAGGCGCGAAAGCGTGGGGAGCAAACAGG	1.3249457963782e-05	2	0.563064349	FALSE
TACGTAGGTGGCGAGCGTTGTTCGGAATTATTGGGCGTAAAGGGTCCGCAGGTGGTTTGTCAAGTCTGACGTGAAATCTCACCGCTCAACGGTGAAACTGCGTTGGAAACTAGCAAACTAGAGTATTGGAGAGGTAATTGGAATTCCGGGTGTAGCGGTGGAATGCGTAGATATCCGGAGGAACACCAAGAGCGTAGGCAGATTACTGGACAATCACTGACACTCAGGGACGAAAGTATGGGGAGCAAACAGG	1.66564490845856e-05	2	0.563064349	FALSE
TACGAGGGGTCCTAGCGTTGTTCGGAATCATTGGGCGTAAAGCGGGTGTAGGCGGAAATGTAGGTCAGAAGTGAAAGCCCCGGGCTCAACCCGGGAAGTGCTTTTGAAACCACATTTCTTGAGTGCAGGAGAGGAGAGTGGAATTCCAGGTGTAGTGGTGAAATACGTAGATATCTGGAGGAACATCGGTGGCGAAGGCGGCTCTCTGGCCTGTTACTGACGCTCAGACCCGAAAGCGTGGGGAGCAAACAGG	5.40570736085041e-05	2	0.563064349	FALSE
TACGGAGGGTGCAAGCGTTGTCCGGATTTATTGGGTTTAAAGGGTACGTAGGCGGTCCTTTAAGTCTGTGGTGAAAGCCTAGCGCTTAACGTTAGAACTGCCATGGATACTGGAGGACTTGAATGCTGCAGAGGTAAGCGGAATTGATGGTGTAGCGGTGAAATGCATAGATACCATCAAGAACACCAATAGTGAAGACAGCTTACTGGACAGTAATTGACGCTGAGGTACGAAAGCGTGGGTAGCGAACAGG	1.23078596696054e-05	2	0.563064349	FALSE
TACGGAGGGTGCGAGCGTTAATCGGAATTACTGGGCGTAAAGCGCGCGTAGGCGGCTTAGCCAGTCAGATGTGAAAGCCCTGGGCTCAACCTAGGAATTGCATTTGATACTGCTGAGCTTGAGTATGGTAGAGGCAAGTAGAATTTCCAGTGTAGCAGTGAAATGCGTAGATATTGGAAGGAATATCAATGGCGAAGGCAGCTTGCTGGGCCAATACTGACGCTGAGGTGCGAAAGCGTGGGTAGCGAACGGG	1.47161537358018e-05	2	0.563064349	FALSE
CACGTAAGTTGCGAGCGTTGTTCGGAATTATTGGGCGTAAAGGGCATGTAGGCGGATATGCAAGCTTGGTGTGAAAGGTCAAGGCTTAACCTTGGCACTGCATTGAGAACTGCATATCTAGAATTACTGAGGGGTAACTAGAATTCCAAGTGTAGGGGTGAAATCTGTAGATATTTGGAAGAATACCAATGGCGAAGGCAAGTTACTGGCAGATAATTGACGCTGAGGTGCGAAAGTGCGGGGAGCGAACAGG	1.52151118492286e-05	2	0.563064349	FALSE
TACGGGGGGTGCAAGCGTTACTCGGAATCACTGGGCGTAAAGAGCGTGTAGGCGGGTTTGTAAGTTGGAAGTGAAATCCTATGGCTTAACCATAGAACTGCTTCCAAAACTACTTACCTAGAATATGGGAGAGGTAGATGGAATTTCTGGTGTAGGGGTAAAATCCGTAGAGATCAGAAGGAATACCGATTGCGAAGGCGATCTACTGGAACATTATTGACGCTGAGACGCGAAAGCGTGGGGAGCAAACAGG	1.08526107442955e-05	2	0.563064349	FALSE
TACGTAGGGACCAAGCGTTGTTCGGATTTACTGGGCGTAAAGGGTGCGTAGGCGGCGTATCAAGTCACTTGTGAAATCTCCGGGCTTAACTCGGAACAGCCAAGTGATACTGATGTGCTAGAGTGCAGAAAGGGCAACTGGAATTCTTGGTGTAGCGGTGAAATGCGTAGATATCAAGAGGAACACCTGAGGCGAAGGCGAGTTGCTAGGCTGACACTGACGCTGAAGTACGAAAGCTAGGGGAGCGAACGGG	3.80729437179668e-05	2	0.563064349	FALSE
GACGGAGGAGGCAAGCGTTATCCGGAATTATTGGGCGTAAAGCGTCCGCAGGTGGCTTACCAAGTCTGCTGTTAAAGCCCAGGGCTCAACCCTGGATCAGCAGTGGAAACTGGTAGGCTAGAGTGCGGTAGGGGTAGAGGGAATTCCCAGTGTAGCGGTGAAATGCGTAGATATTGGGAAGAACACCAGCGGCGAAGGCGCTCTACTGGACCGTAACTGACACTCATGGACGAAAGCTAGGGGAGCGAAAGGG	3.4523632086383e-05	2	0.563064349	FALSE
GACGGAGGATGCAAGTGTTATCCGGAATCACTGGGCGTAAAGCGTCTGTAGGTGGTTAAACAAGTCAACTGTTAAATCTTGAGGCTCAACTTCAAAACCGCAGTCGAAACTGTTTGACTAGAGTATAGTAGGGGTAAAGGGAATTTCCAGTGGAGCGGTGAAATGCGTAGATATTGGAAAGAACACCAATGGCGAAGGCACTTTACTGGGCTATTACTGACACTCAGAGACGAAAGCTAGGGTAGCAAATGGG	2.19495160508266e-05	2	0.563064349	FALSE
TACGGAGGGTGCAAGCGTTATCCGGAATTACTGGGTTTAAAGGGTGCGTAGGCGGCATAGTAAGTCAGAGGTGAAAGTTTGCAGCTTAACTGTAAAATTGCCTTTGATACTGCTAAGCTTGAATTAGGATGAGGTCAGCGGAATGTGGCATGTAGCGGTGAAATGCATAGATATGCCATAGAACACCAATTGCGAAGGCAGCTGACTGGACCTTAATTGACGCTGAGGCACGAAAGCGTGGGGAGCGAACAGG	1.11600661685119e-05	2	0.563064349	FALSE
TACGGAGGATCCAAGCGTTATCCGGATTTATTGGGTTTAAAGGGTGCGTAGGCGGCCTATTAAGTCAGGGGTGAAAGACGGTAGCTCAACTATCGCAGTGCCCTTGATACTGATGGGCTTGAATGGACTAGAGGTAGGCGGAATGTGACAAGTAGCGGTGAAATGCATAGATATGTCACAGAACACCGATTGCGAAGGCAGCTTACTATGGTCTTATTGACGCTGAGGCACGAAAGCGTGGGGATCAAACAGG	3.59369782976671e-05	2	0.563064349	FALSE
TACGGAGGGTGCGAGCGTTAATCGGAATTACTGGGCGTAAAGCGCATGCAGGTGGTTAATTAAGTCAGATGTGAAAGCCCGGGGCTTAACCTTGGAATAGCATTTGAAACTGGTTGGCTAGAGTACTGTAGAGGGGGGTAGAATTTCAGGTGTAGCGGTGGAATGCGTAGAGATCTGAAGGAATACCGGTGGCGAAGGCGGCCCTCTGGACAGATACTGACACTCAGATGCGAAAGCGTGGGGAGCAAACAGG	3.41231987341262e-05	2	0.563064349	FALSE
TACGTATGGAGCAAGCGTTATCCGGATTTACTGGGTGTAAAGGGCGCGTAGGCGGGACTTCAAGTCAGATGTGAAATCTGGGGGCTCAACCCCCAAACTGCATTTGAAACTGTAGTTCTTGAGTGATGGAGAGGCAAGTGGAATTCCTAGTGTAGCGGTGGAATGCGTAGATATTAGGAGGAACACCAGTGGCGAAGGCGACTTGCTGGACATTAACTGACGCTGAGGCGCGAAAGCGTGGGGAGCAAACAGG	9.70516512801799e-06	2	0.563064349	FALSE
TACGGAGGATCCAAGCGTTATCCGGAATCATTGGGTTTAAAGGGTCCGCAGGCTGTTGTTTAAGTCAGAGGTGAAAGTTTGCAGCTCAACTGTAAAATTGCCTTTGATACTGGATAACTTGAGTAATAATGAAGTGGTTAGAATATGTAGTGTAGCGGTGAAATGCATAGATATTACATAGAATACCGATTGCGAAGGCAGATCACTAATTATATACTGACGCTGATGGACGAAAGCGTGGGGAGCGAACAGG	3.3887504039544e-05	2	0.563064349	FALSE
TACGGAGGGTGCAAGCGTTATCCGGATTTATTGGGTTTAAAGGGTCCGTAGGCGGGTCTTTAAGTCAGTGGTGAAAGCCTGCAGCTCAACTGTAGAATTGCCATTGATACTGGAGACCTTGAGTACAGCTGAAGTTGGCGGAATGTGTCATGTAGCGGTGAAATGCATAGATATGACACAGAACACCGATTGCGAAGGCAGCTAACTAAACTGTAACTGACGCTGAGGGACGAAAGCGTGGGGAGCGAACAGG	3.27925763918984e-05	2	0.563064349	FALSE
TACGAAGGGGGCTAGCGTTGCTCGGAATTACTGGGCGTAAAGGGAGCGTAGGCGGACATTTAAGTCAGGGGTGAAATCCCGAGGCTCAACCTCGGAACTGCCTTTGATACTGGGTGTCTTGAGTGTGAGAGAGGTGAGTGGAACTCCGAGTGTAGAGGTGAAATTCGTAGATATTCGGAAGAACACCAGTGGCGAAGGCGACTCACTGGCTCATTACTGACGCTGAGGCTCGAAAGCGTGGGGAGCAAACAGG	9.06965559271826e-05	2	0.563064349	FALSE
TACGGAGGATGCAAGCGTTATCCGGAATCATTGGGTTTAAAGGGTCCGTAGGTTGTTTAGTAAGTCAGTGGTGAAAGTTTGCGGCTTAACCGTAAAATTGCCATTGATACTGCTAAGCTTGAATTATTGTGAAGTGGTTAGAATAAGTAGTGTAGCGGTGAAATGCATAGATATTACTTAGAATACCGATTGCGAAGGCAGATCACTAACAATACATTGACACTGATGGACGAAAGCGTGGGTAGCGAACAGG	2.61367183118959e-05	2	0.563064349	FALSE
TACGGAGGATGCGAGCGTTATCCGGATTTATTGGGTTTAAAGGGTGCGTAGGTGGTTTAGTAAGTTAGTGGTTAAATCTTCAGGCTCAACCTGATTATGCCATTAAAACTGCTAGACTAGAGTATAGACGAGGTAGGCGGAATAAGTTAAGTAGCGGTGAAATGCTTAGATATAACTTAGAACTCCGATAGCGAAGGCAGCTTACCAGGCTATAACTGACACTGATGCACGAAAGCGTGGGTAGCGAACAGG	2.10397726373007e-05	2	0.563064349	FALSE
TACTAAAGGTGCAAGCGTTAATCGGAATTACTGGGCGTAAAGCGCGCGTAGGTGGTTTGTCAAGCTGGATGTGAAAGCCCAGGGCTCAACCTTGGAACTGCATCCAGAACTGGCTCACTAGAGTACGAGAGAGGTTAGTGGAATTTCCTGTGTAGCGGTGAAATGCGTAGAGATGGGAAGGAACACCAGTGGCGAAGGCGACTGACTGGCTCGATACTGACACTGAGGTGCGAAAGCGTGGGGAGCAAACAGG	3.71549550441056e-05	2	0.563064349	FALSE
TACGGAGGGTGCGAGCGTTATTCGGAATTACTGGGCGTAAAGCGTTCGTAGGCGGTTTATCAAGTCTGATGTGAAATCCCACGACTCAATCGTGGAAGTGCGTTGGATACTGGTAGACTAGAGTGTTGGAGGGGAGAAGGGAATTCCTGGTGTAGAGGTGAAATTCGTAGATATCAGGAGGAACAACGGAGGCGAAGGCGCTTCTCTGGACAACAACTGACGCTGAGGAACGAAAGTGTGGGGAGCGAACAGG	1.35102702151214e-05	2	0.563064349	FALSE
GACGGAGGAGGCAAGCGTTATCCGGAATTATTGGGCGTAAAGCGTCCGCAGGTGGCCTTGTAAGTCTGTTGTTAAATCCCAGGGCTCAACTCTGGAGCAGCGATGGAAACTACAGGGCTAGAGTACGGTAGGGGTAGAGGGAATTCCCAGTGTAGCGGTGAAATGCGTAGATATTGGGAAGAACACCAGTGGCGAAGGCGCTCTACTGGACCGTAACTGACACTCATGGACGAAAGCTAGGGGAGCGAAAGGG	1.05257170842668e-05	2	0.563064349	FALSE
TACGGAGGGTGCAAGCGTTAATCGGAATTACTGGGCGTAAAGCGCGCGTAGGCGGTTATTTAAGCGAGATGTGAAAGCCCAGGGCTCAACCTTGGAACTGCATTTCGAACTGGGTAACTAGAGTACAAGAGAGGGTGGTGGAATTTCCAGTGTAGCGGTGAAATGCGTAGAGATTGGAAGGAACATCAGTGGCGAAGGCGGCCACCTGGATTGATACTGACGCTGAGGTGCGAAAGCGTGGGGAGCAAACAGG	3.30144951311566e-05	2	0.563064349	FALSE
TACGAAGGGACCTAGCGTAGTTCGGAATTACTGGGCTTAAAGAGTTCGTAGGTGGTTGAAGAAGTTGGTGGTGAAATCCCAGAGCTTAACTCTGGAACTGCCATCAAAACTTTTCAGCTAGAGTTTGATAGAGGAAAGCAGAATTTCTAGTGTAGAGGTGAAATTCGTAGATATTAGAAAGAATACCGATTGCGAAGGCAGCTTTCTGGATCATTACTGACACTGAGGAACGAAAGCATGGGTAGCGAAGAGG	1.14207405092108e-05	2	0.563064349	FALSE
TACGTAAGTTGCAAGCGTTATCCGGATTTATTGGGCATAAAGAGTGCGTAGGCGGTATTTTAAGTCAGATGTAAAATCCCACAGCTCAACTGTGGTCAGCATTTGAAACTGAAATACTCGAGACTAGGAGAGGAAAGTGGAACTCACAGTGTAGCGGTGAAATGCGTAGATATTGTGAGGAACACCAGTGGCGAAGGCGGCTTTCTGGACTAGATCTGACGCTGAGGCACGAAAGCATGGGGAGCGAACGGG	1.05059229525093e-05	2	0.563064349	FALSE
TACGGAGGGTGCAAGCGTTATCCGGATTCACTGGGTTTAAAGGGTGCGTAGGCTGTTCGATAAGTCTGTTGTGAAAGGCGCCGGCTCAACCGGACGGACTGCAATGGATACTGTCGGACTTGAATTGGGTTCAGGTTGGCGGAATGCGGCATGTAGCGGTGAAATGCATAGATATGCCGTAGAACACCGATTGCGAAGGCAGCTTGCTGGGCCTTGATTGACGCTGAGGCACGAAAGCGTGGGGAGCGAACAGG	1.29716207233961e-05	2	0.563064349	FALSE
TACGAAGGTCCCAAGCGTTGTTCGGAATCACTGGGCGTAAAGCGTGTGTAGGCTGCGCGGAAAGTCAGATGTGAAAGCCCGGGGCTTAACCTCGGAACGGCATCTGATACTCCCGTGCTAGAGTAATGGAGAGGTAAGTGGAATTCTCGGTGTAGCAGTGAAATGCGTAGATATCGAGAGGAACATCAATGGCGAAGGCAACTTACTGGACATTTACTGACGCTCAGACACGAAGGCTAGGGGAGCGAAAGGG	7.90075369191451e-06	2	0.563064349	FALSE
TACGGAGGATCCAAGCGTTATCCGGAATCATTGGGTTTAAAGGGTCCGTAGGCGGGCTTGTAAGTCAGTGGTGAAAGTTTGCGGCTCAACCGTAAAATTGCCATTGATACTGCAGGTCTTGAATCATTGTGAAGTGGTTAGAATATGTAGTGTAGCGGTGAAATGCATAGATATTACATAGAATACCGATTGCGAAGGCAGATCACTAACAATGTATTGACGCTCAGGGACGAAAGCGTGGGTAGCGAACAGG	7.55256787289474e-06	2	0.563064349	FALSE
TACGGAGGGTGCAAGCGTTATCCGGAATCACTGGGTTTAAAGGGTGCGTAGGCGGTGTTATAAGTCAGAGGTGAAAGCTTGCAGCTTAACTGTGAAATTGCCTTTGATACTGTAGCACTTGAATGAGGTTGAGGTTAGCGGAATGTGACATGTAGCGGTGAAATGCATAGATATGTCATAGAACACCAATTGCGAAGGCAGCTGACTAGACTTAAATTGACGCTGAGGCACGAAAGCGTGGGGAGCGAACAGG	2.318765244128e-05	2	0.563064349	FALSE
TACGGAGGATGCAAGCGTTATCCGGAATTATTGGGCGTAAAGCGTCCGTAGGCGGTTAGTTAAGTCAGTTGTTAAAGACTACAGCTCAACTGTGGGAGAGCAACTGAAACTGATTAACTAGAGTGCGATAGGGGTAGAGGGAATTCCCAGTGTAGCGGTGAAATGCGTAGATATTGGGAAGAACACCAGTGGCGAAGGCGCTCTACTGGGTCGCAACTGACGCTGAGGGACGAAAGCTAGGGGAGCGAAAGGG	1.32003199859733e-05	2	0.563064349	FALSE
TACGGAGGGTCCAAGCGTTATCCGGATTTATTGGGTTTAAAGGGTCCGTAGGCGGGCTTATAAGTCAGAGGTGAAATCCCATCGCTCAACGATGGAACTGCCTTTGATACTGTAGGTCTTGAATGTATTTGAAGTAGGCGGAATATGTAGTGTAGCGGTGAAATGCATAGATATTACATAGAACACCAATTGCGAAGGCAGCTTACTAAGATATAATTGACGCTGATGGACGAAAGCGTGGGTAGCGAACGGG	1.22084932543522e-05	2	0.563064349	FALSE
TACGGAGGGAGCTAGCGTTGTTCGGAATCACTGGGCGTAAAGCGCGCGTAGGCGGCTGTTCAAGTCAGAGGTGAAAGCCCGGGGCTCAACCCCGGAATTGCCTTTGAGACTGGATAGCTAGAATCCGGGAGAGGTGAGTGGAATTCCGAGTGTAGAGGTGAAATTCGTAGATATTCGGAAGAACACCAGTGGCGAAGGCGACTCACTGGACCGGTATTGACGCTGAGGTGCGAAAGCGTGGGGAGCAAACAGG	1.00543454369731e-05	2	0.563064349	FALSE
AACGGGAGGGGCAAGCGTTATTCATCGTTATTGGGCGTATAGAGTTCGTAGACTGTAAAGTAAGTTTTTTATGAAAGTTTAAAGCTTAACTTTAAAATTATAAATAATACTGCTTTACTTGGGTTTGTTACAGAAAAACATTATTTTATATGAAAGGGTAAAATCTGTTGATATATAAAGGAATACCAAAAGTGAAAACAGTTTTTTAGTACAAACTGGACCGTTGAGGAACGAAAGTGTGGGTAGCAAACAGG	1.69554476672855e-05	2	0.563064349	FALSE
TACGAGGGGTGCTAGCGTTGTCCGGAATTATTGGGCGTAAAGGGTCCGTAGGCGACTTGATAAGTCAATTGTTAAATACATCGGCTTAACCGATGGAGTGCAGTTGAAACTATCAGGATAGAGTTTAGGAGAGGAAAGTGGAATTTCTGGTGTAGCGGTGACATGCGTAGATATCAGAAGGAACACCAATGGCGAAGGCAGCTTTCTGGCCTAAAACTGACGCTGAGGGACGAAAGCGTGGGGAGCGAACAGG	1.31456693992253e-05	2	0.563064349	FALSE
GACAGAAGGAGCGAGTGTTATTCCTAGTTATTAGGTGTAAAGTGCTTGTAGACGCTTTTAATAGTTAAATCAAAAATACCGAAACTTAATTTTGGTAGTAGGTTTAAAACATTTTTAGTAGAGTATGGTAGAGGATAGTAGAATTTTTAATGTAAGGATAAAATCTTAAGATATTAAAAGGAATTCCAGTGGCGAAGGCGGCTATCTGGGCCATTACTGACGTTGAAAAGCGAAAGCTTGGGTATCAAATGGG	1.30544042817439e-05	2	0.563064349	FALSE
TACGGGAGGGGCAAGCGTTATCCATCATTACTGGGCGTTAAGAGTCCGTAGACCGTAGAGTAAGTTTTTTGTGAAAATTTTAGTGTTAATCTGAAAAAAACAAAAAAAACTGTTCTACTTGAGTTTGTTGCAGAAAAGTGTAATTCTAGATACAAGGGTGAAATCTGTTTTAACATTTATATGTAGAGGAGCTTCAGTCGGCGAAGGCGACTTTTTGGCACAAACTGACGTTGAGGGACGAAAGTGTGGGTAGCAAACAGG	7.42475120772025e-06	2	0.563064349	FALSE
TACGGAGGATTCGAGCGTTATCCGGATTTATTGGGTTTAAAGGGTGCGTAGGTGGCTTTATAAGTTAGTCGTTAAATCGTGGAGCTTAACTTCACAATGGCGATTGATACTGTAGGGCTAGAGATTGGTTGCGGTAGGCGGAATGAGTAGTGTAGCGGTGAAATGCTTAGATATTACTCAGAACACCGATTGCGAAGGCAGCTTACCAAGCCAATTCTGACACTGAGGCACGAAAGCGTGGGGATCAAACAGG	8.28138708379282e-06	2	0.563064349	FALSE
TACGTAGGGAGCAAGCGTTGTTCGGATTCACTGGGCATAAAGCGCATGTAGGCGGTTTGGTCAGTCAGATGTGAAAGCCCCTGGCTCAACCAGGGAATTGCATTTGATACTGCCAGACTTGAGGGTGTCAGAGGAGAGCGGAACTCATAGTGGAGCGGTGAAATGCGTAGATATTATGAGGAACACCGGCGGCGAAAGCGGCTCTCTGGGACGCTCCTGACGCTGAGATGCGAAAGCCAGGGTAGCGAACGGG	7.34960976941728e-06	2	0.563064349	FALSE
TACGTAGGTGGCAAGCGTTGTCCGGAATTATTGGGCGTAAAGCGCGCGCAGGCGGCCTTTTAAGTCTGATGTGAAAGCCCCCGGCTCAACCGGGGAGGGTCATTGGAAACTGGAAGGCTTGAGTGCAGAAGAGAAGAGCGGAATTCCACGTGTAGCGGTGAAATGCGTAGAGATGTGGAGGAACACCAGTGGCGAAGGCGGCTCTTTGGTCTGTAACTGACGCTGAGGCGCGAAAGCGTGGGGAGCGAACAGG	2.7615863702819e-05	2	0.563064349	FALSE
TACGGAGGGTGCGAGCGTTAATCGGAATTACTGGGCGTAAAGCGTGCGTAGGCGGATAGTTTAGTCAGATGTGAAAGCCCCGGGCTTAACCTGGGAACTGCATTTGATACTGGCCATCTAGAATGTAGTAGAGGGGGGTAGAATTCCTAGTGTAGCGGTGAAATGCGTAGATATTAGGAGGAATACCAGTGGCGAAGGCGGCCCCCTGGACTAACATTGACGCTGAGGTACGAAAGCGTGGGGAGCAAACAGG	1.455403623428e-05	2	0.563064349	FALSE
TACGGAGGGCGCAAGCGTTGTTCGGAATCACTGGGCGTAAAGAGCGTGTAGGCGGTCAGGACAGTCGGATGTGAAATCCCGGGGCTCAACCTCGGAACTGCATTCGAAACTACCTGGCTAGAGTCTCGGAGAGGGTGGCGGAATTCCCGGTGTAGGGGTGAAATCCGTAGATATCGGGAGGAACACCAGTGGCGAAGGCGGCCACCTGGACGATGACTGACGCTGAGACGCGAAAGCGTGGGGAGCAAACAGG	8.73592934334991e-06	2	0.563064349	FALSE
TACGGAGGGTGCGAGCGTTAATCGGAATTACTGGGCGTAAAGCGCATGCAGGCGGTGTGTTAAGTTAGATGTGAAAGCCCCGGGCTTAACCTGGGAGTTGCATTTAAGACTGGCACGCTAGAGTATCGTAGAGGGGGGTAGAATTTCAGGTGTAGCGGTGAAATGCGTAGAGATCTGAAGGAATACCGGTGGCGAAGGCGACCCCCTGGACGAAGACTGACGCTCAGATGCGAAAGCGTGGGTAGCAAACAGG	5.79542034136006e-06	2	0.563064349	FALSE
TACGGAGGGCGCAAGCGTTGTTCGGATTCACTGGGCATAAAGAGCATGTAGGCGGTCCACTCAGTCGGATGTGAAAGCCCTCGGCCCAACCGGGGAACTGCATTCGATACTGGTGGACTAGAGGACGGCAGGGGTGAGTGGAACTCCAGGTGGAACGGTGAAATGTGTAGATATCTGGAGGAACACCGGTGGCGAAAGCGGCTCACTGGGCCGTCTCTGACGCTGAGATGCGAAAGCCAGGGGAGCGAACGGG	1.23206315578287e-05	2	0.563064349	FALSE
TACGAAAGGTGCAAGCGTTGTTCGGATTGACTGGGCGTAAAGCGCATGTAGGCGGGCTATTAAGTCAGTTGTGAAAGCCCCGGGCTCAACCTGGGAATTGCAATTGAAACTGATAGTCTTGAATATCTGAGGGGTTTATGGAATTCCAGGTGTAGCAGTGAAATGCGTAGATATCTGGAGGAACACCAGAGGCGAAGGCGGTAAACTGGCAGAATATTGACGCTGAGATGCGAAAGCATGGGGAGCAAACAGG	3.16769107912649e-05	2	0.563064349	FALSE
GACGGAGGATGCAAGTGTTATCCGGAATCACTGGGCGTAAAGCGTCTGTAGGTGGTTAAATAAGTCAACTGTTAAATCTTGAGGCTTAACTTCGAAATCGCAGTCGAAACTATTTGACTTGAGTATAGTAGGGGTAAAGGGAATTTCCAGTGGAGTGGTGAAATGCGTAGATATTGGAAAGAACACCGATGGCGAAGGCACTTTACTGGGCTATTACTGACACTCAGAGACGAAAGCTAAGGTAGCAAATGGG	3.79818965275696e-05	2	0.563064349	FALSE
TACGGAGGGTGCAAGCGTTATCCGGAATCACTGGGTTTAAAGGGTGCGTAGGCGGACCAATAAGTCAGAGGTGAAAGCCCGCAGCTTAACTGCGGAACTGCCTTTGATACTGTTGGTCTTGAATTAGGTTGAGGTTAGCGGAATGTGGCATGTAGCGGTGAAATGCTTAGATATGCCATAGAACACCGATTGCGAAGGCAGCTAACTGGCCCTTGATTGACGCTGAGGCACGAAAGCGTGGGGAGCGAACAGG	1.00642501995359e-05	2	0.563064349	FALSE
GACGGAGGATGCAAGTGTTATCCGGAATTACTGGGCGTAAAGCGTCTGTAGGTGGTTTAGTAAGTCGATTGTTAAATCTTGAGGCTTAACTTCAAAACAGCAATGGAAACTGCTAGACTTGAGTATGGTAGAGGTAAAAGGAATTTCCAGTGGAGCGGTGAAATGCGTAGATATTGGAAAGAACACCGATGGCGAAGGCATTTTACTGGGCCACAACTGACACTCAGAGACGAAAGCTAGGGTAGCAAATGGG	7.21740299609113e-06	2	0.563064349	FALSE
TACGGAGGGATCGAACGTTAATCGGAATTACTGGGCGTAAAGCGCGCGTAGGCGGTTTGTTAAGTGGGATGTGAAATCCCCGGGCTTAACCTGGGAACTGCATTCCAAACTGGCAGACTAGAGTATGGTAGAGGGTGGTAGAATTTCCTGTGTAGCGGTGAAATGCGTAGATATAGGAAGGAATACCGATGGCGAAGGCAGCCACCTGGACCAATACTGACGCTGAGGTGCGAAAGCGTGGGGAGCAAACAGG	7.21112314585732e-06	2	0.563064349	FALSE
TACGGAGGGGGCAAGCGTTGTTCGGAATTACTGGGCGTAAAGGGCGCGTAGGCGGGAAGTCAAGTTAGGGGTGAAAGGCCTGGGCTCAACCTGGGAACTGCCTCTAAAACTGGCTTTCTAGAGTCCGGAAGAGGATGGCGGAATTCCCAGTGTAGAGGTGAAATTCGTAGATATTGGGAAGAACACCGGTGGCGAAGGCGGCCATCTGGTCCGGCACTGACGCTGAGGCGCGAAAGCGTGGGGAGCAAACAGG	4.21436043642816e-05	2	0.563064349	FALSE
TACGGAGGATCCAAGCGTTATCCGGATTTATTGGGTTTAAAGGGTGCGTAGGCGGCTTATTAAGTCAGGGGTGAAAGACGGTGGCTCAACCATCGCAGTGCCTTTGATACTGATGAGCTTGAATACACTTGAGGTAGGCGGAATGTGACAAGTAGCGGTGAAATGCATAGATATGTCACAGAACACCAATTGCGAAGGCAGCTTACTAAGGTGCAATTGACGCTGAGGCACGAAAGCGTGGGGATCAAACAGG	3.47948909321093e-05	2	0.563064349	FALSE
TACGGAGAGGGCTAGCGTTATTCGGAATTATTGGGCGTAAAGGGCGCATAGGCTGATTAATAAGTTAAAAGTGAAATCCCGAGGCTTAACCTTGGAATTGCTTTTAAAACTATTAATCTAGAGATTGAAAGAGGATAGAGGAATTCCTGATGTAGAGGTAAAATTCGTAAATATTAGGAGGAACACCAGTGGCGAAGGCGTCTATCTGGTTCAAATCTGACGCTGAAGCGCGAAGGCGTGGGGAGCAAACAGG	3.31916167402509e-05	2	0.563064349	FALSE
TACAGAGGGTGCGAGCGTTAATCGGAATTACTGGGCGTAAAGCGTGCGTAGACGGTTATTTAAGTCGGGTGTGAAAGCCCCGGGCTCAACCTGGGAATTGCATTCGAGACTGAATAGCTAGGGTACGGTAGAGGGAAGTGGAATTTCCGGTGTAGCGGTGAAATGCGTAGATATCGGAAGGAACATCAGTGGCGAAAGCGACTTCCTGGACCAGTACCGACGTTCAGGCACGAAAGCGTGGGGAGCAAACAGG	8.58529518927511e-06	2	0.563064349	FALSE
TACGGAGGATGCAAGTGTTATCCGGAATCACTGGGCGTAAAGCGTCTGTAGGTGGTTTAGCAAGTCCGTTGTTAAAGGCCAAGGCTCAACCTTGGTATGGCAATAGATACTACTAAACTAGAGGTTTGTAGAGGTAGAGGGAATTTCCAGTGGAGCGGTGAAATGCGTAGAGATTGGAAAGAACACCAAAGGCGAAGGCACTCTACTGGGCAATACCTGACACTGAGAGACGAAAGCTAGGGTAGCAAATGGG	8.86223228380475e-06	2	0.563064349	FALSE
TACGGAGGATCCAAGCGTTGTCCGGATTTATTGGGTTTAAAGGGTGCGTAGGCGGATTTTTAAGTCAGTGGTGAAAGCCTGTAGCTCAACTACAGAACTGCCATTGAAACTGGAAGTCTTGAATGCGGTCGAGGTAAATGGAATGTATCATGTAGCGGTGAAATGCATAGATATGATACAGAACACCTATTGCGAAGGCAGTTTACTAGACCGTGATTGACGCTGAGGCACGAAAGCGTGGGGAGCGAACAGG	1.03769393716026e-05	2	0.563064349	FALSE
TACGGAGGGTGCAAGCGTTATCCGGAATCACTGGGTTTAAAGGGTGCGTAGGTGGTTTAGTAAGTCAGAGGTGAAAGCCCGGCGCTTAACGTCGGAATTGCCTTTGATACTGCTAAACTTGAATCAGGTTGAGGTGGGCGGAATGTGGCATGTAGCGGTGAAATGCATAGATATGCCATAGAACACCAATTGCGAAGGCAGCTCACTGGCCCTGTATTGACACTGAGGCACGAAAGCGTGGGGAGCGAACAGG	7.50091153949877e-06	2	0.563064349	FALSE
TACGGAGGGTGCAAGCGTTATCCGGATTTATTGGGTTTAAAGGGTGCGTAGGCGGATTGATAAGTCAGTGGTGAAATGTACCAGCTTAACTGGTAACGTGCCATTGATACTGTCAGTCTAGAATACGGTTGCCGTGGGAGGAATGTGTAGTGTAGCGGTGAAATGCATAGATATTACACAGAACACCGATTGCGAAGGCATCTCACGAAGCCGTCATTGACGCTGAGGCACGAAAGTGTGGGTAGCAAACAGG	4.86973720184774e-05	2	0.563064349	FALSE
TACGGAGGATGCAAGCGTTATCCGGAATGATTGGGCGTAAAGCGTCCGCAGGTGGTTATGCAAGTCTGCTGTTAAAGAGTGGAGCTTAACTCCATAAGGGCAGTGGAAACTGCGTGACTAGAGTGCGTTCGGGGCAGAGGGAATTCCTGGTGTAGCGGTGAAATGCGTAGATATCAGGAAGAACACCGGTGGCGAAAGCGCTCTGCTAGGCCGCAACTGACACTGAGGGACGAAAGCTAAGGGAGCGAATGGG	1.15791984031117e-05	2	0.563064349	FALSE
TACGGAGGATGCAAGCGTTATTCGGAATTATTGGGCGTAAAGCGTCCGCAGGTTGTACTTCAAGTCTGCTGTCAAAGACCGAAGCTTAACTTCGGGTAGGCAGTGGAAACTGAGGAACTAGAGTACGGTAGGGGTAGAGGGAATTTCCAGTGTAGCGGTGAAATGCGTAGAGATTGGAAAGAACACCAGTGGCGAAGGCGCTCTACTGGACCTGTACTGACACTCAGGGACGAAAGCTAGGGTAGCGAAAGGG	9.847540701421e-06	2	0.563064349	FALSE
TACGGAGGGGGCTAGCGTTACTCGGAATTACTGGGCGTAAAGCGAGCGTAGGCGGTTAACCAAGTTGGGGGTGAAAGCCCGGGGCTCAACCCCGGAAATGCCCTCAAAACTAGTTAGCTAGAGGACGGGAGAGGGGAGTGGAACTCCCAGTGTAGAGGTGAAATTCGTAGATATTGGGAAGAACACCAGTGGCGAAGGCGACTCTCTGGACCGTTTCTGACGCTAAGGCTCGAAAGCGTGGGTAGCAAACAGG	7.28923758833558e-06	2	0.563064349	FALSE
TACGAAGGGGGCTAGCGTTACTCGGAATTACTGGGCGTAAAGGGCGCGTAGGCGGCGTTCCAAGTTAGGCGTGAAAGTCCTGGGCTCAACCTGGGAACTGCGCTTAAGACTGGAGTGCTTGAGGATGGAAGAGGGTTGTGGAATTCCCAGTGTAGAGGTGAAATTCGTAGATATTGGGAAGAACACCGGTGGCGAAGGCGGCAACCTGGTCCATTACTGACGCTGAGGCGCGATAGCGTGGGGAGCAAACAGG	1.32254343383973e-05	2	0.563064349	FALSE
TACGGGAGGGGCAAGCGTTATCTATCATTACTGGGCGTAAAGGGTCCGTAGACGGTAATGTAAGTTAGTTGTCTAAAGGTTAAAGCCTAACTTTATTCCGGCATCTAATACTGCTTTACTTGAGTTTTATACAGAAGAGTAAAATTTTATTTGTAAGGGTAAAATCTTATAATAAATAAAGGAATGCCAGCAGGCGAAGGCGACTCTTTAGTAAAAACTGACGTTGAGGGACGAAAGTGTGGGTAGCAAACAGG	1.89454558331492e-05	2	0.563064349	FALSE
TACAGAGGGTGCGAGCGTTAATCGGAATTACTGGGCGTAAAGCGCGCGTAGGTGGACAATTAAGTCATGTGTGAAAGCCCCGGGCTCAACCCGGGAACTGCATGTGAGACTGGTTGTCTAGAGTGTGGTAGAGGGAAGTAGAATTTCCGGTGTAGCGGTGAAATGCATAGATATCGGAAGGAATACCAGTGGCGAAGGCGACTTCCTGGGCCACTACTGACACTGAGGCGCGAAAGCGTGGGGAGCAAACAGG	7.71284657476382e-06	2	0.563064349	FALSE
TACGGAGGGGGCAAGCGTTATTCGGAATCATTGGGCGTAAAGGGCGCGTAGGCGGCTTGATAAGTCAGGGGTGAAATCCCTCGGCTCAACCGAGGAACTGCCTCTGAAACTGTCTCGCTTGAGGCCGGGAGAGGGTAGTGGAATTCCCAGTGTAGCGGTGAAATGCGTAGATATTGGGAGGAACACCAGTGGCGAAAGCGGCTACCTGGACCGGTTCTGACGCTGAGGCGCGAAAGCGTGGGGAGCAAACAGG	6.90081248204905e-06	2	0.563064349	FALSE
TACGGAGGGTGCAAGCGTTGTCCGGATTTATTGGGTTTAAAGGGTGCGTAGGCGGGCAATTAAGTCAGGATTGAAAGGCGTTAGCTTAACTAGCGTAAGGTCTTGATACTGGTTGTCTTGAATACATTGGAGGTTACTGGAATTAGTAGAGTAGCGGTGAAATGCATAGATACTACTAGGAACACCAATTGCGAAGGCAGGTAACTACGATGTGATTGACGCTGATGCACGAAAGCGTGGGTAGCGAACAGG	7.63960760836961e-06	2	0.563064349	FALSE
TACGGAGGGGGCTAGCGTTGTTCGGAATTACTGGGCGTAAAGCGCACGTAGGCGGCTTTGTAAGTTAGAGGTGAAAGCCTGGAGCTTAACTCCAGAACTGCCTTTAAGACTGCATCGCTTGAATCCAGGAGAGGTGAGTGGAATTCCGAGTGTAGAGGTGAAATTCGTAGATATTCGGAAGAACACCAGTGGCGAAGGCGGCTCACTGGACTGGTATTGACGCTGAGGTGCGAAAGCGTGGGGAGCAAACAGG	8.76287440837741e-06	2	0.563064349	FALSE
TACGGAGGGTGCAAGCGTTATCCGGAATCACTGGGTTTAAAGGGTGCGTAGGCGGACCGATAAGTCAGAGGTGAAATCCCGTCGCTTAACGATGGAATTGCCTTTGATACTGTTGGTCTTGAATTAGGTTGAGGTTTGCGGAATGTGGCATGTAGCGGTGAAATGCTTAGATATGCCATAGAACACCGATTGCGAAGGCAGCAAACTGGCCCTTGATTGACGCTGAGGCACGAAAGCGTGGGGAGCGAACAGG	9.55387304523838e-06	2	0.563064349	FALSE
GACGGAGGATGCAAGTGTTATCCGGAATCACTGGGCGTAAAGCGTCTGTAGGTGGTTTAATAAGTCAACTGTTAAATCTTGAGGCTCAACTTCGAAATCGCAGTCGAAACTATTAGACTAGAGTATAGTAGAGGTAAAGGGAATTTCCAGTGGAGCGGTGAAATGCGTAGAGATTGGAAAGAACACCGATGGCGAAAGCACTTTACTGGGCTATTACTAACACTCAGAGACGAAAGCTAGGGTAGCAAATGGG	7.65721504009905e-05	2	0.563064349	FALSE
TACAGAGGGTGCAAGCGTTGTTCGGAATCACTGGGCGTAAAGCGCGTGTAGGCGGCGTCGTAAGTCAGATGTGAAATCCCTCGGCTCAACCGAGGACGTGCATCTGAAACTGCGATGCTAGAGTGTCGGAGGGGGTGGCGGAATTCCCGGTGTAGAGGTGAAATTCGTAGATATCGGGAGGAACACCTGTGGCGAAGGCGGCCACCTGGACGACAACTGACGCTGAGACGCGAAAGCGTGGGGAGCAAACAGG	8.99553221292727e-06	2	0.563064349	FALSE
TACAGAGGGTGCTAGCGTTGTTCGGAATTATTGGGCGTAAAGGGTGCGTAGGCTGTCTTTTAAGTCAATTGGGAAATTCTGGAGCTTAACTCCAGCGCTCTAATTGATACTATTAGACTAGAGTATGGAAGAGGTAGATGGAATTACCAGTGGAAGGGTGAAATCTATAGATATTGGTAAGAACACCAGAGGCGAAGGCGATCTACTGGGACATTACTGACGCTGAGGCACGAAAGCGTGGGGAGCAAACAGG	7.74740954322735e-06	2	0.563064349	FALSE
TACGGGGGGAGCTAGTGTTATTCGTATTGACTCGGCGTAAAGGGCTTCTAGGCGGCATCTGTAGTTTAAAATGAAAGTCTAAATCTAAACTTTAGAAAAAATTTATAACACTGTTTGCTGGAGTTTTTAAAAAGATAATAGTATTTTTAGTAGAGAGGTGAAATTTTAAGACACTAAAGGGACTCGCATTAAGCGAAGGCAATTATCTAGTATTAACTGACGCTGAAAAGCAAAAGCATGGGTAGTGAATCGG	8.74238052617149e-06	2	0.563064349	FALSE
TACGGAGGGTGCAAGCGTTGTCCGGATTTATTGGGTTTAAAGGGTACGTAGGCGGTCCTTTAAGTCTGTGGTGAAAGCCCACCGCTCAACGGTGGAACTGCCATGGATACTGGAGGACTTGAGTGCCGTAGAGGTAAGCGGAATTGATGATGTAGCGGTGAAATGCATAGATATCATCAAGAACACCAATAGTGAAGACAGCTTACTGGACGGTAACTGACGCTGAGGTACGAAAGCGTGGGTAGCGAACAGG	7.38406281090396e-06	2	0.563064349	FALSE
TACGAAGGGTGCAAGCGTTAATCGGAATTACTGGGCGTAAAGCGCGCGTAGGTGGTTGGGTAAGTTGAATGTGAAAGCCCCGGGCTCAACCTGGGAACTGCATCCAAAACTGCCCGACTAGAGTACGGTAGAGGGTGGTGGAATTTCCTGTGTAGCGGTGAAATGCGTAGATATAGGAAGGAACACCAGTGGCGAAGGCGACCACCTGGACTGATACTGACACTGAGGTGCGAAAGCGTGGGGAGCAAACAGG	8.73087540345396e-06	2	0.563064349	FALSE
TACGGAGGATTCAAGCGTTATCCGGATTTATTGGGTTTAAAGGGTGCGTAGGCGGTTTAATAAGTTAGAGGTTAAAAGTCGGAGCTCAACTCCGTAAAGCCTCTAATACTGTTAAGCTAGAGATTAGTTGCTGTGGGCGGAATGAGTAGTGTAGCGGTGAAATGCTTAGATATTACTCAGAACACCGATTGCGAAGGCAGCTCACAAAGCTATATCTGACGTTGAGGCACGAAAGCGTGGGGAGCAAACAGG	1.30173390515809e-05	2	0.563064349	FALSE
TACGGAGGGTGCGAGCGTTAATCGGAATTACTGGGCGTAAAGCGTGCGTAGGCGGCCTGTTAAGTTGGATGTGAAAGCCCCGGGCTCAACCTGGGAACGGCATCCAAAACTGATAGGCTTGAGTGCGGAAGAGGAGTGTGGAATTTCCTGTGTAGCGGTGAAATGCGTAGATATAGGAAGGAACACCAGTGGCGAAGGCGACACTCTGGTCTGACACTGACGCTGAGGTACGAAAGCGTGGGGAGCAAACAGG	1.23231331407588e-05	2	0.563064349	FALSE
TACGTAGGGTGCAAGCGTTGTCCGGATTTATTGGGTTTAAAGGGTGCGCAGGCGGCCCTATAAGTTAGTGGTGAAAGCGTCCGGCTCAACCGGATACCCGCCATTGATACTGTAGGGCTTGAGTGTGTCAGAGGAGGTTGGAATGCGTGGTGTAGCGGTGAAATGCATAGATATCACGCAGAACACCGATTGCGAAGGCAGATCTCTATGACATAACTGACGCTCAGGCACGAAAGCGTGGGGAGCGAACAGG	1.77542435508792e-05	2	0.563064349	FALSE
TACGGAGGATGCAAGCGTTATCCGGAATTATTGGGCGTAAAGCGTCCGCAGGTGGTGCATCAAGTCTGCTGTTAAAGACCAGGGCTTAACCCCGGGAAGGCAGTGGAAACTGGTGGACTAGAGTACGGTAGGGGTAGAGGGAATTCCCAGTGTAGCGGTGAAATGCGTAGAGATTGGGAAGAACACCAGTGGCGAAGGCGCTCTACTGGACCTGTACTGACACTCAGGGACGAAAGCTAGGGTAGCGAAAGGG	9.43621224538927e-06	2	0.563064349	FALSE
TACTGAAGGTGCAAGCGTTAATCGGAATTACTGGGCGTAAAGCGCGCGTAGGCGGTTTATTAAGTCAGATGTGAAAGCCCCGGGCTCAACCTGGGAACTGCATTTGATACTGGTAAACTAGAGTATGTTAGAGGAAAGTGGAATTCCGGGTGTAGCGGTGAAATGCGTAGATATCCGGAGGAACACCAATGGCGAAGGCAACTTTCTGGGACAATACTGACGCTGAGGTGCGAAAGCGTGGGGAGCAAACGGG	1.0516014545354e-05	2	0.563064349	FALSE
TACGGAGGGTGCAAGCGTTATCCGGAATCACTGGGTTTAAAGGGTGCGTAGGTGGGCCAGTAAGTCAGAGGTGAAAGCCCGTCGCTTAACGACGGAACTGCCTTTGATACTGTTGGTCTTGAATTAGGATGAGGTATGCGGAATGTGGCATGTAGCGGTGAAATGCGTAGATATGCCATAGAACACCGATTGCGAAGGCAGCATACTAGCCCTTGATTGACGCTGAGGCACGAAAGCGTGGGGAGCGAACAGG	2.6276131833744e-05	2	0.563064349	FALSE
TACAGAGGGTGCAAGCGTTAATCGGAATTACTGGGCGTAAAGCGTACGTAGGCGGTTATTTAAGTCGGATGTGAAAGCCCCGGGCTCAACCTGGGAACTGCATCCGATACTGGATAACTAGAGTATGGTAGAGGAAAGTGGAATTTCCGGTGTAGCGGTGAAATGCGTAGATATCGGAAGGAACACCAGTGGCGAAGGCGGCTTTCTGGACCAATACTGACGCTGAGGTACGAAAGCGTGGGGAGCAAACAGG	1.04906965683683e-05	2	0.563064349	FALSE
TACGGAGGATCCGAGCGTTATCCGGATTTATTGGGTTTAAAGGGTGCGTAGGTGGCAATATAAGTCAGTGGTTAAATACGATAGCTCAACTATCGCGGTGCCATTGAAACTGTATAGCTAGAGATTGGTTGCAGCAGGCGGAATGTGTAGTGTAGCGGTGAAATGCATAGATATTACACAGAACACCGATTGCGAAGGCAGCTTGCTAAGCCATATCTGACACTGATGCACGAAAGCGTGGGGATCAAACAGG	1.0370357934955e-05	2	0.563064349	FALSE
GACGGAGGATGCAAGTGTTATCCGGAATTACTGGGCGTAAAGCGTCTGTAGGTTGTATAATAAGTCAACTGTTAAATCTTGGAGCTTAACTTCAAAATCGCAGTCGAAACTATTAAACTTGAGTATAGTAGAGGTAAAAGGAACTTCCAGTGGAGCGGTGAAATGTGTAGAGATTGGAAGGAACACCAATGGCGAAAGCAATTTACTGGGCTAGTACTGACACTCAGAGACGAAAGCTAGGGTAGCAAATGGG	2.46637526270982e-05	2	0.563064349	FALSE
TACGAAGGGGGCTAGCGTTGTTCGGAATCACTGGGCGTAAAGCGCACGTAGGCGGACTGATTAGTTGGGGGTGAAATCCCGGGGCTCAACCTCGGAACTGCCTTCAATACTGTCAGTCTTGAGTCCGAGAGAGGTGAGTGGAATTCCTAGTGTAGAGGTGAAATTCGTAGATATTAGGAAGAACACCAGTGGCGAAGGCGGCTCACTGGCTCGGTACTGACGCTGAGGTGCGAAAGCGTGGGGAGCAAACAGG	1.1119415487951e-05	2	0.563064349	FALSE
TACGGAGGGTGCAAGCGTTATCCGGATTTATTGGGTTTAAAGGGTCCGTAGGCGGATCTGTAAGTCAGTGGTGAAATCTCACAGCTTAACTGTGAAACTGCCATTGATACTGCAGGTCTTGAGTGTTGTTGAAGTAGCTGGAATAAGTAGTGTAGCGGTGAAATGCATAGATATTACTTAGAACACCAATTGCGAAGGCAGGTTACTAAGCAACAACTGACGCTGATGGACGAAAGCGTGGGGAGCGAACAGG	3.46436970486429e-05	2	0.563064349	FALSE
TACGGAGGATGCAAGCGTTATCCGGAATGATTGGGCGTAAAGCGTCCGCAGGTGGTTATGCAAGTCTACTGTTAAAGAGTGAAGCTTAACTTCATAAGGGCCGTGGAAACTGCATGACTAGAGTGCGTTCGGGGCAGAGGGAATTCCTGGTGTAGCGGTGAAATGCGTAGATATCAGGAAGAACACCGGTGGCGAAAGCGCTCTGCTAGGCCGTAACTGACACTGAGGGACGAAAGCTAAGGGAGCGAATGGG	2.75091427780338e-05	2	0.563064349	FALSE
TACGAAGGGGGCGAGCGTTATTCGGAATTATTGGGCGTAAAGGGCTCGCAGGCTGCTTGAACAGTTAGACGTGAAATCCCCGGGCTTAACCTGGGAACTGCGTTTAATACTAGCAAGCTAGAGAAATAGAGAGGAAAGTGGAACTCCCAGTGTAGAGGTGAAATTCGTAGATATTGGGAAGAACACCAGTGGCGAAAGCGACTTTCTGGCTATTTTCTGACGCTCAGGAGCGAAAGCGTGGGGAGCAAACAGG	1.08252527016843e-05	2	0.563064349	FALSE
TACGGAGGGGGCTAGCGTTGTTCGGAATCACTGGGCGTAAAGCGCGCGTAGGCGGACTGATCAGTTGGGGGTGAAAGCCCGGAGCTTAACTCCGGAACTGCCTTCAATACTGTCAGTCTTGAGATCGAGAGAGGTAAGCGGAATTCCGAGTGTAGAGGTGAAATTCGTAGATATTCGGAAGAACACCAGTGGCGAAGGCGGCTTACTGGCTCGATACTGACGCTGAGGTGCGAAAGCGTGGGGAGCAAACAGG	9.30371056648344e-06	2	0.563064349	FALSE
AACGAGAAGGGTAAGCGTTATTCGGAATGATTGGGCGTAAAGAATACGTAGATTGAAAGAGAAATTAACACAAAAATTAATATTAACTTTAAACTAGTTTTGTTAAATACTCTTTCTGGAGTTTGGGAGAAGATTATAGAACTTTAAATGGAACGGTAAAATGTGTTGATATTTAAAAGAATCTCAAAAGCGAAAGCGGTGATCTAAACTAAAACTGACATTGAGGTATTAAAGCATAGGTAGCAAAGGGG	2.10697317257575e-05	2	0.563064349	FALSE
TACGGAGGGTGCAAGCGTTATCCGGAATCACTGGGTTTAAAGGGTGCGTAGGCGGCACTGTAAGTCAGATGTGAAAGCCCACCGCTTAACGGTGGAACTGCATTTGATACTGCAGAGCTTGAATCAGGCTGAGGTCAGCGGAATGTGTCATGTAGCGGTGAAATGCATAGATATGACATAGAACACCAATTGCGAAGGCAGCTGGCTAGACCTGTATTGACGCTGAGGCACGAAAGCGTGGGGAGCGAACAGG	6.50500092810689e-06	2	0.563064349	FALSE
TACGGAGGATTCGAGCGTTATCCGGATTTATTGGGTTTAAAGGGTGCGTAGGTTGTATTATAAGTTAGCGGTTAAATCTATTGGCTCAACCAATTAGTCGCCGCTAATACTGTGATACTAGAGAGTGGATGCAGCAGGCGGAATGTGTAGTGTAGCGGTGAAATGCATAGATATTACACAGAACACCGATTGCGAAGGCAGCTTGCTAATCCATATCTGACACTGATGCACGAAAGCGTGGGTAGCGAACGGG	1.52202067097746e-05	2	0.563064349	FALSE
TACGAAGGGGGCTAGCGTTGTTCGGAATTACTGGGCGTAAAGGGCGCGTAGGCGGTACTTCAAGTCAGGCGTGAAAGCCCCGGGCTCAACCTGGGAACCGCGCTTGAGACTGGAGAACTAGAGTTCGGGAGAGGATGGTGGAATTCCCAGTGTAGAGGTGAAATTCGTAGATATTGGGAAGAACACCGATGGCGAAGGCAGCCATCTGGACCGACACTGACGCTGAGGCGCGAAAGCGTGGGGAGCAAACAGG	2.37819134142721e-05	2	0.563064349	FALSE
TACGAAGGTCCCGAGCGTTATTCGGAATCACTGGGCGTAAAGGGAGCGTAGGCTGCGCGGTAAGTCAGATGTGAAATCTCAGAGCTCAACTCTGAAACTGCATCCGATACTGCCGTGCTAGAATAATGGAGGGGTAACTGGAATTCTCGGTGTAGCAGTGAAATGCGTGGATATCGAGAGGAAGACCAATGGCGAAGGCAGGTTACTGGACATTTACTGACGCTGAGGCTCGAAGGCTAGGGTAGCGAAAGGG	8.20007886060676e-06	2	0.563064349	FALSE
TACGAATGGTGCAAGCGTTGTTCGGAATCATTGGGCGTAAAGCGTGTGCAGGCGGTCTAACAAGTCTGATGTGAAATCCCGGGGCTCAACCTCGGAACTGCATTGGAAACTGTTAGACTTGAGACTGAGAGGGGCTTGTGGAATTCCAGGTGTAGGGGTGAAATCCGTAGAGATCTGGAGGAACACCGGTGGCGAAGGCGACAAGCTGGATCAGGACTGACGCTCAAGAACGAAAGCGTGGATAGCAAACAGG	3.00614171022551e-05	2	0.563064349	FALSE
TACGGAGGGTGCAAGCGTTGTCCGGATTTATTGGGTTTAAAGGGTGCGTAGGCTGTAAATTAAGTCAGAGGTGAAATCCAGCAGCTCAACTGTTGAACTGCCTTTGATACTGGTTTACTTGAGTATAGATGAGGTAGGCGGAATTTATGGTGTAGCGGTGAAATGCATAGATACCATAAGGAACACCGATAGCGAAGGCAGCTTACTAAACTATAACTGACGCTGAGGCACGAAAGCATGGGGATCGAACAGG	9.25077690642271e-06	2	0.563064349	FALSE
TACGGAGGGGGCAAGCGTTGTTCGGATTTACTGGGCGTAAAGGGCGCGTAGGCGGACGATCAAGTTAGAGGTGAAAGCCCAGGGCTCAACCTTGGAACTGCCTTTAAAACTGATTGTCTTGAGACCGGAAGAGGGTGGCGGAATTCCCAGTGTAGAGGTGAAATTCGTAGATATTGGGAAGAACACCGGTGGCGTAGGCGGCCACCTGGTCCGGTTCTGACGCTGAGGCGCGAAAGCGTGGGGAGCAAACAGG	1.14783325124869e-05	2	0.563064349	FALSE
TACGAAGGGGGCTAGCGTTGTTCGGAATCACTGGGCGTAAAGCGTATGTAGGCGGATCAAAAAGTTAGATGTGAAATCCCTGGGCTCAACCCAGGAACTGCATTTAAAACTAGTGATCTAGAAATTGGTAAGGGTTAGTAGAATTTCCAGTGTAGAGGTGAAATTCGTAGATATTGGAAAGAATACCAGAAGCGAAGGCGACTAACTTGGCCATTTTTGACGCTGAGATACGAAAGCGTGGGTAGCAAACAGG	9.23714707989989e-06	2	0.563064349	FALSE
GACGAACCGTCCAAACGTTATTCGGTATCACTGGGCTTAAAGCGTGCGTAGGCGGCCTGGTAGGTGAGATGTGAAAGCCCACGGCTCAACCGTGGAATTGCGTTTCAAACCACCAGGCTTGAGGAAGACAGGGGTGTTGGGAACTTATGGTGGAGCGGTGAAATGCGTTGATATCATAGGGAACACCGGTGGCGAAGGCGCAACACTGGGTCTTTTCTGACGCTGAGGCACGAAAGCTAGGGTAGCGAACGGG	9.17484569123834e-06	2	0.563064349	FALSE
TACGGGGGGGGCAAGCGTTGTTCGGATTTACTGGGCGTAAAGGGCTTGTAGGCGGCTATCTATGTCGGTTGTGAAATCCCCGGGCTCAACTCGGGAACTGCAGCCGAAACTGGGTGGCTAGAAGCCGGGAGAGGGATGCGGAATTCCAGGTGTAGCGGTGAAATGCGTAGATATCTGGAGGAACACCCGTGGCGAAGGCGGCATCCTGGACCGGTCTTGACGCTGAGGAGCGAAAGCTAGGGTAGCAAACGGG	6.26957629153686e-06	2	0.563064349	FALSE
TACGTAGGTCCCAAGCGTTGTCCGGATTTATTGGGCGTAAAGCGAGCGCAGGTGGTTTCTTAAGTCTGATGTAAAAGGCAGTGGCTCAACCATTGTGTGCATTGGAAACTGGGAGACTTGAGTGCAGGAGAGGAGAGTGGAATTCCATGTGTAGCGGTGAAATGCGTAGATATATGGAGGAACACCGGAGGCGAAAGCGGCTCTCTGGCCTGTAACTGACACTGAGGCTCGAAAGCGTGGGGAGCAAACAGG	7.35676361022885e-06	2	0.563064349	FALSE
TACGGGAGGGGCAAGCGTTATTCAAAATAACTGGGCGTAAAGGGTTCGTAGACGGTGATAAAAGTTATTTGTCAATTTTTAGAGCTTAACTTTATTTAAGCAAATAATACTCTTTCACTTTGAGTTTTATTCAGAAGAGTGGAATTTTATATTTAAAGGTGAAACTTGTAGAAATATAAAGGAACACCATTAAAAGCGAAGGCGACTCTTTAGTAAAAACTGACGTTGAGGGACGAAAGTGTAGGTAGCAAACAGG	5.68759710229858e-06	2	0.563064349	FALSE
TACGGAGGGTGCAAGCGTTGTCCGGATTTATTGGGTTTAAAGGGTACGTAGGTGGCGCTTTAAGTCAGTGGTGAAATTCTGCAGCTTAACTGTAGGACTGCCATTGATACTGGAGTGCTTGAGTATTGTTGAGGCAGGCGGAATTTATGATGTAGCGGTGAAATGCATAGATATCATAAAGAACACCGATAGCGAAGGCAGCTTGCTAAGCAATAACTGACACTGATGTACGAAAGCGTGGGGAGCGAACAGG	1.16168020517139e-05	2	0.563064349	FALSE
TACGGAGGGTCCAAGCGTTGTCCGGAATCACTGGGTGTAAAGGGTGCGCAGGCGGGCCTGTAAGTCAGAGGTGAAAGCCCACGGCTCAACCGTGGAACTGCCTTTGATACTGCAGGTCTTGAGTCCTGGAGAGGTTGCCGGAATTCGTGGTGTAGCGGTGAAATGCGTAGATATCACGAGGAACACCTGATGCGTAGGCGGGCAACTGGACAGGTACTGACGCTGAGGCACGAAAGCGTGGGGAGCGAACAGG	6.73575169750942e-06	2	0.563064349	FALSE
TACGGGAGGAGCGAGGGTTATTCATGATGATTGGGTGTAAAGCAGGATAAGGTGATAAGTACAAGTTTCAAGTCGACCAAGAGCTTAACTCAAGGGAGGATTTGAAAAACTAACTTAATAGAGGAATTACAGAGTTGAAAGCGGAACTATTGGGGTAGAGGTGTAATTCGTTTCATCTCAATGGGAACACCGAAAGCGAAAAGCAGCCAACTAATAATTACCTGCCACTAGACCTGGAATCTGAGGTAGCAAACCGG	1.07714278076451e-05	2	0.563064349	FALSE
TACGGAGGGGGCAAGCGTTATTCGGAATTATTGGGCGTAAAGAGCGCGTAGGCGGAGATTCAGGTTCGACGTGAAAACGCTACTGCTCAACAGAGCGACTGCGTTGAAAACCGGATCTCTTGAGTGTGGTAGAGGTTGGCGGAATTCCTGGTGTAGCGGTGGAATGCGCAGATATCAGGAAGAACACCGATGGCGAAGGCAGCCAACTGGGCCACGACTGACGCTGAGGCGCGAAAGCTAGGGTAGCGAACGGG	1.02892805326635e-05	2	0.563064349	FALSE
TACGGAGGGGGTTAGCGTTGTTCGGAATTACTGGGCGTAAAGCGCGCGTAGGCGGACTATTAAGTCAGGGGTGAAATCCCGGGGCTCAACCCCGGAACTGCCTTTGATACTGGTAGTCTAGAGGACGAGAGAGGTGAGTGGAATTCCGAGTGTAGAGGTGAAATTCGTAGATATTCGGAGGAACACCAGTGGCGAAGGCGGCTCACTGGCTCGACCCTGACGCTGAGGTGCGAAAGTGTGGGGAGCAAACAGG	1.03941471316626e-05	2	0.563064349	FALSE
TACGGAGGGTGCAAGCGTTGTCCGGAATTATTGGGTTTAAAGGGTACGCAGGCGGTTAATTAAGTCAGTGGTTAAAGGCAGCAGCTTAACTGTATGTATGCCATTGATACTGGTTAACTTGAGTGGTGGAGAAGTAGGCGGAATTCCTCATGTAGCGGTGAAATGCACAGATATGAGGAGGAACTCCAAAGGCGAAGGCAGCTTACTTGCCACCGACTGACGCTGAGGTACGAAAGTGTGGGTAGCGAACAGG	2.20314356121213e-05	2	0.563064349	FALSE
TACGGAGGGTGCGAGCGTTAATCGGAATTACTGGGCGTAAAGCGTGCGTAGGCGGTGACGTCAGTCAGCTGTGAAAGCCCCGGGCTTAACCTGGGAATTGCAGTTGATACTGCGTCGCTAGAGTGTGATAGAGGGTGGTGGAATTCCCGGTGTAGCGGTGAAATGCGTAGAGATCGGGAGGAACACTGATGGCGAAGGCAACCACCTGGGTCAACACTGACGCTGAGGTACGAAAGCGTGGGGAGCAAACAGG	7.64533096905796e-06	2	0.563064349	FALSE
TACGGAGGGTGCGAGCGTTGTTCGGAATTATTGGGCGTAAAGCGCGCGCAGGCGGGTCACTAAGTCTGATGTGAAATCCCTCGGCTCAACCGAGGACGTGCATTGGATACTGGTGACCTTGAGTCCTGGAGAGGAGAGCGGAATTCCCAGTGTAGAGGTGAAATTCGTAGATATTGGGAGGAACACCAGTGGCGAAGGCGGCTCTCTGGACAGTGACTGACGCTGAGGAGCGAAAGCGTGGGTAGCAAACAGG	8.0560638467449e-06	2	0.563064349	FALSE
TACGGAGGGTGCAAGCGTTATCCGGAATCACTGGGTTTAAAGGGTGCGTAGGCGGGTAAATAAGTCAGAGGTGAAAGCTCACAGCTTAACTGTGGAACTGCCTTTGATACTGTTTATCTTGAATTATGTTGAGGTTAGCGGAATGAGTCATGTAGCGGTGAAATGCATAGATATGACTTAGAACACCAATTGCGAAGGCAGCTAGCTAGGCATTGATTGACGCTGAGGCACGAAAGCGTGGGGAGCGAACAGG	9.03144972495887e-06	2	0.563064349	FALSE
TACGGAGGGTGCGAGCGTTAATCGGAATTACTGGGCGTAAAGCGCGCGTAGGCGGTTGTGTAAGCTAGATGTGAAAGCCCCGGGCTCAACCTGGGAACTGCATTTGGAACTGCATGACTCGAGTTTTGGAGAGGAGAGTAGAATTCCCGGTGTAGCGGTGAAATGCGTAGAGATCGGGAGGAATACCAGTGGCGAAGGCGGCTCTCTGGCCAAAAACTGACGCTGAGGTGCGAAAGCGTGGGGAGCAAACAGG	6.17304283124407e-06	2	0.563064349	FALSE
TACGTATGGTGCAAACGTTGTTCGGAATCACTGGGCATAAAGAGCACGTAGGCGGTTTGGTAAGTCTGACTGTGAAATCCCTCGGCTCAACCGAGGAACTGCATCGGATACTGCCGAACTCGAGTGCAGTAGGGGAGAGTGGAATTCCTGGTGGAGCGGTGAAATGCGTAGATATCAGGAGGAACACCGGTGGCGAAAGCGACTCTCTGGACTGTTACTGACGCTGAGGTGCGAAAGCCAGGGGAGCAAACGGG	7.81661141966961e-06	2	0.563064349	FALSE
TACGGAGGGTGCAAGCGTTGTCCGGATTTATTGGGTTTAAAGGGTACGTAGGCGGAAGGCTAAGTCCGAGGTGAAAGCCCCCAGCTCAACTGGGGAGGTGCCTTGGATACTGGTTTTCTTGAGTGCCGTAGAGGTAGGCGGAATTCAGGGTGTAGCGGTGAAATGCATAGATACCCTGAGGAACACCGATAGGGAAGCCAGCTTACTAGACGGTTACTGACGCTGAGGTACGAAAGCGTGGGGAGCGAACAGG	2.27531650550596e-05	2	0.563064349	FALSE
TACGGAGGGTGCAAGCGTTAATCGGAATTACTGGGCGTAAAGCGCGCGTAGGTGGTTATTTAAGCTAGATGTGAAAGCCCAGGGCTCAACCTTGGAACTGCATTTAGAACTGGATAGCTAGAGTACAGTAGAGGGTAGTGGAATTTCTTGTGTAGCGGTGAAATGCGTAGATATAAGAAGGAACATCAGTGGCGAAGGCGACTGCCTGGACTGATACTGACACTGAGGTGCGAAAGCGTGGGTAGCGAACAGG	1.9751295751636e-05	2	0.563064349	FALSE
TACGGAGGGTGCAAGCGTTGTCCGGATTTATTGGGTTTAAAGGGTACGTAGGCGGAAGGCTAAGTCCGGGGTGAAAGCCCACAGCTCAACTGTGGAACTGCCCTGGATACTGGTCATCTTGAGTGCCGTAGAGGTAGGCGGAATTCATGGTGTAGCGGTGAAATGCATAGATACCATGAGGAACACCGATAGGGAAGCCAGCTTACTAGACGGTTACTGACGCTGAGGTACGAAAGCGTGGGGAGCGAACAGG	6.29397009702347e-06	2	0.563064349	FALSE
TACGGAGGGTGCAAGCGTTAATCGGAATCACTGGGCGTAAAGCGCACGTAGGCTGCTTTGTAAGTCAGGTGTGAAAGCCCCCGGCTCAACCGGGGAATTGCACTTGATACTGCTTAGCTTGAGTTCAGGAGAGGGTGGCGGAATTCCAGGTGTAGGAGTGAAATCCGTAGATATCTGGAGGAACACCGGTGGCGAAGGCGGCCACCTGGACTGATACTGACGCTGAGGTGCGAAAGCGTGGGGAGCAAACAGG	1.38529380594555e-05	2	0.563064349	FALSE
TACGGAGGGTGCGAGCGTTAATCGGAATTACTGGGCGTAAAGCGCGCGTAGGCGGCTTAGTAAGTCGGATGTGAAATCCCCGGGCTTAACCTGGGAACTGCATTCGATACTGCTTGGCTAGAGTATGGTAGAGGGAAGTGGAATTTCCGGTGTAGCGGTGAAATGCGTAGATATCGGAAGGAACACCAGTGGCGAAGGCGACTTCCTGGGCCAATACTGACGCTGAGGTGCGAAAGCGTGGGGAGCAAACAGG	1.04825607184809e-05	2	0.563064349	FALSE
TACGAAGGGGGCTAGCGTTGTTCGGAATTACTGGGCGTAAAGCGCACGTAGGCTGACTGGCCAGTTGAGGGTGAAATCCCGGGGCTCAACCCCGGAACTGCCTTCAATACTGCCAGTCTTGAGTCCGAGAGAGGTGAGTGGAATTCCTAGTGTAGAGGTGAAATTCGTAGATATTAGGAAGAACACCAGTGGCGAAGGCGGCTCACTGGCTCGGTACTGACGCTGAGGTGCGAAAGCGTGGGGAGCAAACAGG	8.6308944489919e-06	2	0.563064349	FALSE
TACGGAGGGTGCAAGCGTTATCCGGAATCACTGGGTTTAAAGGGTGCGTAGGCGGATAAATAAGTCAGAGGTGAAAGCTCTGAGCTCAACTGAGGAATTGCCTTTGATACTGTTTATCTTGAATAATGTTGAGGTTAGCGGAATGAGTCATGTAGCGGTGAAATGCATAGATATGACTTAGAACACCAATTGCGAAGGCAGCTAGCTAGGCATATATTGACGCTGAGGCACGAAAGCGTGGGGAGCGAACAGG	1.00729701100499e-05	2	0.563064349	FALSE
GACGGAGGGGGCTAGCGTTGTTCGGAATTACTGGGCGTAAAGCGCGCGTAGGCGGTTTGCCAAGTTGAGGGTGAAATCCCGGGGCTCAACCCCGGAACTGCCTTCAAAACTGGCCGACTTGAGTCCGGAAGAGGAGAGTGGAATTCCCAGTGTAGAGGTGAAATTCGTAGATATTGGGAAGAACACCGGTGGCGAAGGCGACTCTCTGGTCCGGTACTGACGCTGAGGTGCGAAAGCGTGGGGAGCAAACAGG	1.08049681576128e-05	2	0.563064349	FALSE
GACGGAGGATGCAAGTGTTATCCGGAATCACTGGGCGTAAAGCGTCTGTAGGTGGTTTAATAAGTCAACTGTTAAATCTTGAGGCCTAACCTCAAACCCGCAGTCGAAACTATTAGACTAGAGTATAGTAGGGGTAAAGGGAATTTCCAGTGGAGCGGTGAAATGCGTAGAGATTGGAAAGAACACCGATGGCGAAGGCACTTTACTGGGCTATTACTAACACTGAGAGACGAAAGCTAGGGTAGCAAATGGG	2.22619619089457e-05	2	0.563064349	FALSE
TACGGAGGGTGCAAGCGTTATCCGGATTTATTGGGTTTAAAGGGTGCGTAGGCGGCAAAATAAGTCAGTGGTGAAATCCTGCAGCTTAACTGTAGAACTGCCATTGAAACTGTTTAGCTTGAGTATAGTTGAGGTAGGCGGAATGAGTAGTGTAGCGGTGAAATGCTTAGATATTACTCAGAACACCGATTGCGAAGGCAGCTTACTAAACTATAACTGACGCTGATGCACGAAAGCGTGGGTAGCGAACAGG	8.12190927245939e-06	2	0.563064349	FALSE
GACGGAGGATGCAAGCGTTATCCGGAATTATTGGGCGTAAAGCGTCCGTAGGTGGTTATACAAGTCTGTTGTTAAAGGCCGCAGCTCAACTGTGAGATAGGCAATGGAAACTGTATGACTTGAGTGTGGTAGGGGTAGAGGGAATTCCTAGTGTAGCGGTGAAATGCGTAGATATTAGGAAGAACACCAGTGGCGAAGGCGCTCTACTGGGCCATAACTGACACTGATGGACGAAAGCTAGGGGAGCGAAAGGG	9.71408014178788e-06	2	0.563064349	FALSE
ATACTTAATAGAGCCCCAATTGTGTAGCAATCTGCAGCTGAAAATAGTCTCCAATAAATGCTCTATTAAAGGGCGAGCCCAGTATTTGAATTTATTTTTTAGGTTTTCATATAATTCTGTAGCCTTCCAGTGGTGTTAGTTTAAATTCACGTTTTGGTTGAAGTACCGTAAAACTTCAATTAAACGCCCAGTTCCTTTCACTGGCCCGGTGTGGCTACACATTTTGACAAAAACAAAAAAAAGCCTGTCTCA	9.32115016230188e-06	2	0.563064349	FALSE
TACGGAGGGGGTTAGCGTTGTTCGGAATTACTGGGCGTAAAGCGCGCGTAGGCGGATTAGTAAGTCAGAGGTGAAATCCCAGGGCTCAACCCTGGAACTGCCTTTGATACTGCTAGTCTAGAGTTCGAGAGAGGTGAGTGGAATTCCGAGTGTAGAGGTGAAATTCGTAGATATTCGGAGGAACACCAGTGGCGAAGGCGGCTCACTGGCTCGATACTGACGCTGAGGTGCGAAAGTGTGGGGAGCAAACAGG	1.62536782353658e-05	2	0.563064349	FALSE
GACGAAGGTGGCAAGCGTTGTTCGGAATCACTGGGCATAAAGCGCGCGTAGGCGGTCCGCTAAGTTGGATGTGAAAGCCCCCGGCCCAACCGGGGAACTGCGTTCAATACTGGTGGACTTGAGAATCGGAGAGGTGTGTGGAATTCCAGGTGGAGCGGTGAAATGCGTTGATATCTGGAGGAACACCGGAGGCGAAGGCGACACACTGGCCGATTTCTGACGCTGAGGTGCGAAAGCATGGGGAGCAAACGGG	5.48901555878767e-06	2	0.563064349	FALSE
TACGAAAGGTGCAAGCGTTGTTCGGAATTATTGGGCGTAAAGCGCACGTAGGTGGGGTCGTATGTCGATTGTGAAAGCCCAGGGCTCAACCTTGGAATTGCAGTCGAAACTGCGACTCTTGAATACCTGAGAGGGTGGGGGAATTCCTGGTGGAGCAGTGAAATGCGTAGATATCAGGAGGAACACCGGAGGCGAAGGCGCCTACCTGGCAGTGTATTGACGCTGAGGTGCGAAAGCGTGGGGAGCAAACAGG	9.63584379735325e-06	2	0.563064349	FALSE
TACGTAGGTGGCAAGCGTTATCCGGAATTATTGGGCGTAAAGAGTGAGCAGGCGGCAAGATAAGTTTGGAGTGAAAGAATGGGGCTCAACCCCATACAGCTTCAAAAACTGTCTAGCTAGAGTGCGAGAGAGGTAAACGGAATTCCATGTGTAGCGGTGAAATGCGTAGATATATGGAGGAACACCAGTGGCGAAGGCGGTTTACTAGCTCGATACTGACGCTCAGTCACGAAAGCGTGGGGAGCAAATAGG	8.49556754424085e-06	2	0.563064349	FALSE
GACGGAGGAGGCAAGCGTTATCCGGAATTATTGGGCGTAAAGCGTCCGCAGGTGGCATTGTAAGTCTGTTGTTAAATCCCAGGGCTCAACTCTGGAGGGGCAATGGAAACTACAACGCTAGAGTACGGTAGGGGTAGAGGGAATTCCCAGTGTAGCGGTGAAATGCGTAGATATTGGGAAGAACACCAGTGGCGAAGGCGCTCTACTGGACCGTAACTGACACTCATGGACGAAAGCTAGGGGAGCGAAAGGG	6.19559371864629e-06	2	0.563064349	FALSE
TCCCAGCTCCAAGAGCACATCTTTACATTGGCTACAGTTAAAAAGCTTGCAGTTTGGGGTGCCTAGTAACTCTGTGGTTAGGGTGGTGGGTGTCCCCTGTGTAAAGACATTGTCCTTGCCATAGCAGTTGTGGGTTCAATTCCAGCCTGCAACCATTTACTGCATATCATCCTCCCCTCTCTCCCCCTTCCACGCTTAATCTGTACTGTCAAATGAAAAGCAGAAAAGAGGTGAAATTCTTGGACTGGTGCGAGATGGATGAAAGCAAAAGCATTTGCCAAAAATGATTTCATTATTGAAGCACAAAAGTTGGAGACA	7.19072704988404e-06	2	0.563064349	FALSE
TACGGAGGGTCCAAGCGTTAATCGGAATTACTGGGCGTAAAGCGCGCGTAGGTGGTTTGTTAAGCAGGATGTGAAATCCCCGGGCTCAACCTGGGCACTGCATCCTGAACTGGCAAGCTAGAGTATGGTAGAGGATAGTGGAATTTCTGGTGTAGCGGTGAAATGCGTAGATATCAGAAGGAACATCAGTGGCGAAGGCGACTGTCTGGACCAATACTGACACTGAGGTGCGAAAGCGTGGGTAGCAAACAGG	7.64407989766431e-06	2	0.563064349	FALSE
TACGGAGGGTGCAAGCGTTATCCGGAATCACTGGGTTTAAAGGGTGCGTAGGCGGCTTTATAAGTCAGAGGTGAAAGCCCACCGCTTAACGGTGGAACTGCCTTTGATACTGTAAGGCTTGAATCAGGTTGAGGTTAGCGGAATGTGTCATGTAGCGGTGAAATGCATAGATATGACATAGAACACCAATTGCGAAGGCAGCTGACTAGACCTGTATTGACGCTGAGGAACGAAAGCGTGGGGAGCGAACAGG	7.21457847998568e-06	2	0.563064349	FALSE
TACGGGGGATGCAAGCGTTATCCGGAATTATTGGGCGTAAAGCGTCCGTAGGCGGCCAGGCAAGTCTGCTGTAAAAGGTCGGGGCTTAACCCCGAATGTGCAGTGGAAACTGTCTGGCTAGAGAGCGGTAGGGGTTGAGGGAATTCCCAGTGTAGCGGTGAAATGCGTAGATATTGGGAAGAACACCAGTGGCGAAGGCGCTCAACTGGGCCGTGACTGACGCTGATGGACGAAAGCTAGGGGAGCGAAAGGG	4.79313339108506e-05	2	0.563064349	FALSE
TACGGGGGATGCAAGCGTTATCCGGAATTATTGGGCGTAAAGCGTCCGTAGGCGGCTAGATAAGTCTGCTGTTAAAGCGTGCAGCTCAACTGCATACCGGCAGTGGAAACTATTTAGCTAGAGTGTGGTAGGGGTAGAGGGAATTCCCGGTGTAGCGGTGAAATGCGTAGATATCGGGAAGAACACCAGTGGCGAAAGCGCTCTGCTGGGCCACAACTGACGCTGATGGACGAAAGCTAGGGGAGCGAAAGGG	1.01137411045342e-05	2	0.563064349	FALSE
TACGGAGGGGGTTAGCGTTATTCGGAATTACTGGGCGTAAAGCGCACGTAGGCGGGCTGGAAAGTTGGGGGTGAAATCCCGGGGCTCAACCCCGGAACTGCCTTCAAAACTATCAGCCTAGAGTTCGAGAGAGGTGAGTGGAATTCCGAGTGTAGAGGTGAAATTCGTAGATATTCGGAGGAACACCAGTGGCGAAGGCGGCTCACTGGCTCGATACTGACGCTGAGGTGCGAAAGCGTGGGGAGCAAACAGG	7.11002941966308e-06	2	0.563064349	FALSE
TACGTAAAAGACTAGTGTTAGTCATCTTTATTAGGTTTAAAGGGTACCTAGACGGTAAATTAAACTCTAATTGAGTACTTTTTTACTAGAGTTTTATAAGAGAAGGAAGAATTTCTGGAGTAGTGATAAAATACTCTTATACCAGAAGGACTGGTAACAGCGAAGGCATCCTTCTATGTAAAAACTGACGTTGAGGGACGAAGGCTTGGGTAGCAATAAGG	1.32790960295575e-05	2	0.563064349	FALSE
TACGGAGGGTGCGAGCGTTAATCGGAATTACTGGGCGTAAAGCGCATGCAGGTGGATGATTAAGTCAGATGTGAAAGCCCGGGGCTCAACCTCGGAATAGCATTTGAAACTGGTCATCTAGAGTACTGTAGAGGGGGGTAGAATTTCAGGTGTAGCGGTGAAATGCGTAGAGATCTGAAGGAATATCGGTGGCGAAGGCGGCCCCCTGGACAGATACTGACACTCAGATGCGAAAGCGTGGGGAGCAAACAGG	1.01545764614212e-05	2	0.563064349	FALSE
TACGGAGGGTGCAAGCGTTATCCGGAATTACTGGGTTTAAAGGGTGCGTAGGCGGCCTGACAAGTCAGAGGTGAAAGATCGGAGCTTAACTTCGAAATTGCCTTTGAAACTGTCAAGCTTGAATTAGGTTGAGGTCAGCGGAATGTGACATGTAGCGGTGAAATGCATAGATATGTCATAGAACACCAATTGCGAAGGCAGCTGACTGGGCCTATATTGACGCTGAGGAACGAAAGCGTGGGGAGCGAACAGG	1.79586896213412e-05	2	0.563064349	FALSE
TACGGAGGGTGCAAGCGTTATCCGGAATCACTGGGTTTAAAGGGTGCGTAGGCGGAAAGATAAGTCAGAGGTGAAAGCCCGTCGCTAAACGACGGAACTGCCTTTGATACTGTTTTTCTTGAATGAGGTTGAGGTAAGCGGAATGTGGCATGTAGCGGTGAAATGCATAGATATGCCATAGAACACCGATTGCGAAGGCAGCTTACTGGGCCTAAATTGACGCTGAGGCACGAAAGCGTGGGGAGCGAACAGG	7.44014643316769e-06	2	0.563064349	FALSE
TACGGGAGGGGCAAGTGTTATTCGGAATGATTGGGCGTAAAGAGCTTGTAGGTGGCGTACAGTGATAAACGGTGCCATCCCAAGGCCTAACCTTGGGAATGCCTTTAATACTTGTATGCTAGAGTATGTATAAGGAAAGTGGAATGCCATATGGAGCGGTTAAATGCGTAGATATATGGAGGAAGACCAAAAGCGAAGGCAACTTTCTGGTACATGACTGACACTGAGAAGCGAAAGCGTGGGTAGCGAATGGG	5.15396553534563e-06	2	0.563064349	FALSE
TACGGAGGGTGCGAGCGTTAATCGGAATTACTGGGCGTAAAGCGCACGTAGGTGGTTTGGTAAGTCGGATGTGAAATCCCCGGGCTTAACCTGGGAATTGCATTCGATACTGCCTCACTAGAGTCTAGCAGAGGGATGCGGAATTCCGGGTGTAGCGGTGAAATGCGTAGAGATCCGGAGGAACATCAGTGGCGAAGGCGGCATCCTGGGCTAAGACTGACACTGAGGTGCGAAAGCGTGGGGAGCAAACAGG	6.16615589829972e-06	2	0.563064349	FALSE
TACGGAGGGAGCTAGCGTTGTTCGGAATTACTGGGCGTAAAGGGCGTGTAGGCTGTTTGATTAGTCAGAGGTGAAATCCCTAAGCTCAACTTAGGAACTGCCTTTGATACTGTCATACTAGAGATCGAGAGAAGTTAGCGGAATTCCAAGTGTAGAGGTGAAATTCGTAGATATTTGGAAGAACACCAGTGGCGAAAGCGGCTAACTGGCTCGTATCTGACGCTGAGACGCGAAAGCGTGGGTAGCAAACAGG	1.38264250603391e-05	2	0.563064349	FALSE
TACGGAGGGTGCAAGCGTTATCCGGAATCACTGGGTTTAAAGGGTGCGTAGGCGGCTAAATAAGTCAGAGGTGAAAGCCAGCAGCTTAACTGTTGAATTGCCTTTGATACTGTTTAGCTTGAATCAAGTTGAGGTAGGCGGAATGTGACATGTAGCGGTGAAATGCATAGATATGTCATAGAACACCAATTGCGAAGGCAGCTTACTAGACTTGTATTGACGCTGAGGCACGAAAGCGTGGGGAGCGAACAGG	7.66066548612823e-06	2	0.563064349	FALSE
AACGTAGGGGCCAAGCGTTATCCGGAATTACTGGGCGTAAAGGGCGCGCAGGCGGTTGAGAAAGTTGGATGTGAAAGCTCCTGGCTTAACTGGGAGAGGCCATTCAAAACTGTTCAACTAGAGTACGATAGAGGCAAGTGGAATTCCCGGTGTAGCGGTGAAATGCGTAGATATCGGGAGGAACACCAAAGGCGAAAGCAGCTTGCTGGGTCGTTACTGACGCTGAGGCGCGAAAGCTAGGGGAGAGAACGGG	8.21298871127153e-06	2	0.563064349	FALSE
GACGGAGGATGCAAGCGTTATCCGGAATTATTGGGCGTAAAGCGTCTGTAGGTGGCCAATCAAGTCTGCTGTTAAATATCGGGGCTCAACTCCGAGAAGGCAATGGAAACTGATTAGCTAGAGTGCGGTAGGGGTAGAGGGAATTCCCAGTGTAGCGGTGAAATGCGTAGATATTGGGAAGAACACCAGTGGCGAAGGCGCTCTACTGGGCCGCAACTGACACTGATGGACGAAAGCTAGGGGAGCGAATGGG	1.43165629420018e-05	2	0.563064349	FALSE
TACGGAGGGTGCAAGCGTTATCCGGAATCACTGGGTTTAAAGGGTGCGTAGGCGGGTAAATAAGTCAGAGGTGAAAGCTCACAGCTTAACTGTGGAATTGCCTTTGATACTGTTTATCTTGAATTGTGTTGAGGTTAGCGGAATGAGTCATGTAGCGGTGAAATGCATAGATATGACTTAGAACACCAATTGCGAAGGCAGCTAGCTAGGCATATATTGACGCTGAGGCACGAAAGCGTGGGGAGCGAACAGG	6.77275982842316e-06	2	0.563064349	FALSE
GACAAGAGAGACTAGCGTTTTTCATCTTTATTAGGTTTAAAGGGTACCTAGACGGTTTATCTAGCCTTGATAAGGGAACAGATTAAACTAGAGTTAAATGTGGGAGGTAGATTTAGTATTGAAAGAGAAGAGATGAAATTTTTTTATACTTTCGAGACTGATAATGGTGAAAACAATCCTCTATGTACTAACTGACGTTAAGGGACGAAGGCATGGTTATCGAATAGG	1.33585296030965e-05	2	0.563064349	FALSE
TACGTGAGGAGCGAGGGTTATTCACAATGATTGGGTGTAAAGCAGGACACGGTGATAAGTACAAGTGGAAAGCTTTCCGAGGGCCCAACCTAAGGAAAAGTATTCCAAACTAACTTGATAGAGGTTTGATAGAGTTGAAAGCGGAACTACTAGGGGAGAGGTGTAATTCGTTTTATCTTAGTAGGAACACCAAAAGCGAAAAGCAGCCAACAAATCAATACCTTCCACTATACCTGTAACCTGAGGTAGCAAAGCGG	7.48276370423871e-06	2	0.563064349	FALSE
TACGTAGGGAGCGAGCGTTATCCGGAATTACTGGGTGTAAAGGGAGCGTAGGCGGGAAAGTAAGTTGGATGTGAAAACTCTGGGCTCAACCTGGAGACTGCATTCAAAACTATTTTTCTTGAGTGATGTAGAGGCAGGCGGAATTCCTAGTGTAGCGGTGAAATGCGTAGATATTAGGAGGAACACCAGTGGCGAAGGCGGCCTGCTGGGCATTTACTGACGCTGAGGCTCGAAAGTGTGGGTAGCAAACAGG	1.02056870431263e-05	2	0.563064349	FALSE
TACGGGGGGTGCAAGCGTTATTCGGAATCATTGGGCGTAAAGGGCACGTAGGCGGCTTGGTAAGTCAGATGTGAAAGCCCGGGGCTTAACCCCGGAAGTGCATTTGATACTGTCAGGCTTGAGTATGGGAGAGGGAAGTGGAATTCCTGGTGTAGAGGTGAAATTCGTAGATATCAGGAGGAACACCGGTGGCGAAGGCGACTTCCTGGACCAATACTGACGCTGAGGTGCGAAGGCGTGGGTAGCAAACAGG	3.66998187062774e-05	2	0.563064349	FALSE
TACGGAGGGTGCAAGCGTTATCCGGAATCACTGGGTTTAAAGGGTGCGTAGGCGGATAGATAAGTCAGAGGTGAAAGCCCACAGCTTAACTGTGGAATTGCCTTTGATACTGTTTATCTTGAATGAGGTTGAGGTTAGCGGAATGAGTCATGTAGCGGTGAAATGCATAGATATGACTTAGAACACCAATTGCGTAGGCAGCTAGCTAGGCCTTTATTGACGCTGAGGCACGAAAGCGTGGGGAGCGAACAGG	9.47766365147558e-06	2	0.563064349	FALSE
TACGTAGGTCACGAGCGTTAATCGGATTTATTGGGCGTAAAGGGTCCGCAGGGGGTTTGTTAAGTCTGATGTGAAAGCCCACGGCTCAACCGTGGAACTGCATTGGAAACTGGTGAACTGGAGTATTGGAGAGGAAAGTGGAATTTCTGGTGTAGCGGTGGAATGCTTAGATATCAGAAGGAACATCAATGGCGAAGGCAGCTTTCTGGACAATTACTGACCCTCATGGACGAAAGCGTGGGTAGCAAACAGG	1.41395684911011e-05	2	0.563064349	FALSE
TACGGAGGGTCCAAGCGTTATCCGGAATCATTGGGTTTAAAGGGTGCGTAGGCGGGAGATTAAGTCAGTGGTGAAATCCTACAGCTCAACTGTGGAACTGCCATTGAAACTGATTTTCTTGAATTTAGTCGAAGTGGGCGGAATGTGTCATGTAGCGGTGAAATGCATAGATATGACACAGAACACCGATTGCGAAGGCAGCTCACTAGCCTAATATTGACGCTGAGGCACGAAAGCGTGGGTAGCGAACAGG	7.1456552634327e-06	2	0.563064349	FALSE
TACGGAGGGTGCAAGCGTTAATCGGATTTACTGGGCGTAAAGCGTGCGTAGGCGGTTTGTTAAGTCAGATGTGAAAGCCCAGGGCTTAACCTTGGAATTGCATTTGATACTGGCAAACTAGAGTTTCGGAGAGGGTAGTGGAATTCCTGGTGTAGCGGTGAAATGCGTAGATATCAGGAGGAACATCGGTGGCGAAGGCGACTGCCTGGCCGAAAACTGACGCTGAGGTACGAAAGCGTGGGGAGCAAACAGG	7.32017213087134e-06	2	0.563064349	FALSE
TACGGAGGGTGCAAGCGTTATCCGGAATCACTGGGTTTAAAGGGTGCGTAGGCGGTTTGATAAGTCAGAAGTGAAAGCTCGTCGCTTAACGATGGAATTGCTTTTGATACTGTTGAACTTGAATTTGGTTGAGGTGGGCGGAATGCGGCATGTAGCGGTGAAATGCATAGATATGCCGTAGAACACCAATTGCGAAGGCAGCTCACTGGGCCTATATTGACGCTGAGTCACGAAAGCGTGGGTAGCGAACAGG	1.24104755259249e-05	2	0.563064349	FALSE
TACGGAGGGAGCTAGCGTTGTTCGGAATTACTGGGCGTAAAGCGCGCGTAGGCGGCTCATCAAGTCAGGGGTGAAATCCCGGGGCTCAACCCCGGAACTGCCCTTGAAACTGGCGAGCTAGAATCCTGGAGAGGCGAGTGGAATTCCGAGTGTAGAGGTGAAATTCGTAGATATTCGGAAGAACACCAGTGGCGAAGGCGACTCGCTGGACAGGTATTGACGCTGAGGTGCGAAAGCGTGGGGAGCAAACAGG	1.39458468495295e-05	2	0.563064349	FALSE
TACGTAGGTGGCGAGCGTTGTCCGGAATTACTGGGTGTAAAGGGAGCGTAGGCGGGAATGCAAGTCTTATGTGAAAACTATCGGCTCAACCGATAGTGGCGTAGGAAACTGCATTTCTTGAGTGAAGTAGAGGTAAGTGGAATTCCTAGTGTAGCGGTGAAATGCGTAGATATTAGGAGGAACACCAGTGGCGAAGGCGACTTACTGGGCTTTAACTGACGCTGAGGCTCGAAAGCGTGGGGAGCAAACAGG	8.67775440628583e-06	2	0.563064349	FALSE
GACGGAGGATGCAAGCGTTATCCGGAATTATTGGGCGTAAAGGGTCCGCAGGTGGCTAATCAAGTCTGCTTTTAAAGAGTGGAGCTCAACTCCATAGAGGGAGTGGAAACTGATTAGCTAGAGTAAGGAAGGGGTAAGAGGAATTCCCAGTGTAGCGGTGAAATGCGTAGATATTGGGAAGAACACCAGCAGCGAAGGCGTCTTACTGGTCCTTAACTGACACTGAGGGACGAAAGCTAGGGGAGCGAAAGGG	5.22418700127818e-06	2	0.563064349	FALSE
TACGAAGGGTGCTAGCGTTGTTCGGAATTACTGGGCGTAAAGGGCGTGTAGGCGGACAAATCAGTCAGGGGTGAAATCCCGGGGCTCAACCTCGGAACTGCCTTTGATACTGTTTGTCTAGAGATCGTGAGAGGATAGCGGAATACCCAGTGTAGAGGTGAAATTCGTAGATATTGGGTAGAACACCAGTGGCGAAGGCGGCTATCTGGCACGATACTGACGCTGAGGCGCGAAAGCGTGGGGAGCAAACAGG	4.90641174493672e-06	2	0.563064349	FALSE
TACGGGGGATGCAAGCGTTATCCGGAATCATTGGGCGTAAAGCGCCTGTAGGTGGTTTAATAAGTCCGTTGTTAAAGACTAGGGCTTAACCCTAGAAAAGCAATGGAAACTACTAGACTTGAGTATGGCAGGGGTAGAGGGAATTTCTAGTGTAGCGGTGAAATGCGTAGATATTAGAAAGAACACCGGTGGCGAAAGCGCTCTACTGGACCATTACTGACACTCAGAGGCGAAAGCTAGGGTAGCAAAAGGG	1.0244940849209e-05	2	0.563064349	FALSE
TACGGAGGGTGCAAGCGTTGTCCGGAATCATTGGGTGTAAAGGGTGCGTAGGCGGAAGCTTAAGTCTGGGGTGAAATCTTGCGGCTCAACCGTAAAATGGCCTTGGATACTGGGTTTCTTGAGTGTGAGAGAGGCCGGCGGAATTCGTAGTGTAGCGGTGAAATGCTTAGATATTACGAAGAACACCAGTGGTGAAGACGGCTGGCTGGATCACAACTGACGCTGAGGCACGAGAGCGTGGGGAGCGAACAGG	1.00976556657773e-05	2	0.563064349	FALSE
TACGGAGGGTGCAAGCGTTATCCGGAATCATTGGGTTTAAAGGGTCCGCAGGCGGTCAATTAAGTCAGAGGTGAAATCCCATAGCTTAACTATGGAACTGCCTTTGATACTGGTTGACTTGAGTTGTACGGAAGTAGATAGAATGTGTAGTGTAGCGGTGAAATGCATAGATATTACACAGAATACCGATTGCGAAGGCAGTCTACTACGTATTTACTGACGCTCATGGACGAAAGCGTGGGGAGCGAACAGG	2.33513887428423e-05	2	0.563064349	FALSE
AACGAGAAGGGTAAGCGTTATTCAAAATAATTGGGCGTAAAGAATACGTAGGTTGAAAAAGATTTAAGTAGCAAAAACTTAAAGTTAACTTTAAGATAGTTATATTAAAAATTTTTTCTTGAGTTTAAAAGAAGATTGTAGAACTTTAAATGTAACGGTAAAATGTGTTGATATTTAAAAGAATTTCAAGAGCGAAAGCAACAATCTAAATTAAAACTGACACTGAGGTATTAAAGCATGGGTATCAAAGGGG	2.20514600923707e-05	2	0.563064349	FALSE
TACGGAGGGATCGAACGTTAATCGGAATTACTGGGCGTAAAGCGCGCGTAGGCGGTTTGGTAAGTGGGATGTGAAAGCCCCGGGCTTAACCTGGGAATTGCATTCCAAACTGCCAGACTAGAGTATGGTAGAGGGAGGTAGAATTTCCTGTGTAGCGGTGAAATGCGTAGATATAGGAAGGAATACCGATGGCGAAGGCAGCCTCCTGGACCAATACTGACGCTGAGGTGCGAAAGCGTGGGGAGCAAACAGG	6.38412224191216e-06	2	0.563064349	FALSE
TACGGAGGGTGCGAGCGTTAATCGGAATTACTGGGCGTAAAGCGCATGCAGGTGGATGATTAAGTCAGATGTGAAAGCCCGGGGCTCAACCTCGGAATTGCATTTGAAACTGGTCATCTAGAGTACTGTAGAGGGGGGTAGAATTTCAGGTGTAGCGGTGAAATGCGTAGAGATCTGAAGGAATACCGGTGGCGAAGGCGGCCCCCTGGACAGATACTGACACTCAGATGCGAAAGCGTGGGGAGCAAACAGG	6.40837023542003e-06	2	0.563064349	FALSE
TACGGGGGATGCAAGCGTTATCCGGAATTACTGGGCGTAAAGAGTCTGTAGGTTGTTTAATAAGTCTGCTGTTAAATATTAAAGCTCAACTTTGAAAAAGCGGTGGAAACTATTAAGCTAGAGTATGGTAGGGGTAGAGGGAATTCCCAGTGTAGCGGTGAAATGCGTAGATATTGGGAAGAACGCCAGTGGCGAAAGCGCTCTGCTAGGCCATAACTGACACTCAGAGACGAAAGCTAAGGGAGCGAATGGG	1.73183304723451e-05	2	0.563064349	FALSE
TACGGAGGGGGCTAGCGTTGTTCGGAATTACTGGGCGTAAAGCGCGCGTAGGCGGATCTTTAAGTCAGGGGTGAAATCCCGGGGCTCAACCTCGGAACTGCCTTTGATACTGAAGATCTTGAGTCCGGAAGAGGTTAGTGGAATTCCCAGTGTAGAGGTGAAATTCGTAGATATTGGGAAGAACACCAGTGGCGAAGGCGGCTAACTGGTCCGGTACTGACGCTGAGGTGCGAAAGCGTGGGGAGCAAACAGG	5.08785948049713e-06	2	0.563064349	FALSE
TACGGAGGGTGCAAGCGTTATCCGGAATTATTGGGCGTAAAGAGTCCGTAGGTGGTGATGTAAGTCTGCTGTCAAAGACCACAGCTTAACTGTGGAGAGGCGGTGGAAACTACATGACTGGAGTACGGTAGGGGTAGAGGGAATTCCCAGTGTAGCGGTGAAATGCGTAGATATTGGGAAGAACACCGGTGGCGAAAGCGCTCTACTGGACCGTAACTGACACTGAGGGACGAAAGCCAAGGTAGCGAAAGGG	2.59237943056512e-05	2	0.563064349	FALSE
TACGGAGGGGGCTAGCGTTGTTCGGAATTACTGGGCGTAAAGCGCGCGTAGGCGGTTTATCAAGTTGGGCGTGAAAGCCCGGGGCTCAACCCCGGAACTGCGCTCAAAACTGGTTGACTAGAGTCCGAGAGAGGGTGGTGGAATTCCCAGTGTAGAGGTGAAATTCGTAGATATTGGGAAGAACACCAGTGGCGAAGGCGGCCACCTGGCTCGGTACTGACGCTGAGGTGCGAAAGCGTGGGGAGCAAACAGG	5.18328660412176e-06	2	0.563064349	FALSE
TACGGAGGGTGCAAGCGTTGTTCGGAATTATTGGGCGTAAAGCGCATGTAGGCGGATTCTTAAGTCTGATGTGAAAGCCCAGGGCTCAACCCTGGAACTGCATTGGATACTGGGAATCTTGAGTATGGGAGAGGAAAGCGGAATTCCGAGTGTAGGGGTGAAATCCGTAGATATTCGGAAGAACACCAGTGGCGAAGGCGGCTTTCTGGACCAATACTGACGCTGAGATGCGAAAGCGTGGGGAGCGAACAGG	4.81049359453967e-06	2	0.563064349	FALSE
TACGGAAGGTGCAAGCGTTAATCGGAATTACTGGGCGTAAAGCGCGCGTAGGCGGTTTCGTAAGTCGGATGTGAAAGCCCAGGGCTCAACCTTGGAACTGCATTCGATACTGCGGAACTAGAGTATGGTAGAGGAGAGTGGAATTCCAGGTGTAGCGGTGAAATGCGTAGATATCTGGAGGAACACCAGTGGCGAAGGCGACTCTCTGGCCCAATACTGACGCTGAGGTGCGAAAGCGTGGGGAGCAAACAGG	4.92892345181591e-06	2	0.563064349	FALSE
TACGGAGGATGCAAGCGTTATCCGGAATCATTGGGCGTAAAGCGTCCGCAGGTGGCAATTCAAGTCTGCTGTTAAAGACAGAAGCTCAACTTCTGAGAGGCAGTGGAAACTGGATAGCTAGAGTACGGTAGGGGTTGAGGGAATTCCCAGTGTAGCGGTGAAATGCGTAGATATTGGGAAGAACACCAGTGGCGAAGGCGCTCAACTGGGCCGTAACTGACACTCAGGGACGAAAGCTAGGGGAGCGAAAGGG	5.23676246459237e-06	2	0.563064349	FALSE
TACGGAGGGTGCAAGCGTTATCCGGAATCACTGGGTTTAAAGGGTGCGTAGGCGGGCCATTAAGTCAGAGGTGAAAGCCCACAGCTTAACTGTGGAACTGCCTTTGATACTGATGGTCTTGAATTAGGTTGAGGTTAGCGGAATGTGGCATGTAGCGGTGAAATGCTTAGATATGCCATAGAACACCGATTGCGAAGGCAGCTAACTGGCCCTTGATTGACGCTGAGGCACGAAAGCGTGGGGAGCGAACAGG	7.14938312770823e-06	2	0.563064349	FALSE
TACGGAGGGTGCAAGCGTTAATCGGAATTACTGGGCGTAAAGCGCGCGTAGGCGGTTTGGTAAGTCGCATGTGAAATCCCTGGGCTCAACCTAGGCATTGCATTCGATACTGCTGAGCTAGAGTACAAGAGAGGATGGTGGAATTTCCGGTGTAGCGGTGAAATGCGTAGAGATCGGAAGGAACATCAGTGGCGAAGGCGACCATCTGGCTTGATACTGACGCTGAGGTGCGAAAGCGTGGGGAGCGAACAGG	7.47562325606051e-06	2	0.563064349	FALSE
TACGTACCGGACGAACGTTATTCGGAATCACTGGGCTTAAAGAGTGCGTAGGCGGTCTAACAGGTGGGGTGTGAAAGCCCACGGCTCAACCGTGGAATTGCGCTCCAAACCGTTGGACTTGAGGGAGACAGGGGTGAGCGGAACTGATGGTGGAGCGGTGAAATGCGTTGATATCATCAGGAACACCGGTGGCGAAGGCGGCTCACTGGGTCTCTTCTGACGCTGAGGCACGAAAGCTAGGGTAGCGAACGGG	1.16000774174947e-05	2	0.563064349	FALSE
TACGGAGGGTGCAAGCGTTATCCGGAATTACTGGGTTTAAAGGGTGCGTAGGCGGCGTTGTAAGTCAGACGTGAAAGTTTTCCGCTTAACGGGAAAATTGCGTTTGATACTGCAGTGCTAGAATAAGGTTGAGGTTAGCGGAATGTGACATGTAGCGGTGAAATGCATAGATATGTCATAGAACACCAATTGCGAAGGCAGCTGGCTAGACCTTTATTGACGCTGAGGCACGAAAGCGTGGGGAGCGAACAGG	6.53067146234012e-06	2	0.563064349	FALSE
TACGGAGGGTGCAAGCGTTATCCGGAATCACTGGGTTTAAAGGGTGCGTAGGCGGCGTTGTAAGTCAGAGGTGAAAGCCTACAGCTTAACTGTAGAATTGCCTTTGATACTGCGATGCTTGAATTAGGTTGAGGTTAGCGGAATGTGACATGTAGCGGTGAAATGCATAGATATGTCATAGAACACCAATTGCGAAGGCAGCTAGCTAGGCTTTAATTGACGCTGAGGCACGAAAGCGTGGGGAGCGAACAGG	7.1685701793737e-06	2	0.563064349	FALSE
TACGGAGGGTGCGAGCGTTAATCGGAATTACTGGGCGTAAAGCGTACGCAGGCGGTTTGTCAAGCTAGATGTGAAAGCCCCGGGCTCAACCTGGGAGAGTCATTTAGAACTGGCAGACTAGAGTCATTTAGAGGGGGGTGGAATTCCAGGTGTAGCGGTGAAATGCGTAGAGATCTGGAGGAACATCGGTGGCGAAGGCGACCCCCTGGGAATAGACTGACGCTCATGTACGAAAGCGTGGGTAGCGAACAGG	3.42831596956441e-06	2	0.563064349	FALSE
TACGGAGGGTGCAAGCGTTGTTCGGAATTACTGGGCGTAAAGCGCGTGTAGGCGGCTGCGCAAGTCGGATGTGAAATCCCGGGGCCCAACCCCGGAACTGCATCCGAAACTGCGTAGCTAGAGTCTCGGAGAGGATGGCGGAATTTCCGGTGTAGAGGTGAAATTCGTAGATATCGGAAGGAACACCAGTGGCGAAGGCGGCCATCTGGACGATGACTGACGCTGAGACGCGAAAGCGTGGGGAGCAAACAGG	7.48467368728152e-06	2	0.563064349	FALSE
TACGTAGGGGGCAAGCGTTATCCGGAATTACTGGGCGTAAAGGGTGCGTAGGTGGTTTTTCAAGTCAGGGGTCAAAGGCTACGGCTCAACCGTAGTAAGCCCTTGAAACTGAAGAACTTGAGTGCAGGAGAGGTAAGTGGAATTCCTAGTGTAGCGGTGAAATGCGTAGATATTAGGAGGAACATCAGTGGCGAAGGCGACTTACTGGACTGTAACTGACACTGAGGCACGAAAGCGTGGGGAGCAAACAGG	2.76651594378097e-05	2	0.563064349	FALSE
TACGGAGGATGCAAGCGTTATCCGGAATTATTGGGCGTAAAGCGTCCGCAGGTGGCAATTCAAGTCTGCTGTTAAAGACCGGGGCTTAACTCCGGAAAGGCAGTGGAAACTGGATAGCTAGAGTGCAGGAGGGGTAGAGGGAATTCCCGGTGTAGCGGTGAAATGCGTAGATATCGGGAAGAACATCGGTGGCGAAAGCGCTCTACTGGACTGCAACTGACACTCAGGGACGAAAGCTAGGGGAGCGAATGGG	1.10941416840206e-05	2	0.563064349	FALSE
TACGGGGGGGACGAGTCTTATTCGGAATGACTGGGCGTAAAGGGTCTGTAGGCGGTTCATCAAGTTAAAAACAAAAGTTTAGGACCCAATCCTAAAAAGATTTTTAAAACTAATGAACTAGAGTACGAAAGGGGATAGTAGAATTTCTAGGGGAGGGCTGGAATCCACATATCCTAGAAGGAATACCAGAGGCGAAGGCGACTATCTGGGTCGATACTGACGCTGAGAGACGAAAGCATGGGTAGCAAACGGG	1.58486760453536e-05	2	0.563064349	FALSE
TACGTAGGTGGCGAGCGTTATTCGGATTTACTGGGCGTAAAGAGTTCGTAGGGGGTTTATCAAGTCCGCCGTGAAAGGCCACAGCTCAACTGTGGGACTGCGGTGGATACTGATAGACTTTGAGGATCGGAGAGGAGAGTGGAATACCAGGTGTAGCGGTGGAATGCGTAGATATCTGGTGGAACACCAATGGCGAAGGCAGCTCTCTGGACGATACCTGACCCTGAGGAACGAAAGCTGGGGGAGCAAACAGG	6.81802242327875e-06	2	0.563064349	FALSE
TACGAGGGGTGCTAGCGTTGTCCGGAATCATTGGGCGTAAAGGGTCTGTAGGCGGTTTAACAAGTCAATTGTTAAATACATCGGCTTAACCGATGGAATGCAGTTGAAACTGTTAGAATAGAGTTTAGGAGAGGAAAGTGGAATTTCTGGTGTAGCGGTGACATGCGTAGATATCAGAAGGAACACCAATGGCGAAGGCAACTTTCTGGCCTAAAACTGACGCTGAGAGACGAAAGCGTGGGGAGCGAACAGG	7.5805297510038e-06	2	0.563064349	FALSE
AACGAGAAGGGTGAGCGTTATTCAGATTAATTGGGCGTAAAGGATACGTAGGTTGAAAATAAATTAAATAATAAAAAGTTAAAATTAAATTTAATTAATTTTATTAAAAGTTTTTTCTTGAGTTTAGAAGAAGATTATAGAACTTTAAATGTAACAGTAAAATGTATTGATATTTAAAAGAATTTCAAAAGCGAAAGCAGTAATCTAGTCTAAAACTGACATTGAGGTATTAAAGCATGGGTAGCAAAGGGG	1.04302085611208e-05	2	0.563064349	FALSE
TACGGAAGGTGCAAGCGTTATCCGGAATCACTGGGTTTAAAGGGTGCGTAGGCGGCGCAATAAGTCAGAAGTGAAAGCTCACGGCTCAACCGTGGAACTGCTTTTGATACTGTTGTGCTTGAATTAGGTTGAGGTTGGCGGAATGAGTCATGTAGCGGTGAAATGCATAGATATGACTTAGAACACCGATTGCGAAGGCAGCCGGCTGGACCTTAATTGACGCTGAGGCACGAAAGCGTGGGGAGCGAACAGG	1.08229112589227e-05	2	0.563064349	FALSE
TACGGAGGGTGCAAGCGTTATCCGGAATCACTGGGTTTAAAGGGTGCGTAGGCGGTTTTATAAGTCAGAAGTGAAAGGTTGTCGCTTAACGATAAAATTGCTTTTGAAACTGTAGGACTTGAATTGGGTTGAGGTAGGCGGAATGTGACATGTAGCGGTGAAATGCATAGATATGTCATGGAACACCAATTGCGAAGGCAGCTTACTAGACCTTGATTGACGCTGAGGCACGAAAGCGTGGGGAGCGAACAGG	4.53684594405989e-06	2	0.563064349	FALSE
TACGGAGGATGCGAGCGTTATCCGGAATCATTGGGTTTAAAGGGTCCGTAGGTTGTTTAGTAAGTCAGTGGTGAAAGTTTGCGGCTTAACCGTAAAATTGCCATTGATACTGCTAAGCTTGAATTATTGTGAAGTGGTTAGAATAAGTAGTGTAGCGGTGAAATGCATAGATATTACTTAGAATACCGATTGCGAAGGCAGATCACTAACAATACATTGACACTGATGGACGAAAGCGTGGGTAGCGAACAGG	1.10307771775431e-05	2	0.563064349	FALSE
TACGAAGGGTGCAAGCGTTGTTCGGATTTACTGGGCGTAAAGCGCGCGCAGGCGGATTGTTAAGTCAGATGTGAAATCTCGGGGCTCAACCTCGAAACTGCGTCTGAAACTGATGATCTAGAGTCATAGAGGGGGAAGTGGAATTTCGCATGTAGGGGTAAAATCCGTAGAGATGCGAAGGAACACCAGTGGCGAAGGCGACTTCCTGGCTATGTACTGACGCTGAGGCGCGAAAGCGTGGGGAGCAAACAGG	9.39560214381802e-06	2	0.563064349	FALSE
TACGGAGGGTGCAAGCGTTGTCCGGAATCACTGGGTGTAAAGGGTGTGTAGGCGGGCCTGCAAGTCAGAGGTGAAAGCCCCCGGCCTAACCGGGGAATTGCCTTTGAGACTGCAGGTCTTGAGTCCCGGAGGGGTCACTAGAATTCGTGGTGTAGCGGTGAAATGCGTAGATATCACGAGGAATACCAGAGGCGAAGGCGGGTGACTGGACGGGTACTGACGCTGAGGCACGAAAGCGTGGGGAGCAAACAGG	7.76637760251392e-06	2	0.563064349	FALSE
TACGGAGGATCCAAGCGTTATCCGGATTTATTGGGTTTAAAGGGTCCGCAGGCGGAAAATTAAGTCAGTGGTGAAATCCTACAGCTTAACTGTAGAACTGCCATTGATACTGATTTTCTTGAGTACACCTGAAGTGGGCGGAATGTGTCATGTAGCGGTGAAATGCTTAGATATGACACAGAACACCGATTGCGAAGGCAGCTCACTAAAGTGTCACTGACGCTGAGGGACGAAAGCGTGGGTAGCGAACAGG	5.4813659023675e-06	2	0.563064349	FALSE
TCCCAGCTCCAAGAGCACATCTTTACATTGGCTACAGTTAAAAAGCTTGCAGTTTGGGGTGCCTAGTAACTCTGTGGTTAGGGTGGTGGGTGTCCCCTGTGTAAAGACATTGTCCTTGCCATAGCAGTTGTGGGTTCAATTCCAGCCTGCAACCATTTACTGCATATCATCCTCCCCTCTCTCCCCCTTTTACAATTAATCTGTACTGTCAAATAAAAAGCAGAAAAGAGGTGAAATTCTTGGACTGGTGCGAGATGGACGAAAGCAAAAGCATTTGCCAAAAATGATTTCATTATTGAAGCACAAAAGTTGGAGACA	1.69003946910409e-05	2	0.563064349	FALSE
TACCGAGGGTGCAAGCGTTGTTCGGAATCACTGGGCGTAAAGCGCGTGTAGGCGGCGTCGTAAGTCAGATGTGAAATCCCTCGGCTCAACCGAGGACGTGCATCTGAAACTGCGATGCTAGAGTGTCGGAGGGGGTGGCGGAATTCCCGGTGTAGAGGTGAAATTCGTAGATATCGGGAGGAACACCTGTGGCGAAGGCGGCCACCTGGACGACAACTGACGCTGAGACGCGAAAGCGTGGGGAGCAAACAGG	6.97989957425756e-06	2	0.563064349	FALSE
TACGAAGGGTGCAAGCGTTACTCGGAATTACTGGGCGTAAAGCGTGCGTAGGTGGTTCGTTAAGTCTGCCGTGAAAGCCCCGGGCTCAACCTGGGAATGGCGGTGGATACTGGCGGACTAGAGTGCGGTAGAGGGTGGTGGAATTCCCGGTGTAGCAGTGAAATGCGTAGAGATCGGGAGGAACATCTGTGGCGAAGGCGGCCACCTGGACCAGCACTGACACTGAGGCACGAAAGCGTGGGGAGCAAACAGG	1.50968168965634e-05	2	0.563064349	FALSE
TACGTAAAAGACTAGTGTTAGTCATCTTTATTAGGTTTAAAGGGTACCTAGACGGTAAATTAAACTTTAAAAGAGTATTTTTTTACTAGAGTTTTATAAAAGAAGGAAGAATTTCTGGAGTAGTGTTATAATACTTTAATACCAGAAGGACTGTTAACGGCGAAGGCATCCTTCTATGTAAAAACTGACGTTGAGGAACGAAGGCTTGGGTAGCAATAAGG	1.85421015015435e-05	2	0.563064349	FALSE
TACGGAAGGTGCAAGCGTTATCCGGAATCACTGGGTTTAAAGGGTGCGTAGGCGGGCTAATAAGTCAGAAGTGAAAGCTCATCGCTTAACGATGGAACTGCTTTTGATACTGTTAGTCTTGAATCAGGTTGAGGTTGGCGGAATGAGTCATGTAGCGGTGAAATGCATAGATATGACTTAGAACACCGATTGCGAAGGCAGCTGGCTAGACCTGCATTGACGCTGAGGCACGAAAGCGTGGGGAGCGAACAGG	1.53522804813032e-05	2	0.563064349	FALSE
TACGGAAGGTGCAAGCGTTAATCGGAATCACTGGGCGTAAAGCGCGCGTAGGCGGTTTGGTAAGTCAGATGTGAAAGCCCCGGGCTTAACCTGGGAACTGCATTTGATACTGCCAGACTAGAGTATGGTAGAGGGGAGTGGAATTCCACATGTAGCGGTGAAATGCGTAGAGATGTGGAGGAACACCAATGGCGAAGGCAACTTCCTGGACCAATACTGACGCTGAGGTGCGAAAGCGTGGGGAGCAAACAGG	7.26348021046718e-06	2	0.563064349	FALSE
TACGGAGGGTGCAAGCGTTATCCGGATTTACTGGGTTTAAAGGGTGCGCAGGCGGAAAATCAAGTCAGTGGTGAAATCGTGCAGCTTAACTGTGCAACTGCCATTGAAACTGAATTTCTTGAATGTAGTTGAGGTAGGCGGAATTCAACATGTAGCGGTGAAATGCTTAGATATGTTGAGGAACACCGAATGCGAAGGCAGCTTACTAAACTATGATTGACGCTGAGGCACGAAAGCGTGGGGAGCGAACAGG	5.15096609025851e-06	2	0.563064349	FALSE
TACGGAGGGTGCAAGCGTTGTCCGGATTTATTGGGTTTAAAGGGTGCGTAGGCGGCTTTTTAAGTCAGGGGTGAAATCCCACAGCTCAACTGTGGAACTGCCCTTGATACTGGGGAGCTTGAGTACAGACGAGGTAGGCGGAATTTATGGTGTAGCGGTGAAATGCATAGATACCATAAAGAACACCGATAGCGAAGGCAGCTTACTGGACTGTAACTGACGCTGAGGCACGAAAGCGTGGGGAGCGAACAGG	7.52837129613071e-06	2	0.563064349	FALSE
TACGAAGGGTGCAAGCGTTGTTCGGAATCATTGGGCGTAAAGCGCGCGCAGGCGGATTGATAAGTCAGGTGTGAAATCTCGGGGCTCAACCTCGAAACTGCGCCTGAAACTATTAGTCTAGAATGTCGGAGGGGGCAGGGGAATTTCACGTGTAGGGGTAAAATCCGTAGAGATGTGAAGGAACACCGGGGGCGAAGGCGCCTGCCTGGACGACTATTGACGCTGAGGCGCGAAAGCGTGGGGAGCAAACAGG	4.58019811283731e-06	2	0.563064349	FALSE
TACGGAGGGTGCAAGCGTTATCCGGATTTATTGGGTTTAAAGGGTGCGCAGGCGGAAGATTAAGTCAGTGGTGAAAGCCTACAGCTCAACTGTAGAACTGCCATTGATACTGATTTTCTTGAATATAATTGAAGTGGGCGGAATGTGTCATGTAGCGGTGAAATGCATAGATATGACACAGAACACCGATAGCGAAGGCAGCTCACTAAGTTATTATTGACGCTCAGGCACGAAAGCGTGGGGAGCGAACAGG	8.75410867277493e-06	2	0.563064349	FALSE
TACGAGGGGTGCAAGCGTTAATCGGAATTACTGGGCGTAAAGCGCGCGTAGGTGGTTGCTTAAGCTAGATGTGAAAGCCCCGGGCTTAACCTGGGAACTGCATTTAGAACTGGGCGACTCGAGTATGGTAGAGGTGAGTGGAATTTCCTGTGTAGCGGTGAAATGCGTAGATATGGGAAGGAACACCAGTGGCGAAGGCGACTCACTGGACCAATACTGACACTGAGGTGCGAAAGCGTGGGTAGCAAACAGG	5.59541496851202e-06	2	0.563064349	FALSE
TACGTAGGTGGCAAGCGTTGTCCGGAATTATTGGGCGTAAAGCGCGCGCAGGTGGTTTAATAAGTCTGATGTGAAAGCCCACGGCTCAACCGTGGAGGGTCATTGGAAACTGTTAAACTTGAGTGCAGGAGAGAAAAGTGGAATTCCTAGTGTAGCGGTGAAATGCGTAGAGATTAGGAGGAACACCAGTGGCGAAGGCGGCTTTTTGGCCTGTAACTGACACTGAGGCGCGAAAGCGTGGGGAGCAAACAGG	1.15196388335716e-05	2	0.563064349	FALSE
TACGGAGGGTCCAAGCGTTATCCGGAATTATTGGGTTTAAAGGGTTCGCAGGCGGTCTTATAAGTCAGTGGTGAAATCCTGTTGCTTAACAACAGAACTGCCATTGATACTGTAGGACTTGAATTTAGTTGGCGTAGGCGGAATGAGTAGTGTAGCGGTGAAATGCATAGATATTACTCAGAACACCGATAGCGAAGGCAGCTTACGAAGCTACAATTGACGCTCATGAACGAAAGCGTGGGGAGCGAACAGG	1.40506043117295e-05	2	0.563064349	FALSE
TACGTAGGGACCTAGCGTTGTCCGGAATCATTGGGCGTAAAGCGCGCGTAGGCGGCCCGGTAAGTCCGTTGTAAAAGTCGAAGGCTCAACCTTCGAAAGCCGATGGATACTGCCGGGCTAGAGTCCGGAAGAGGCGAGTAGAATTCCTGGTGTAGCGGTGGAATGCGCAGATATCAGGAGGAATACCCATAGCGAAGGCAGCTCGCTGGGACGGTACTGACGCTGAGGCGCGAAAGCGTGGGGAGCGAACAGG	2.4316932486659e-05	2	0.563064349	FALSE
TACGGAGGGTACGAACGTTAATCGGAATTACTGGGCGTAAAGCGCGCGTAGGCGGTTTGATAAGTGGGATGTGAAAGCCCCGGGCTTAACCTGGGAACTGCATTCCAAACTGTCAAGCTAGAGTATGGTAGAGGGAGGTAGAATCTCTTGTGTAGCGGTGAAATGCGTAGATATAAGAGGGAATACCGATGGCGAAGGCAGCCTCCTGGACCAATACTGACGCTGAGGTGCGAAAGCGTGGGGAGCAAACAGG	6.6996343375998e-06	2	0.563064349	FALSE
CACGAGAAGGGTGAGCGTTATTCAAATTCATTGGGCGTAAAGGATACGTAGGTTGAAAATAAATTAAATAATAAAAAGTTAAAATTAAATTTAATTAATTTTATTAAAAGTTTTTTCTTGAGTTTAGAAGAAGATTATAGAACTTTAAATGTAACAGTAAAATGTATTGATATTTAAAAGAATTTCAAAAGCGAAAGCAGTAATCTAGTCTAAAACTGACATTGAGGTATTAAAGCATGGGTAGCAAAGGGG	1.44626497841173e-05	2	0.563064349	FALSE
TACGTAGGTGGCAAGCGTTGTCCGGAATTATTGGGCGTAAAGCGCGCGCAGGCGGTCTTTTAAGTCTGATGTGAAAGCCCACGGCTCAACCGTGGAGGGTCATTGGAAACTGGAGGACTTGAGTGCAGAAGAGGAGAGTGGAATTCCACGTGTAGCGGTGAAATGCGTAGATATGTGGAGGAACACCAGTGGCGAAGGCGGCTCTCTGGTCTGTAACTGACGCTGAGGCGCGAAAGCGTGGGGAGCAAACAGG	3.66410029492205e-05	2	0.563064349	FALSE
TACGGAGGGTGCAAGCGTTATCCGGAATTATTGGGTTTAAAGGGTGCGTAGGCTGGCGATTAAGTCAGAGGTGAAATGCTGTAGCTTAACTATAGCACTGCCTTTGATACTGGTCGTCTTGAGTTCTGTAGAGGTAGGTGGAATTTATAATGTAGCGGTGAAATGCATAGATATTATAAAGAACTCCGATTGCGAAGGCAACTTACTGGACAGAAACTGACGCTGATGCACGAAAGTGTGGGTAGCGAACAGG	7.21457303008996e-06	2	0.563064349	FALSE
TACGGAGGGTGCAAGCGTTGTCCGGATTTACTGGGTGTAAAGGGTGTGTAGGTGGAATTGCAAGTCAGTGGTGAAATCCTGCGGCTTAACCGTAGAACTGCCATTGATACTGCTTTTCTTGAGTACTGGAGAGGTCACTAGAATTCGTGGTGTAGCGGTGAAATGCGTAGATATCACGAGGAATACCAGAGGCGTAGGCGGGTGACTGGACAGATACTGACACTGAGGAACGAAAGCGTGGGGAGCAAACAGG	6.13648850266045e-06	2	0.563064349	FALSE
TACGGAGGATGCAAGCGTTATCCGGAATCATTGGGTTTAAAGGGTCCGTAGGTGGGCCTGTAAGTCAGAGGTGAAATCCTGCAGCTTAACTGTAGAACTGCCTTTGATACTGCTGGCCTTGAATCGTTGTGAAGTGGTTAGAATATGTAGTGTAGCGGTGAAATGCATAGATATTACATAGAATACCGATTGCGAAGGCAGATCACTAACAACGTATTGACACTGATGGACGAAAGCGTAGGTAGCGAACGGG	8.18775833213023e-06	2	0.563064349	FALSE
CACGTATGGTGCAAACGTTGTTCGGAATCACTGGGCCTAAAGAGCGCGTAGGCGGCTTGGTAAGTTAGGCGTGAAATCCCTCGGCTCAACCGGGGAACTGCACCTAATACTGCCTGGCTAGAGTGCAGGAGGGGAGAGTGGAATTCCTGGTGGAGCGGTGAAATGCGTAGATATCAGGAGGAACGCCGGTGGCGAAAGCGACTCTCTGGCCTGCTACTGACGCTGAGGCGCGAAAGCTAGGGGAGCAAACGGG	6.21810960404363e-06	2	0.563064349	FALSE
TACGGAGGGTGCAAGCGTTAATCGGAATTACTGGGCGTAAAGCGCGCGTAGGCGGTTTTGTAAGCTGGGTGTGAAAGCCCTGGGCTCAACCTGGGAACTGCATCCAGAACTGCAAGGCTAGAGTTTGGTAGAGGTGAGTGGAATTTCCTGTGTAGCGGTGAAATGCGTAGATATAGGAAGGAACATCAGTGGCGAAGGCGACTCACTGGACCAAAACTGACGCTGAGGTGCGAAAGCGTGGGTAGCGAACAGG	9.74556056744327e-06	2	0.563064349	FALSE
TACGGAGGATCCAAGCGTTATCCGGAATCATTGGGTTTAAAGGGTCCGTAGGCGGTCAGATAAGTCAGTGGTGAAAGCCCATCGCTCAACGGTGGAACGGCCATTGATACTGTCTGACTTGAATTATTAGGAAGTAACTAGAATATGTAGTGTAGCGGTGAAATGCTTAGAGATTACATGGAATACCAATTGCGAAGGCAGGTTACTACTAATGGATTGACGCTGATGGACGAAAGCGTGGGTAGCGAACAGG	2.07442483036933e-05	2	0.563064349	FALSE
TACGGGAGGGGCAAGCGTTATCCGGAATAACTGGGCGTAAAGGGTCCGTAGACAGTAATGTAAGTTATTTGTTAACTTTTAAAGCTTAACTTTAAATTGGCAAATAATACTGCTTTACTTGAGTTTTTGTCAGAAGAACAGAATTTTATAAGAAGGGGTGATACCTGTAGATATATAAAGGAATATCATTAGCGAAAGCGGTTCTTTAGTAAAAACTGACGTTGAGGGACGAAAGTGTAGGGAGCAAACAGG	1.79067881583212e-05	2	0.563064349	FALSE
TACGGGGGATGCAAGCGTTATCCGGAATCATTGGGCGTAAAGCGCCTGTAGGTTGTTTAATAAGTCTGTTGTTAAAGACTAGGGCTCAACCCTAGATAAGCAATGGAAACTACTAGACTAGAGTATGGCAGGGGTAGAGGGAATTTCTAGTGTAGCGGTGAAATGCGTAGATATTAGAAAGAACACCGGTGGCGAAAGCGCTCTACTGGACCATTACTGACACTCAGAGGCGAAAGCTAGGGTAGCAAAAGGG	7.61145038034129e-06	2	0.563064349	FALSE
TACGGAGGGTGCAAGCGTTATCCGGAATCACTGGGTTTAAAGGGTGCGTAGGCGGGCTATTAAGTCAGAGGTGAAAGGTTTGAGCTTAACTTAGAAACTGCCTTTGATACTGATAGTCTAGAATAGTGAAGAGGTTAGCGGAATGAGTCATGTAGCGGTGAAATGCATAGATATGACTTAGAACACCAATTGCGAAGGCAGCTAACTGTTCATTGATTGACGCTGAGGCACGAAAGCGTGGGGAGCGAACAGG	4.46875635052025e-06	2	0.563064349	FALSE
TACGGAGGATACGAGCGTTATCCGGATTTATTGGGTTTAAAGGGTCTGTAGGCGGTATAATAAGTCAGTGGTGAAATCCCGTAGCTCAACTACGGCTGTGCCACAGAAACTGTTAAACTAGAGAAAGTTTGAAGTGCGAGGAATGTGACAAGTAGCGGTGAAATGCATAGATATGTCACAGAACACCGATAGCGAAGGCATCGCACTAAGACTTTTCTGACGCTAAGAGACGAAAGCGTGGGTAGCAAACAGG	4.62772827717681e-06	2	0.563064349	FALSE
TACGGAGGGTGCGAGCGTTAATCGGAATTACTGGGCGTAAAGCGCGCGTAGGCGGTTACTTAAGTCGGATGTGAAAGCCCCGGGCTCAACCTGGGAACTGCATTCGATACTGGGTGACTAGAGTACGAGAGAGGGAGGTAGAATTCCACGTGTAGCGGTGAAATGCGTAGATATGTGGAGGAATACCGGTGGCGAAGGCGGCCTCCTGGCTCGATACTGACGCTGAGGTGCGAAAGCGTGGGGAGCAAACAGG	1.04712742611132e-05	2	0.563064349	FALSE
TACAAGGAGGGCAAGCGTTATTCAAAATAATTGGGCGTAAAGGATGTGTAGGTGGTTAATTAATTAGTTAATTAAATATTAAAATAAATTTTATAATGTTAACTAAAAAATTATCTTGAGTTCAAAATAAGATTTAGGAACTTTAAATGTAACGGTAAAATGTGATGATATTTAAAAGAACTTCAAAAGCGAAAGCAATAATCTAATTTGATACTGACACTGAAACATTAAAGCATGGGTAGCAAAAGGG	7.17306487805763e-06	2	0.563064349	FALSE
TACGGGAGGGGCAAGCGTTATTCGGCATGACTGGGCGTAAAGGGTCCGTAGACTGTAAAGTAAGTTACTTGTTAAAACTTTAAGCCTAACTTTAAGCCAGCTTGTAATACTGCTTTACTTGAGTTTTATACAGAAGAGTAGAATTTTATACGAAAGGGTAAAATCTAAAGATATATAAAGGAATACCAGTAGCGAAGGCGACTCTTTGGTAAAAACTGACGTTGAGGGACGAAAGTGTGGGTAGCAAACAGG	7.61966323084084e-06	2	0.563064349	FALSE
TACAGAGGGTGCGAGCGTTAATCGGAATTACTGGGCGTAAAGCGCGCGTAGGTGGATGTTTAAGTCGGATGTGAAAGCCCCGGGCTCAACCTGGGAACTGCATTCGATACTGGACATCTAGAGTATAGTAGAGGGAAGTAGAATTTCCGGTGTAGCGGTGAAATGCGTAGATATCGGAAGGAATACCAGTGGCGAAGGCGGCTTCCTGGACTAATACTGACACTGAGGTGCGAAAGCGTGGGGAGCAAACAGG	6.80409001129091e-06	2	0.563064349	FALSE
GACGGAGGATGCAAGCGTTATCCGGAATTATTGGGCGTAAAGCGTCCGCAGGTGGCCAAGCAAGTCCGCCGTTAAAGCCCAGGGCTCAACCCTGGATTAGCGGTAGAAACTGTTTAGCTAGAGTACGGTAGGGGCAGAGGGAATTCCCAGTGTAGCGGTGAAATGCGTAGATATTGGGAAGAACACCGGTGGCGAAGGCGCTCTGCTGGGCCGAAACTGACACTCATGGACGAAAGCTAGGGGAGCGAAAGGG	6.75274638154122e-06	2	0.563064349	FALSE
TACGTAAGGTGCAAGCGTTATCCGGAATTATTGGGCGTAAAGCGTCCGCAGGTGGTTGGGAAAGTCTCTTATTAAATACCAGTGCTCAACATTGGTGCTGTAAGGGAAACTGTTCAACTAGAAGAATGGAGAGGAGTGTAGAATTGTGCAAGTAGGGGTAAAATCCGTAGATATGCACAGGAATACCAAAAGCGAAGGCAGCACTCTGGCCATTTCTTGACACTCAGGGACGAAAGCGTGGGGAGCGAAACGG	7.11418073677664e-06	2	0.563064349	FALSE
TACGAAGGGCCCGAGCGTTACGCGGAATCACTGGGCTTAAAGCGTACGTAGGCGGGAACACAGGCGTCTTGTGAAAGCCCTCGGCTCAACCGAGGAATTGCTTGGCGAACCGTGTTTCTTGAGGCGAGTAGGGGCTGTCGGAACGCTAGGTGGAGTGGTGAAATGCGTTGATATCTAGCGGAACGCCGAAGGAGAAATCAGGCAGCTGGGCTCGTACTGACGCTGAGGTACGAAAGCGTGGGGAGCGAACGGG	4.64256738258981e-06	2	0.563064349	FALSE
GACAGGGGGTGCAAGCGTTACCCAGTTTTACTATGGCGTAAAGGGCACGTAGGCGGTATACATAAGGTATCGTTCATTGCCATGGCTTACCCATGGCGCAGCGGTTCTCTTGGTATGCTCGAGTTTGACGGAGGAGAGTGGAATTTCTAGTGTAGAGGTAAAATTCGTAGATACTGGAAGGAACATCCAAAGCGAAAGCAGCTCTCTATATCAACACTGACGCTGAGGTGCGGAAGCGTGGGTAGCAAAAGGG	2.00252230069946e-05	2	0.563064349	FALSE
TACGTAGGTGGCAAGCGTTGTCCGGAATTATTGGGCGTAAAGCGCGCGCAGGCGGTTTCTTAAGTCTGATGTGAAAGCCCCCGGCTCAACCGGGGAGGGTCATTGGAAACTGGGAAACTTGAGTGCAGAAGAGGAAAGTGGAATTCCAAGTGTAGCGGTGAAATGCGTAGAGATTTGGAGGAACACCAGTGGCGAAGGCGACTTTCTGGTCTGTAACTGACGCTGAGGCGCGAAAGCGTGGGGAGCAAACAGG	1.51354624456709e-05	2	0.563064349	FALSE
TACGGAGGGTGCAAGCGTTATCCGGAATCACTGGGTTTAAAGGGTGCGTAGGCGGCCTGGTAAGTCAGAGGTGAAATGCACGAGCTTAACTGGTGAATTGCCTTTGAAACTACCAAGCTAGAATTATGTTGAGGTCAGCGGAATGAGTCATGTAGCGGTGAAATGCATAGATATGACTTAGAACACCAATTGCGTAGGCAGCTGGCTGGGCATATATTGACGCTGAGGAACGAAAGCGTGGGGAGCGAACAGG	1.62850689386331e-05	2	0.563064349	FALSE
TACGGAGGGTGCAAGCGTTGTTCGGAATTATTGGGCGTAAAGGGCATGTAGGCGGGTCATTAAGTCTGATGTGAAATCCCTCGGCTCAACCGAGGACGTGCATTGGAAACTGATGATCTTGAGTCCTGGAGAGGAAGGCGGAATTCCCAGTGTAGAGGTGAAATTCGTAGATATTGGGAGGAACACCAGTGGCGAAGGCGGCCTTCTGGACAGTGACTGACGCTGAGGTGCGAAAGCGTGGGTAGCAAACAGG	1.18641847589278e-05	2	0.563064349	FALSE
TACGGAGGGTGCAAGCGTTATCCGGAATTATTGGGCGTAAAGAGTCCGTAGGTGGTGATGTAAGTCTGCTGTCAAAGACCACAGCTTAACTGTGGAGAGGCGGTGGAAACTACATGACTGGAGTACGGTAGGGGTAGAGGGAATTCCCAGTGTAGCGGTGAAATGCGTAGATATTGGGAAGAACACCGGTGGCGAAAGCGCTCTACTGGACCGTAACTGACACTGAGGGACGAAAGCTAAGGTAGCGAAAGGG	6.09875288301227e-06	2	0.563064349	FALSE
TACAGAGGGTGCTAGCGTTAATCGGATTTACTGGGCGTAAAGCGTGCGTAGGTGGTTTGATAAGTCGATTGTGAAAGCCCCGGGCTTAACCTGGGAATTGCGGTCGATACTGTCAGACTCGAAAACGGTAGAGGGAGGTGGAACTCCAGGTGTAGCGGTGAAATGCGTAGATATCTGGAAGAACACCGATGGCGAAGGCAGCCTCCTGGGCCTGTTTTGACACTGAGGCACGAAAGCGTGGGTAGCAAACAGG	6.26097353597742e-06	2	0.563064349	FALSE
TACGAATGGTGCAAGTGTTACTCTTCTTAACTGGGCGTATAGGGTAAGTAGGCAATAAATTAAGTTTTTATTTAAAGAGCAATTAATATTGCAGAAATATCAAACCTATTTTATTTGAGTAATATAAAAGATATAATCATTTATTGTTCAGAGTTAAAAACTTTATTGGATTGATAGATAGAATCAAAGGTTGACACATTATTTCTATATATTACTGACGCTAATTTACGAAAGTATAGGTAGCAAAAGGG	4.80402006912589e-06	2	0.563064349	FALSE
TACGGGGGGAGCAAGCGTTGTCCGGAATCACTGGGCGTAAAGGGCGTGTAGGCGGACTTGTAAGTCAGATGTGAAATACTACGGCTCAACCGTAGGGGGTCATCTGAAACTGCAGGTCTTGAGTTCGAGAGAGGGTGGTGGAATTCCCGGTGTAGCGGTGAAATGCGTAGATATCGGGAGGAACACCTGAGGCGAAGGCGGCCACCTGGCTCGCAACTGACGCTGAGGCGCGAAAGCGTGGGCAGCAAACAGG	5.86041063174731e-06	2	0.563064349	FALSE
GACGGAGGATGCAAGTGTTATCCGGAATCACTGGGCGTAAAGCGTCTGTAGGTGGTTTGATAAGTCAACTGTTAAATCTCAAAGCTTAACTTTGAAATCGCAGTCGAAACTATTAGACTAGAGTATAGTAGGGGTAAAGGGAATTTCCAGTGGAGCGGTGAAATGCGTAGAGATTGGAAAGAACACCGATGGCGAAGGCACTTTACTGGGCTATTACTAACACTCAGAGACGAAAGCTAGGGTAGCAAATGGG	9.36235829232155e-06	2	0.563064349	FALSE
TACGGAGGATGCGAGCGTTATTCGGAATCATTGGGTTTAAAGGGTCTGTAGGCGGGCTATTAAGTCAGGGGTGAAAGGTTTCAGCTTAACTGAGAAATTGCCTTTGATACTGGTAGTCTTGAATATCTGTGAAGTTCTTGGAATGTGTAGTGTAGCGGTGAAATGCTTAGATATTACACAGAACACCGATTGCGGAGGCAGGGGACTAACAGACGATTGACGCTGAGAGACGAAAGCGTGGGGAGCGAACAGG	6.78767551686162e-06	2	0.563064349	FALSE
TACGGAGGATGCAAGCGTTATCCGGAATGATTGGGCGTAAAGCGTCCGCAGGTGGGCTTTCAAGTCTGCCGTCAAAGAGCGAAGCTTAACTTCGACACTGCGGTGGAAACTGAAAGTCTAGAGAGCGATAGGGGTAGAGGGAATTCCCGGTGTAGCGGTGAAATGCGTAGAGATCGGGAAGAACACCAGTGGCGAAAGCGCTCTACTGGGTCGCGACTGACACTGAGGGACGAAAGCTAGGGGAGCGAATGGG	5.23523109188267e-06	2	0.563064349	FALSE
TACCTGAATGATTAGCATTGTTCGGCATCCTTGGGCGTAAGGGATGCGTAGGTATCTATTATAATTATTTACTAAATCTAAAAAAGGGGTAAAATATAGAAATTATAATATAATTGAGTATTATTAAAAATATAAAAAGAATTTAAATAGGGATAAAATCCAAAGATTTAAAATTTTTTTTCTAATGGACTAATGTATATATTTTAATAATACTGACACTAAGGCATTATAGTGGGGAGAGCGATAAGG	1.95333294233395e-05	2	0.563064349	FALSE
TACGTAGGGTGCGAGCGTTAATCGGAATTACTGGGCGTAAAGCGTGCGCAGGCGGTTATGTAAGACAGGCGTGAAATCCCTGGGCTTAACCTGGGAATTGCGCTTGTGACTGCATAGCTAGAGTGTGTCAGAGGGGGGTAGAATTCCACGTGTAGTAGTGAAATGCGTAGAGATGTGGAGGAATACCAATGGCGAAGGCAGCCCCCTGGGATAACACTGACGCTCATGCACGAAAGCGTGGGGAGCAAACAGG	7.11289206935007e-06	2	0.563064349	FALSE
AACCAGCACCTCAAGTGGTCAGGATGATTATTGGGCCTAAAGCATCCGTAGCCGGCTCTGTTAGTTTTCGGTTAAATCTGTATGCTCAACATACAGGCTGCCGGGAATACTGCAGAGCTAGGGAGTGGGAGAGGTAGACGGTACTCGGTAGGAAGGGGTAAAATCCTTTGATCTATTGATGACCACCTGTGGCGAAGGCGGTCTACCAGAACACGTCCGACGGTGAGGGATGAAAGCTGGGGGAGCAAACCGG	4.5922525084618e-06	2	0.563064349	FALSE
AACCAGCACCTCAAGTGGTCAGGAGGATTATTGGGCCTAAAGCATCCGTAGCCGGCCGTGTAAGTTTTCGGTTAAATCTATATGCTCAACATATAGGCTGCCGGGAATACTGCACAGCTAGGGAGTGGGAGAGGTAGACGGTACTCGGTAGGAAGGGGTAAAATCCTTTGATCTATTGATGACCACCTGTGGCGAAGGCGGTCTACTAGAACACGTCCGACGGTGAGGGATGAAAGCTGGGGGAGCAAACCGG	5.14149451059126e-06	2	0.563064349	FALSE
TACGGAGGGTCCGAGCGTTATCCGGAATCATTGGGTTTAAAGGGTCCGTAGGCGGGCTATTAAGTCAGAGGTGAAAGTTTGCGGCTCAACCGTAAAATTGCCTTTGATACTGGTAGTCTTGAATTATTATGAAGTGGTTAGAATAAGTAGTGTAGCGGTGAAATGCATAGATATTACTTAGAATACCAATTGCGAAGGCAGATCACTAATAATATATTGACGCTGAGGGACGAAAGCGTGGGGAGCGAACAGG	5.13621327123165e-06	2	0.563064349	FALSE
TACGGAGGATCCAAGCGTTATCCGGAATCATTGGGTTTAAAGGGTCCGTAGGCGGGATAATAAGTCAGTGGTGAAAGTCTGCAGCTCAACTGTAGAATTGCCATTGATACTGTTGTTCTTGAATTAGTATGAAGTGGTTGGAATGAGTAGTGTAGCGGTGAAATGCATAGATATTACTCAGAACACCTATTGCGAAGGCAGATCACTAATACTATATTGACGCTGATGGACGAAAGCGTAGGTAGCGAACAGG	8.59355944354941e-06	2	0.563064349	FALSE
TACGGAGGATCCAAGCGTTATCCGGAATCATTGGGTTTAAAGGGTCCGCAGGCGGATTGTTAAGTCAGAGGTGAAAGTTTGCAGCTCAACTGTAAAATTGCCTTTGATACTGATAGTCTTGAATCATTGTGAAGTGGTTAGAATATGTAGTGTAGCGGTGAAATGCATAGATATTACATAGAATACCGATTGCGAAGGCAGATCACTAACAATGTATTGACGCTGAGGGACGAAAGCGTGGGTAGCGAACGGG	5.22528146689878e-06	2	0.563064349	FALSE
TACGGAGGATGCAAGCGTTATCCGGAATTATTGGGCGTAAAGGGTCCGCAGGTGGCACATCAAGTCTGCTGTCAAAGGTCGGAGCTTAACTCCGGGAAGGCAGTGGAAACTGTAGAGCTAGAGTATGGTAGGGGTAGAGGGAATTCCCAGTGTAGCGGTGAAATGCGTAGAGATTGGGAAGAACACCAGTGGCGAAAGCGCTCTACTGGGCCATAACTGACACTGAGGGACGAAAGCTAGGGTAGCGAATGGG	4.54359728603863e-06	2	0.563064349	FALSE
TACGGAGGGTGCAAGCGTTGTCCGGATTTATTGGGTTTAAAGGGTGCGCAGGCGGATTATTAAGTCAGTGGTGAAAGCCTACAGCTCAACTGTAGAACTGCCATTGATACTGATAGTCTTGAGTATGTTCGAGGTTCTTGGAATACGTAGTGTAGCGGTGAAATGCATAGATATTACGTAGAACACCAATTGCGAAGGCAGGGGACTGGGACATAACTGACGCTGAGGCACGAAAGCGTGGGGAGCGAACAGG	1.09978250498019e-05	2	0.563064349	FALSE
TACAGAGGGTCCAAGCGTTGATCGGAATCACTGGGCTTAAAGGGTTCGCAGGCGGCTCGGCAAGTATGTTGTGAAATCCCACGGCTCAACCGTGGAATTGCTTCGTAGACTGCCGAGCTTGAGCACGACAGGGGCCATCAGAACGATAGGTGGAGCGGTGAAATGCGTAGATATCTATCGGAATGCCAAAGGTGAAGACAGATGGCTGGGTCGTCGCTGACGCTCAGGAACGAAAGCATGGGTAGCGAACGGG	6.42732727038642e-06	2	0.563064349	FALSE
TACGTAGGGCGCAAGCGTTGTCCGGAATTATTGGGCGTAAAGAGCTCGTAGGCGGCTTGTCACGTCGGATGTGAAAGCCCGGGGCTTAACCCCGGGTCTGCATTCGATACGGGCTAGCTAGAGTGTGGTAGGGGAGATCGGAATTCCTGGTGTAGCGGTGAAATGCGCAGATATCAGGAGGAACACCGGTGGCGAAGGCGGATCTCTGGGCCATTACTGACGCTGAGGAGCGAAAGCGTGGGGAGCGAACAGG	2.15443444173318e-05	2	0.563064349	FALSE
TACTGAAGGTGCAAGCGTTAATCGGAATTACTGGGCGTAAAGCGCGCGTAGGTGGTTCGTTAAGTTGGATGTGAAAGCCCAGGGCTTAACCTTGGAACTGCATCCGATACTGGCGAACTAGAGTATAGGAGAGGGAGGTAGAATTTCCGGTGTAGCGGTGAAATGCGTAGAGATCGGAAGGAATACCAGTGGCGAAGGCGGCCTCCTGGCCTAATACTGACACTGAGGTGCGAAAGCGTGGGGAGCAAACAGG	7.23564182018212e-06	2	0.563064349	FALSE
TACGTAGGGGGCAAGCGTTATCCGGAATCACTGGGCGTAAAGGGAGTGTAGGCGGTCAAGCAAGTCAGAGGTGAAAGGCATCGGCTCAACCGGTGTAAGCCTTTGAAACTGTTTGACTTGAGTGCAGGAGAGGTAAGTGGAATTCCTAGTGTAGCGGTGAAATGCGTAGATATTAGGAGGAACACCAGTGGCGAAGGCGACTTACTGGACTGTAACTGACGCTGAGGCTCGAAAGCGTGGGGAGCGAACAGG	5.79454390512863e-06	2	0.563064349	FALSE
TACAGAGGTGGCGAGCGTTGCTCGGATTTACTGGGCGTAAAGGGAGCGTAGGCGGTCTTATATGTCAGATGTGAAAGCCCACGGCTCAACCGTGGAAATGCATCTGAAACTGTAAGACTAGAGTTCGGTAGAGGAAAGCGGAATTCTCGGTGTAGCGGTGAAATGCGTAGATATCGAGAGGAACACCGGTGGCGAAGGCGGCTTTCTGGGCCGATACTGACGCTGAGGCTCGAAAGCTGGGGTAGCGAAAAGG	6.73092076571559e-06	2	0.563064349	FALSE
TACGGAGGGTGCGAGCGTTAATCGGAATTACTGGGCGTAAAGCGCGCGTAGGCGGTTATCTAAGCTAGATGTGAAAGCCCCGGGCTCAACCTGGGAACTGCATTTAGAACTGGGTGGCTAGAGTACAGCAGAGGATAGTGGAATTTCAGGTGTAGCGGTGAAATGCGTAGAGATCTGAAGGAACATCAGTGGCGAAGGCGACTGTCTGGGCTGATACTGACGCTGAGGTGCGAAAGCGTGGGGAGCAAACAGG	1.36729095223942e-05	2	0.563064349	FALSE
TACGGAGGATCCAAGCGTTATCCGGAATCATTGGGTTTAAAGGGTCCGTAGGCGGTCTTATAAGTCAGTGGTGAAATCTCCTAGCTCAACTAGGAAACTGCCATTGATACTGTAGGACTTGAATGTTTGTGAAGTAACTAGAATATGTAGTGTAGCGGTGAAATGCTTAGATATTACATGGAATACCAATTGCGAAGGCAGGTTACTAACAGATGATTGACGCTGATGGACGAAAGCGTGGGGAGCGAACAGG	3.3095648210043e-06	2	0.563064349	FALSE
TACGGAGGATGCAAGCGTTATCCGGAATTATTGGGCGTAAAGCGTCCGCAGGTGGCTTACCAAGTCTGCTGTTAAAGCCCAGGGCTCAACCCTGGATCAGCAGTGGAAACTGGTAGGCTAGAGTGCGGTAGGGGCAGAGGGAATTCCCAGTGTAGCGGTGAAATGCGTAGATATTGGGAAGAACACCAGCGGCGAAGGCGCTCTGCTGGACCGTAACTGACACTCATGGACGAAAGCTAGGGGAGCGAAAGGG	8.54572602648092e-06	2	0.563064349	FALSE
TACGGAGGATGCAAGCGTTATCCGGAATTATTGGGCGTAAAGCGTTCGTAGGCGGTTTTGTAAGTCTGCTGTTAAAGTGCGGAGCTTAACTCCGTAAGAGCGGTGGAAACTGCGAGACTTGAGTGTGGTAGGGGTAGAGGGAATTCCCAGTGTAGCGGTGAAATGCGTAGATATTGGGAAGAACACCGGTGGCGAAAGCGCTCTACTGGACCATAACTGACGCTGAGGGACGAAAGCTAGGGGAGCGAAAGGG	8.5182146953413e-06	2	0.563064349	FALSE
GACGGAGGATGCAAGCGTTATCCGGAATTATTGGGCGTAAAGCGTCCGTAGGCGGTTAATTAAGTCAGTTGTTAAAGACTGCAGCTCAACTGTGGGAGAGCAACTGAAACTGATTAACTAGAGTATGGTAGGGGTAGAGGGAATTCCTAGTGTAGCGGTGAAATGCGTAGATATTAGGAAGAACACCAGTGGCGAAGGCGCTCTACTGGGCCATAACTGACGCTGATGGACGAAAGCTAGGGGAGCGAAAGGG	5.66292349130713e-06	2	0.563064349	FALSE
GACGGAGGGTGCTAGCGTTGTTCGGATTTACTGGGCGTAAAGGGCGCGTAGGCGGCTTTGTAAGTCGGGTGTGAAAGCCCGGGGCTCAACCCCGGAACGGCACTCGAGACTGTGAAGCTGGAGATCGGAAGAGGAGAGTGGAATACCCAGTGTAGAGGTGAAATTCGTAGATATTGGGTGGAACACCGGTGGCGAAAGCGGCTCTCTGGTCCGGATCTGACGCTGAGGCGCGAAAGCGTGGGGAGCAAACAGG	3.92692473316308e-06	2	0.563064349	FALSE
GATCTGTGTCAGCCGCCGCGGTAATGAAGTTGGACTCCAAGTTCAAACTTCGCAACGTCTTGTTCTCCCGCAGCATTTCACTGAACGCCTGGGAGAGAGGAAGGAGGCAGAAAACAAATCTATGTAAATATAAATGTGTGTGTAAATAAAAAAGTGGAGTCATCAGGTGTCAACAAAGCAATTAGAAACCCCCGTAGTCCAGATCGGAAGAGCACACGTCTGAACTCCAGTCACTATAGCGAAT	2.17568007148188e-05	2	0.563064349	FALSE
TACGTAGGGTGCGAGCGTTAATCGGAATTACTGGGCGTAAAGCGTGCGCAGGCGGTTTCGTAAGACAGAGGTGAAATCCCCGGGCTCAACCTGGGAACTGCCTTTGTGACTGCGAAGCTAGAGTACGGCAGAGGGGGGTGGAATTCCACGTGTAGCAGTGAAATGCGTAGAGATGTGGAGGAACACCGATGGCGAAGGCAGCCCCCTGGGCCGATACTGACGCTCATGCACGAAAGCGTGGGTAGCAAACAGG	6.11482422969875e-06	2	0.563064349	FALSE
GACAGAGGGTGCAAACGTTGTTCGGAATTACTGGGCGTAAAGCGCGTGTAGGCGGCTCTGTAAGTCGGATGTGAAATCCCGTGGCTCAACCATGGAAGTGCATCCGAAACTGCAGGGCTAGAGTATCGGAGAGGAAGGTGGAATGCTTGGTGTAGAGGTGAAATTCGTAGATATCAAGCGGAACACCGGTGGCGAAGGCGGCCTTCTGGACGATTACTGACGCTGAGACGCGAAAGCGTGGGTAGCAAACAGG	5.38189046192347e-06	2	0.563064349	FALSE
TACGGAGGGAGCTAGCGTTGTTCGGAATTACTGGGCGTAAAGCGCGCGTAGGCGGTCTATTAAGTCAGGGGTGAAATCCCGGGGCTCAACCCCGGAACTGCCCTTGAAACTGCTAGACTAGAATCTTGGAGAGGCGAGTGGAATTCCGAGTGTAGAGGTGAAATTCGTAGATATTCGGAAGAACACCAGTGGCGAAGGCGACTCGCTGGACAAGTATTGACGCTGAGGTGCGAAAGCGTGGGGAGCAAACAGG	5.50315832322736e-06	2	0.563064349	FALSE
TACGGAGGGTGCAAGCGTTGTCCGGATTTATTGGGTTTAAAGGGTGCGTAGGCGGTTGATTAAGTCAGTGGTGAAATCCTTCAGCTTAACTGAAGAACTGCCATTGAAACTGGTTAACTTGAGTACAGACGAGGTAGGCGGAATTTATGGTGTAGCGGTGAAATGCATAGATACCATAAAGAACACCGATAGCGAAGGCAGCTTACTAGACTGTAACTGACGCTGAGGCACGAAAGCGTGGGGAGCGAACAGG	7.39762855792089e-06	2	0.563064349	FALSE
TACGGAGGATTCGAGCGTTATCCGGATTTATTGGGTTTAAAGGGTGCGTAGGCGGCTTTATAAGTTAGAGGTGAAATCTCGGAGCTCAACTCCGAAACTGCCTCTAATACTGTAGAGCTAGAGAGTAGTTGCGGTAGGCGGAATGTATAGTGTAGCGGTGAAATGCTTAGAGATTATACAGAACCCCGATTGCGAAGGCAGCTTACCAAGCTATATCTGACGTTGAGGCACGAAAGCGTGGGTAGCGAACAGG	8.1016659023601e-06	2	0.563064349	FALSE
TACGTAGGGGGCAAGCGTTGTCCGGAATCACTGGGCGTAAAGGGCGCGTAGGCGGTCTAATAAGTCAGATGTGAAAACTTGGGGCTCAACCCCAAGACTGCATCTGATACTGTTAGACTTGAGTATGGAAGAGGAGAGTGGAATTCCTAGTGTAGCGGTGAAATGCGTAGATATTAGGAGGAACACCAGTGGCGAAGGCGACTCTCTGGGCCATAACTGACGCTGAGGCGCGAAAGCGTGGGGAGCAAACAGG	1.46716003523876e-05	2	0.563064349	FALSE
TACGTAGGTGGCAAGCGTTGTCCGGATTTACTGGGCGTAAAGGGAGCGTAGGCGGATCTTTAAGTGGGATGTGAAATACCCGGGCTCAACCTGGGTGCTGCATTCCAAACTGGAGATCTAGAGTGCAGGAGAGGAAAGTGGAATTCCTAGTGTAGCGGTGAAATGCGTAGAGATTAGGAAGAACACCAGTGGCGAAGGCGACTTTCTGGACTGTAACTGACGCTGAGGATCGAAAGCGTGGGGAGCAAACAGG	1.1369390266253e-05	2	0.563064349	FALSE
GACGGAGGATGCAAGTGTTATCCGGAATCACTGGGCGTAAAGCGTCTGTAGGTGGCACGATAAGTCAACTGTTAAATCTTGGAGCTCAACTTCGAAATCGCAGTCGAAACTATCGAGCTAGAGTATAGTAGAGGTAAAGGGAATTTCCAGTGGAGCGGTGAAATGCGTAGAGATTGGAAAGAACACCGATGGCGAAGGCACTTTACTGGGCTATTACTGACACTCAGAGACGAAAGCTAGGGTAGCAAATGGG	2.50711138762206e-05	2	0.563064349	FALSE
GACGCTCTTCCGATCTAGTGTCAGCCGCCGCGGTAACAGAAGCCAAGGCCACTGACCAGGCTGAAAAGGGTTGTTTATTCAGTGGGCCTATATATAGTTAGCGTTTCACTGTTTTTCATGTGATGACATAATGTCTTTTAACTAAATCTTTAACAGATGTGATTCAACAACATGTTTTTCATTAGATACCCTTGTAGTCCAAGATCGGAAGAGCACACGTCTGAACTCCAGTCACTCTCTATGATCTCGTATGCCG	5.537778994933e-06	2	0.563064349	FALSE
TACGAAGGGGGCTAGCGTTGTTCGGAATTACTGGGCGTAAAGCGCACGTAGGCGGATAATTAAGTCAGGGGTGAAATCCCGAGGCTCAACCTCGGAACTGCCCTTGATACTGGTTATCTTGAGTCCGGAAGAGGTGAGTGGAACTCCTAGTGTAGAGGTGAAATTCGTAGATATTAGGAAGAACACCAGTGGCGAAGGCGACTCACTGGTCCGGATCTGACGCTGAGGTGCGAAAGCGTGGGGAGCAAACAGG	4.79676662741894e-06	2	0.563064349	FALSE
TACGGAGGGTGCAAGCGTTATCCGGATTTATTGGGTTTAAAGGGTGCGCAGGCGGTCTATTAAGTCAGTGGTGAAAGTTTGCAGCTTAACTGTAAAAGTGCCATTGATACTGGTAGACTTGAGTGTGGTGAAGGTAGGCGGAATTCGTGGTGTAGCGGTGAAATGCATAGATACCACGAAGAACACCGATAGCGAAGGCAGCTTACTGTACCATTACTGACGCTGAGGCACGAAAGCGTGGGGAGCGAACAGG	7.04425649471959e-06	2	0.563064349	FALSE
CACGAACCGTCCAAACGTTATTCGGAATAACTGGGCTTAAAGGGTTCGTAGGCGGCTATGAAGGTGGGGTGTGAAATCCCTCGGCTCAACCGAGGAACTGCGCTCCAAACCGCATGGCTTGAGGGAGACAGAGGTAAGCGGAACTGATGGTGGAGCGGTGAAATGCGTTGATATCATCAGGAACACCGGTGGCGAAGGCGGCTTACTGGGTCTCTTCTGACGCTGAGGAACGAAAGCTAGGGGAGCGAACGGG	5.94453624763962e-06	2	0.563064349	FALSE
GACGGAGGGTGCAAGCGTTATCCAGATTTACTGGGTTTAAAGGGTACGTAGGCTGTTTTATAAGTCAGTGGTGAAAACTAGCAGCTCAACTGTTAAAGTGCCATTGATACTGTAAAACTTGAGTATAGTAGAAGTGGGTGGAATTCTACATGTAGCGGTGAAATGCATAGATATGTAGAGGAACGCCAATAACGAAGGTAACTCACTAGGCTATTACTGACGCTGAGGTACGAAAGCGTGGGGAGCAAACAGG	6.80572192598386e-06	2	0.563064349	FALSE
TACGGAGGATGCAAGCGTTATTCGGAATTATTGGGCGTAAAGCGTCCGCAGGTGGTACTTCAAGTCTGCTGTCAAAGACCGAAGCTTAACTTCGGGTAGGCAGTGGAAACTGAGGAACTAGAGTACGGTAGGGGTAGAGGGAATTTCCAGTGTAGCGGTGAAATGCGTAGAGATTGGAAAGAACACCAGTGGCGAAGGCGCTCTACTGGACCTGTACTGACACTCAGGGACGAAAGCTAGGGTAGCGAAAGGG	5.83126029126791e-06	2	0.563064349	FALSE
TACGGAGGATCCAAGCGTTATCCGGAATCATTGGGTTTAAAGGGTCCGTAGGTGGGCCGGTCAGTCAGAGGTGAAATCCTGCAGCTCAACTGTAGAACTGCCTTTGATACTGCTGGCCTTGAATCATTATGAAGTGGTTAGAATATGTAGTGTAGCGGTGAAATGCATAGATATTACATAGAATACCAATTGCGAAGGCAGATCACTAATAATGTATTGACACTGATGGACGAAAGCGTAGGTAGCGAACGGG	1.12437232903355e-05	2	0.563064349	FALSE
TACGGAGGGTGCGAGCGTTAATCGGAATTACTGGGCGTAAAGCGCGCGTAGGCGGCTTGTTAAGTCGGATGTGAAAGCCCCGGGCTCAACCTGGGAATTGCATTCGATACTGGCAGGCTCGAGTACGGGAGAGGGAGGTAGAATTCCACGTGTAGCGGTGAAATGCGTAGATATGTGGAGGAATACCGGTGGCGAAGGCGGCCTCCTGGCCTGATACTGACGCTGAGGTGCGAAAGCGTGGGGAGCAAACAGG	8.03593071608822e-06	2	0.563064349	FALSE
TACGGAGACCTCGAGCGTTACTCGGATTCACTGGGCGTAAAGGGTGCGCAGGCTGACTGGTGTGTCAGGTGTGAAATCCCGGGGCTTAACTCCGGAACTGCGCCTGAAACTGCCAGTCTAGAGACTCGGAGAGGTAAGCGGAATTTGTGGTGTAGCGGTGAAATGCGTAGATATCACAAGGAACACCAATGGCGAAGGCAGCTTACTGGACGAGATCTGACGCTCAGGCACGAAAGCGTGGGTAGCGAAAGGG	7.25115322789579e-06	2	0.563064349	FALSE
GACGGGGAGGGCAAGCGTTATTCGGCATGACTGGGCGTTAAGAGTCCGTAGACCGTAACGTAAGTTCTTTGTGAAATCTTAGTTCAAAAGCTAAAAGGGCAAAGAAAACTGCTTTACTTCGAGTTTAGTGCAGAAAAGTGTAACTTTATAGATAGGGGTAAAATCCGTAGACATATAAAAGAGCACCGATGGGCGAAGGCAACTTTTTGGCATAAACTGACGTTGAGGGACGAAAGTTCGGGGAGCGAATAGG	8.55405119864768e-06	2	0.563064349	FALSE
TACGGAGGAGGCAAGCGTTATCCGGAATTATTGGGCGTAAAGCGTCCGCAGGTGGCCGTTCAAGTCTGCGGTCAAAGACTGGGGCTTAACTCCAGGAAGGCCGTGGAAACTGAAGGGCTAGAGTGCGGTAGGGGCAGAGGGAATTCCCGGTGTAGCGGTGAAATGCGTAGAGATCGGGAAGAACACCAGTGGCGAAAGCGCTCTGCTGGACCGCAACTGACACTCAGGGACGAAAGCTAGGGGAGCGAATGGG	1.15973334856802e-05	2	0.563064349	FALSE
TACGGAGGGTGCAAGCGTTAATCGGACTTACTGGGCGTAAAGAGCGCGTAGGCGGTTTGTTAAGCGAGATGTGAAAGCCCTGGGCTCAACCTAGGAATGGCATTTCGAACTGGCAGGCTAGAGTACAAGAGAGGGTGGTGGAATTTCCAGTGTAGCGGTGAAATGCGTAGAGATTGGAAGGAACACCAGTGGCGAAGGCGACCATCTGGCTTGATACTGACGCTGAGGCGCGAAAGCGTGGTTAGCAAACAGG	7.187661973051e-06	2	0.563064349	FALSE
TACGAAGGGTTTAAGCGATAATCGGAATTATTGGGCGTAAAGCGCGCGTAGGTGGTTAATTAAGTGAGGTGTGAAATCCCGGAGCTCAACTTCGGAACTGCATTTCATACTGGTTGACTAGAGTATAGTAGAGGTTAGTGGAATTCATGGTGTAGCGGTGAAATGCGTAGATATCATGAGGAACACCAGTGGCGAAGGCGACTAACTGGACTAATACTGACACTGAGGTGCGAAAGCGTGGGGAGCAAACAGG	6.69714351635475e-06	2	0.563064349	FALSE
TACGGAGGGTACGAACGTTAATCGGAATTACTGGGCGTAAAGCGCGCGTAGGCGGTTTGCTAAGTGGGATGTGAAAGCCCCGGGCTTAACCTGGGAACTGCATTCCAAACTGGCAGACTAGAGTTTGGTAGAGGGTAGTAGAATTTCCTGTGTAGCGGTGAAATGCGTAGATATAGGAAGGAATACCGATGGCGAAGGCAGCTGCCTGGACCAAAACTGACGCTGAGGTGCGAAAGCGTGGGGAGCAAACAGG	3.81757990813679e-06	2	0.563064349	FALSE
TACGAAGGGTGCTAGCGTTGTTCGGAATTACTGGGCGTAAAGGGCGTGTAGGCGGCCCGTTCAGTTAGGCGTGAAATCCCCGGGCTCAACCTGGGAACTGCGCTTAATACTGGCGGGCTTGAATCCGGGAGAGGAATGTGGAATTCCGAGTGTAGAGGTGAAATTCGTAGATATTCGGAAGAACACCAGTGGCGAAGGCGACATTCTGGACCGGTATTGACGCTGAGGCGCGAAAGCGTGGGGAGCAAACAGG	3.1063330616441e-06	2	0.563064349	FALSE
TACGGAGGGTGCAAGCGTTGTCCGGATTTACTGGGTTTAAAGGGTACGTAGGCGGCTTAATAAGTCAGTGGTGAAATGCACGAGCTCAACTGGTGAAGTGCCATTGATACTGTTAGGCTTGAGTACTGTAAAGGTAGGCGGAATTGATGGTGTAGCGGTGAAATGCATAGATACCATCAAGAACACCAATTGCGAAGGCAGCTTACTGGGCAGTAACTGACGCTGAGGTACGAAAGCGTGGGGAGCGAACAGG	8.4427603532853e-06	2	0.563064349	FALSE
TACGGAGGGTGCAAGCGTTAATCGGAATTACTGGGCGTAAAGCGCGCGTAGGCGGTCTGTTAAGCTAGATGTGAAAGCCCAGGGCTCAACCTTGGAACTGCATCCAGAACTGGCAGACTAGAGTACAAGAGAGGTAAGTGGAATTTCCCGTGTAGCAGTGAAATGCGTAGATATGGGAAGGAACATCAGTGGCGAAGGCGACTTACTGGCTTGATACTGACGCTGAGGTGCGAAAGCGTGGGGAGCAAACGGG	9.32025609420415e-06	2	0.563064349	FALSE
TACTGAGGGTGCAAGCGTTAATCGGAATTACTGGGCGTAAAGCGAGTGTAGGCGGCTACTTAAGTCGAATGTGAAAGCCCCGGGCTTAACCTGGGAATTGCGTTCGATACTGGGTAGCTAGAATTTAGTAGAGGTAAGTGGAATTCCGGGTGTAGCGGTGAAATGCGTAGATATCCGGAGGAACATCAGTGGCGAAGGCGGCTTACTGGACTAAAATTGACGCTGAGGCTCGAAAGCGTGGGGAGCAAACAGG	1.27453023614928e-05	2	0.563064349	FALSE
TACGGAGGATCCAAGCGTTATCCGGAATCATTGGGTTTAAAGGGTCCGTAGGTGGATAATTAAGTCAGAGGTGAAATCCTGCAGCTCAACTGTAGAATTGCCTTTGATACTGGTTATCTTGAATTATTGTGAAGTAGCTAGAATATGTAGTGTAGCGGTGAAATGCATAGATATTACATAGAATACCGATTGCGAAGGCAGGTTACTAACAATACATTGACACTGATGGACGAAAGCGTGGGTAGCGAACGGG	9.28141206042772e-06	2	0.563064349	FALSE
TACGGAGGGTCCGAGCGTTAATCGGAATTACTGGGCGTAAAGCGCATGCAGGCGGTTTGTTAAGCAAGATGTGAAAGCCCTGGGCTTAACCTGGGAAAGTCATTTTGAACTGGCAAGCTAGAGTCTTGTAGAGGGGGGTAGAATTTCAGGTGTAGCGGTGAAATGCGTAGAGATCTGAAGGAATACCGGTGGCGAAGGCGGCCCCCTGGACAAAGACTGACGCTCAGATGCGAAAGCGTGGGGAGCAAACAGG	4.06273008929212e-06	2	0.563064349	FALSE
TACGGAGGGTGCAAGCGTTATTCGGAATTACTGGGCGTAAAGCGTGCGTAGGCGGTTTGCCAAGTCTGATGTGAAAGCCCACGACTCAATCGTGGAAGTGCGTTGGATACTGGCAGACTAGAGTATTGGAGAGGAGAACGGAATTCCTGGTGTAGAGGTGAAATTCGTAGATATCAGGAGGAACAACGAAGGCGAAGGCAGTTCTCTGGACAATTACTGACGCTGAGGAACGAAAGCGTGGGGAGCAAACAGG	1.13474725823038e-05	2	0.563064349	FALSE
TACGGAGACCTCGAGCGTTACTCGGATTTACTGGGCGTAAAGGGTGAGCAGGCGGCCAAGTGTGTTAGGTGTGAAATCCCGGGGCTCAACCCCGGAACTGCGCCTAAAACTACTTGGCTAGAGTCTCGGAGAGGACAGTGGAATTCCAGGTGTAGCGGTGAAATGCGTAGATATCTGGAGGAACACCAGTGGCGAAGGCGACTGTCTGGACGAGTACTGACGCTCAATCACGAAAGCGTGGGTAGCGAAAGGG	4.58070286827589e-06	2	0.563064349	FALSE
TACGGAGGATCCAAGCGTTATCCGGAATCATTGGGTTTAAAGGGTCCGTAGGTGGATTGATAAGTCAGAGGTGAAATCCTGCAGCTCAACTGTAGAACTGCCTTTGATACTGTTAATCTTGAGTCATTATGAAGTGGTTAGAATGTGTAGTGTAGCGGTGAAATGCATAGATATTACACAGAATACCGATTGCGAAGGCAGATCACTAATAATGTACTGACACTGAGGGACGAAAGCGTGGGGAGCGAACAGG	6.3064108163191e-06	2	0.563064349	FALSE
GACGCTCTTCCGATCTAGTGCCAGCCGCCGCGGTAACAGAAGCCAAGGCCACTGACCAGGCTGAAAAGGGTTGTTTATTCAGTGGGCCTATATATAGTTAGCGTTTCACTGTTTTTCATGTGATGACATAATGTCTTTTAACTAAATCTTTAACAGATGTGATTCAACAACATGTTTTTCATTAGAAACCCCCGTAGTCCAAGATCGGAAGAGCACACGTCTGAACTCCAGTCACTCTCTATGATCTCGTATGCCG	5.03065341825223e-06	2	0.563064349	FALSE
TACGGGAGATGCAAGCGTTATCCGGAATTATTGGGCGTAAAGCGTCCGCAGGTGGCCATACAAGTCCGCTGTCAAAGCCCACGGCTTAACCGTGGAAAGGCAGTAGAAACTGTAAGGCTAGAGTGCGGTAGGGGTAGGGGGAATTCCCGGTGTAGCGGTGAAATGCGTAGATATCGGGAAGAACACCAGCGGCGAAAGCGCCCTACTGGGCCGCAACTGACACTCATGGACGAAAGCTAGGGGAGCGAAAGGG	4.95595256364112e-06	2	0.563064349	FALSE
TACGGGAGGGGCAAGCGTTATCCGGAATAATTGGGCGTAAAGGGTTCGTAGACTGTAATACAAGTTATTTGTTAAATTTTATAACTTAATTATACATTAGCATATAATACTGTTTTACTTGAGTTTTTTTCAGAAAAGTAGAATTCTATAAGAAGAGGTGATACTTGTAGATATATAGAGGAATACCATTAGCGAAAGCGGCTTTTTAGTAAAAACTGACGTTGAGGGACGAAAGTGTAGGTAGCAAACAGG	4.8470754008015e-06	2	0.563064349	FALSE
TACGAAGGTCCCAAGCGTTGTTCGGAATAACTGGGCGTAAAGCGTGTGTAGGCTGCGCGGAAAGTCAGATGTGAAAGCCCGGGGCTCAACCTCGGAACTGCATCTGATACTCCCGTGCTAGAGTAATGGAGAGGTAAGTGGAATTCTCGGTGTAGCAGTGAAATGCGTAGATATCGAGAGGAACATCAATGGCGAAGGCAACTTACTGGACATTCACTGACGCTCAGACACGAAGGCTAGGGGAGCGAAAGGG	1.6925409806899e-05	2	0.563064349	FALSE
TACGAAGGGTGCAAGCGTTACTCGGAATTACTGGGCGTAAAGCGTGCGTAGGTGGTCTGTTAAGTCTGATGTGAAAGCCCTGGGCTCAACCTGGGAATGGCATTGGAAACTGGCGGGCTAGAGTGCGGTAGAGGGTAGTGGAATTCCCGGTGTAGCAGTGAAATGCGTAGAGATCGGGAGGAACATTCGTGGCGAAGGCGGCTACCTGGACCAGCACTGACACTGAGGCACGAAAGCGTGGGGAGCAAACAGG	3.82463911748015e-06	2	0.563064349	FALSE
TACGGAGGGTGCAAGCGTTAATCGGAATTACTGGGCGTAAAGCGCGCGTAGGCGGTTTATTAAGTCAGATGTGAAAGCCCTGGGCTCAACCTGGGAACTGCATTTGAAACTGATAAACTAGAGTGTGTGAGAGGTGAGTGGAATTTCCAGTGTAGCGGTGAAATGCGTAGAGATTGGAAGGAACATCAGTGGCGAAGGCGACTCACTGGCATAACACTGACGCTGAGGTGCGAAAGCGTGGGTAGCAAACAGG	1.84779756874347e-05	2	0.563064349	FALSE
GATCTGTGTCAGCAGCCGCGGTAATGAAGTTGGACTCCAAGTTCAAACTTCGCAACGTCTTGTTCTCCCGCAGCATTTCACTGAACGCCTGGGAGAGAGGAAGGAGGCAGAAAACAAATCTATGTAAATATAAATGTGTGTGTAAATAAAAAAGTGGAGTCATCAGGTGTCAACAAAGCAATTAGATACCCTCGTAGTCCAGATCGGAAGAGCACACGTCTGAACTCCAGTCACTGAGTACGAT	3.808295722015e-05	2	0.563064349	FALSE
TACGGAGGATGCAAGCGTTATCCGGAATTATTGGGCGTAAAGCGTCCGTAGGTGGTTTTTCAAGTCTGCTGTCAAAGACCGTGGCTTAACCACGGAAAGGCGGTGGAAACTGAAAGACTAGAGTTCGGTAGGGGTAGCGGGAATTCCCAGTGTAGCGGTGAAATGCGTAGATATTGGGAAGAACATCGGTGGCGAAGGCGCGCTACTGGACCGAAACTGACACTCAGAGGACGAAAGCTAGGGTAGCGAAAGGG	6.05021912319287e-06	2	0.563064349	FALSE
TACGGAGGATGCGAGCGTTATCCGGAATCATTGGGTTTAAAGGGTCCGTAGGTGGACTAGTAAGTCAGAGGTGAAATCCTGCAGCTTAACTGTAGAACTGCCTTTGATACTGCTGGTCTTGAATTATTGTGAAGTGGTTAGAATATGTAGTGTAGCGGTGAAATGCATAGATATTACATAGAATACCAATTGCGAAGGCAGATCACTAACAATATATTGACACTGATGGACGAAAGCGTGGGGAGCGAACGGG	2.16385878130172e-05	2	0.563064349	FALSE
CCAGAACTCAGCTAGTGCAAACCCCAGCTCCAGGGAATCTGACAGCTCTGGCTCCTTGGTGGTTTAGCAGACTTTCTGTTGCTGCCATTACGCAGGTTAGACCCGGCGCTGCTGCTGGCCACCAGCTGATTATGACACCCGATGCTGGAGGGTTTGCAATGAATTTGAGCCGCTATAGACGCTCCTCCTGAGGAAGAGGTTCACAGCAGTAAGGAGTGAGGTGGGCGGACCTTGTTTTGGCTGGCTAGCTAATTCTAGTCTTCACAACTGACAAACAGAGAGAGCGAGCAAGGCAAGGAGAGGCTGAGTAAATTCTCTGCATGCAATATAAGATTAAATAAATCAATCAGTGT	1.36898241949759e-05	2	0.563064349	FALSE
TACGGAGGGTGCAAGCGTTATCCGGAATTACTGGGTTTAAAGGGTCCGCAGGCGGGCTAATAAGTCAGTGGTGAAATCCCATGGCTCAACCATGGAACTGCCATTGATACTGTTAGTCTTGAGTTAGGTGGAAGTTGGCGGAATACAGCATGTAGCGGTGAAATGCGTAGATATGCTGTAGAACACCGATTGCGAAGGCAGCTGACTATACCTACACTGACGCTGATGGACGAAAGCGTGGGGAGCGAACAGG	1.22155329741413e-05	2	0.563064349	FALSE
TACGGAGGGTGCGAGCGTTAATCGGAATTACTGGGCGTAAAGCGCGCGTAGGCGGTTTGTTAAGTCAGCTGTGAAAGCCCTGGGCTCAACCTGGGAACTGCAGTTGATACTGGCGAGCTAGAGTACGAGAGAGGGAGGTAGAATTCCACGTGTAGCGGTGAAATGCGTAGATATGTGGAGGAATACCAGTGGCGAAGGCGGCCTCCTGGCTCGATACTGACGCTGAGGTGCGAAAGCGTGGGGAGCAAACAGG	2.41108785317996e-05	2	0.563064349	FALSE
TACGGAGGATCCGAGCGTTATCCGGATTTATTGGGTTTAAAGGGTGCGTAGGTGGCCTATTAAGTCAGTGGTGAAATTCGATAGCTCAACTATCGTTTGTCCAATGAAACTGATAAGCTAGAGATTGGATGCAGCAGGCGGAATGTGTAGTGTAGCGGTGAAATGCATAGATATTACACAGAACCCCGATTGCGAAGGCAGCTTGCTAATCCACATCTGACACTGATGCACGAAAGCGTGGGGATCAAACAGG	6.11089733495015e-06	2	0.563064349	FALSE
TACGGAGGGTGCAAGCGTTAATCGGAATTACTGGGCGTAAAGCGCGCGTAGGCGGCTTGCTAAGCTAGATGTGAAAGCCCCGGGCTCAACCTGGGAACTGCATTTAGAACTGGCAGGCTAGAGTACAGCAGAGGAGTGTGGAATTTCAGGTGTAGCGGTGAAATGCGTAGAGATCTGAAGGAACATCAGTGGCGAAGGCGACACTCTGGGCTGATACTGACGCTGAGGTGCGAAAGCGTGGGGAGCAAACAGG	5.7487464748863e-06	2	0.563064349	FALSE
GACGGAGGATGCAAGCGTTATCCGGAATTATTGGGCGTAAAGCGTCTGTAGGTGGCCGTTCAAGTCTGCTGTTAAAGGTCGGGGCTCAACTCCGGAGTGGCAGTGGAAACTGAGTAGCTAGAGTGCGGTAGGGGTAGAGGGAATTCCCAGTGTAGCGGTGAAATGCGTAGATATTGGGAAGAACACCAGTGGCGAAGGCGCTCTACTGGGCCGCAACTGACACTGAGGGACGAAAGCTAGGGGAGCGAATGGG	6.07765847259524e-06	2	0.563064349	FALSE
TACGGGGGATGCAAGCGTTATCCGGAATCATTGGGCGTAAAGCGCCTGTAGGTGGTTTAGTAAGTCTGCTGTTAAAGCCTAGGGCTTAACCCTAGAAAAGCAATGGAAACTACTAGGCTAGAGTATGGTAGGGGTAGAGGGAATTTCTAGTGTAGCGGTGAAATGCGTAGATATTAGAAAGAACACCGGTGGCGAAAGCGCTCTACTGGACCATTACTGACACTCAGAGGCGAAAGCTAGGGTAGCAAAAGGG	6.41897097569404e-06	2	0.563064349	FALSE
TACGGAGGGTGCAAGCGTTATCCGGAATCACTGGGTTTAAAGGGTGCGTAGGCGGTCTAATAAGTCAGAGGTGAAAGGTTGTCGCTTAACGATAAAATTGCCTTTGATACTGTTAGACTTGAATCAGAATGAGGTTGGCGGAATGTGACATGTAGCGGTGAAATGCATAGATATGTCATGGAACACCGATTGCGAAGGCAGCTAACTGGCACTAGATTGACGCTGAGGCACGAAAGCGTGGGGAGCGAACAGG	2.01684173280411e-05	2	0.563064349	FALSE
TACGTAGGTGGCGAGCGTTATTCGGATTTACTGGGCGTAAAGGGTCCGTAGGGGGATTTTTAAGTCAGATGTGAAATTTCAGGGCTCAACCCTGAACCTGCATTTGAAACTGAAGATCTAGAGTTCGGTAGAGGTAAGTGGAATTTGTGGTGTAGCGGTGGAATGCGTAGATATCACAAGGAACATCAAAGGCGAAAGCAGCTTACTGGGCCGCAACTGACCCTGAGGGACGAAAGCTAAGGTAGCGAAAAGG	7.72192106932225e-06	2	0.563064349	FALSE
TACGGGAGGGGCAAGCGTTATTTGGAATTACTGGGCGTAAAGAGTTCGTAGACTGTATTATAAGTTAATTGTTAAAGGTTAAATTTCAAGTTTAAAACAGCAATTAATACTATCTTACTTGAGTTTTAATTAGAAGAATAGAATTCCATGTGAAGAAGTAATATTCGTAGATATGTGGAGGAATACCATTAGTGAAGACGATTCTTTATAAAAAACTGACGTTGAGGAACGAAAGTATAGGTAGCAAACAGG	8.46534202758238e-06	2	0.563064349	FALSE
TACGGAGGGTGCAAGCGTTATCCGGAATCACTGGGTTTAAAGGGTACGTAGGCGGTTTTATAAGTCAGACGTCAAAGGCTGTAGCTAAACTATGGTACGCGTTTGAAACTATAAGACTTGAATATGTTCGAGGTGTGTGGAATGGGTCATGTAGCGGTGAAATGCATAGATATGACTTAGAACACCGATAGCGAAGGCAGCACACTAGGGCATTATTGACGCTGAGGTACGAAAGCGTGGGTAGCGAACAGG	3.93132649900988e-06	2	0.563064349	FALSE
TACGGAGGATTCAAGCGTTATCCGGATTTATTGGGTTTAAAGGGTGCGTAGGCGGTCTTGTAAGTTAGAGGTGAAATCCCGAGGCTCAACCTTGGAACTGCCTCTGATACTGCTCGACTAGAGAATAGATGCTGTGGGCGGAATGTGTAGTGTAGCGGTGAAATGCTTAGATATTACACAGAACACCGATTGCGAAGGCAGCTCACAAAGCTATTTCTGACGCTGATGCACGAAAGCGTGGGTAGCAAACAGG	6.56328127544077e-06	2	0.563064349	FALSE
TACGGAGGACACAAGCGTTACTCGGAATCACTGGGCGTAAAGAGCGTGTAGGCGGGTGAATAAGTTTGAAGTGAAATCCTATAGCTTAACTATAGAACTGCTTTGAAAACTGTTTACCTAGAGTATGGGAGAGGTAGATGGAATTTCTGGTGTAGGGGTAAAATCCGTAGAGATCAGAAGGAATACCGATTGCGAAGGCGATCTGCTGGAACATAACTGACGCTGAGACGCGAAAGCGTGGGGAGCAAACAGG	7.56859801896132e-06	2	0.563064349	FALSE
TTAGTTCCGCCTCCGAGACTACTATCATGACAGGTAGGAGCCAAAAACTAGCATGTTAAACAGCTAGAAATTAAATTGACAGTTAAGGAACAGGCAGGAACATCACCAGCTGCCATATTTATCACGAATACAGGATTCTTGGTATTTTAGTTTAAACTTATTCCCAGGTGAGCAAATATTTAAGTTTTTCACATCCCTTTACCAGCTTCAGTATGAGGCACACCAGGCTTTCAGCTATTCAAATGTAAACTCGTCTGCTTTAAT	1.32074164654864e-05	2	0.563064349	FALSE
TACGGAGGATGCAAGCGTTATTCGGAATTATTGGGCGTAAAGCGTTTGTAGGTGGCTTTTTAAGTCTACTGTTAAATGTTAAGGCTTAACCTTGAATAAGCGGTTAGAAACTAAAAAGCTTGAGTTTAGTAAAGGTAGAGGGAATTCTCGGTGTAGTGGTGAAATGCGTAGATATCGAGAAGAACACCAGCGGCGAAAGCGCTCTACTGGGCTAAAACTGACACTGAGAGACGAAAGCTTGGGTAGCGAATAGG	2.22708204782512e-05	2	0.563064349	FALSE
GATCTGTGTCAGCAGCCGCGGTAATGAAGTTGGACTCCAAGTTCAAACTTCGCAACGTCTTGTTCTCCCGCAGCATTTCACTGAACGCCTGGGAGAGAGGAAGGAGGCAGAAAACAAATCTATGTAAATATAAATGTGTGTGTAAATAAAAAAGTGGAGTCATCAGGTGTCAACAAAGCAATTAGAAACCCCCGTAGTCCAGATCGGAAGAGCACACGTCTGAACTCCAGTCACTATAGCGAAT	1.89394041438005e-05	2	0.563064349	FALSE
TACGGAGGGTGCGAGCGTTAATCGGAATTACTGGGCGTAAAGCGCGCGTAGGCGGCTTTGTAAGTCGGATGTGAAAGCCCTGGGCTTAACCTGGGAATTGCATTCGATACTGCAGAGCTAGAGTATGGTAGAGGGAAGTGGAATTTCCGGTGTAGCGGTGAAATGCGTAGATATCGGAAGGAACACCAGTGGCGAAGGCGACTTCCTGGGCCAATACTGACGCTGAGGTGCGAAAGCGTGGGGAGCAAACAGG	1.295114411422e-05	2	0.563064349	FALSE
TACGGAGGGTGCGAGCGTTAATCGGAATTACTGGGCGTAAAGCGCATGCAGGTGGTTTGTTAAGTCAGATGTGAAAGCCCGGGGCTCAACCTCGGAATAGCATTTGAAACTGTCAGACTAGAGTCTTGTAGAGGGGGGTAGAATTTCAGGTGTAGCGGTGAAATGCGTAGAGATCTGAAGGAATACCGGTGGCGAAGGCGGCCCCCTGGACAGAGACTGACACTCAGATGCGAAAGCGTGGGGAGCAAACAGG	5.06895075132424e-06	2	0.563064349	FALSE
TACGGAGGGTGCGAGCGTTAATCGGAATTACTGGGCGTAAAGCGCGCGTAGGCGGCTTAGTCAGTCAGATGTGAAAGCCCTGGGCTCAACCTAGGAACTACATTTGATACTGCTAGGCTCGAGTATGGTAGAGGCAAGTAGAATTTCCAGTGTAGCAGTGAAATGCGTAGAGATTGGAAGGAATATCAATGGCGAAGGCAGCTTGCTGGACCAATACTGACGCTGAGGTGCGAAAGCGTGGGTAGCGAACGGG	1.16257363864707e-05	2	0.563064349	FALSE
TACGGAGGGTGCAAGCGTTAATCGGAATTACTGGGCGTAAAGCGCGCGTAGGCGGAAGTTTAAGTCAGATGTGAAAGCCCTGGGCTCAACCTGGGAACTGCATTTGATACTGGGCTTCTAGAGTACAGTAGAGGGGGGTGGAATTTCAGGTGTAGCGGTGAAATGCGTAGAGATCTGAAGGAACATCAGTGGCGAAGGCGACCCCCTGGACTGATACTGACGCTGAGGTGCGAAAGCGTGGGTAGCGAACAGG	4.49428027598719e-06	2	0.563064349	FALSE
TACGTAGGTGGCGAGCGTTATTCGGATTTACTGGGCGTAAAGGGTCCGTAGGGGGATACATAAGTTTGATGTGAAATTTCGAGGCTCAACCTCGAACCTGCATTGAAAACTGTGTATCTGGAATTCGGTAGAGGTAAGTGGAATTTGTGGTGTAGCGGTGGAATGCGTAGATATCACAAGGAACATCAAAGGCGAAGGCAGCTTACTGGGCCGATATTGACCCTGAGGGACGAAAGCTAAGGTAGCGAAAAGG	9.049353640872e-06	2	0.563064349	FALSE
TACGGAGGGGGCAAGCGTTATTCGGAATTATTGGGCGTAAAGGGCGCGTAGGCGGCTTGGCAAGTCAAAGGTGAAATCCCTCGGCTCAACCGAGGAACTGCCTTTGAAACTGCCTGGCTAGAGGCTGGGAGGGGGTAGCGGAATTCCCGGTGTAGCGGTGAAATGCGTAGATATCGGGAGGAACACCAGTGGCGAAGGCGGCTACCTGGACCAGTTCTGACGCTGAGGCGCGAAAGCGTGGGGAGCAAACAGG	5.71665753238141e-06	2	0.563064349	FALSE
GACAGGAGGAGCAAGTGTTATTCAGAATTATTGGGCGTAAAGGGCATGTAGGTGGATAGTTGTTGTTGATTGTGCCATTCCAATTGTTAGCATTGGGTTTGCAATCAATACACTTTATCTTGAGATCAAAAGAGGAAGATAGAATTTCTAGTGGAGAGGTTAAATTCTTAGATATTAGAAGGAATATCAAGTGCGAAGGCAATTTTCTGGTTTGTATCTGACACTGAGGTGCGAAAGCGTGGGGAGCAAACAGG	4.93789089647954e-06	2	0.563064349	FALSE
GACGCTCTTCCGATCTAGTGTCAGCAGCCGCGGTAACAGAAGCCAAGGCCACTGACCAGGCTGAAAAGGGTTGTTTATTCAGTGGGCCTATATATAGTTAGCGTTTCACTGTTTTTCATGTGATGACATAATGTCTTTTAACTAAATCTTTAACAGATGTGATTCAACAACATGTTTTTCATTAGAAACCCCCGTAGTCCAAGATCGGAAGAGCACACGTCTGAACTCCAGTCACTCTCTATGATCTCGTATGCCG	4.76584086317122e-06	2	0.563064349	FALSE
TACGTAGGGTGCAAGCGTTAATCGGAATTACTGGGCGTAAAGCGTGCGCAGGCGGCTTTGCAAGACAGATGTGAAATCCCCGGGCTTAACCTGGGAACTGCATTTGTGACTGCATGGCTGGAGTGCGGCAGAGGGGGATGGAATTCCGCGTGTAGCAGTGAAATGCGTAGATATGCGGAGGAACACCGATGGCGAAGGCAATCCCCTGGGCCTGCACTGACGCTCATGCACGAAAGCGTGGGGAGCAAACAGG	5.3218071587358e-06	2	0.563064349	FALSE
TACGTAGGGGGCGAGCGTTATCCGGAATTATTGGGCGTAAAGAGTGCGTAGGTGGTTTTGTAAGCGTGAGGTGAAAGGCAGTGGCTCAACCATTGTTAGCCTTGCGAACTGCGAGACTTGAGTGCAGGAGAGGAAAGCGGAATTCCTAGTGTAGCGGTGAAATGCGTAGATATTAGGAGGAACACCAGTGGCGAAGGCGGCTTTCTGGACTGAGACTGACACTGAGGCACGAAAGCGTGGGGAGCAAACAGG	3.82781993441436e-06	2	0.563064349	FALSE
TACGAAGGTGGCGAGCGTTGTTCGGATTTACTGGGCGTAAAGAGCACGTAGGCGGTTGGGTAAGCCTCTTGGGAAAGCTCCCGGCTTAACCGGGAAAGTTCGAGGGGAACTACTCAGCTAGAGGACGGGAGAGGAGCGCGGAATTCCCGGTGTAGCGGTGAAATGCGTAGATATCGGGAAGAAGGCCGGTGGCGAAGGCGGCGCTCTGGAACGTACCTGACGCTGAGGTGCGAAAGCGTGGGGAGCAAACAGG	1.35005328153386e-05	2	0.563064349	FALSE
TACGGAGGGTGCAAGCGTTAATCGGAATTACTGGGCGTAAAGCGCGCGTAGGTGGTTTGGTCAGTTGGATGTGAAAGCCCCGGGCTCAACCTGGGAACTGCATTCAATACTGCCAGACTAGAGTATGAGAGAGGGGGGTAGAATTCCTAGTGTAGCGGTGAAATGCGTAGATATTAGGAGGAATACCAGTGGCGAAGGCGGCCCCCTGGCTTAATACTGACGCTGAGGTGCGAAAGCGTGGGTAGCGAACAGG	6.71796104011527e-06	2	0.563064349	FALSE
TACGGAGGGGACAAGCGTTATTCGGAATTATTGGGCGTAAAGGGTGCGCAGGCTGCGTGTTAAGTGAGAAGTGAAAGCCCACGGCTCAACCGTGGAACGGCTTCTCATACTGGCATGCTAGAGTATGGGAGAGGAAAGTGGAATTTCCGGTGTAGCGGTGAAATGCGTAGAGATCGGAAGGAACACCAGTGGCGAAGGCGGCTTTCTGGACCATAACTGACGCTGAGGCACGAAAGCGTGGGGAGCAAACAGG	5.74838085877776e-06	2	0.563064349	FALSE
GATCTGTGTCAGCCGCCGCGGTAATGAAGTTGGACTCCAAGTTCAAACTTCGCAACGTCTTGTTCTCCCGCAGCATTTCACTGAACGCCTGGGAGAGAGGAAGGAGGCAGAAAACAAATCTATGTAAATATAAATGTGTGTGTAAATAAAAAAGTGGAGTCATCAGGTGTCAACAAAGCAATTAGATACCCTCGTAGTCCAGATCGGAAGAGCACACGTCTGAACTCCAGTCACTGAGTACGAT	3.48550855638753e-05	2	0.563064349	FALSE
TACGGAGGATCCAAGCGTTATCCGGAATCATTGGGTTTAAAGGGTCCGTAGGTGGGCTTGTAAGTCAGAGGTGAAATCCTGCAGCTTAACTGTAGAACTGCCTTTGATACTGCTGGCCTTGAATCATTATGAAGTGGTTAGAATATGTAGTGTAGCGGTGAAATGCATAGATATTACATAGAATACCAATTGCGAAGGCAGATCACTAATAATGTATTGACACTGATGGACGAAAGCGTAGGTAGCGAACGGG	4.26832498695921e-06	2	0.563064349	FALSE
TACGGAGGGTCCAAGCGTTATCCGGAATTATTGGGTTTAAAGGGTTCGCAGGCGGTCTTATAAGTCAGTGGTGAAATCCTATCGCTTAACGATAGAACTGCCATTGATACTGTAAGACTTGAATTTAGTTGGCGTAGGCGGAATGAGTAGTGTAGCGGTGAAATGCATAGATATTACTCAGAACACCGATAGCGAAGGCAGCTTACGAAGCTACAATTGACGCTCATGAACGAAAGCGTGGGGAGCGAACAGG	9.15678086964839e-06	2	0.563064349	FALSE
TACGGAGGGTGCGAGCGTTAATCGGAATTACTGGGCGTAAAGCGCGCGTAGGCGGCTTGGTAAGTCGGTTGTGAAAGCCCTGGGCTTAACCTGGGAATTGCATCCGATACTGCCTGGCTAGAGTATGGTAGAGGGTAGTGGAATTCCTGGTGTAGCGGTGAAATGCGTAGATATCAGGAGGAACATCAGTGGCGAAGGCGGCTACCTGGACCAATACTGACGCTGAGGTGCGAAAGCGTGGGGAGCAAACAGG	1.05716779603466e-05	2	0.563064349	FALSE
GACGCTCTTCCGATCTAGTGTCAGCAGCCGCGGTAACAGAAGCCAAGGCCACTGACCAGGCTGAAAAGGGTTGTTTATTCAGTGGGCCTATATATAGTTAGCGTTTCACTGTTTTTCATGTGATGACATAATGTCTTTTAACTAAATCTTTAACAGATGTGATTCAACAACATGTTTTTCATTAGATACCCTTGTAGTCCAAGATCGGAAGAGCACACGTCTGAACTCCAGTCACTCTCTATGATCTCGTATGCCG	4.89785457656824e-06	2	0.563064349	FALSE
TACGGAGGAGGCAAGCGTTATCCGGAATTATTGGGCGTAAAGCGTTCGTAGGTAGCCGTTCAAGTCTGCTGTCAAAGACCCGGGCTTAACTCGGGAAAGGCAGTGGAAACTGAATAGCTAGAGTGCGGTAGGGGTAGAGGGAATTCCCGGTGTAGCGGTGAAATGCGTAGATATCGGGAAGAACACCGGCGGCGAAAGCGCTCTACTGGGCCGCAACTGACACTGAGGGACGAAAGCTAGGGGAGCGAATGGG	3.42185425687889e-06	2	0.563064349	FALSE
TACGGAGGATGCAAGCGTTATCCGGAATCATTGGGCGTAAAGCGTCCGCAGGTGGTCATTCAAGTCTGCTGTTAAAGACAGAAGCTCAACTTCTGATAAGCGGTGGAAACTGGATGACTAGAGTATGGTAGGGGTCGAGGGAATTCCCAGTGTAGCGGTGAAATGCGTAGATATTGGGAAGAACACCAGTGGCGAAGGCGCTCGACTGGGCCATAACTGACACTCAGGGACGAAAGCTAGGGTAGCGAAAGGG	5.62398767331269e-06	2	0.563064349	FALSE
TACGGAGGATTCGAGCGTTATCCGGATTTATTGGGTTTAAAGGGTGCGTAGGTGGCATATTAAGTCAGTGGTTAAAGATAAAGGCTCAACCTTTGGAGTGCCATTGAAACTGATAAGCTAGAGAGTGGATGCAGCAGGCGGAATGTGTAGTGTAGCGGTGAAATGCATAGATATTACACAGAACACCGATTGCGAAGGCAGCTTGCTAATCCATATCTGACACTGAGGCACGAAAGCGTGGGGATCAAACAGG	1.6887907401364e-05	2	0.563064349	FALSE
TACGTAGGGTCCGAGCGTTGTCCGGAATTATTGGGCGTAAAGGGCTCGTAGGCGGTTTGTCACGTCGGAAGTGAAAACTCAGGGCTCAACCCTGAGCGTGCTTACGATACGGGCAAACTAGAGGTATGCAGGGGAGAACGGAATTCCTGGTGTAGCGGTGGAATGCGCAGATATCAGGAGGAACACCGGTGGCGAAGGCGGTTCTCTGGGCATTACCTGACGCTGAGGAGCGAAAGCATGGGGAGCGAACAGG	2.87032646480303e-05	2	0.563064349	FALSE
TACGGAGGGTGCGAGCGTTGTCCGGATTTATTGGGTTTAAAGGGTGCGTAGGCGGGCTTATAAGTCAGTGGTGAAAGTATGTCGCTTAACGATATAATTGCCATTGAAACTGTAGGTCTTGAATACTGTAGAGGTTGGCGGAATTCCGCATGTAGCGGTGAAATGCATAGATATGCGGAGGAACACCGAAAGAGAAGTCAGCTAACTGGGCAGATATTGACGCTGAGGAACGAAAGCGTGGGGATCGAACAGG	1.50607606348615e-05	2	0.563064349	FALSE
TACGGAGGGTGCAAGCGTTATCCGGATTTATTGGGTTTAAAGGGTCCGTAGGCGGACTTATAAGTCAGTGGTGAAATCCTGTCGCTTAACGATAGAACTGCCATTGATACTGTAAGTCTTGAGTATATTTGAGGTAGCTGGAATAAGTAGTGTAGCGGTGAAATGCATAGATATTACTTAGAACACCAATTGCGAAGGCAGGTTACCAAGATATAACTGACGCTGAGGGACGAAAGCGTGGGTAGCGAACAGG	2.88343455609466e-06	2	0.563064349	FALSE
TACGGAGGGGGCGAGCGTTGTTCGGAATTACTGGGCGTAAAGCGCGCGTAGGCGGATGCTCAAGTCAGAGGTGAAATCCCGGGGCTCAACCCCGGAACTGCCTTTGATACTGGGCATCTAGAGTTCGGGAGAGGGTAGTGGAATTCCTAGTGTAGAGGTGAAATTCGTAGATATTAGGAAGAACACCAGTGGCGAAGGCGGCTACCTGGACCGATACTGACGCTGAGGTGCGAAAGCGTGGGGAGCAAACAGG	3.30093254702086e-06	2	0.563064349	FALSE
TACTGAAGGTGCAAGCGTTAATCGGAATTACTGGGCGTAAAGCGCGCGTAGGCGGCTTGTTAAGTCGGATGTGAAAGCCCTGGGCTCAACCTGGGAACTGCATTCGATACTGGCAGGCTAGAGTATGTTAGAGGGAAGTGGAATTCCGGGTGTAGCGGTGAAATGCGTAGATATCCGGAGGAACACCAATGGCGAAGGCAACTTCCTGGGACAATACTGACGCTGAGGTGCGAAAGCGTGGGGAGCAAACGGG	4.39430630188792e-06	2	0.563064349	FALSE
TACGTAGGGTGCGAGCGTTAATCGGATTTACTGGGCGTAAAGGGTGTGTAGGCGGATAGTTAAGTTAGGTGTGAAATACCTGGGCTTAACCGAGGAGCAGCATTTAAAACTGACTATCTAGAGTAAGGCAGAGGGGGGTGGAATTCCATGTGTAGCAGTGAAATGCGTAGAGATATGGAGGAACACCGATGGCGAAGGCAGCCCCCTGGGTTATTACTGACGCTGAGGCACGAAAGCGTGGGGAGCAAACAGG	1.08102378545972e-05	2	0.563064349	FALSE
GACGGAGGATGCAAGTGTTATCCGGAATCACTGGGCGTAAAGCGTCTGTAGGTTGTCAAATAAGTCAACTGTTAAATCTTGGGGCTCAACCTCAAAATCGCAGTCGAAACTATTAGACTAGAGTATAGTAGAGGTAAAGGGAATTTCCAGTGGAGCGGTGAAATGCGTAGAGATTGGAAAGAACACCGATGGCGAAGGCACTTTACTGGGCTATTACTGACACTCAGAGACGAAAGCTAGGGTAGCAAATGGG	1.21148905303133e-05	2	0.563064349	FALSE
TACGGAGGGTGCAAGCGTTAATCGGAATTACTGGGCGTAAAGCGCGCGTAGGCGGCTTCGTCAGTTGGGTGTGAAAGCCCCGGGCTTAACCTGGGAACTGCATCCAATACTGCGAGGCTAGAGTATGGTAGAGGGAAGTGGAATTCCAGGTGTAGCGGTGAAATGCGTAGATATCTGGAGGAACACCGGTGGCGAAGGCGGCTTCCTGGACCAATACTGACGCTGAGGTGCGAAAGCGTGGGGAGCAAACAGG	4.53839414608678e-06	2	0.563064349	FALSE
TACGGAAGGGGCAAGCGTTGTTCGGAATCATTGGGCGTAAAGGGCGCGTAGGCGGCCTCATATGTCTGTGGTGAAACTATACGGCTCAACCGTATCGAGCCACGGAAACTGTGAGGCTTGAGGCTGGGAGGGGCTGGTGGAATTCCCTGTGTAGCGGTGAAATGCGTAGAGATGGGGGAGAACACTCGTGGCGAAGGCGGCCAGCTGGACCAGTTCTGACGCTGAGGCGCGAAAGCGTGGGGAGCAAACAGG	7.74856449503016e-06	2	0.563064349	FALSE
TACGAAGGTCCCAAGCGTTATTCGGAATCACTGGGCGTAAAGGGAGCGTAGGCGGCGTGGAAAGTCAGATGTGAAATCCCGAGGCTTAACCTCGGAACTGCATCCGATACTCCCATGCTAGAGGACTGGAGAGGTGTTTGGAATTTTCGGTGTAGCAGTGAAATGCGTAGAGATCGAAAGGAAGACCAATGGCGAAGGCAGAACACTGGACAGTACCTGACGCTGAGGCTCGAAGGCTAGGGGAGCGAAAGGG	8.87719790420003e-06	2	0.563064349	FALSE
GACGCTCTTCCGATCTAGTGTCAGCCGCCGCGGTAACAGAAGCCAAGGCCACTGACCAGGCTGAAAAGGGTTGTTTATTCAGTGGGCCTATATATAGTTAGCGTTTCACTGTTTTTCATGTGATGACATAATGTCTTTTAACTAAATCTTTAACAGATGTGATTCAACAACATGTTTTTCATTAGAAACCCCCGTAGTCCAAGATCGGAAGAGCACACGTCTGAACTCCAGTCACTCTCTATGATCTCGTATGCCG	4.45712842072947e-06	2	0.563064349	FALSE
TACGGAGGGAGCTAGCGTTGTTCGGAATTACTGGGCGTAAAGAGCGTGTAGGCTGTTAGGTAAGTCAGAGGTGAAATCCCTAAGCTCAACTTAGGAACTGCCTTTGATACTATCTCACTAGAGATCGAGAGAAGTTAGCGGAATTCCAAGTGTAGAGGTGAAATTCGTAGATATTTGGAAGAACACCAGTGGCGAAAGCGGCTAACTGGCTCGTTTCTGACGCTGAGACGCGAAAGCGTGGGTAGCAAACAGG	1.83831158529655e-05	2	0.563064349	FALSE
TACGTAGGTCACGAACGTTGTCCGGAATTATTGGGCGTAAAGGGTCCGTAGGCCGTTTAGTCAGTCTCCTGTGAAATCTCTAGGCTCAACCTAGAGAGGTCGGGAGATACTGCTAAACTAGAGAATGTCAGAGGCAAGTGGAATTCCCGGTGTAGTGGTGAAATGCGTAGATATCGGGAGGAACATCAATGGCGAAAGCAGCTTGCTGGGGCATTTCTGACGCTGAGGGACGAAAGCGTGGGTAGCAAACCGG	3.00254230793229e-06	2	0.563064349	FALSE
TACGGAGGGTGCAAGCGTTATTCGGAATTATTGGGCGTAAAGGGCGCGTAGGCGGCCTGTTAAGTCATATGTGAAATTTTGGGGCTTAACCCCAAAGGTGCATATGATACTGGCAGGCTTGAGTATGGCAGAGGAAAGCGGAATTCCTGGTGTAGCGGTGAAATGCGTAGATATCAGGAGGAACACCGGTGGCGAAGGCGGCTTTCTGGACCAATACTGACGCTGATGCGCGAAGGCGTGGGTAGCAAACAGG	2.25270389360496e-05	2	0.563064349	FALSE
TACGGAGGGGGCAAGCGTTGCTCGGAATTACTGGGCGTAAAGGGTCCGCAGGCGGTTAAACAAGTTAGATGTGAAAGCTCAAGGCTCAACCTTGGAATTGCATCTAAAACTGTTTGACTAGAGTACAAGAGAGGTTGGCGGAATTCCCGGTGTAGCGGTGAAATGCGTAGATATCGGGAGGAACACCAGTGGCGAAGGCGGCCAACTGGCTTGGTACTGACGCTCAGGGACGAAAGCGTGGGTAGCGAACCGG	9.82664275469276e-06	2	0.563064349	FALSE
TACGGAGGGGGCGAGCGTTATTCGGAATCATTGGGCGTAAAGGGCACGTAGGCGGCTTGGCAAGTCAGTGGTGAAATCCCTCGGCTCAACCGAGGAACTGCCTCTGAAACTGCCTCGCTAGAGGCCGGGAGAGGGTGGTGGAATTCCCAGTGTAGCGGTGAAATGCGTAGATATTGGGAGGAACACCAGTGGCGAAGGCGGCCACCTGGACCGGTTCTGACGCTGAGGTGCGAAAGCGTGGGGAGCAAACAGG	4.71779099227009e-06	2	0.563064349	FALSE
GACGGAGGATGCAAGTGTTATCCGGAATCACTGGGCGTAAAGCGTCTGTAGGTGGTCAAATAAGTCAACTGTTAAATCTTGAGGCTCAACTTCAAAATCGCAGTTGAAACTATTAGACTAGAGTATAGTAGAGGTAAAGGGAATTTCCAGTGGAGCGGTGAAATGCGTAGAGATTGGAAAGAACACCGATGGCGAAAGCACTTTACTGGGCTATTACTAACACTGAGAGACGAAAGCTAGGGTAGCAAATGGG	1.10933214312153e-05	2	0.563064349	FALSE
TACGGAGGGTGCGAGCGTTGTCCGGATTTATTGGGTTTAAAGGGTGCGTAGGCGGCTGATTAAGTCAGCGGTGAAATCCAGGGGCTCAACCCCTGGCCTGCCGTTGATACTGGTCGGCTTGAGTTCTGCAGGGGCAGGCGGAATTTGTGATGTAGCGGTGAAATGCATAGATATCACAAGGAACACCGGAGGCGAAGGCGGCCTGCTTGGCAGAAACTGACGCTGAGGCACGAAAGCATGGGTAGCGAACAGG	4.47971563385339e-06	2	0.563064349	FALSE
TACGGAGGGTGCAAGCGTTAATCGGAATTACTGGGCGTAAAGCGAGCGTAGGCGGTTTGTTAAGTTGGCTGTGAAAGCCCCGGGCTTAACCTGGGATGGTCAGTCAAAACTGGCAAACTAGAATACAGTAGAGGGGTGTGGAATTTCCGGTGTAGCGGTGAAATGCGTAGAGATCGGAAGGAACACCAGTGGCGAAGGCGGCACCCTGGACTGATATTGACGCTGAGGTTCGAAAGCGTGGGGAGCAAACAGG	1.31290490674197e-05	2	0.563064349	FALSE
TACGGAGGGTGCGAGCGTTAATCGGAATTACTGGGCGTAAAGCGTGCGCAGGCGGTTCGTTAAGCCAGATGTGAAAGCCCCGGGCTCAACCTGGGAATTGCATTTGGAACTGGCGAACTAGAGTCTTGTAGAGGGGGGTAGAATTTCAGGTGTAGCGGTGAAATGCGTAGAGATCTGAAGGAATACCAGTGGCGAAGGCGGCCCCCTGGACAAAGACTGACGCTCATGCACGAAAGCGTGGGGAGCAAACAGG	1.14605805694162e-05	2	0.563064349	FALSE
TACGGAGGGTGCAAGCGTTGTCCGGATTTATTGGGTTTAAAGGGTACGCAGGCGGAGTATCAAGTCAGTGGTGAAATCCTACGGCTCAACCGTAGAACTGCCATTGATACTGATATTCTTGAGTGCATCTGAGGTGGTTGGAATGCGTAGTGTAGCGGTGAAATGCATAGAGATTACGCAGAACACCGATTGCGAAGGCAGATCACTAAGGTGTAACTGACGCTGAGGTACGAAAGCGTGGGGAGCGAACAGG	7.26705827123534e-06	2	0.563064349	FALSE
TACGGGAGTGGCAAGCGTTATCCGGAATTATTGGGCGTAAAGCGTCCGCAGGCGGCCCTACAAGTCTGCTGTTAAAAAGTGGAGCTTAACTCCATCATGGCAGTGGAAACTGTTGGGCTTGAGTGTGGTAGGGGCAGAGGGAATTCCCGGTGTAGCGGTGAAATGCGTAGATATCGGGAAGAACACCAGTGGCGAAGGCGCTCTGCTGGGCCATCACTGACGCTCATGGACGAAAGCCAGGGGAGCGAAAGGG	8.50047196684249e-06	2	0.563064349	FALSE
AACGGGAAGGGCGAACGTTATTCAGATTGATTGGGCGTAAAGAATATGTAGGTTGATTATTAATTTTTGATTGAAATTGTAAAGTTTATTTTTATAAAATTGAAAAAGTAATGATCTAGAGTTTAAACGAAGATTATAGAATTTTAAATGTAATGGTAAAATGTGTTGATATTTAAAGGAATCTCGATAGTGAAAACAATAATCTGGTTTAAAACTGACACTGAGATATTAAAGTATGGGCATCAAAAGGG	6.0713460338714e-06	2	0.563064349	FALSE
TACGTAGGGGGCAAGCGTTGTTCGGATTTACTGGGCGTAAAGGGTGCGTAGGCGGCGTGGCAAGTCACTTGTGAAATCTCCGGGCTTAACTCGGAACGGCCAAGTGATACTGCTGTGCTAGAGTGCAGGAAGGGCAACTGGAATTCTTGGTGTAGCGGTGAAATGCGTAGATATCAAGAGGAACACCTGAGGCGAAGGCGAGTTGCTAGACTGACACTGACGCTGAGGCACGAAAGCCAGGGGAGCGAACGGG	1.02737552492675e-05	2	0.563064349	FALSE
TACGGAGGGTGCAAGCGTTATCCGGAATCACTGGGTTTAAAGGGTACGTAGGCGGTTTAATAAGTCAGATGTGAAATGTCGGAGCTTAACTTCGGATCTGCATTTGAAACTGTTAAACTTGAATTGGGTGGAAGTGCATGGAATGCATCATGTAGCGGTGAAATGCTTAGATATGATGTAGAACACCAATAGCGAAGGCAGTGCACTACGCCTTGATTGACGCTGAGGTACGAAAGCGTGGGTAGCGAACAGG	1.03886798703833e-05	2	0.563064349	FALSE
TACGGAGGGTGCAAGCGTTATCCGGAATCACTGGGTTTAAAGGGTACGTAGGCGGTTTTATAAGTCAGACGTCAAAGGCCGTAGCTAAACTATGGTACGCGTTTGAAACTATAAGACTTGAATATGTTCGAGGTGTGTGGAATGGGTCATGTAGCGGTGAAATGCATAGATATGACTTAGAACACCGATAGCGAAGGCAGCACACTAGGGCATTATTGACGCTGAGGTACGAAAGCGTGGGTAGCGAACAGG	4.3991199139745e-06	2	0.563064349	FALSE
TACGGAGGGTGCAAGCGTTATCCGGAATCACTGGGTTTAAAGGGTGCGTAGGCGGCATTATTAGTCAGAGGTGAAAGCTTACAGCTTAACTGTGAAATTGCCTTTGAAACTGTAATGCTTGAATCACGTTGAGGTCAGCGGAATGTGGCATGTAGCGGTGAAATGCATAGATATGCCATAGAACACCAATTGCGAAGGCAGCTGGCTAGGCGTGTATTGACGCTGAGGCACGAAAGCGTGGGTAGCGAACAGG	4.74491164667623e-06	2	0.563064349	FALSE
TACGGAAGGTGCAAGCGTTATCCGGAATCACTGGGTTTAAAGGGTGCGTAGGCGGCATAGTAAGTCAGAGGTGAAATGTCTGGGCTAAACCGAGGCACTGCCTTTGATACTGCTAAGCTAGAATCAAGTTGAGGTAGGCGGAATGTGACATGTAGCGGTGAAATGCATAGATATGTCATAGAACACCAATTGCGTAGGCAGCTTGCTGGGCTTGAATTGACGCTGAGGCACGAAAGCGTGGGGAGCGAACAGG	1.56619326453336e-05	2	0.563064349	FALSE
GACGGAGGAGGCAAGCGTTATCCGGAATTATTGGGCGTAAAGCGTCCGCAGGTGGCCCACCAAGTCTGCTGTTAAATCCCAGGGCTCAACCCTGGAGCAGCAGTGGAAACTGGTGAGCTAGAGTGCGGTAGGGGCAGAGGGAATTCCCAGTGTAGCGGTGAAATGCGTAGATATTGGGAAGAACACCAGTGGCGAAGGCGCTCTGCTGGACCGCAACTGACACTCATGGACGAAAGCTAGGGGAGCGAAAGGG	9.18968326803512e-06	2	0.563064349	FALSE
TACGGAGGGTGCAAGCGTTAATCGGAATTACTGGGCGTAAAGCGCACGTAGGTGGTTTGGTAAGTCAGATGTGAAAGCCCCGGGCTCAACCTGGGAACTGCATTTGATACTGCTGAACTAGAGTATGGTAGAGGCAAGTGGAATTCCAGGTGTAGCGGTGAAATGCGTAGATATCTGGAGGAACATCAGTGGCGAAGGCGACTTGCTGGACCAATACTGACACTGAGGTGCGAAAGCGTGGGGAGCAAACAGG	4.73141290870246e-06	2	0.563064349	FALSE
TACGGAGGGTGCGAGCGTTAATCGGAATTACTGGGCGTAAAGCGCGCGTAGGCGGTCTTGTAAGTCGGATGTGAAATCCCCGGGCTTAACCTGGGAACTGCATTCGATACTGCTTGACTAGAGTATGGTAGAGGGAAGTGGAATTCCGGGTGTAGCGGTGAAATGCGTAGATATCCGGAGGAACACCAGTGGCGAAGGCGACTTCCTGGGCCAATACTGACGCTGAGGTGCGAAAGCGTGGGGAGCAAACAGG	4.18745950257323e-06	2	0.563064349	FALSE
TACGGAGGGTGCGAGCGTTAATCGGAATTACTGGGCGTAAAGCGCGCGTAGGCGGTTTGTTAAGCTAGATGTGAAATCCCTGGGCTCAACCTGGGAACTGCATTTAGAACTGGCAGGCTAGAGTACAAGAGAGGGTGGTGGAATTTCCAGTGTAGCGGTGAAATGCGTAGAGATTGGAAGGAACATCAGTGGCGAAGGCGGCCACCTGGATTGATACTGACGCTGAGGTGCGAAAGCGTGGGGAGCAAACAGG	9.69394115674799e-06	2	0.563064349	FALSE
TACGGGGGGTGCAAGCGTTATTCGGAATTACTGGGCGTAAAGAGCGCGTAGGCGGTCTCTTAAGTCAGATGTGAAAGCCCGGGGCTCAACCCCGGAAGTGCATTTGAAACTAAGGGACTTGAGTATGGGAGAGGGAAGTGGAATTCCTGGTGTAGCGGTGAAATGCGTAGATATCAGGAGGAACACCGGTGGCGAAGGCGACTTCCTGGACCAATACTGACGCTGAGGCGCGAAGGCGTGGGGAGCAAACAGG	1.30006178490689e-05	2	0.563064349	FALSE
TACGTAGGGTGCAAGCGTTGTCCGGATTTATTGGGTTTAAAGGGTGCGTAGGCGGATGCTTAAGTCTTGGGTGAAATCCTACCGCTTAACGGTAGAACTGCCTGAGAAACTGGGTGTCTTGAGTATAGTTGAGGTAGCTGGAATTGGTGGTGTAGCGGTGAAATGCATAGATACCACCAGGAACCCCTATTGCGAAGGCAAGTTACTAAGCTATAACTGACGCTGAGGCACGAAAGCGTGGGGAGCGAACAGG	9.69532006208013e-06	2	0.563064349	FALSE
GACGGAGGATGCAAGTGTTATCCGGAATCACTGGGCGTAAAGCGTTTGTAGGTGGTTTAGTAAGTCTATTATTAAAGCTTGAAGCTTAACTTCAAAAGTGTAATAGAAACTACTAAACTAGAGGATAGTAGGGGTAAAGGGAATTTCCAGTGGAGCGGTGAAATGCGTAGAGATTGGAAGGACCACCGATGGCGAAGGCACTTTACTGGGCTATTTCTGACACTAAGAGACGAAAGCTAGGGGAGCAAATGGG	5.01186406899599e-06	2	0.563064349	FALSE
AACGGGAAGGGCTAACGTTATACTAAATGACTGGGCGTATAGTATACTTAGATGAAAAATTATGTAAAAATTAAAAGTTAAAAATTCATTTTTTTACAATTTTTAAACAAATTTTTTTGAGTTTGTAAAAAGGTTATAGAATTTTTAGTGTAACGGTGAAATGTAATTATACTAAAAGGAATCTCAACGGTGTAAGCAATAACCTAAAAAGAACTGACATTGAAGTATTAAGGTATAGGTATCAAAAGGG	7.93950802909757e-06	2	0.563064349	FALSE
TACGGAGGGTCCAAGCGTTGTCCGGAATCACTGGGTGTAAAGGGTGCGCAGGCGGGCGTGTAAGTCAGGGGTGAAAGCCACCGGCCTAACCGGTGAATTGCCCTTGATACTGCACGTCTTGAGTCCCGGAGAGGCTATCGGAATTCGTGGTGTAGCGGTGAAATGCGTAAATATCACGAGGAACACCTGATGCGTAGGCAGATAGCTGGACGGGTACTGACGCTCAGGCACGAAAGCGTGGGGAGCGAACAGG	3.45311709238033e-06	2	0.563064349	FALSE
TACGGAGGGGGTTAGCGTTGTTCGGAATTACTGGGCGTAAAGCGCACGTAGGCGGATTAGAAAGTAGGGGGTGAAATCCCGGGGCTCAACCCCGGAACTGCCTTCTAAACTACTAGTCTAGAGTTCGAGAGAGGTGAGTGGAATTCCAAGTGTAGAGGTGAAATTCGTAGATATTTGGAGGAACACCAGTGGCGAAGGCGGCTCACTGGCTCGATACTGACGCTGAGGTGCGAAAGTGTGGGGAGCAAACAGG	5.84554719811126e-06	2	0.563064349	FALSE
TACGGAGGGAGCTAGCGTTGTTCGGAATTACTGGGCGTAAAGCGCGCGTAGGCGGCATACCAAGTCAGGGGTGAAATCCCGGGGCTCAACCCCGGAACTGCCCTTGAAACTGGTAAGCTAGAATATCGGAGAGGTAAGTGGAATTCCGAGTGTAGAGGTGAAATTCGTAGATATTCGGAAGAACACCAGTGGCGAAGGCGACTTACTGGACGATTATTGACGCTGAGGTGCGAAAGCGTGGGGAGCAAACAGG	6.41964473847318e-06	2	0.563064349	FALSE
TACCGGCAGCTCAAGTGGTCGTCGCTTTTATTGGGCCTAAAACGTCCGTAGCCTGTTTGGTAAATCTGTGGGTAAATCAACCTGCTCAACGGGTTGAATTCTGCAGAGACTGCCTCACTAGGGACCGGGAGAGGTGTGGGGTACTCGAGGGGTAGGGGTAAAATCCTGTCATCCTTCGAGGACCACCAGTTGCGAAGGCGCCACACTGGAACGGATTCGACGGTCAGGGACGAAGCCTAGGGGCACGAACCGG	6.48374012327906e-06	2	0.563064349	FALSE
TACGGAAGGTGCAAGCGTTATCCGGAATCACTGGGTTTAAAGGGTGCGTAGGCGGGCTAATCAGTCAGAAGTGAAAGCTCATCGCTTAACGATGGAATTGCTTTTGATACTGTTAGTCTTGAATTAGGTTGAGGTTAGCGGAATGTGTCATGTAGCGGTGAAATGCATAGATATGACATAGAACACCAATTGCGAAGGCAGCTGGCTAGACCTATATTGACGCTGAGGCACGAAAGCGTGGGGAGCGAACAGG	1.62282455387081e-05	2	0.563064349	FALSE
TACGAATGGAGCAAGCGTTGTTCGGAATCACTGGGCTTAAAGCGTATGCAGGCGGACTCGCAAGTCAGGAGTGAAATCCCGGGGCTCAACCCCGGAACTGCTCTTGAAACTGCAAGTCTAGAATACTGGAGAGGTCGGGAGAATTCCTAGTGTAGAGGTGAAATTCGCAGATATTAGGAGGAATACCAGTGGCGTAGGCGCCCGACTGGACAGTTATTGACGCTCAGATACGAAAGCGTGGGGAGCAAACAGG	8.8157496757191e-06	2	0.563064349	FALSE
GACGGAGGATGCAAGCGTTATCCGGAATTATTGGGCGTAAAGCGTCCGTAGGCGGTTTATCAAGTCTGCCGTTAAAGACTGCAGCTTAACTGTGGGCCGGCGGTGGAAACTGAAGAACTGGAGTACGGTAGGGGTAGAGGGAATTCCCAGTGTAGCGGTGAAATGCGTAGATATTGGGAAGAACACCAGTGGCGAAGGCGCTCTACTGGGCCGTAACTGACGCTGAGGGACGAAAGCTAGGGGAGCGAAAGGG	5.52246625700258e-06	2	0.563064349	FALSE
TACGGAGGATGCAAGTGTTATCCGGAATCACTGGGCGTAAAGAGTCTGTAGGTGGTTTAAAAAGTCTACTATTAAAGATTGAAGCTTAACTTCAGGAGTGTCGTAGAAACTTTTAAACTCGAGTATGATAGGGGTAGAGGGAATTTCCAGTGGAGCGGTGAAATGCGTAGATATTGGAAAGACCACCGATGGCGAAGGCACTCTACTGGGCCATTACTGACACTGAGAGACGAAAGCTAGGGTAGCAAATGGG	1.5315280561272e-05	2	0.563064349	FALSE
TACGAAGGTCCCAAGCGTTGTTCGGAATCACTGGGCGTAAAGCGTGCGTAGGCGGCGGGGTAAGTCAGATGTGAAAGGCGGGAGCTCAACTCCTGGAATGCGTCCGATACTGCCTTGCTAGAGTGGTGGAGGGGAGTCTGGAATTCTCGGTGTAGCAGTGAAATGCGTAGATATCGAGAGGAACGCTAGTGGCGAAGGCGAGACTCTGGACACTTACTGACGCTGAGGCACGAAGGCCAGGGTAGCGAAAGGG	3.41003463253495e-06	2	0.563064349	FALSE
TACGGAGGATGCAAGCGTTATCCGGAATCATTGGGTTTAAAGGGTCCGTAGGTGGATTAATAAGTCAGAGGTGAAATCCTGCAGCTTAACTGTAGAACTGCCTTTGATACTGTTAATCTTGAGTCATTGTGAAGTGGTTAGAATGTGTAGTGTAGCGGTGAAATGCATAGATATTACACAGAATACCGATTGCGAAGGCAGATCACTAACAATGTACTGACACTGAGGGACGAAAGCGTGGGGAGCGAACAGG	9.35619025727336e-06	2	0.563064349	FALSE
TACAGAGGGTGCAAGCGTTAATCGGAATTACTGGGCGTAAAGCGAGCGTAGGTGGCTTGATAAGTCAGATGTGAAATCCCCGGGCTTAACCTGGGAACTGCATCTGAAACTGTTAGGCTAGAGTAGGTGAGAGGAAGGTAGAATTCCAGGTGTAGCGGTGAAATGCGTAGAGATCTGGAGGAATACCGATGGCGAAGGCAGCCTTCTGGCATCATACTGACACTGAGGCTCGAAAGCGTGGGTAGCAAACAGG	5.15898277423294e-06	2	0.563064349	FALSE
TACGGAGGGTGCAAGCGTTGTCCGGAATCACTGGGTGTAAAGGGTGTGTAGGTGGATCTGTAAGTCAGAGGTGAAAGCCCACAGCTTAACTGTGGAACTGCCTTTGATACTGCTGATCTTGAGTACTGGAGGGGCTGCTAGAATTCGTGGTGTAGCGGTGAAATGCGTAGATATCACGAGGAATACCAAAGGCGTAGGCAGGCAGCTGGACAGTTACTGACACTGAGGCACGAAAGCGTGGGGAGCAAACAGG	6.50115151211025e-06	2	0.563064349	FALSE
TACGGAGGGTGCAAGCGTTGTCCGGATTTATTGGGTTTAAAGGGTACGTAGGCGGGTCTTTAAGTCCGTGGTGAAAGCCTGCAGCTTAACTGCAGAACTGCCATGGATACTGGAGATCTTGAATTCAGTTGAGGTAAGCGGAATTTATGATGTAGCGGTGAAATGCATAGATATCATAAAGAACACCTATTGCGAAGGCAGCTTGCTGGACTTGGATTGACGCTGAGGTACGAAAGCGTGGGGAGCGAACAGG	4.21832108746562e-06	2	0.563064349	FALSE
TACGGAGGTCCCAAGCGTTATTCGGAATCACTGGGCGTAAAGCGTGTGTAGGCGGCGTGGTAAGTCAGATGTGAAAGGCAGGGGCTCAACCCCTGGACTGCATCCGATACTGCCATGCTAGAGGATCGAAGGGGAGTCTGGAATTCATGGTGTAGCAGTGAAATGCGTAGATATCATGAGGAACACTAGTGGCGAAGGCGAGACTCTGGGAGATGCCTGACGCTGAGACACGAAGGCTAGGGGAGCGAACAGG	4.20735498088389e-06	2	0.563064349	FALSE
TACGGAGGGGGCAAGCGTTATTCGGAATTACTGGGCGTAAAGGGCGCGTAGGCGGCCTGGTCAGTGGGAAGTGAAAGCCCTCGGCTCAACCGAGGAATAGCTTCCCATACTGCCAAGCTAGAGTATGGGAGAGGGAAGTGGAATATCCGGTGTAGCGGTGAAATGCGTAGAGATCGGATGGAACACCAGTGGCGAAGGCGACTTCCTGGACCATCACTGACGCTGATGCGCGAAAGCGTGGGGAGCAAACAGG	4.81133096640916e-06	2	0.563064349	FALSE
GACGGAGGATGCAAGTGTTATCCGAAATTATTGGGCGTAAAGAGTCTGTAGGTGGCCTAGTAAGTCTAGTGTTAAATGTTGAAACTTAATTTCAAACCTGCATTAGAAACTGCTAAGCTTGAGTAAAGTCGAAGTAGAAGGAATTTCCAGTGAAGCGGTGAAATGCGTAGATATTGGAAGGAAGACCGATGGCGAAAGCATTCTACTAGGCTTTTACTGACACTGAGAGACGAAAGCTAGGGTAGCAAATGGG	7.16584286141984e-06	2	0.563064349	FALSE
TACAGAGGTGGCGAGCGTTGTTCGGATTTACTGGGCGTAAAGCGTACGTAGGCGGTTGTGTGTGTCGGATGTGAAAGCCCGCGGCTTAACCGCGGAACTGCATTCGAAACTGCATAACTAGAGTACAGGAGGGGAGAGCGGAATTCTTGGTGTAGCGGTGAAATGCGTTGATATCAAGAAGAACACCGGTGGCGAAGGCGGCTCTCTGGAATGTAACTGACGCTGAGGTACGAAAGCTGGGGGAGCGAACAGG	4.31848000841543e-06	2	0.563064349	FALSE
TACGTAGGGTGCAAGCGTTGTCCGGATTTATTGGGTTTAAAGGGTGCGCAGGCGGTTCTTTAAGTTCGTGGTGAAAGCGTCCAGCTCAACTGGATACCCGCCATGGATACTGGGGAACTAGAGTGTGTTCGAGGGAGTTAGAATGCGTGGTGTAGCGGTGAAATGCATAGATATCACGCAGAATACCGATTGCGAAGGCAGACTTCTGGGACATTACTGACGCTGAGGCACGAAAGCGTGGGGAGCGAACAGG	4.13605692788854e-06	2	0.563064349	FALSE
TACGAGGGGGGCAAGCGTTATTCGGAATTACTGGGCGTAAAGGGCGCGTAGGCGGCCCGTTAAGTGAGAAGTGAAAGCCCCGGGCTCAACCCGGGAACTGCTTCTCATACTGGCAGGCTAGAGGATGGGAGAGGGAAATGGAATTCCCGGTGTAGCGGTGAAATGCGTAGAGATCGGGAGGAACACCAGTGGCGAAGGCGGTTTCCTGGACCATTACTGACGCTGATGCGCGAAAGCGTGGGGAGCAAACAGG	4.22350317910941e-06	2	0.563064349	FALSE
TACGGAGGGTGCAAGCGTTGTCCGGATTTATTGGGTTTAAAGGGTGCGTAGGCGGGCCTTTAAGTCCGTGGTGAAAGCCCACCGCTCAACGGTGGAACTGCCATGGATACTGGGGGTCTTGAATTCAGTTGAGGTAAGCGGAATTGATGGTGTAGCGGTGAAATGCATAGATACCATCAGGAACACCGATTGCGAAGGCAGCTTACTGGGCTTGAATTGACGCTGATGCACGAAAGCGTGGGGAGCGAACAGG	1.18294217810512e-05	2	0.563064349	FALSE
TACGGAGGGTGCAAGCGTTAATCGGAATTACTGGGCGTAAAGCGCGCGTAGGCGGTTAGTTAAGCGAGATGTGAAAGCCCAGGGCTCAACCTTGGAACTGCATTTCGAACTGGCTGGCTAGAGTTTGGTAGAGGTGAGTGGAATTTCCTGTGTAGCGGTGAAATGCGTAGATATAGGAAGGAACATCAGTGGCGAAGGCGACTCACTGGACCAAAACTGACGCTGAGGTGCGAAAGCGTGGGTAGCGAACAGG	6.78436438330196e-06	2	0.563064349	FALSE
TACGGAGGGTGCAAGCGTTAATCGGAATTACTGGGCGTAAAGCGCGCGTAGGCGGCTATTCAAGCCAGATGTGAAATCCCAGGGCTTAACCTTGGAACTGCATCCGGAACTGGATAGCTAGAATACAGCAGAGGAGTGTGGAATTTCAGGTGTAGCGGTGAAATGCGTAGAGATCTGAAGGAACATCAGTGGCGAAGGCGACACTCTGGGCTGATATTGACGCTGAGGTGCGAAAGCGTGGGTAGCAAACAGG	1.83103710012008e-05	2	0.563064349	FALSE
TACGAAGGGAGCGAGCGTTATTCGGAATAACTGGGCGTAAAGGGTTTGTAGACGGTAAATTTTTATTAAAGGTGAAATATGGAAGCTCAACTTTCATAAGCTTTTAGATTCAATTTACTTGAGTTAGAGAGAGGATAGCAGAATTTTTCAAGTAGGGGTTAAATCCATAAATATGAAAAAGAATACCAGATGCGAAGGCGGCTATCTAGCTCTATACTGACGTTGAGGAACTAAAGCGTGGGGAGCAAACAGG	4.32923673357183e-06	2	0.563064349	FALSE
TACGTAGGGTGCAAGCGTTGTCCGGAATTACTGGGTTTAAAGGGTACGTAGGCTGGCATATAAGTCTGGAGTGAAAGTTTGAGGCTCAACCTCAAAAGTGCTTTGGATACTGTATGTCTAGAATTAGAGAGAGGTAACTGGAATTTGTGGTGTAGCGGTGAAATGCATAGATACCACGAGGAACACCTATTGCGAAGGCAGGTTACTGGCTCTATATTGACGCTGATGTACGAAAGTGTGGGTAGCGAACAGG	7.15840913690794e-06	2	0.563064349	FALSE
GACAGAGGGTGCAAACGTTGTTCGGAATTACTGGGCGTAAAGCGCGTGTAGGCGGCTTTGTAAGTCGGATGTGAAATCCCGTGGCTCAACCATGGAAGTGCACCCGAAACTGCAAGGCTAGAGTATCGGAGAGGAAGGTGGAATGCTTGGTGTAGAGGTGAAATTCGTAGATATCAAGCGGAACACCGGTGGCGAAGGCGGCCTTCTGGACGATCACTGACGCTGAGACGCGAAAGCGTGGGTAGCAAACAGG	4.3566503061552e-06	2	0.563064349	FALSE
CACGTAGGGTGCGAGCGTTATCCGGAATCACTGGGCGTAAAGGGCATGTAGGTGGTTTGTTAAGTCTAATGTCAAATTTTAGAGCTCAACTCTATTACGGCGTTGGATACTGGCAGACTTGACGACTGGAGAGGAAAGTGGAATTACCAGTGTAGCGGTGGAATGCGTAGATACTGGTAGGAACACCCATAGCGAAGGCAGCTTTCTGGACAGATCGTGACACTGAGGTGCGAAAGCGTGGGGAGCAAACCGG	3.5433651950085e-06	2	0.563064349	FALSE
TACGGAGGGTGCGAACGTTAATCGGAATTACTGGGCGTAAAGCGCGCGTAGGCGGTTCGATAAGTGGGATGTGAAAGCCCAGGGCTTAACCTTGGAACTGCATTCCGAACTGTCGGGCTAGAGTATGGTAGAGGGAGGTAGAATTTCCTGTGTAGCGGTGAAATGCGTAGATATAGGAAGGAATACCGGTGGCGAAGGCGGCCTCCTGGACCAATACTGACGCTGAGGTGCGAAAGCGTGGGGAGCAAACAGG	3.25589348521329e-06	2	0.563064349	FALSE
GATCTGTGTCAGCAGCCGCGGTAATGAAGTTGGACTCCAAGTTCAAACTTCGCAACGTCTTGTTCTCCCGCAGCATTTCACTGAACGCCTGGGAGAGAGGAAGGAGGCAGAAAACAAATCTATGTAAATATAAATGTGTGTGTAAATAAAAAAGTGGAGTCATCAGGTGTCAACAAAGCAATTAGAAACCCTAGTAGTCCAGATCGGAAGAGCACACGTCTGAACTCCAGTCACGTCTATGAAT	1.222384747854e-05	2	0.563064349	FALSE
TACCTGCAGCCCAAGTGGTGGTCGATTTTATTGAGTCTAAAACGTTCGTAGCCGGTTTAGTAAATCCTTGGGTAAATCGGAAAGCTTAACTTTCCGAATTCCGAGGAGACTGCTAAACTTGGGACCGGGAGAGGCTAGAGGTACTTCTGGGGTAGGGGTAAAATCCTGTAATCCTAGAAGGACCACCGGTGGCGAAGGCGTCTAGCTAGAACGGATCCGACGGTGAGGGACGAAGCCCTGGGTCGCAAACGGG	4.07526931253969e-06	2	0.563064349	FALSE
TACGGAGGGTCCGAGCGTTGTTCGGAATCACTGGGCGTAAAGCGCGTGTAGGCGGCCAGGCAAGTCGGATGTGAAAGCCCGAGGCTCAACCTCGGAATTGCACTCGAAACTGCCTGGCTAGAGTCGCGGAGAGGGTGGCGGAATTCCCGGTGTAGGGGTGAAATCCGTAGATATCGGGAGGAACACCAGTGGCGAAGGCGGCCACCTGGACGCTGACTGACGCTGAGACGCGAAAGCGTGGGGAGCAAACAGG	4.44209544841512e-06	2	0.563064349	FALSE
TACGTAGGGTCCGAGCGTTGTCCGGAATTACTGGGCGTAAAGAGCTCGTAGGTGGTGTGTCGCGTCGTCCGTGAAAACTCACAGCTTAACTGTGGGCGTGCGGGCGATACGGGCAGACTTGAGTACTGCAGGGGAGACTGGAATTCCTGGTGTAGCGGTGGAATGCGCAGATATCAGGAGGAACACCGGTGGCGAAGGCGGGTCTCTGGGCAGTAACTGACGCTGAGGAGCGAAAGCGTGGGGAGCGAACAGG	4.1399966764872e-06	2	0.563064349	FALSE
TACGGAGGGTGCAAGCGTTATCCGGAATCATTGGGTTTAAAGGGTCCGCAGGCGGACGTATAAGTCAGTGGTGAAAGCCCATAGCTTAACTATGGAACTGCCATTGATACTGTATGTCTTGAATTCGGTCGAAGTGGGCGGAATATGTCATGTAGCGGTGAAATGCTTAGATATGACATAGAACACCGATAGCGAAGGCAGCTCACTAGGCCTGGATTGACGCTCAGGGACGAAAGCGTGGGGAGCGAACAGG	4.57225901487816e-06	2	0.563064349	FALSE
TACCGAGGGTGCAAGCGTTAATCGGAGTTACTGGGCGTAAAGCGCGCGTAGGCGGACATAAAAGTCAGATGTGAAATCCCTGGGCTTAACCTAGGAACTGCATTTGATACTATATGTCTAGAGTATGGTAGAGGGAAGTGGAATTTCCGGTGTAGCGGTGAAATGCATAGATATCGGAAGGAACATCAGTGGCGAAGGCGACTTCCTGGACCAATACTGACGCTGAGGTGCGAAAGCATGGGGAGCAAACAGG	8.86373164093772e-06	2	0.563064349	FALSE
TACGGAGGGTGCAAGCGTTATCCGGAATTACTGGGTTTAAAGGGTGCGTAGGCGGATAAATAAGTCAGGAGTGAAAGCTCCCCGCTCAACGGGGGAATTGCTTTTGATACTGTTTATCTAGAAACAGGTTGAGGTTGGCGGAATGTGGCATGTAGCGGTGAAATGCATAGATATGCCATAGAACACCGATTGCGAAGGCAGCTGGCTAGACCTGATTTGACGCTGAGGCACGAAAGCGTGGGGAGCGAACAGG	3.90630071267483e-06	2	0.563064349	FALSE
TACGTAGGTGGCAAGCGTTATCCGGAATTATTGGGCGTAAAGGGAGCGTAGGCGGCATCATAAGTCTGAGGTAAAAGACAGTGGCTCAACCACTGCAAGCCTTGGAAACTGTGAAGCTAGAGTGCAGGAGAGGTAAATGGAATTCCATGTGTAGCGGTAAAATGCGTAGATATATGGAGGAACACCAGTGGCGAAGGCGGTTTACTGGCCTGTAACTGACGCTGAGGCTCGAAAGCGTGGGGAGCAAATAGG	7.00102505178066e-06	2	0.563064349	FALSE
TACGGGGGATGCAAGCGTTATCCGGAATCACTGGGCGTAAAGAGTCTGTAGGTGGCTTAACAAGTCTATTGTTAAATATTAAAGCTCAACTTTAAACAAGCGGTAGAAACTATTATGCTAGAGTATGGTAGGGGTAGAGGGAATTCCCAGTGTAGCGGTGAAATGCGTAGATATTGGGAAGAACACCAGTGGCGAAAGCGCTCTACTGGACCATCACTGACACTCAGAGACGAAAGCTAAGGTAGCGAATGGG	5.23839466822565e-06	2	0.563064349	FALSE
TACGGAGGGGGCTAGCGTTGTTCGGAATTACTGGGCGTAAAGCGCGCGTAGGCGGATTGGTCAGTTGGGGGTGAAATCCCGAGGCTCAACCTCGGAACTGCCCTCGATACTACCAGTCTTGAGTTCGAGAGAGGTGAGTGGAATTCCTAGTGTAGAGGTGAAATTCGTAGATATTAGGAAGAACACCAGTGGCGAAGGCGGCTCACTGGCTCGATACTGACGCTGAGGCGCGAAAGCGTGGGGAGCAAACAGG	4.5273678540347e-06	2	0.563064349	FALSE
TACGGAGGGTGCGAGCGTTAATCGGAATTACTGGGCGTAAAGCGCGCGTAGGCGGTCTGGTCAGTTGGGTGTGAAAGCCCCGGGCTTAACCTGGGAACTGCATCCAATACTGCCAGGCTAGAGTACGAGAGAGGGAGGTAGAATTCCACGTGTAGCGGTGAAATGCGTAGATATGTGGAGGAATACCAGTGGCGAAGGCGGCCTCCTGGCTCGATACTGACGCTGAGGTGCGAAAGCGTGGGGAGCAAACAGG	6.40875431981005e-06	2	0.563064349	FALSE
TACGGGAGGTGCAAGCGTTGTTCGGATTGACTGGGCGTAAAGCGCACGTAGGCGGGTTTGTAAGTCGGATGTGAAAGCCCCGGGCTCAACCTGGGAACTGCACCCGAAACTATAAATCTTGAATGCCTGAGAGGTTGGTAGAATTCCAGGTGTAGGAGTGAAATCCGTAGATATCTGGAGGAACATCGGAGGCGAAGGCGGCCAACTGGCGGTGCATTGACGCTGAGGTGCGAAAGCGTGGGGAGCAAACAGG	4.97082074873306e-06	2	0.563064349	FALSE
TACGGAGGGTGCAAGCGTTATCCGGAATCACTGGGTTTAAAGGGTGCGTAGGTGGACTGATAAGTCAGAGGTGAAATCCCGCAGCTTAACTGCGGAACTGCCTTTGATACTGTCGGTCTTGAATCAGGTTGAGGTATGCGGAATGTGGCATGTAGCGGTGAAATGCGTAGATATGCCATAGAACACCGATTGCGAAGGCAGCATACTGGCCCTGAATTGACACTGAGGCACGAAAGCGTGGGGAGCGAACAGG	7.33146873465181e-06	2	0.563064349	FALSE
TACGGAGGATCCAAGCGTTATCCGGAATCATTGGGTTTAAAGGGTCCGTAGGTGGATAATTAAGTCAGAGGTGAAAGTCTGCAGCTCAACTGTAGAATTGCCTTTGATACTGGTTATCTTGAATTATTGTGAAGTGGTTAGAATATGTAGTGTAGCGGTGAAATGCATAGATATTACATAGAATACCAATTGCGAAGGCAGATCACTAACAATATATTGACACTGATGGACGAAAGCGTGGGGAGCGAACAGG	2.81604263083701e-06	2	0.563064349	FALSE
TACGGAGGATGCAAGCGTTATCCGGAATAATTGGGCGTAAAGCGTCCGCAGGTGGCAATGCAAGTCTGCTGTCAAAGACCGGGGCTCAACTCCGGGAGGGCGGTGGAAACTGTATAGCTAGAGTGTGGCAGGGGTAGAGGGAATTCCCGGTGTAGCGGTGAAATGCGTAGATATCGGGAAGAACATCGGTGGCGAAGGCGCTCTACTGGGCCACAACTGACACTCAGGGACGAAAGCTAGGGGAGCGAATGGG	0.000278912	2	0.563064349	FALSE
TACGGAGGGTGCAAGCGTTGTCCGGATTTATTGGGTTTAAAGGGTGCGTAGGCGGGCAAATAAGTCAGTGGTGAAATCCTGCGGCTCAACCGTAGACTTGCCATTGATACTGTTTGTCTTGAGTATGTTCGAGGTATCTGGAATGCGTAGTGTAGCGGTGAAATGCATAGATATTACGCAGAACACCAATTGCGAAGGCAGGGTACTGGGACATAACTGACGCTGAGGCACGAAAGCGTGGGGAGCGAACAGG	1.01745241957147e-05	2	0.563064349	FALSE
TACGGAGGGTGCAAGCGTTACTCGGAATCACTGGGCGTAAAGAGCGTGTAGGCGGATATATAAGTCAGAAGTGAAATCCAATAGCTTAACTATTGAACTGCTTTTGAAACTGTATATCTAGAATGTGGGAGAGGTAGATGGAATTTCTGGTGTAGGGGTAAAATCCGTAGAGATCAGAAGGAATACCGATTGCGAAGGCGATCTACTGGAACATTATTGACGCTGAGACGCGAAAGCGTGGGGAGCAAACAGG	6.01841468165244e-06	2	0.563064349	FALSE
GATCTGTGCCAGCAGCCGCGGTAATGAAGTTGGACTCCAAGTTCAAACTTCGCAACGTCTTGTTCTCCCGCAGCATTTCACTGAACGCCTGGGAGAGAGGAAGGAGGCAGAAAACAAATCTATGTAAATATAAATGTGTGTGTAAATAAAAAAGTGGAGTCATCAGGTGTCAACAAAGCAATTAGATACCCTCGTAGTCCAGATCGGAAGAGCACACGTCTGAACTCCAGTCACTGAGTACGAT	2.89690130205538e-05	2	0.563064349	FALSE
TACGGAGGACCCGAGCGTTATCCGGATTTATTGGGTTTAAAGGGTGCGTAGGCGGTTTTATAAGTTAGAGGTGAAAGCTCGACGCTCAACGTCGAAAATGCCTCTGATACTGTAGAACTAGAGTGTAGTTGCGGAAGGCGGAATGTGTGGTGTAGCGGTGAAATGCTTAGATATCACACAGAACACCGATTGCGAAGGCAGCTTTCCAAGCTATTACTGACGCTGAGGCACGAAAGCGTGGGTAGCGAACAGG	9.51514449556556e-06	2	0.563064349	FALSE
TACGTAGGGTGCGAGCGTTAATCGGATTTACTGGGCGTAAAGGGTGTGTAGGCGGATAGATAAGTTAGATGTGAAATCCCTGGGCTTAACCCGGGCTGTGCATTTAAAACTGTGTATCTTGAGTAGGGCAGAGGGAGGTGGAATTCCATGTGTAGCAGTGAAATGCGTAGAGATATGGAGGAACACCGATGGCGAAGGCAGCCTCCTGGGCCAATACTGACGCTGAGGCACGAAAGCGTGGGGAGCAAACAGG	1.66202983164761e-05	2	0.563064349	FALSE
TACGAAGGTCCCAAGCGTTGTTCGGAATCACTGGGCGTAAAGCGTGTGCAGGCTGCGCGGAAAGTCAAATGTGAAAGCCAGGGGCTCAACCTCTGAACTGCATTCGATACTCCCGTGCTGGAGGAATGGAGAGGTCAGTGGAATTCCCGGTGTAGCAGTGAAATGCGTGGATATCGGGAGGAACATCAATGGCGAAGGCAACTGACTGGACATTTCCTGACGCTCAGACACGAAGGCCAGGGGAGCGAAAGGG	3.35942579397519e-06	2	0.563064349	FALSE
TACGTATGTCGCAAGCGTTATCCGGAATTATTGGGCGTAAAGCGCGTCTAGGCGGTCTTTTAAGTCTGATGTTAAAATGCGGGGCTCAACTCCGTATTGCGTTGGAAACTGGAAGACTAGAGTATCAGAGAGGTGGGCGGAACTACAAGTGTAGAGGTGAAATTCGTAGATATTTGTAGGAATGCCGATTGGGAAGCCAGCTCACTGGATGAATACTGACGCTAAAGAGCGAAAGCGTGGGGAGCAAACGGG	4.34029576422959e-06	2	0.563064349	FALSE
TACGGAGGGTCCGAGCGTTATCCGGAATCATTGGGTTTAAAGGGTCCGCAGGCGGGCAATTAAGTCAGGGGTGAAATGGTGCGGCTTAACCGTAGCACTGCCCTTGATACTGGTTGTCTTGAGTTATGGTGGAGTGGCCGGAATATGTAGTGTAGCGGTGAAATGCATAGATATTACATAGAACACCGATCGCGAAGGCAGGTCACTAACCATTGACTGACGCTGATGGACGAAAGCGTGGGGAGCGAACAGG	3.65138162447812e-06	2	0.563064349	FALSE
TACGAAGGGGGCTAGCGTTACTCGGAATTATTGGGCGTAAAGCGTGCGTAGGCGGTAAAATAAGTTGGAAGTGAAAGCCTTTGGCTCAACCAAAGAATTGCTTTCAAAACTGTTTTACTAGAGTATCAAAGGGGATAGAGGAATTCCTAGTGTAGAGGTGAAATTCGTAGATATTAGGAGGAATACCGGAGGCGAAAGCGTCTATCTGGTTGATAACTGACGCTGTTGCACGAAAGCGTGGGGAGCAAACAGG	1.18884464527053e-05	2	0.563064349	FALSE
TACGGAGGGTGCGAGCGTTAATCGGAATTACTGGGCGTAAAGCGCACGTAGGCTGTTTTGTAAGTCAGGGGTGAAATCCCACGGCTCAACCGTGGAACTGCCTTTGATACTGCAAGACTAGAATTCGGGAGAGGGTGGCGGAATTCCAGGTGTAGGAGTGAAATCCGTAGATATCTGGAGGAACATCAGTGGCGAAGGCGGCCACCTGGACCGATATTGACGCTGAGGTGCGAAAGCGTGGGGAGCAAACAGG	1.49172462432038e-05	2	0.563064349	FALSE
TACGTAGGGGGCGAGCGTTATCCGGAATTATTGGGCGTAAAGAGTACGTAGGTGGTTCTTTAAGCGTGGGGTCTAAGGCAATGGCTTAACCATTGTTCGCCCCATGAACTGTGGAACTAGAGTGCAGGAGGGGAAAGTGGAATTCCTAGTGTAGAGGTGAAATTCGTAGATATTAGGAGGAACACCAGTGGCGAAGGCGACTTTCTGGACTGTAACTGACACTGAGGTACGAAAGCGTGGGGAGCAAACAGG	3.49766940562129e-06	2	0.563064349	FALSE
TACGAAGGTCCCGAGCGTTATTCGGAATCACTGGGCGTAAAGGGAGCGTAGGCGGCGCGGTAAGTCAGATGTGAAAGCCCGGGGCTCAACCCCGGAACTGCATTCGATACTGCCGTGCTAGAGTAGTGGAGAGGCAAATGGAATTTTGGGTGTAGCAGTGAAATGCGTGGATATCCAAAGGAAGACCAATGGCGAAGGCAATTTGCTGGACACTCACTGACGCTGAGGCTCGAAGGCCAGGGGAGCGAAAGGG	6.90111975133483e-06	2	0.563064349	FALSE
TACGGAGGGTGCAAGCGTTAATCGGAATTACTGGGCGTAAAGCGCGCGTAGGCGGTTTGGTCAGTCAGATGTGAAAGCCCTGGGCTTAACCTGGGAACTGCATTTGATACTGCCAGGCTAGAGTACAGTAGAGGGGGGTAGAATTCCGGGTGTAGCGGTGAAATGCGTAGATATCCGGAGGAATACCAGTGGCGAAGGCGGCCCCCTGGACTGATACTGACGCTGAGGTGCGAAAGCGTGGGGAGCAAACAGG	2.03096550092284e-05	2	0.563064349	FALSE
TACGGAGGGTGCAAGCGTTAATCGGAATTACTGGGCGTAAAGCGTGCGTAGGCGGCTACGTAAGTCGGATGTGAAAGCCCCGGGCTCAACCTGGGAATTGCATTCGATACTGTGTGGCTAGAGTTTGGTAGAGGTAAGTGGAATTCCAGGTGTAGCGGTGAAATGCGTAGATATCTGGAGGAACACCAGTGGCGAAGGCGGCTTACTGGACCAAAACTGACGCTGAGGTACGAAAGCGTGGGTAGCAAACAGG	7.74098582167954e-06	2	0.563064349	FALSE
TACGGAGGGTGCGAGCGTTGTCCGGATTTATTGGGTTTAAAGGGTGCGTAGGTGGCTTTTTAAGTCAGTGGTGAAATACAGCCGCTCAACGGTTGAGGTGCCATTGATACTGAAGAGCTTGAAACAAGTGGAGGCTGCCGGAATGGATGGTGTAGCGGTGAAATGCATAGATATCATCCAGAACACCGATTGCGAAGGCAGGTGGCTACGTTTGATTTGACACTGAGGCACGAAAGCATGGGGAGCAAACAGG	3.68827100910317e-06	2	0.563064349	FALSE
AACGAGGGGGGCAAGCGTTATTCGTCTTAACTGGGCGTTAAGGGTTCGTAGACTGTAAAGTAAGTTTTGTGTTAAAAACTAAAGCTTAACTTTTTTAGATACAAAATACTGCTTTACTTGAGTTTTATATGGGAGAATATAATTTTATATGTAAGGGTAAAATCTGATGATAAATAAAGGAATGTTTGTAGCGAAGGCGATTCTCTAATAAAAACTGACGTTGAGGGACGAAAGTATAAGTAGCAAACAGG	7.17556764993116e-06	2	0.563064349	FALSE
TACGGAGGGTGCAAGCGTTAATCGGAATTACTGGGCGTAAAGCGCGCGTAGGCGGTTACATAAGTTGGAGGTGAAAGCCCAGGGCTCAACCTTGGAATTGCTTTCAAAACTGTGTGACTTGAGTACAGCAGAGGATAGTGGAATTTCTAGTGTAGCGGTGAAATGCGTAGATATTAGAAGGAACACCAGTGGCGAAGGCGACTGTCTGGGCTGATACTGACGCTGAGGTGCGAAAGCGTGGGGAGCAAACAGG	3.4770288749605e-06	2	0.563064349	FALSE
TACGTAGGGTGCAAACGTTGTTCGGAATCACTGGGCGTAAAGGGTACGCAGGCTGCTATCTAAGTTAGAGGTGAAAATCCGGGGCTCAACTCCGGACCTGCCTTTAAAACTGGATAGCTAGAGTTGTAATAGGGGTGGTAGGAATTCCTAGTGTAGGAGTGAAATCTGTAGATATTAGGAGGAACACCAATAGCGTAGGCAAGCCACTGGGTAACAACTGACGCTGAGGTACGAAAGCTAGGGGAGCAAATGGG	5.49579043831864e-06	2	0.563064349	FALSE
TACGGAGGGTGCGAGCGTTATCCGGAATTATTGGGTTTAAAGGGTGCGTAGGCGGCCTTTTAAGTCAGTGGTGAAAGCCCCCGGCTCAACCGGGGAAGTGCCATTGAAACTGGAAGGCTTGAGTATGGTGAAGGCAGGCGGAATTCGTGGTGTAGCGGTGAAATGCATAGATACCACGAAGAACACCGATAGCGTAGGCAGCTTGCTGTACCATTACTGACGCTGAGGCACGAAAGCGTGGGGAGCGAACAGG	6.9825332130012e-06	2	0.563064349	FALSE
GATCTGTGCCAGCCGCCGCGGTAATGAAGTTGGACTCCAAGTTCAAACTTCGCAACGTCTTGTTCTCCCGCAGCATTTCACTGAACGCCTGGGAGAGAGGAAGGAGGCAGAAAACAAATCTATGTAAATATAAATGTGTGTGTAAATAAAAAAGTGGAGTCATCAGGTGTCAACAAAGCAATTAGAAACCCCCGTAGTCCAGATCGGAAGAGCACACGTCTGAACTCCAGTCACTATAGCGAAT	1.50331172120486e-05	2	0.563064349	FALSE
TACGGAGGATGCAAGCGTTATCCGGAATCATTGGGCGTAAAGCGTCCGCAGGTGGTCATTCAAGTCTGCTGTTAAAGACAGAAGCTCAACTTCTGGCAAGCGGTGGAAACTGGATGACTAGAGTATGGTAGGGGTTGAGGGAATTCCCAGTGTAGCGGTGAAATGCGTAGAGATTGGGAAGAACACCAGTGGCGAAGGCGCTCGACTGGGCCATAACTGACACTCAGGGACGAAAGCTAGGGTAGCGAAAGGG	7.79085220550704e-06	2	0.563064349	FALSE
TACGGAGGGTCCGAGCGTTATCCGGATTCATTGGGTTTAAAGGGTGCGTAGGCGGTTTTTTAAGCCAGTGGTGAAAGCTTGTCGCTTAACGATAAAATTGCCATTGGAACTGAAGAACTTGAATTCGATTGAAGTAGGCGGAATAAATTGTGTAGCGGTGAAATGCATAGATATAATTTAGAACACCAATTGCGAAGGCAGCTTACTAAGTCGATATTGACGCTGATGCACGAAAGCGTGGGGAGCGAACAGG	5.34100098423752e-06	2	0.563064349	FALSE
TACGAAGGTCCCGAGCGTTGTTCGGATTTACTGGGCGTAAAGAGTCTGTAGGCGGTTAGGTAAGTCAGATGTGAAATCCCGGAGCTCAACTCCGGAACTGCATCCGATACTGCTTGACTAGAGTGTTGGAGGGGAAACTGGAATTCTCGGTGTAGCAGTGAAATGCGTAGATATCGAGAGGAACACTAGTGGCGAAGGCGAGTTTCTGGACAACTACTGACGCTGAGAGACGAAGGCCAGGGTAGCGAAAAGG	4.50748852304977e-06	2	0.563064349	FALSE
TACGGAGGGTGCGAGCGTTAATCGGAATTACTGGGCGTAAAGCGAGTGCAGGCGGCTACGTCAGTCGGATGTGAAAGCCCCGGGCTTAACCTGGGAATTGCATTCGATACTGCGTAGCTAGAGTCTGGTAGAGGGAAGTGGAATTCCAGGTGTAGCGGTGAAATGCGTAGATATCTGGAGGAACATCAGTGGCGAAGGCGGCTTCCTGGACCAAGACTGACGCTCAGGCTCGAAAGCGTGGGTAGCAAACAGG	8.21863595410684e-06	2	0.563064349	FALSE
TACGGAGGGTGCAAGCGTTAATCGGAATTACTGGGCGTAAAGCGCGCGTAGGCGGCCAAGTCAGTCAGATGTGAAAGCCCCGGGCTCAACCTGGGAATTGCACCTGATACTGCTTGGCTAGAGTACAGAAGAGGGTGGTGGAATTTCCTGTGTAGCGGTGAAATGCGTAGATATAGGAAGGAACATCAGTGGCGAAGGCGGCCACCTGGACTGATACTGACGCTGAGGTGCGAAAGCGTGGGGAGCAAACAGG	3.85595490535514e-06	2	0.563064349	FALSE
TACGTAGGGTGCGAGCGTTATCCGGAATTATTGGGCGTAAAGAGCTCGTAGGCGGTTTGTCACGTCTGCTGTGAAAGCTCGGGGCTTAACCTCGAGTTTGCAGTGGGTACGGGCAGGCTAGAGTGCAGTAGGGGAGACTGGAATTCCTGGTGTAGCGGTGAAATGCGCAGATATCAGGAGGAACACCGATGGCGAAGGCAGGTCTCTGGGCTGTTACTGACGCTGAGGAGCGAAAGCATGGGGAGCGAACAGG	5.28856128066102e-05	2	0.563064349	FALSE
TACGAGGGGTGCAAGCGTTAATCGGAATTACTGGGCGTAAAGCGAGCGTAGGCTGTTGTATAAGTTGGATGTGAAAAACCGGGGCTCAACCTCGGCCGTGCATTCAAAACTGTACAACTAGAGTCTTGTAGAGGGGGGTAGAATTTCAGGTGTAGCGGTGAAATGCGTAGAGATCTGAAGGAATACCAGTGGCGAAGGCGGCCCCCTGGACAAAGACTGACGCTGAGGTTCGAAAGCGTGGGTAGCGAACAGG	6.46052699031211e-06	2	0.563064349	FALSE
TACGGAGGGGACAAGCGTTATTCGGATTTATTGGGCGTAAAGGGCGCGTAGGCGGCTTGATAAGTCAAAGGTGAAATCCCTCGGCTCAACCGGGGAACTGCCTTTGAAACTGTCTGGCTAGAGTTCGGGAGAGGGTAGGGGAATTCCTAGTGTAGCGGTGAAATGCGTAGATATTAGGAGGAACACCAGTGGCGAAGGCGCCTACCTGGACCGATACTGACGCTGAGGTGCGAAAGCGTGGGGAGCAAACAGG	3.49079599066253e-06	2	0.563064349	FALSE
TACGGAGGGTGCAAGCGTTAATCGGAATTACTGGGCGTAAAGCGAGCGTAGGCGGTTTGTTAAGTTGGCTGTGAAAGCCCCGGGCTTAACCTGGGATGGTCAGTCAAAACTGGCAGACTAGAATACAGTAGAGGGGTGTGGAATTTCCGGTGTAGCGGTGAAATGCGTAGAGATCGGAAGGAACACCAGTGGCGAAGGCGGCACCCTGGACTGATATTGACGCTGAGGTTCGAAAGCGTGGGGAGCAAACAGG	1.61880338022823e-05	2	0.563064349	FALSE
TACGGGGGATGCAAGCGTTATCCGGAATTATTGGGCGTAAAGCGTCCGTAGGCGGCTAGATAAGTCTGCTGTTAAAGCGTGCGGCTTAACCGCATACCGGCAGTGGAAACTATTTAGCTAGAGTGTGGTAGGGGTAGAGGGAATTCCCGGTGTAGCGGTGAAATGCGTAGATATCGGGAAGAACACCAGTGGCGAAAGCGCTCTGCTGGGCCACAACTGACGCTGATGGACGAAAGCTAGGGGAGCGAAAGGG	2.06979057450044e-05	2	0.563064349	FALSE
TACGTAGGGGGCAAGCGTTGTCCGGAATCACTGGGCGTAAAGGGCGCGTAGGCGGTCTGATAAGTCAGATGTGAAAACTTGGGGCTCAACCCCAAGACTGCATCTGATACTGTTAGACTTGAGTATGGAAGAGGAGAGTGGAATTCCTAGTGTAGCGGTGAAATGCGTAGATATTAGGAGGAACACCAGTGGCGAAGGCGACTCTCTGGGCCATAACTGACGCTGAGGCGCGAAAGCGTGGGGAGCAAACAGG	5.2009688011433e-06	2	0.563064349	FALSE
TACGGAGGGTCCAAGCGTTATCCGGAATCATTGGGTTTAAAGGGTTCGTAGGCGGATTAGTAAGTCAGAGGTGAAATCCAGCAGCTCAACTGTTGAACTGCCTTTGATACTGCTAGTCTTGAGTTATTGTGAAGTTGTTAGAATGTGTAGTGTAGCGGTGAAATGCATAGATATTACACAGAATACCGATTGCGAAGGCAGATGACTAACAATATACTGACGCTGATGAACGAAAGCGTGGGGAGCGAACGGG	2.79050205096056e-06	2	0.563064349	FALSE
TACGGAGGGTGCAAGCGTTGTCCGGATTTATTGGGCTTAAAGGGTGCGCAGGCGGTTCATTAAGTCAGTATTAAAAGTCTGTGGCTTAACCATAGAAGGCGTATTGAAACTGATGAACTTGAGTATCATGGAAGAAGCTGGAATCGGCTGTGTAGCGGTGAAATGCATAGATATGGTCGAGAAGGTCAATAGCGAAGGCAGGTTTCTGTGTGATAACTGACGCTGAGGCACGAAAGTATGGGTAGCGAACGGG	6.19322241872615e-06	2	0.563064349	FALSE
TACGGAGGGTGCAAGCGTTAATCGGAATTACTGGGCGTAAAGCGCGCGTAGGCGGTTTGTTAAGTCGGATGTGAAAGCCCCGGGCTCAACCTGGGAACTGCACTCGATACTGGCAAGCTAGAGTATGGGAGAGGGTTGTGGAATTCCACGTGTAGCGGTGAAATGCGTAGATATGTGGAGGAACATCAGTGGCGAAGGCGGCAGCCTGGCCCAATACTGACGCTGAGGTGCGAAAGCGTGGGGAGCAAACAGG	8.40283621027898e-06	2	0.563064349	FALSE
GACGGAGGAGGCAAGCGTTATCCGGAATTATTGGGCGTAAAGCGTCCGCAGGTGGCCCACCAAGTCTGCTGTTAAATCCCAGGGCTCAACCCTGGAGCAGCGGTGGAAACTGGTGAGCTAGAGTGCGGTAGGGGCAGAGGGAATTCCCAGTGTAGCGGTGAAATGCGTAGATATTGGGAAGAACACCAGTGGCGAAGGCGCTCTGCTGGACCGCAACTGACACTCATGGACGAAAGCTAGGGGAGCGAAAGGG	2.94451715318162e-06	2	0.563064349	FALSE
TACGAAGGTCCCAAGCGTTGTTCGGAATCACTGGGCGTAAAGGGAGCGTAGGCGGTAAGGTAAGTCAGATGTGAAATCTCGGGGCTCAACCCCGAAACTGCATTTGATACTGCCTTACTAGAGTATTGGAGAGGTAACAGGAATTCTCGGTGTAGCAGTGAAATGCGTAGAGATCGAGAGGAAGACCAATGGCGAAGGCATGTTACTGGACAATGACTGACGCTGAGGCTCGAAGGCCAGGGTAGCGAAAGGG	4.4756620577856e-06	2	0.563064349	FALSE
TACGGAGAGGGCAAGCGTTGTTCGGAATCACTGGGCATAAAGAGCACGTAGGCGGATTGGAAAGTCGGTTGTGAAAGCCCGGAGCTCAACTCCGGAACTGCTTCCGAAACTGCCAGTCTGGAGTACGAGAGGGGAGAGTGGAACTTCTGGTGGAGCGGTGAAATGCGTAGATATCAGAAGGAACACCGGTGGCGAAAGCGACTCTCTGGCTCGTAACTGACGCTGAGGTGCGAAAGCTTGGGTAGCGAACGGG	3.31695223399624e-06	2	0.563064349	FALSE
TACGGAGGGTGCGAGCGTTGTCCGGAATTATTGGGTTTAAAGGGTACGTAGGCGGTTGAATAAGTCTGAATTGAAATGCTGTAGCTTAACTATAGCAGTGGTTTGGATACTGTTTAACTTGAGTACAGTAGAGGTTGGCGGAATTTATAATGTAGCGGTGAAATGCATAGATATTATAAAGAACTCCGATTGCGAAGGCAGCTGACTGGACTGTAACTGACGCTGATGTACGAAAGCGTGGGTAGCGAACAGG	4.59091971212659e-06	2	0.563064349	FALSE
TACGGAGGGTGCAAGCGTTATCCGGAATCACTGGGTTTAAAGGGTGCGTAGGCGGCTTGATAAGTCAGAGGTGAAATCCCGCAGCTTAACTGCGGAACTGCCTTTGATACTGTTGAGCTTGAATTGGGTTGAGGTAAGCGGAATGTGGCATGTAGCGGTGAAATGCATAGATATGCCATAGAACACCGATTGCGAAGGCAGCTTACTGGACCTATATTGACGCTGAGGCACGAAAGCGTGGGGAGCGAACAGG	3.11326522778187e-06	2	0.563064349	FALSE
TACGGAGGGTGCAAGCGTTATCCGGAATCATTGGGTTTAAAGGGTCCGCAGGCGGCTAGATAAGTCAGAGGTGAAATCCCATCGCTTAACGATGGAACTGCCTTTGATACTGTTTAGCTTGAGTTGTACGGAAGTAGATAGAATGTGTAGTGTAGCGGTGAAATGCATAGATATTACACAGAATACCGATTGCGAAGGCAGTCTACTACGTATATACTGACGCTGATGGACGAAAGCGTGGGGAGCGAACAGG	4.03068026899639e-06	2	0.563064349	FALSE
TACGGAGACCTCGAGCGTTACTCGGATTCACTGGGCGTAAAGGGTTCGTAGGTGGCCAAATGTGTTGGGTGTGAAATCCTGCAGCTTAACTGTAGAACTGCGCTCAAAACTATTTGGCTAGAGTCTCGGAGGGGTAAGCGGAATTCCAGGTGTAGCGGTGAAATGCGTAGATATCTGGAGGAACACCAACGGCGAAGGCAGCTTACTGGACGAGTACTGACACTGAGGAACGAAAGTATGGGTAGCGAAAGGG	5.56602791837723e-06	2	0.563064349	FALSE
TACGAAGGGGGCTAGCGTTGCTCGGAATTACTGGGCGTAAAGGGAGCGTAGGCGGACATTTAAGTCAGGGGTGAAATCCCGGGGCTCAACCTCGGAATTGCCTTTGATACTGGATGTCTTGAGTGTGAGAGAGGTATGTGGAACTCCGAGTGTAGAGGTGAAATTCGTAGATATTCGGAAGAACACCAGTGGCGAAGGCGACATACTGGCTCATTACTGACGCTGAGGCTCGAAAGCGTGGGGAGCAAACAGG	2.48200083662505e-06	2	0.563064349	FALSE
TACGGAGGGTGCGAGCGTTAATCGGAATTACTGGGCGTAAAGCGCGCGTAGGCGGCTTTGTCAGTCGGATGTGAAATCCCCGGGCTTAACCTGGGAACTGCATTCGATACTGCATTGCTAGAGTATGGTAGAGGGAAGTGGAATTCCGGGTGTAGCGGTGAAATGCGTAGATATCCGGAGGAACACCAGTGGCGAAGGCGACTTCCTGGGCCAATACTGACGCTGAGGTGCGAAAGCGTGGGGAGCAAACAGG	8.18858137053194e-06	2	0.563064349	FALSE
TACAGAGGTCTCAAGCGTTGTTCGGATTCATTGGGCGTAAAGGGTGCGTAGGCGGCGCGGTAAGTCGGGTGTGAAATCTCGGAGCTTAACTCCGAAACTGCATTCGATACTGCCGTGCTTGAGGACTGGAGAGGAGACTGGAATTTACGGTGTAGCGGTGAAATGCGTAGATATCGTAAGGAAGACCAGTGGCGAAGGCGGGTCTCTGGACAGTTCCTGACGCTGAGGCACGAAGGTCAGGGGAGCAAACGGG	1.52477396175035e-05	2	0.563064349	FALSE
TACGGAGGGTGCAAGCGTTAATCGGAATTACTGGGCGTAAAGCGCGCGTAGGCGGCTATTTAAGCTAGATGTGAAATCCCCGGGCTTAACCTGGGACGTGCATTTAGAACTGGATAGCTAGAGTACAGAAGAGGAGTGTGGAATTTCAGGTGTAGCGGTGAAATGCGTAGAGATCTGAAGGAACACCAGTGGCGAAGGCGACACTCTGGTCTGATACTGACGCTCAGGTGCGAAAGCGTGGGGAGCAAACAGG	2.94888723667658e-06	2	0.563064349	FALSE
CCTCCTCCTGCACGGATATCTCATACAGCTTATCACTGGCAGCCTCCTGAGACACAGATGAGAAAGAGTACTCCATTACATCTACTGGTTATCTAAATGACAGCCGTCGGTGGTGGTGGAGTCTTCACATCACGAAAACGCAGGAAAACAGGGGATATAAGCTTTTCCCGATCCATGCAGCTCGGCTTTGTGGGACATAGGAAATCTTGGCACGGTACCCAGAATACCACAGATTGTACATCAATATTACCTTTGTAGCGTGGTCGAAAGATCGTACTTTGGCCACTTTGTGCTGAACAGTCGAGTAGTAGGCAAGCTTTGTGAGAGATCCACCTGTTAAAGCAAAAAAACAAACAAAGATAATGTCCG	6.70845033240622e-06	2	0.563064349	FALSE
TACGGAGGATGCAAGCGTTATCCGGAATCATTGGGCGTAAAGCGTTCGTAGGGGGCCTTACAAGTCTGCTGTCAAAGGTCGGGGCTCAACTCCGGAAAGGCAGTGGAAACTGTAAAGCTAGAGGGCGGTAGGGGCAAAGGGAATTCCCGGTGTAGCGGTGAAATGCGTAGATATCGGGAAGAACACCGGTGGCGAAAGCGCTTTGCTGGGCCGCACCTGACCCTGAGGGACGAAAGCTAGGGGAGCGAATGGG	5.87522757771395e-06	2	0.563064349	FALSE
TACGGAGGGTGCAAGCGTTAATCGGAATCACTGGGCGTAAAGCGCGCGTAGGTGGATAATTAAGTCAGCTGTGAAAGCCCCGGGCTTAACCTGGGAACTGCAGTTGATACTGGTTGTCTTGAGTACAGTAGAGGAAGGTGGAATTTCAGGTGTAGCGGTGAAATGCGTAGAGATCTGAAGGAACATCAGTGGCGAAGGCGGCCTTCTGGACTGATACTGACACTGAGGTGCGAAAGCGTGGGGAGCAAACAGG	7.62153815629466e-06	2	0.563064349	FALSE
TACGTATGTCACAAGCGTTATCCGGATTTATTGGGCGTAAAGCGCGTCTAGGTGGTTATGTAAGTCTGATGTGAAAATGCAGGGCTCAACTCTGTATTGCGTTGGAAACTGCATGACTAGAGTACTGGAGAGGTAAGCGGAACTACAAGTGTAGAGGTGAAATTCGTAGATATTTGTAGGAATGCCGATGGGGAAGCCAGCTTACTGGACAGATACTGACGCTAAAGCGCGAAAGCGTGGGTAGCAAACAGG	1.21758520186692e-05	2	0.563064349	FALSE
TACGGAGGATGCGAGCGTTATCCGGAATCATTGGGTTTAAAGGGTCCGTAGGTTGTTTAATAAGTCAGTGGTGAAAGTTTGCGGCTTAACCGTAAAATTGCCATTGATACTGTTAGACTTGAATTATTGTGAAGTGGTTAGAATAAGTAGTGTAGCGGTGAAATGCATAGATATTACTTAGAATACCGATTGCGAAGGCAGATCACTAACAATATATTGACACTGATGGACGAAAGCGTGGGTAGCGAACAGG	1.81427212576037e-05	2	0.563064349	FALSE
TACGGGGGGTCCGAGCGTTAATCGGAATTACTGGGCGTAAAGGGTCTGTAGGTGGTTTATTAAGTCAGATGTGAAAGCCCGGGGCTCAACCTTGGAACTGCATTTGATACTGGTAAACTAGAGTATAGTAAAGGAATGAGGAATTTCTGGTGTAGCGGTGAAATGCGTAGAGATCAGAAGGAACACCAATGGCGAAGGCAACATTCTGGACTAATACTGACACTGAGAGACGAAAGCGTGGGGATCAAACAGG	4.36222425321909e-06	2	0.563064349	FALSE
TACGGAGGGGGCTAGCGTTGTTCGGAATTACTGGGCGTAAAGCGTGCGTAGGCGGATTGGAAAGTCAGATGTGAAATCCCGGAGCTCAACTCCGGAACTGCATTTGAAACTATCAGTCTAGAGTTCTGGAGAGGTAAGGGGAATTCCTAGTGTAGAGGTGAAATTCGTAGATATTAGGAGGAACACCAGAGGCGAAGGCGCCTTACTGGACAGACACTGACGCTGAGGCACGAAAGTGTGGGTAGCAAACAGG	4.66125409599014e-06	2	0.563064349	FALSE
TACGGAGGGTGCAAGCGTTGTTCGGATTTACTGGGCGTAAAGCGCGCGCAGGCGGATTGACAAGTCAGATGTGAAATCTCGGGGCTCAACCCCGAAACTGCGTCTGAAACTGTTAGTCTAGAATCTCATAGGGGGTAGGGGAATTTCACGTGTAGGGGTAAAATCCGTAGAGATGTGAAGGAACACCTGAGGCGAAGGCGCCTGCCTGGATGAGTATTGACGCTGAGGCGCGAAAGCGTGGGGAGCAAACAGG	3.71459803638511e-06	2	0.563064349	FALSE
TACGGAGGGTGCAAGCGTTAATCGGAATTACTGGGCGTAAAGGGCGCGTAGGCGGTCAAGTCAGTCGGGTGTGAAAGCCCCGAGCTCAACTCGGGAATTGCATTCGATACTGCTTGGCTAGAGTGTGGTAGAGGGAAGCGGAATTCCAGGTGTAGCGGTGAAATGCGTAGATATCTGGAGGAACATCAGTGGCGAAGGCGGCTTCCTGGACCAACACTGACGCTGAGGCGCGAAAGCGTGGGGAGCAAACAGG	1.05959641245298e-05	2	0.563064349	FALSE
GACGAACCGTCCGAACGTTATTCGGTATCACTGGGCTTAAAGAGTTCGTAGGCGGTCGCGTAGGTCAGGTGTGAAATCCCACAGCTCAACTGTGGAACTGCGCTTGAAACCACACGACTTGAGGGAGATAGAGGTGAGCGGAACAGATGGTGGAGCGGTGAAATGCGTTGATATCATCTGGAACACCGGTGGCGAAAGCGGCTCACTGGATCTCTTCTGACGCTGAGGAACGAAAGCTAGGGTAGCGAACGGG	2.56389598116999e-06	2	0.563064349	FALSE
TACGGAGGGTGCGAGCGTTAATCGGAATTACTGGGCGTAAAGCGTACGTAGGTGGTTTGGTAAGTCGGATGTGAAATCCCCGGGCTCAACCTGGGAATTGCATTCGAAACTGCTTTACTAGAGTCTAGCAGAGGGATGGGGAATTCCGGGTGTAGCGGTGAAATGCGTAGAGATCCGGAGGAACATCAGTGGCGAAGGCGCCATCCTGGGCTAAGACTGACGCTGAGGTACGAAAGCGTGGGGAGCAAACAGG	5.95173147492218e-06	2	0.563064349	FALSE
TACGAAGGGTGCAAGCGTTGTTCGGATTTATTGGGCGTAAAGCGCGCGCAGGCGGATTGTTAAGCCAGATGTGAAATCTCGGGGCTCAACCCCGAAACTGCGTCTGGAACTGATGATCTAGAATATTGGAGGGGAGAGCGGAATTTCGCATGTAGGGGTAAAATCCGTAGAGATGCGAAGGAACACCAGAGCCGAAGGGGGCTCTCTGGCCAATCATTGACGCTGAGGCGCGAAAGCGTGGGGAGCAAACAGG	5.49338070574295e-06	2	0.563064349	FALSE
TACGAGGGGTGCAAGCGTTAATCGGAATTACTGGGCGTAAAGCGAGCGTAGGCGGTTATATAAGTTGGATGTGAAAAACCGGAGCTCAACTCCGGCCGTGCATTCAAAACTGTATGACTTGAGTCCTGTAGAGGGGGGTAGAATTTCAGGTGTAGCGGTGAAATGCGTAGAGATCTGAAGGAATACCAGTGGCGAAGGCGGCCCCCTGGACAGAGACTGACGCTGAGGTTCGAAAGCGTGGGTAGCGAACAGG	2.60082069990083e-06	2	0.563064349	FALSE
TACGGAGGGTGCAAGCGTTAATCGGAATCACTGGGCGTAAAGCGTGCGTAGGTGGTTTGGTAAGTGTGATGTGAAATCCCTGGGCTTAACCTAGGAACTGCATCCCATACTGCCAATCTAGAATCCTGGAGAGGGTAGGGGAATTATCTGTGTAGCGGTGAAATGCGTAGATATGGATAAGAACACCGGTGGCGAAGGCGCCTACCTGGTCAGAGATTGACACTGAGGCACGAAAGCGTGGGTAGCGAACAGG	6.15147213991516e-06	2	0.563064349	FALSE
GATCTGTGCCAGCCGCCGCGGTAATGAAGTTGGACTCCAAGTTCAAACTTCGCAACGTCTTGTTCTCCCGCAGCATTTCACTGAACGCCTGGGAGAGAGGAAGGAGGCAGAAAACAAATCTATGTAAATATAAATGTGTGTGTAAATAAAAAAGTGGAGTCATCAGGTGTCAACAAAGCAATTAGATACCCTCGTAGTCCAGATCGGAAGAGCACACGTCTGAACTCCAGTCACTGAGTACGAT	2.6310812133507e-05	2	0.563064349	FALSE
TACGGAGGGTGCAAGCGTTATCCGGAATTACTGGGTTTAAAGGGTGCGTAGGCGGCCTAATAAGTCAGGCGTGAAAGTTTTCGGCTTAACCGGAAAATTGCGTTTGATACTGTTAGGCTAGAATTAGGTTGAGGTTGGCGGAATGTGACATGTAGCGGTGAAATGCATAGATATGTCATAGAACACCAATTGCGAAGGCAGCTGACTAGACCTTAATTGACGCTGAGGCACGAAAGCGTGGGGAGCGAACAGG	4.55865904201235e-06	2	0.563064349	FALSE
TACTAGGGGTGCTAGCGTTGTCCGGAATTACTGGGCGTAAAGGGTTCGTAGGCGTTTTAGTAAGTCATTTGTTAAAGACATCGGCTTAACCGATGAAGTGCATTTGAAACTACTAAAATAGAGTATAGGAGAGGAAAGTGGAATTCCTGGTGTAGCGGTGACATGCGTAGATATCAGGAGGAACACCAATGGCGAAGGCAACTTTCTGGCCTATCACTGACGCTGATGAACGAAAGCGTGGGGAGCGAACAGG	4.76367931182737e-06	2	0.563064349	FALSE
TGCAAGGCCAATGGTCAGCAGAAATAAATGCTCTGAGGGAGCAAACGAGATTAGAGATGAAGTTTGATCCGAGCGGAGCCATTCCACATCAAAGTATCACAATGTGACCGCAAAATAAATAAATTCAATTTACATCCACCAGCTACAGGGGACCATTAAACATCTCAAATGATTGCTCTTCCCCTGTGATCTACGCTGTGGCCACGAGGCCTGATTAGAT	5.60106214898777e-06	2	0.563064349	FALSE
TACGTAAGTCCCAAGCGTTACCCGGAATTATTGGGTGTAAAGGGTCCGTAGGCGGGATGATAAGTCAGGTATGAAAGACCGGAGCTCAACTCCGTGTTTGTGCTTGAAACTATCATCCTAGAATCAGGGAGAGGTTAGCGGAATTCTTAGTGTAGGGGTGCAATCCGTAGATACTAAGAAGAACACCAAAAGCGAAGGCAGCTAACTGGAACTCGATTGACGCTGAGGGACGAAAGCGTGGGGAGCGAAGAGG	1.12633395798407e-05	2	0.563064349	FALSE
TACGAAGGGGGCAAGCGTTACTCGGAATTATTGGGCGTAAAGCGTGCGTAGGCGGGTTTACAAGTTGCAAGTGAAAGCCTTTGGCTCAACCAAAGAATTGCTTGCAAAACTGTAAATCTTGAGTCCTAGAGAGGACAGAGGAATTCCTGGTGTAGGGGTGAAATCCGTAGATATCAGGAGGAAGGTCAAATGCGAAGGCATCTGTCTGGATAGGTACTGACGCTGAGGTACGAAAGCGTGGGGAGCAAACAGG	5.73644914054958e-06	2	0.563064349	FALSE
TACGGGGGGGGCAAGCGTTATTCGGATTTACTGGGCGTAAAGGGCGCGCAGGCGGTAGGGTCAGTGAGAAGTGAAAGCCCTCAGCTCAACTGAGGAATAGCTTCTCATACTGCTCAACTTGAGTATGGGAGAGGAAAGTGGAATTCCCGGTGTAGCGGTGAAATGCGTAGAGATCGGGAGGAACACCAGTGGCGAAGGCGACTTTCTGGACCATGACTGACGCTGAGGCGCGAAAGCGTGGGGAGCAAACAGG	4.25412487298655e-06	2	0.563064349	FALSE
TACGGAGGATGCAAGCGTTATCCGGAATTATTGGGCGTAAAGCGTCCGCAGGTGGTTAGTCAAGTCAGCTGTGAAATACTCAGGCTTAACTTGGGATATGCGGTTGAAACTGATTGACTAGAGTACGGTAGGGGTAGAGGGAATTCCTAGTGTAGCGGTGAAATGCGTAGATATTAGGAAGAACACCAGTGGCGAAGGCGCTCTACTGGGCCTGTACTGACACTGAGGGACGAAAGCTAGGGGAGCGAAAGGG	4.08988141016214e-06	2	0.563064349	FALSE
GACGCTCTTCCGATCTAGTGCCAGCCGCCGCGGTAACAGAAGCCAAGGCCACTGACCAGGCTGAAAAGGGTTGTTTATTCAGTGGGCCTATATATAGTTAGCGTTTCACTGTTTTTCATGTGATGACATAATGTCTTTTAACTAAATCTTTAACAGATGTGATTCAACAACATGTTTTTCATTAGATACCCTTGTAGTCCAAGATCGGAAGAGCACACGTCTGAACTCCAGTCACTCTCTATGATCTCGTATGCCG	3.66253372982904e-06	2	0.563064349	FALSE
CACGAACCGGACGAACGTTATTCGGAATCACTGGGCTTAAAGAGTCCGTAGGCGGCTTGGTAGGTGTGATGTGAAATCCCCCGGCTCAACCGGGGAACTGCGTCGCAAACCATCAGGCTTGAGGAAGGTAGAGGTAAGCGGAACTAGCGGTGGAGCGGTGAAATGCGTTGATATCGCTGGGAACACCAGAGGCGAAGGCGGCTTACTGGGCCTTTTCTGACGCTGAGGGACGAAAGCTAGGGGAGCGAACGGG	3.27011557762003e-06	2	0.563064349	FALSE
TACGGAGGGTGCAAGCGTTAATCGGAATTACTGGGCGTAAAGCGCGCGTAGGCGGCTCGGTCAGTCAGATGTGAAATCCCAGGGCTCAACCTTGGAACTGCATTTGATACTGCCAGGCTAGAGTATGTTAGAGGAAAGCGGAATTCCGGGTGTAGCGGTGAAATGCGTAGATATCCGGAGGAACATCAGTGGCGAAGGCGGCTTTCTGGAACAATACTGACGCTGAGGTGCGAAAGCGTGGGGAGCAAACAGG	5.52396281101361e-06	2	0.563064349	FALSE
TACGAACTGTGCAAACGTTATTCGGAATCACTGGGCTTAAAGGGTGCGTAGGCGGCCATGCAGGTCAGATGTGAAATCCCACGGCTCAACCGTGGAACTGCGTTTGAAACCGCATGGCTTGAGGGAGACAGAGGTGAGCGGAACTGATGGTGGAGCGGTGAAATGCGTTGATATCATCAGGAACACCGGTGGCGAAAGCGGCTCACTGGGTCTTTTCTGACGCTGAGGCACGAAAGCTAGGGGAGCGAACGGG	6.59679344227029e-06	2	0.563064349	FALSE
TACGGAGGGTGCAAGCGTTATCCGGAATCACTGGGTTTAAAGGATGCGTAGGCGGCGTGATAAGTCAGTGGTGAAAAGTCTGGGCTAAACCGAGGCCTTGCCATTGATACTGTCATCGCTTGAAACAGGTTGAGGTAGGCGGAATGAGTCATGTAGCGGTGAAATGCATAGATATGACTTAGAACACCGATTGCGAAGGCAGCTTACTGGACCTTGTTTGACGCTGAGGCATGAAAGCGTGGGGAGCGAACAGG	8.74996499980424e-06	2	0.563064349	FALSE
TACGGAGGGTGCAAGCGTTGTTCGGAATCATTGGGCGTAAAGCGTACGTAGGCGGTCTAGCAAGTCTGGTGTGAAAGCCCGGGGCTCAACCTCGGAATGCCACTGGAAACTGCTAGACTTGAGAGTGAGAGGGGATAGTGGAATTCCTGGTGTAGGAGTGAAATCCGTAGAGATCAGGAGGAACACCGGTGGCGAAGGCGACTGTCTGGATCACATCTGACGCTGAGGTACGAAAGCGTGGGGAGCAAACAGG	2.53517309269214e-06	2	0.563064349	FALSE
GACGGAAGGATCGAGTGTTTATCGTAAAGACTGGGCGTATAGGGCACGTAGGCGGCCTCACCTGTCGATCAGACTGACAGTGTGATAGCTTATTCATACTTTCAAGATGTGCTTTCAAGGGACGACATGGGTATGAGAGGGCAGGCTAGAATATGTATGAGGCATGTAGAATACTTTGTGGAGCGGTAGAATGTGTTGATATAAAGTGGACTTTCAACGGAGGAGTCGACATGCTGTGTACATATTGACGTTGAGGTGCGAGAGCATGGGGAGCGAAGAGG	3.93871485526364e-06	2	0.563064349	FALSE
TACGTACTGGGCGAACGTTATTCGGAATCACTGGGCTTAAAGGGTGCGTAGGCGGCTTATCAGGTCTGATGTGAAATCTCACGGCTCAACCGTGGAACGGCGTTGGAAACCGGTAAGCTTGAGTAGACTAGGGGTGTGTGGAACTTCCAGTGGAGCGGTGAAATGTGTTGATATTGGAAGGAACGCCGGTGGCGAAAGCGACACACTGGGGTCTGTCTGACGCTGAGGCACGAAAGCTAGGGTAGCGAACGGG	5.10256749022727e-06	2	0.563064349	FALSE
TACGAGGGGTCCTAGCGTTGCTCGGAATCATTGGGCGTAAAGCGGATGTAGGCGGACAGCCAAGTCAGATGTGAAAGCCCCGGGCTCAACCCGGGAAGTGCATTTGAAACTGGCTATCTTGAGTGCAGTAGAGGAAGGTGGAATTCCAAGTGTAGTGGTGAAATACGTAGATATTTGGAGGAACATCGGTGGCGAAGGCGACCTTCTGGACTGTTACTGACGCTGAGATCCGAAAGCGTGGGGATCAAACAGG	6.18745418782716e-06	2	0.563064349	FALSE
TACGGAGGGTGCAAGCGTTAATCGGAATTACTGGGCGTAAAGCGCGCGTAGGTGGCTAATTAAGCTAGATGTGAAAGCCCAGGGCTCAACCTTGGAACTGCATTTAGAACTGGTTAGCTAGAGTACAGCAGAGGAGTGTGGAATTTCAGGTGTAGCGGTGAAATGCGTAGAGATCTGAAGGAACATCAGTGGCGAAGGCGACACTCTGGGTTGATACTGACGCTGAGGTGCGAAAGCGTGGGGAGCAAACAGG	3.76792748219711e-05	2	0.563064349	FALSE
TACGGAGGGTGCAAGCGTTATCCGGAATCACTGGGTTTAAAGGGTGCGTAGGCGGATGATTAAGTCAGAGGTGAAAGGTACAGGCTCAACCTGTAAATTGCCTTTGATACTGGTCATCTTGAATTAGGATGAGGTTAGCGGAATGAGTCATGTAGCGGTGAAATGCATAGATATGACTTAGAACACCGAATGCGAAGGCAGCTAGCTAGACCTATATTGACGCTGAGGCACGAAAGCGTGGGGAGCGAACAGG	1.75227526532178e-05	2	0.563064349	FALSE
TACGGAGGGTGCAAGCGTTATCCGGATTTACTGGGTTTAAAGGGTGCGCAGGCGGCCTTTTAAGTCAGTGGTGAAAGCCCGTAGCTCAACTATGGAACTGCCATTGATACTGAAAGGCTTGAGTGTGGTTGAAGTAGGCGGAATGTGTCATGTAGCGGTGAAATGCATAGATATGACACAGAACACCAATTGCGAAGGCAGCTTACTAAACCATTACTGACGCTCAGGCACGAAAGCGTGGGGAGCGAACAGG	4.11001886871724e-06	2	0.563064349	FALSE
AACGAGAAGGGTTAGCGTTATTCAAATTAATTGGGCGTAAAGGATACGTAGGTTGAAAATTAATTAAATAAATAAAAATTAAACATAACTTTAAGTATTTTTATTAAAATATTTTTCTTGAGTTTAATAGAAGATTGTAGAACTTTAAATGTAACAGTAAAATGTGTTGATATTTAAAAGAATTTCAAAAGCGAAAGCAACAATCTAGATTAAAACTGACACTGAGGCATTAAAGCATGGGTAGTAAAGGGG	2.87357063944448e-06	2	0.563064349	FALSE
TACGAAGGGAGCTAGCGTTGTTCGGAATTACTGGGCGTAAAGCGCGCGTAGGCGGACTTTTAAGTCAGGGGTGAAATCCCGGGGCTCAACCCCGGAACTGCCTTTGATACTGGAAGTCTAGAGTTTGGGAGAGGTGTGTGGAACTCCTAGTGTAGAGGTGGAATTCGTAGATATTAGGAAGAACACCAGAGGCGAAGGCGACACACTGGCCCAATACTGACGCTGAGGTGCGAAAGCGTGGGGAGCAAACAGG	2.92075633557577e-06	2	0.563064349	FALSE
TACGGGGGATGCAAGTGTTATCCGGATTTATTGGGCGTAAAGCGTCTGTAGGTGGTTTAAAAAGTCAATTGTAAAATATAAAAGCTTAACTTTTAAATCGCATTTGAAACTTTTAGGCTAGAGTATAGTAGAGGTAAAGGGAATTTCCAATGTAGCGGTGAAATGTGTAGATATTGGAAGGAACACCAACAGCGAAGGCACTTTACTGGTCTATTACTGACACTGAGAGACGAAAGCTAGGGTAGCAAATGGG	2.46881176656643e-05	2	0.563064349	FALSE
TACTGAAGGTGCGAGCGTTAATCGGAATTACTGGGCGTAAAGCGCGCGTAGGCGGCTTGTTAAGTCGGATGTGAAATCCCCGGGCTCAACCCGGGAACTGCATTCGATACTGGCAGGCTAGAGTGTGAAAGAGGGCAGTGGAATTCCGGGTGTAGCGGTGAAATGCGTAGATATCCGGAGGAACATCAGTGGCGAAGGCGACTGCCTGGTTCAACACTGACGCTGAGGTGCGAAAGCGTGGGGAGCAAACAGG	5.55907379283311e-06	2	0.563064349	FALSE
GACGCTCTTCCGATCTAGTGTCAGCAGCCGCGGTAACAGAAGCCAAGGCCACTGACCAGGCTGAAAAGGGTTGTTTATTCAGTGGGCCTATATATAGTTAGCGTTTCACTGTTTTTCATGTGATGACATAATGTCTTTTAACTAAATCTTTAACAGATGTGATTCAACAACATGTTTTTCATTAGAAACCCTAGTAGTCCAAGATCGGAAGAGCACACGTCTGAACTCCAGTCACTCTCTATGATCTCGTATGCCG	3.66237670417164e-06	2	0.563064349	FALSE
GACGCTCTTCCGATCTAGTGCCAGCAGCCGCGGTAACAGAAGCCAAGGCCACTGACCAGGCTGAAAAGGGTTGTTTATTCAGTGGGCCTATATATAGTTAGCGTTTCACTGTTTTTCATGTGATGACATAATGTCTTTTAACTAAATCTTTAACAGATGTGATTCAACAACATGTTTTTCATTAGATACCCTTGTAGTCCAAGATCGGAAGAGCACACGTCTGAACTCCAGTCACTCTCTATGATCTCGTATGCCG	3.57426287813537e-06	2	0.563064349	FALSE
TACGAAGGGTGCAAGCGTTGTTCGGATTTATTGGGCGTAAAGCGGGTGCAGGCGGATAAGAAAGTCAGATGTGAAATCTCGGGGCTCAACCTCGAAACTGCGTCTGAAACTCCTTGTCTAGAATCTCAAAGAGGGAAGCGGAATTTCGCATGTAGGAGTAAAATCCGTAGAGATGCGAAGGAACACCAGAGGCGAAGGCGGCTTCCTGGTTGAGAATTGACGCTGTAGCCGAAAGCGTGGGGAGCAAACAGG	6.59946630178053e-06	2	0.563064349	FALSE
TACGGGGGGTGCAAGTGTTATTCGGAATTATTGGGCGTAAAGCGTCTGTAGGTGGCATAGTAAGTCCTGTGTTAAATCTCGAAGCTTAACTTCGAAATGGCATAGGAAACTACTAAGCTTGAGTTCGGTAGGGGTAAAGGGAATTCCCAGTGTAGCGGTGAAATGCGAAGAGATTGGGAGGAACACCAACGGCGAAAGCACTTTACTAGGCCGAAACTGACACTCAGAGACGAAAGCTAAGGTAGCGAACAGG	1.13340718197428e-05	2	0.563064349	FALSE
TACGGGGGATGCAAGCGTTATCCGGAATTATTGGGCGTAAAGCGTCTGTAGGTGGCTTAATAAGTCTGTTGTTAAATATTAGAGCTTAACTCTAAATCAGCGGTGGAAACTGTTAAGCTAGAGAATAGTAAGGGTAGAGGGAATTTCCAGTGTAGCGGTGAAATGCGTAGATATTGGGAAGAACACCAGTGGCGAAAGCGCTCTACTAGGCTATTGCTGACACTCAGAGACGAAAGCTAAGGGAGCGAATGGG	1.73498185366439e-05	2	0.563064349	FALSE
TACGGAGGGTGCAAGCGTTATCCGGAATCACTGGGTTTAAAGGGTGCGTAGGCGGATAGATAAGTCAGAGGTGAAATCCCACAGCTTAACTGTGGAACTGCCTTTGAAACTGTATATCTTGAATTAGGTTGAGGTTAGCGGAATGAGTCATGTAGCGGTGAAATGCATAGATATGACTTAGAACACCAATTGCGTAGGCAGCTAGCTAGGCCTTGATTGACGCTGAGGCACGAAAGCGTGGGGAGCGAACAGG	1.77188538222054e-05	2	0.563064349	FALSE
TACGGAGGGTGCAAGCGTTATCCGGAATTATTGGGTTTAAAGGGTGTGTAGGTGGACGATTAAGTCAGAGGTGAAATATCATAGCTTAACTATGGTGCTGCCTTTGATACTGGTTGTCTTGAGTTCTGTAGAGGTAAGCGGAATTTATAATGTAGCGGTGAAATGCATAGATATTATAAAGAACTCCGATTGCGAAGGCAGCTTACTGGACAGATACTGACACTGATGCACGAAAGTGTGGGTAGCGAACAGG	1.29387309892433e-05	2	0.563064349	FALSE
TACGGAGGAGGCAAGCGTTATCCGGATTTATTGGGCGTAAAGCGTCCGCAGGTGGCAGTTCAAGTCTGCTGTCAAAGACAGTGGCTCAACCACTGAAAGGCAGTAGATACTGAACAGCTAGAGTGCGGTAGGGGCAGAGGGAATTCCAGGTGTAGCGGTGAAATGCGTAGATTTCTGGAAGAACATCGGTGGCGAAAGCGCTCTGCTAGGCCGCAACTGACACTCAGGGACGAAAGCTAGGGGAGCGAATGGG	2.46949059382414e-06	2	0.563064349	FALSE
TACGGAGGGTGCAAGCGTTATCCGGAATCACTGGGTTTAAAGGGTGCGTAGGCGGCTAGATAAGTCAGATGTGAAAGCCCACCGCTTAACGGTGGAACTGCATTTGATACTGTTTAGCTTGAATCAGGCTGAGGTCAGCGGAATGTGTCATGTAGCGGTGAAATGCATAGATATGACATAGAACACCAATTGCGAAGGCAGCTGACTAGACCTGTATTGACGCTGAGGCACGAAAGCGTGGGGAGCGAACAGG	4.47049953450902e-06	2	0.563064349	FALSE
TACGTAGGGCGCAAGCGTTGTCCGGATTTATTGGGCGTAAAGAGCTCGTAGGCGGTCTGTCGCGTCTGCTGTGAAAACCCGAGGCTCAACCTCGGGCCTGCAGTGGGTACGGGCAGACTAGAGTGCGGTAGGGGAGACTGGAATTCCTGGTGTAGCGGTGGAATGCGCAGATATCAGGAGGAACACCGATGGCGAAGGCAGGTCTCTGGGCCGCAACTGACGCTGAGGAGCGAAAGCATGGGGAGCGAACAGG	1.16815650633654e-05	2	0.563064349	FALSE
GACAGAGGGTGCAAACGTTGTTCGGAATTACTGGGCGTAAAGCGCGTGTAGGCGGTCGTGCAAGTCGGGTGTGAAAGCCCTGGGCTCAACCCAGGAAGTGCACTCGAAACTGCTCGACTTGAGTCTCGGAGAGGGAAGCGGAATTCTGGGTGTAGAGGTGAAATTCGTAGATATCCAGAGGAACACCGGTGGCGAAGGCGGCTTCCTGGACGAGTACTGACGCTGAGACGCGAAAGCGTGGGTAGCAAACAGG	1.02095634106304e-05	2	0.563064349	FALSE
GACGGAGGATGCAAGCGTTATCCGGAATTATTGGGCGTAAAGCGTCCGTAGGCGGTTCATCAAGTCTGTCGTTAAAGACTACAGCTTAACTGTAGGCGAGCGGTGGAAACTGAGGAACTAGAGTACGGTAGGGGTAGAGGGAATTCCCAGTGTAGCGGTGAAATGCGTAGATATTGGGAAGAACACCAGTGGCGAAGGCGCTCTGCTGGGCCGTAACTGACGCTGAGGGACGAAAGCTAGGGGAGCGAAAGGG	9.8853979551304e-06	2	0.563064349	FALSE
TACGGAGGGGGTTAGCGTTGTTCGGAATTACTGGGCGTAAAGCGCACGTAGGCGGATTGGAAAGTTAGGGGTGAAATCCCGGGGCTCAACCCCGGAACTGCCTCTAAAACTCCCAGTCTAGAGTTCGAGAGAGGTGAGTGGAATTCCGAGTGTAGAGGTGAAATTCGTAGATATTCGGAGGAACACCAGTGGCGAAGGCGGCTCACTGGCTCGATACTGACGCTGAGGTGCGAAAGTGTGGGGAGCAAACAGG	1.05078089648615e-05	2	0.563064349	FALSE
TACGGAGGGGGCGAGCGTTGTTCGGAATTACTGGGCGTAAAGCGCGCGTAGGCGGATTGGTCAGTCAGGGGTGAAAGCCCGGAGCTCAACTCCGGAACTGCCTTTGATACTGCCAGTCTAGAGTTCGGAAGAGGTGAGTGGAATTCCTAGTGTAGAGGTGAAATTCGTAGATATTAGGAAGAACACCAGTGGCGAAGGCGGCTCACTGGTCCGATACTGACGCTGAGGTGCGAAAGCGTGGGGAGCAAACAGG	1.17372201619847e-05	2	0.563064349	FALSE
TACGGAGGGTGCAAGCGTTATCCGGAATTACTGGGTTTAAAGGGCGCGTAGGCGGGTTAATAAGTCAGAGGTGAAAGCTTGCAGCTTAACTGTAAAATTGCCTTTGATACTGTTAATCTTGAATTAGGACGAGGTGTGTGGAATGTGACATGTAGCGGTGAAATGCATAGATATGTCATAGAACACCGATTGCGAAGGCAGCACACTAGACCTATATTGACGCTGAGGCGCGAAAGCGTGGGGAGCGAACAGG	8.41481032365742e-06	2	0.563064349	FALSE
TACGGAGGGTGCAAGCGTTGTCCGGATTTATTGGGTTTAAAGGGTGCGTAGGCGGCTCTTTAAGTCAGAGGTGAAAGCCCGCAGCTCAACTGTGGAATTGCCTTTGATACTGGAGAGCTTGAGTATAGTAAAGGTAGGCGGAATTGATAGTGTAGCGGTGAAATGCATAGATATTATCAAGAACACCAATAGCGTAGGCAGCTTACTAGACTATAACTGACGCTGATGCACGAAAGTGTGGGTATCGAACAGG	1.05889606534836e-05	2	0.563064349	FALSE
TACGGAGGGTGCAAGCGTTAATCGGAATTACTGGGCGTAAAGCGCGCGTAGGCGGCTATATAAGCTAGATGTGAAAGCCCAGGGCTTAACCTTGGAACTGCATTTAGAACTGTGTAGCTAGAGTACAGCAGAGGATAGTGGAATTTCAGGTGTAGCGGTGAAATGCGTAGATATCTGAAGGAACATCAGTGGCGAAGGCGACTGTCTGGGCTGATACTGACGCTGAGGTGCGAAAGCGTGGGGAGCAAACAGG	5.84548949918321e-06	2	0.563064349	FALSE
AACGGGAGGGGCAAGCGTTATTCGGCGTAACTGGGCGTAAAGCGTCCGTAGACTGTAGAATCAGTTCTTAGTTAAATATCAAAGCTTAACTTTGAAACAGCTTCGAATACTGTTCTACTTGAGTTTTATACAGAAGACTAGAATTCTATACGGAAGGGTAAAATCTGTAGATATATAGAGGAATATCAGCAGCGAAGGCGAGTCTTTAGTAAAAACTGACGTTGAGGGACGAAAGTATGGGTAGCAAACAGG	5.67471040238407e-06	2	0.563064349	FALSE
TACGGAGGGTCCGAGCGTTATCCGGAATCATTGGGTTTAAAGGGTCCGTAGGTGGGCCATTAAGTCAGGGGTGAAAGTCTGCAGCTCAACTGTAGAATTGCCTTTGATACTGGTGGTCTTGAGTCGTTGTGGGGTTGCCGGAACATGTGGTGTAGCGGTGAAATGCATAGATATCACATAGAACACCGATCGCGAAGGCAGGTGACCAACAACGTACTGACACTGATGGACGAAAGCGTGGGTAGCGAACGGG	5.84072611552172e-06	2	0.563064349	FALSE
TACCTGCAGCTCAAGTGGTGACCGCTATTATTGGGCCTAAAACGTTCGTAGCCGGCTGAGTAAATGCTTGGGTAAATCGTGCCGCTTAACGGTACGAATTCCGGGTAGACTGCTCAGCTTGAGACCGGGAGAAGCTAGAGGTACTCCTGGGGTAGAGGTGAAATTCTGTAATCCTGGGGGGACCACCAGTGGCGAAGGCGTCTAGCTAGAACGGGTCTGACGGTGAGGGACGAAACCCTGGGGCGCAAACCGG	5.84452594818947e-06	2	0.563064349	FALSE
GACGGAGGGTACAAGCGTTATCCGGAATTATTGGGTTTAAAGGGTGCGTAGGCGGTTTTGTAAGTCAGTAGTGAAAGCTAGCAGCTCAACTGTTAAAGTGCTACTGATACTGCAAGACTTGAGTATAGTCGAGGTGGGCGGAATTCTGCATGTAGTGGTGAAATACGTTGATATGCAGAGGAACACCAATAGCGAAGGCAGCTCACTAGGCTATTACTGACGCTGAGGCACGAAAGCGTGGGGAGCGAACAGG	4.2381465156815e-06	2	0.563064349	FALSE
GATCTGTGCCAGCAGCCGCGGTAATGAAGTTGGACTCCAAGTTCAAACTTCGCAACGTCTTGTTCTCCCGCAGCATTTCACTGAACGCCTGGGAGAGAGGAAGGAGGCAGAAAACAAATCTATGTAAATATAAATGTGTGTGTAAATAAAAAAGTGGAGTCATCAGGTGTCAACAAAGCAATTAGAAACCCTAGTAGTCCAGATCGGAAGAGCACACGTCTGAACTCCAGTCACGTCTATGAAT	9.27538467197353e-06	2	0.563064349	FALSE
TACAGAGGTGGCGAACGTTGTTCGGATTTACTGGGCGTAAAGGGTCCGCAGGCGGTCCTGTATGTCGGGTGTGAAAGCTCACGGCTCAACCGTGGAATTGCACTCGAAACTGCAGGACTAGAGTACTGGAGGGGAGAAGGGAACACTTGGTGTAGCGGTGAAATGCGTAGATATCAAGTGGAACACCGGCGGCGAAGGCGCTTCTCTGGACAGATACTGACGCTCATGGACGAAAGTTAGGGTAGCGAAAGGG	9.87926292595465e-06	2	0.563064349	FALSE
TACGTGTGGGGCAAGCGTTGTTCGGAATTACTGGGCTTAAAGGGTGCGTAGGCGGCTTGGTAAGTCAGGTGTGAAATGTCACGGCCCAACCGTGGAGTTGCATCTGATACTGCCTGGCTTGAGTGTGTGAGGGGTGAGCGGAACGTTTGGTGTAGCGGTGAAATGCGTAGATATCAAACGGAAGGCCGGAGGCGAAGGCGGCTCACTGGCACACAACTGACGCTGAGGCACGAAAGCGTGGGGAGCAAACAGG	7.98943690065997e-06	2	0.563064349	FALSE
TACGTAAGTTGCAAGCGTTATCCGGATTTATTGGGCATAAAGAGTGCGTAGGCGGCATTTTAAGTCAGATGTAAAATCCCACAGCTCAACTGTGGTCTGCATTTGAAACTGGAATGCTAGAGACTAGGAGAGGAAAGCGGAACTCACAGTGTAGCGGTGAAATGCGTAGATATTGTGGGGAACACCAGTGGCGAAGGCGGCTTTCTGGACTAGTTCTGACGCTGAGGCACGAAAGCATGGGGAGCGAACGGG	1.07455894740035e-05	2	0.563064349	FALSE
TACAGAGACTCCAAGCGTTATTCGGATTCACTGGGCGTAAAGGGTGCGCAGGCGGTCAGATGTGTCAGGTGTGAAATACTGCAGCTTAACTGTAGAACTGCACTTGAAACTATTTGACTAGAGTATCGGAGAGGTAAGCGGAATTCCAGGTGTAGCAGTGAAATGCGTAGATATCTGGAGGAACACCAATGGCGAAGGCAGCTTACTGGACGATTACTGACGCTCAGGCACGAAAGCATGGGGAGCGAAAGGG	2.69866178661258e-06	2	0.563064349	FALSE
CACGTAGGCACCAAGCGTTATCCGGATTTATTGGGCGTAAAGAGCTCGTAGGCGGTTCAGTCAGTCGGGTGTGAAAACTTGAGGCTTAACCTCAAGAGGTCACTCGATACTGCTGTGACTAGAGTGCGGTAGGGGAGCGGGGAATTCCTGGTGTAGCGGTGAAATGCGCAGATATCAGGAGGAACACCAGTGGCGAAGGCGCCGCTCTGGGCCGTAACTGACGCTGAGGAGCGAAAGCATGGGTAGCAAACAGG	3.10012981369399e-06	2	0.563064349	FALSE
TACGGAGGGTGCGAGCGTTAATCGGAATTACTGGGCGTAAAGCGTGCGTAGGCGGATTGTTTAGTCAGATGTGAAAGCCCCGGGCTTAACCTGGGAACTGCATTTGATACTGGCAGTCTAGAGTGTAGTAGAGGGGGGTAGAATTCCTAGTGTAGCGGTGAAATGCGTAGATATTAGGAGGAATACCAGTGGCGAAGGCGGCCCCCTGGACTAACACTGACGCTGAGGTACGAAAGCGTGGGGAGCAAACAGG	1.16879278959717e-05	2	0.563064349	FALSE
GATCTGTGCCAGCAGCCGCGGTAATGAAGTTGGACTCCAAGTTCAAACTTCGCAACGTCTTGTTCTCCCGCAGCATTTCACTGAACGCCTGGGAGAGAGGAAGGAGGCAGAAAACAAATCTATGTAAATATAAATGTGTGTGTAAATAAAAAAGTGGAGTCATCAGGTGTCAACAAAGCAATTAGAAACCCCCGTAGTCCAGATCGGAAGAGCACACGTCTGAACTCCAGTCACTATAGCGAAT	1.33997816709482e-05	2	0.563064349	FALSE
TACGAGGGGTGCTAGCGTTGTCCGGAATAACTGGGCGTAAAGGGTCCGTAGGCGTTCTGCTAAGTTGATCGTTAAATCCATCGGCTTAACCGATGACATGCGATCAAAACTGGCAGAATAGAATATGTGAGGGGAATGTGGAATTCCTGGTGTAGCGGTGACATGCGTAGATATCAGGAGGAACACCGATGGCGAAGGCAGCATTCTGGCACAATATTGACGCTGAGGGACGAAAGCGTGGGGAGCGAACAGG	3.21117748905091e-06	2	0.563064349	FALSE
TACGAAGGGGGCTAGCGTTGTTCGGAATCACTGGGCGTAAAGCGCACGTAGGCGGACTTTTAAGTCAGGGGTGAAATCCCGAGGCTCAACCTCGGAACTGCCTTTGATACTGGAAGTCTTGAGTTCGAGAGAGGTGAGTGGAACTCCGAGTGTAGAGGTGAAATTCGTAGATATTCGGAAGAACACCAGTGGCGAAGGCGGCTCACTGGCTCGATACTGACGCTGAGGTGCGAAAGCGTGGGGAGCAAACAGG	9.33080822226194e-06	2	0.563064349	FALSE
TACGGAGGGTGCGAGCGTTGTTCGGAATTACTGGGCGTAAAGCGCGCGTAGGCGGCTAAATTAGTCAGATGTGAAAGTCCACGGCTCAACCGTGGAAGTGCATTTGAAACTGTTTAGCTTGAGTATCAGAGGGGGTAGTGGAATTCCCGGTGTAGAGGTGAAATTCGTAGATATCGGGAGGAATACCGGTGGCGAAGGCGACTGCCTGGCTGAATACTGACGCTGAGGTGCGAAAGCGTGGGGAGCAAACAGG	2.48005899407997e-06	2	0.563064349	FALSE
TACGGGGGATGCAAGCGTTATCCGGAATCACTGGGCGTAAAGAGTCTGTAGGTGGCTTAGTAAGTCTGCTGTTAAATATTGAAGCTCAACTTCAAGCCAGCGGTAGAAACTATTATGCTAGAGTATGGTAGGGGTAGAGGGAATTCCCAGTGTAGCGGTGAAATGCGTAGATATTGGGAAGAACACCAGTGGCGAAAGCGCTCTACTGGACCATTACTGACACTGAGAGACGAAAGCTAAGGGAGCGAATGGG	1.20636508635711e-05	2	0.563064349	FALSE
TACGGAGGGTGCAAGCGTTGTCCGGAATCATTGGGTGTAAAGGGTGCGTAGGCGGGCCACTAAGTCTGGGGTGAAATCCTGCCGCTTAACGGTAGAATGGCCTTGGATACTGGTGGTCTTGAGTACAGAAGAGGTCGGTGGAATTCGTAGTGTAGCGGTGAAATGCATAGATATTACGAAGAACACCAGTGGCGAAGGCGGCCGGCTGGTCTGTAACTGACGCTGAGGAACGAAAGCGTGGGGAGCGAACAGG	6.56739159549841e-06	2	0.563064349	FALSE
TACGGGGGATGCAAGCGTTATCCGGAATCATTGGGCGTAAAGCGTCTGTAGGTTGTTTATTAAGTCTGTTGTTAAAGACTAGGGCTTAACCCTAGGTAAGAAATGGAAACTAATAGACTAGAGTATGGTAGGGGTAAAGGGAATTTCTAGTGTAGTGGTGAAATACTTAGATATTAGAAGGAACACCAGTGGCGAAGGCGCTTTACTGGGCCATTACTGACACTCAGAGACGAAAGCTAGGTTAGCAAAAGGG	1.02973754696953e-05	2	0.563064349	FALSE
GACGGGGGATGCAAGTGTTATCCGGAATCACTGGGCGTAAAGCGTTTGTAGGTGGTTTAGTAAGTCTATTGTTAAAGCTTGAAGCTTAACTTCAAAAATGTAATAGAAACTACTAGACTTGAGGATAGTAGGGGTAAAGGGAATTTCCAGTGGAGCGGTGAAATGCGTAGAGATTGGAAGGACCACCGATGGCGAAGGCACTTTACTGGGCTATTTCTGACACTAAGAGACGAAAGCTAGGGTAGCGAATGGG	2.20754400999265e-06	2	0.563064349	FALSE
TACGGAGGGAGCTAGCGTTGTTCGGAATTACTGGGCGTAAAGCGCACGTAGGCGGCGATTCAAGTCAGGGGTGAAATCCCGGGGCTCAACCCCGGAACTGCCCTTGAAACTAGATTGCTAGAATCCTGGAGAGGCGAGTGGAATTCCGAGTGTAGAGGTGAAATTCGTAGATATTCGGAAGAACACCAGTGGCGAAGGCGACTCGCTGGACAGGTATTGACGCTGAGGTGCGAAAGCGTGGGGAGCAAACAGG	3.75945705617964e-06	2	0.563064349	FALSE
TACGGAGGGAGCTAGCGTTGTTCGGAATTACTGGGCGTAAAGCGTGCGTAGGCGGCTTTTCAAGTCAGGGGTGAAATCCCGGGGCTCAACCCCGGAACTGCCCTTGAAACTGGAAAGCTAGAATCATGGAGAGGTGAGTGGAATTCCGAGTGTAGAGGTGAAATTCGTAGATATTCGGAAGAACACCAGTGGCGAAGGCGACTCACTGGACATGTATTGACGCTGAGGTACGAAAGCGTGGGGAGCAAACAGG	1.0659703836712e-05	2	0.563064349	FALSE
TACGGAGGGTCCAAGCGTTATCCGGATTCATTGGGTTTAAAGGGTCCGTAGGCGGATCTTTAAGTCAGTGGTGAAAGCCTGCAGCTCAACTGCAGAACTGCCATTGATACTGGAGATCTTGAGTATGATTGAAGTGGGCGGAATACGTCATGTAGCGGTGAAATGCATAGATATGACGTAGAACACCGATTGCGAAGGCAGCTCACTAAGTCATAACTGACGCTGAGGGACGAAAGCGTGGGGAGCGAACAGG	3.08159843483547e-06	2	0.563064349	FALSE
CACGTAGGGTGCAAGCGTTGTCCGGATTTATTGGGTTTAAAGGGTGCGTAGGCGGTTTATTAAGTTAGTGGTTAAAGACTATGGCTCAACCATAGCACGCCATTGATACTGGTAGACTTGAGTACGATAGAGGAGACTGGAATGTGTGGTGTAGCGGTGAAATGCATAGATATCACACAGAACACCGATTGCGAAGGCAGGTCTCTATACCGTAACTGACGCTAAGGCACGAAAGCGTGGGTAGCGAACAGG	8.2656429722244e-06	2	0.563064349	FALSE
TACGGAGGGGGCTAGCGTTGTTCGGAATTACTGGGCGTAAAGGGCGTGTAGGCGGCGAATTTAGTTAGGCGTGAAAGCCCCGGGCTCAACCTGGGAACTGCGCTTAATACTGATTTGCTAGAGTCCGGGAGAGGCTAGTGGAATATCCAGTGTAGAGGTGAAATTCGTAGATATTGGATGGAACACCGATGGCGAAGGCAGCTAGCTGGACCGGTACTGACGCTGAGGAGCGAAAGCGTGGGGAGCAAACAGG	3.92809841454967e-06	2	0.563064349	FALSE
TACGAAGGGTGCGAGCGTTGTTCGGATTTATTGGGCGTAAAGCGGGTGCAGGCGGATATGTAAGTCAGATGTGAAATCTCGGGGCTCAACCCCGAAACTGCGTCTGAAACTACTTATCTAGAATCTCGTAGAGGGAGGCGGAATTTCACATGTAGGAGTAAAATCCGTAGAGATGTGAAGGAACACCAGAGGCGAAGGCGGCCTCCTGGGCGAGAATTGACGCTGTAGCCGAAAGCGTGGGGAGCAAACAGG	5.00992179326701e-06	2	0.563064349	FALSE
TACGGGAAGGGCAAGCGTTATTCGGCATGACTGGGCGTAAAGGGTCCGTAGACGGCAAAGTAAGTTTTTTGTTAAATTTTAAGACCCAATCTTAATTCTGCAATCAATACTGCTTTGCTTTGAGTTTAATACAGAAAAGTAGAATTTTATACGACAGGGGTGAAATCCGTAGATATATAAAGGAATGCCAACAGCGAAGGCAACTTTTTGGTATAAACTGACGTTGAGGGACGAAAGCGTGGGTAGCAAACAGG	5.25805902943098e-06	2	0.563064349	FALSE
CACGTAGGGACCGAGCGTTATCCGGAATTACTGGGCGTAAAGGGCACGCAGGCGGCTATTCAAGTCCGATGTGAAAGCTCCCGGCTCAACTGGGAGAGGTCGTTGGAAACTGATTAGCTTGAGGCAATGAGAGGAGTACAGAATTCATGGTGTAGTGGTGGAATGCGTAGATATCATGAGGAATACCAGTGGCGAAAGCGGTACTCTGGCATTGACCTGACGCTCATGTGCGAAAGCGTGGGGAGCGAACGGG	6.92997074037293e-06	2	0.563064349	FALSE
TACGGAGGGTGCAAGCGTTATCCGGAATCACTGGGCGTAAAGGGCACGTAGGCGGTTTGCTAAGTCTGATGTTAAAGCGTGGGGCTCAACCCCATCACGGCGTTGGATACTGGCAAGCTAGACTTCTGGAGAGGAAAGTAGAATTACCAGCGTAGCGGTGAAATGCGTAGATACTGGTAGGAATACCCATTGCGAAGGCAGCTTTCTGGACAGATAGTGACGCTGAGGTGCGAAAGTGTGGGGAGCAAACCGG	1.00324887341636e-05	2	0.563064349	FALSE
TACGGAGGATGCAAGCGTTATCCGGAATCATTGGGTTTAAAGGGTCCGTAGGTGGATTGATAAGTCAGAGGTGAAATCCTGCAGCTCAACTGTAGAACTGCCTTTGATACTGTTAGTCTTGAATTATTGTGAAGTGGTTAGAATATGTAGTGTAGCGGTGAAATGCATAGATATTACATAGAATACCGATTGCGAAGGCAGATCACTAACAATATATTGACACTGATGGACGAAAGCGTGGGGAGCGAACGGG	2.96299244039474e-06	2	0.563064349	FALSE
TACGGAGGGTGCAAGCGTTATCCGGATTTATTGGGTTTAAAGGGTGCGTAGGCGGAACATTAAGTCAGTGGTGAAATCTTTCGGCTCAACCGAGAAACTGCCATTGATACTGATGTTCTTGAATTTGATTGAAGTGGGCGGAATGAGGCATGTAGCGGTGAAATGCATAGATATGCCTCAGAACACCGATTGCGAAGGCAGCTCACTAAGTCAATATTGACGCTGAGGCACGAAAGCGTGGGTAGCGAACAGG	5.54218494052825e-06	2	0.563064349	FALSE
TACGGAGGGTGCGAGCGTTAATCGGAATTACTGGGCGTAAAGCGCGCGTAGGCGGTTTTGTAAGTCGGATGTGAAATCCCCGGGCTCAACCTGGGAACTGCATTCGATACTGCATAACTAGAGTATGGTAGAGGGAAGTGGAATTTCCGGTGTAGCGGTGAAATGCGTAGATATCGGAAGGAACACCAGTGGCGAAGGCGACTTCCTGGGCCAATACTGACGCTGAGGTGCGAAAGCGTGGGGAGCAAACAGG	3.36622907110853e-06	2	0.563064349	FALSE
TACGGAGGGTGCGAGCGTTAATCGGAATTACTGGGCGTAAAGCGCGCGTAGGCGGTCTGGTAAGCGGGATGTGAAAGCCCAGGGCTCAACCTTGGAACTGCATTCCGAACTGTCAGACTGGAGTACGATAGAGGGTGGTAGAATTTCTTGTGTAGCGGTGAAATGCGTAGATATAAGAAGGAATACCAGTGGCGAAGGCGGCCACCTGGATCGATACTGACGCTGAGGTGCGAAAGCGTGGGGAGCAAACAGG	1.13062864237124e-05	2	0.563064349	FALSE
TACGGAGGATGCAAGCGTTATCCGGAATTATTGGGCGTAAAGCGTCCGCAGGTGGCTCTTCAAGTCTGCTGTCAAAGACAGAAGCTCAACTTCTGGTCGGCGGTGGAAACTGGGGAGCTAGAGTACGGTAGGGGTAGAGGGAATTTCCAGTGTAGCGGTGAAATGCGTAGAGATTGGAAAGAACACCAGTGGCGAAGGCGCTCTACTGGACCGAAACTGACACTCAGGGACGAAAGCTAGGGGAGCGAAAGGG	3.25956021704468e-06	2	0.563064349	FALSE
CACGTAGGATCCGAGCGTTATCCGAATTTACTGGGCGTAAAGCGCGTGTAGGCGGCCGGGTAAGTTGGACGTGAAAGCTCCTGGCTCAACTAGGAGAGGTCGTTCAAAACTGCCTGGCTAGAGGGCGACAGAGGGAGGTGGAATTCCCGGTGTAGTGGTGAAATGCGTAGATATCGGGAGGAACACCAGTGGCGAAGGCGGCCTCCTGGGTCGCCCCTGACGCTCAGACGCGAAAGCTAGGGGAGCGAACGGG	2.10627134151064e-06	2	0.563064349	FALSE
TACGGAGGATCCAAGCGTTATCCGGAATCATTGGGTTTAAAGGGTCCGTAGGTGGATGATTAAGTCAGAGGTGAAATCCTGCAGCTCAACTGTAGAATTGCCTTTGATACTGGTTATCTTGAGTTATTATGAAGTAGTTAGAATATGTAGTGTAGCGGTGAAATGCATAGATATTACATAGAATACCAATTGCGAAGGCAGATTACTAATAATATACTGACACTGATGGACGAAAGCGTGGGGAGCGAACAGG	3.35443677749195e-05	2	0.563064349	FALSE
TACAGAGGGTGCGAGCGTTAATCGGAATTACTGGGCGTAAAGGGCGCGTAGGCGGCTAAGTAAGTCGGATGTGAAAGCCCCGGGCTTAACCTGGGAATTGCATTCGATACTGCTTGGCTAGAGTACGGTAGAGGGAAGTGGAATTCCGGGTGTAGCGGTGAAATGCGTAGATATCCGGAGGAACATCAGTGGCGAAGGCGACTTCCTGGACCGATACTGACGCTGAGGCGCGAAAGCGTGGGGAGCAAACAGG	3.33527332999215e-06	2	0.563064349	FALSE
TACGGAGGGTGCAAGCGTTATCCGGAATCATTGGGTTTAAAGGGTCCGCAGGCGGTCAATTAAGTCAGAGGTGAAATCCCATAGCTTAACTATGGAACTGCCTTTGATACTGGTTGACTTGAGTTATATGGAAGTGGATAGAATGTGTAGTGTAGCGGTGAAATGCATAGATATTACACAGAATACCGATTGCGAAGGCAGTCCACTACGTGTATACTGACGCTCATGGACGAAAGCGTGGGGAGCGAACAGG	1.17961212873732e-05	2	0.563064349	FALSE
TACGGAGGGTGCAAGCGTTACTCGGAATCACTGGGCGTAAAGCGCGCGCAGGCGGTCTGATAAGTTGGATGTGAAAGCCTACGGCTCAACCGTAGAACTGCATCCAAAACTGTCAGACTAGAGTGTGGGAGAGGAAGATGGAATTAGTTGTGTAGGGGTAAAATCCGTAGAGATAACTAGGAATACCAAAAGCGAAGGCAATCTTCTGGAACACTACTGACGCTGAGGCGCGAAAGCGTGGGGAGCAAACAGG	4.42152371817827e-06	2	0.563064349	FALSE
TACGGAGGGTGCGAGCGTTATCCGAATTTACTGGGTTTAAAGAGTGCGTAGGCGGCTTCTTAAGTCAGTGGTGAAAGCCTGGTGCTCAACATCAGAACAGCCATTGATACTGGGGAGCTTGAGTTGAGAAGAGGTAGGCAGAATTTATGGTGTAGCGGTGAAATGCATAGATACCATAAGGAATTCCAATAGCGAAGGCAGCTTACTGGTCTTTAACTGACGCTGAGGCACGAAAGCGTGGGGAGCAAACAGG	9.79878965939377e-06	2	0.563064349	FALSE
TACGGAGGGTGCAAGCGTTACCCGGAATCACTGGGCGTAAAGGGCGTGTAGGCGGGACGTTAAGTCTGGTTTTAAAGACCGTGGCTCAACCACGGGAGTGGACTGGATACTGGCGCTCTAGACCTCTGGAGAGAGAACCGGAATTCCTGGTGTAGCGGTGGAATGCGTAGATACCAGGAGGAACACCGATGGCGAAGGCAGGTTCTTGGACAGAAGGTGACGCTGAGGCGCGAAAGTGTGGGGAGCGAACCGG	6.08561396877608e-06	2	0.563064349	FALSE
TACGGAGGGTGCGAGCGTTAATCGGAATTACTGGGCGTAAAGCGTGCGTAGGCGGTTATATAAGCGAGATGTGAAAGCCCAGGGCTCAACCTTGGAACTGCATTTCGAACTGTATGACTAGAGTACTGTAGAGGGTGGTGGAATTTCCAGTGTAGCGGTGAAATGCGTAGAGATTGGAAGGAACATCAGTGGCGAAGGCGGCCACCTGGACAGATACTGACGCTGAGGCACGAAAGCGTGGGGAGCAAACAGG	2.45962133654878e-06	2	0.563064349	FALSE
TACGGAGGATGCAAGCGTTATCCGGAATCATTGGGTTTAAAGGGTCCGTAGGCGGATTAATAAGTCAGTGGTGAAAGTCTGCCGCTCAACGGTAGAATTGCCATTGATACTGTTAGTCTTGAATTACTACGAAGTAGTTAGAATGTGTAGTGTAGCGGTGAAATGCATAGATATTACACAGAATACCAATTGCGAAGGCAGATTACTAGTAGTAAATTGACGCTGATGGACGAAAGCGTGGGGAGCGAACAGG	6.94377728066957e-06	2	0.563064349	FALSE
TACGGAGGGTGCAAGCGTTATCCGGATTTATTGGGTTTAAAGGGTGCGCAGGTGGGGACGTAAGTCAGTGGTGAAAGGCTGCCGCTTAACGGTAGGACTGCCATTGATACTGCGTTTCTTGAGTATGGTTGAGGTAGGCGGAATGTGTTGTGTAGCGGTGAAATGCATAGATATGACACAGAACACCGATTGCGAAGGCAGCTTACTAAGCCATTACTGACGCTGAGGCACGAAAGCGTGGGTAGCGAACAGG	9.75842663518492e-06	2	0.563064349	FALSE
TACGGAGGGTGCAAGCGTTATCCGGAATCACTGGGTTTAAAGGGTACGTAGGCGGCGCATTAAGTCAGATGTTAAAGACTGGGGCTAAACCCCGGTACGCATTTGAAACTGATGTGCTTGAATCTGTTCGAGGTGCATGGAATGCTTCATGTAGCGGTGAAATGCATAGATATGAAGTAGAACACCAAATGCGAAGGCAGTGCACTAGGGCAGTATTGACGCTGAGGTACGAAAGCGTGGGTAGCGAACAGG	1.04423960205915e-05	2	0.563064349	FALSE
TACGGAGGGTGCAAGCGTTATCCGGAATCACTGGGTTTAAAGGGTGCGTAGGCGGATGATTAAGTCAGAGGTGAAAGGTGGCAGCTTAACTGTCAAATTGCCTTTGATACTGATTATCTTGAATTAGGTTGAGGTTGGCGGAATGAGTCATGTAGCGGTGAAATGCATAGATATGACTTAGAACACCAATTGAGAAGTCAGCTGGCTAGACCTATATTGACGCTGAGGCACGAAAGCGTGGGGAGCGAACAGG	9.97591611834683e-06	2	0.563064349	FALSE
TACGGAGGGTGCGAGCGTTGTCCGGAATTATTGGGTCTAAAGGGTGCGTAGGTGGCGTAATAAGTCAGGGGTTAAAGTTCACAGCTCAACTGTGTGATGCCCTTGATACTGTTATGCTTGAGTGTAATTTGGGTAGGCGGAATTGATAGTGTAGCGGTGAAATGCATAGATATTATCAAGAACACCAATAGCGTAGGCAGCCTACTGGGTTATTACTGACACTGATGCACGAAAGTGTGGGTAGCGAACAGG	6.09397115333755e-06	2	0.563064349	FALSE
TACGGAGGGCGCAAACGTTGTTCGGAATCATTGGGCGTAAAGCGCACGTAGGCGGCTTATTAAGTCTGGTGTGAAAGCCCGGGGCTCAACCCCGGAATGCCACTGGAAACTGATAGGCTTGAGAATAAGAGGGGTTAGTGGAATTCTTGGTGTAGGGGTGAAATCCGTAGAGATCAGGAGGAACACCGGTGGCGAAGGCGACTGACTGGATTATTTCTGACGCTGAGGTGCGAAAGTGCGGGGAGCAAACAGG	3.96214288968667e-06	2	0.563064349	FALSE
GACGGGGGATGTAAGCGTTATCCGGAACTATTGGGCGTAAAGCGCCTGTAGGTTGTCTAGATATATTAAGAAATATATGACACACTTGTGTACAAGTTTATTGTTAAAGGCTAGGGCTTAACCCTGGAAATGCAATAAAAACTGTTAGACTCGAGACTGGGAGAGGTAGAGGGAATTCCTGGTGGAACAGTAAAATGTGTAGAGATCAGGAGGAACACCGGCGGCGAAGGCGCTCTACTGGAACAGTTCTGACACTCAGAGGCGAAAGCTAGGGGAGCAAAAGGG	2.80625884671926e-06	2	0.563064349	FALSE
TACGGAGGGTGCAAGCGTTGTTCGGAATTACTGGGCGTAAAGCGCGCGTAGGCGGCTTTTTAAGTCAGATGTGAAAGTCCACGGCTCAACCGTGGAAGTGCATTTGAAACTGGGGAGCTTGAGTATCAGAGGGGATAGTGGAATTCCAGGTGTAGAGGTGAAATTCGTAGATATCTGGAGGAATACCGGTGGCGAAGGCGACTGTCTGGCTGAATACTGACGCTGAGGTGCGAAAGCATGGGGAGCAAACAGG	1.19569520510759e-05	2	0.563064349	FALSE
GACGCTCTTCCGATCTAGTGCCAGCCGCCGCGGTAACAGAAGCCAAGGCCACTGACCAGGCTGAAAAGGGTTGTTTATTCAGTGGGCCTATATATAGTTAGCGTTTCACTGTTTTTCATGTGATGACATAATGTCTTTTAACTAAATCTTTAACAGATGTGATTCAACAACATGTTTTTCATTAGAAACCCTAGTAGTCCAAGATCGGAAGAGCACACGTCTGAACTCCAGTCACTCTCTATGATCTCGTATGCCG	3.19915101485162e-06	2	0.563064349	FALSE
TACGGAGGGTGCGAGCGTTAATCGGAATTACTGGGCGTAAAGCGCGCGTAGGCGGCTTTGTAAGTCAGGGGTGAAAGCCCACGGCTCAACCGTGGAATTGCCTTTGATACTGCAGAGCTTGAGTTCGGGAGAGGGTGGCAGAATTCCTGGTGTAGGAGTGAAATCCGTAGAGATCAGGAGGAATATCAGTGGCGAAGGCGGCCACCTGGACCGATACTGACGCTGAGGTGCGAAAGCGTGGGTAGCAAACAGG	1.33760890801329e-05	2	0.563064349	FALSE
TACGGAGGATGCAAGCGTTATCCGGAATCATTGGGTTTAAAGGGTCCGTAGGTTGTTTAGTAAGTCAGTGGTGAAAGTTTGCGGCTTAACCGTAAAATTGCCATTGATACTGCTAGGCTTGAATAATTGTGAAGTGGTTAGAATAAGTAGTGTAGCGGTGAAATGCATAGATATTACTTAGAATACCGATTGCGAAGGCAGATCACTAACAATTCATTGACACTGATGGACGAAAGCGTGGGTAGCGAACAGG	3.00061952366454e-05	2	0.563064349	FALSE
TACGGAGGGTGTAAACGTTGCTCGGAATCATTGGGCGTAAAGCGCACGTAGGCGGTCTGGTAAGTTGGATGTGAAAGCCCGGGGCTCAACCTCGGAAGTGCATCCAAAACTGTCAGACTCGAATCTCGGAGGGGGCCAGAGAATTCCCGGTGTAGAGGTGAAATTCGTAGATATCGGGAGGAATACCAGTGGCGAAGGCGCTGGCCTGGACGATGATTGACGCTGAGGTGCGAAAGCATGGGGAGCGAACAGG	8.32736759299872e-06	2	0.563064349	FALSE
TACGGAGGGGGCAAGCGTTGTTCGGATTTACTGGGCGTAAAGGGCGCGTAGGCGGGCGATCAAGTCAGAGGTGAAAGGCCTGGGCTCAACCTAGGAACTGCCTTTGAAACTGATCATCTTGAGTCCGGGAGAGGATGGCGGAATTCCCAGTGTAGAGGTGAAATTCGTAGATATTGGGAAGAACACCGGTGGCGAAGGCGGCCATCTGGACCGGCACTGACGCTGAGGCGCGAAAGCGTGGGGAGCAAACAGG	4.20897697952441e-06	2	0.563064349	FALSE
TACGGAGGATGCAAGCGTTATCCGGAATCATTGGGTTTAAAGGGTCCGTAGGTGGATTAGTAAGTCAGAGGTGAAAGCCTGCAGCTCAACTGTAGAACTGCCTTTGATACTGCTAGTCTTGAATTATTGTGAAGTGGTTAGAATATGTAGTGTAGCGGTGAAATGCATAGATATTACATAGAATACCAATTGCGAAGGCAGATCACTAACAATATATTGACACTGATGGACGAAAGCGTGGGGAGCGAACGGG	6.96249875599787e-06	2	0.563064349	FALSE
GACGGAGGATGCAAGTGTTATCCGGAATCACTGGGCGTAAAGCGTCTGTAGGTGGTTTACCAAGTCAACTGTTAAATCTTGAGGCTCAACTTCAAAATCGCAGTCGAAACTGATAAACTAGAGTATAGTAGGGGTAAAGGGAATTTCCAGTGGAGCGGTGAAATGCGTAGATATTGGAAAGAACACCGATGGCGAAGGCACTTTACTAGGCTATTACTAACACTCAGAGACGAAAGCTAGGGTAGCAAATGGG	5.09685831654316e-06	2	0.563064349	FALSE
TACGGAGGGGGCTAGCGTTGTTCGGAATTACTGGGCGTAAAGCGCACGTAGGCGGTTCAGACAGTCAGGCGTGAAAGCCCCGGGCTTAACCTGGGAACTGCGCTTGATACTACTGAGCTAGAGTCCGGGAGAGGGTAGTGGAATTCCCAGTGTAGAGGTGAAATTCGTAGATATTGGGAAGAACACCAGTGGCGAAGGCGGCTACCTGGACCGGTACTGACGCTGAGGTGCGAAAGCGTGGGGAGCAAACAGG	4.10343200562968e-06	2	0.563064349	FALSE
TACGGAGGGTGCAAGCGTTGTTCGGAATTATTGGGCGTAAAGCGTGCGTAGGCGGACTGTTAAGTCTGGTGTGAAATCCCTCGGCTCAACCGAGGACGTGCATTGGATACTGGCAGTCTTGAGTCCTGGAGAGGAGAGCGGAATTCCTAGTGTAGAGGTGAAATTCGTAGATATTAGGAGGAACACCAGTGGCGAAAGCGGCTCTCTGGACAGTGACTGACGCTGAGGAACGAAAGCATAGGTAGCAAACAGG	2.89794972191601e-06	2	0.563064349	FALSE
TACGGAGGGTCCAAGCGTTGTCCGGAATTATTGGGTTTAAAGGGTGCGTAGGCGGCCTATTAAGTCAGAGGTGAAATGCTGCAGCTTAACTGTAGAACTGCCTTTGATACTGGTAGGCTTGAGTACACTAGAGGTAGGCGGAATTTATGATGTAGCGGTGAAATGCATAGATATCATAAAGAACACCGATAGCGAAGGCAGCTTACTGGAGTGTAACTGACGCTGAGGCACGAAAGCGTGGGTAGCGAACAGG	2.40622631271748e-06	2	0.563064349	FALSE
TACGAAGGGTGCAAGCGTTACTCGGAATTACTGGGCGTAAAGCGTGCGTAGGTGGTTATTTAAGTCCGTTGTGAAAGCCCTGGGCTCAACCTGGGAACTGCAGTGGATACTGGATGACTAGAATGTGGTAGAGGGTAGCGGAATTCCTGGTGTAGCAGTGAAATGCGTAGAGATCAGGAGGAACATCCATGGCGAAGGCAGCTACCTGGACCAACATTGACACTGAGGAACGAAAGCGTGGGGAGCAAACAGG	2.42432792419066e-05	2	0.563064349	FALSE
TACGAAGGGAGCGAGCGTTGTTCGGAATCACTGGGCGTAAAGCGTGCGTAGGCGGATAAGAAAGTCAGAAGTGAAAGCCCAGGGCTCAACCTTGGAACTGCTTTTGAAACTTCTTATCTAGAGTATGGGAGAGGATAGCAGAATTCCCAGTGTAGAGGTGAAATTCGTAGATATTGGGAGGAATACCGATTGCGAAGGCAGCTATCTGGACCATTACTGACGCTGAGGTACGAAAGCGTGGGGAGCAAACAGG	4.35302628953997e-06	2	0.563064349	FALSE
TACGGAGGGTGCAAGCGTTATCCGGAATTATTGGGCGTAAAGCGTCCGCAGGCGGAAAATTAAGTGTGGTATTAAAGGCAACAGCTCAACTGTTGTATTGTATCACAAACTGATTTTCTAGAGACTTGGAGAGGTTAGTAGAATTTTACATGTAGGGGTTAAATCCGTAGATATGTAAAGGAATACCAAAAGCGAAAGCAGCTAACTGGACAAGTTCTGACGCTCAGGGACGAAAGCGTGGGGAGCAAACAGG	3.0422823746782e-06	2	0.563064349	FALSE
TACAGAGGGTGCGAGCGTTAATCGGAGTTACTGGGCGTAAAGAGCACGTAGGTGGTTTGTTAAGTCTGATGTGAAATCCCAGGGCTCAACCTTGGAATGGCATCAGATACTGGCAAGCTAGAGTATAATAGAGGGGTGTGGAATTTCCTGTGTAGCGGTGAAATGCGTAGATATAGGAAGGAACATCAGTGGCGAAGGCGGCACCCTAGATTGATACTGACACTGAGGTGCGAAAGCGTGGGGAGCAAACAGG	3.69569415682581e-06	2	0.563064349	FALSE
TACGGAGGGTGCGAGCGTTAATCGGAATCACTGGGCGTAAAGCGTGCGTAGGTGGTTTAGTAAGTCAGATGTGAAAGCCCTGGGCTTAACCTGGGAACTGCATTTGATACTGCTTGACTAGAGTTTGGTAGAGGGAAGTGGAATTCCGAGTGTAGCGGTGAAATGCGTAGAGATTCGGAGGAACACCAATGGCGAAGGCAACTTCCTGGACCAAAACTGACACTGAGGTACGAAAGCGTGGGTAGCAAACAGG	3.96472905519433e-06	2	0.563064349	FALSE
TACGTAGGGTGCAAGCGTTAATCGGAATTACTGGGCGTAAAGGGTGCGTAGGCGGATTTTTAAGCTAGATGTGAAATCCCTGGGCTTAACCTAGGAACTGCATTTAGAACTGGAAATCTAGAATACTGCAGAGGAAAGTAGAATTCCACGTGTAGCGGTGAAATGCGTAGAGATGTGGAGGAATATCAATGGCGAAGGCAGCTTTCTGGGCAAGTATTGACGCTGAGGCACGAAAGCGTGGGGAGCAAACAGG	3.94064163366619e-06	2	0.563064349	FALSE
TACGAAGGGGGCTAGCGTTGTTCGGATTTACTGGGCGTAAAGCGCACGTAGGCGGATTGTTAAGTCAGGGGTGAAATCCTGGAGCTCAACTCCAGAACTGCCTTTGATACTGGCAATCTCGAGTCCGGAAGAGGTAAGTGGAACTCCTAGTGTAGAGGTGGAATTCGTAGATATTAGGAAGAACACCAGTGGCGAAGGCGGCTTACTGGTCCGGAACTGACGCTGAGGTGCGAAAGCGTGGGGAGCAAACAGG	5.41928637822402e-06	2	0.563064349	FALSE
TACGGAGGGTGCAAGCGTTACTCGGAATCACTGGGCGTAAAGCGCGCGCAGGCGGTCTGATAAGTTGGATGTGAAAGCCTACGGCTCAACCGTAGAACTGCATCCAAAACTGTCAGACTAGAGTCTGGGAGGGGAAGATGGAATTAGTTGTGTAGGGGTAAAATCCGTAGAGATAACTAGGAATACCAAAAGCGAAGGCGATCTTCTGGAACAGTACTGACGCTGAGGCGCGAAAGCGTGGGGAGCAAACAGG	3.33791497828522e-06	2	0.563064349	FALSE
TACAGAGGATGCAAGCGTTATCCGGAATCACTGGGCATAAAGCGTCTGTAGGTGGTTTAATAAGTCTGCTGTTAAAGACTAGGGCTTAACCCTAGGAAAGCAGTGGAAACTGTTAGACTTGAGTATGGTAGAGGTACAGGGAATTCCTAGTGTAGCGGTGAAATGCGTAGATATTAGGAAGAACACCAATGGCGAAAGCACTGTACTGGGCCACAACTGACACTGAGAGACGACAGCTAGGGGAGCAAATGGG	3.4059478830278e-06	2	0.563064349	FALSE
TACGGAGGGAGCTAGCGTTGTTCGGAATTACTGGGCGTAAAGCGCGCGTAGGCGGCTTTCCAAGTCAGAGGTGAAATCCCGGGGCTCAACCCCGGAACTGCCTTTGAAACTGGATGGCTAGAATATGGTAGAGGTAAGTGGAATTCCGAGTGTAGAGGTGAAATTCGTAGATATTCGGAAGAACACCAGTGGCGAAGGCGACTTACTGGGCCATTATTGACGCTGAGGTGCGAAAGCGTGGGGAGCAAACAGG	9.17346025195317e-06	2	0.563064349	FALSE
GACGGAGGGTGCTAGCGTTGTTCGGAATCACTGGGCGTAAAGGGCGCGTAGGCGGCTTGGTCAGTCAGATGTGAAAGCCCGGGGCTCAACCCCGGAATTGCATTTGATACTCCCAAGCTAGAGGTCGAAAGAGGAGAGTGGAATACCCAGTGTAGAGGTGAAATTCGTAGATATTGGGTGGAACACCAGTGGCGAAAGCGGCTCTCTGGTTCGATTCTGACGCTGAGGCGCGAAAGCGTGGGGAGCAAACAGG	3.14618686057042e-06	2	0.563064349	FALSE
TACGGAGGATTCGAGCGTTATCCGGATTTATTGGGTTTAAAGGGTCCGTAGGCGGGCTTGTAAGTCAGTGGTGAAATCCCGGAGCTCAACTCCGGAACTGCCATTGATACTGCAGGTCTTGAATTTAGTTGAGGTGGGCGGAATACGTTATGTAGCGGTGAAATGCATAGATATAACGTAGAACACCGATTGCGAAGGCAGCTCACTAAGCTAATATTGACGCTGATGGACGAAAGCGTGGGGAGCGAACAGG	4.17336023389086e-06	2	0.563064349	FALSE
GACGGAGGATGCAAGCGTTATCCGGAATTATTGGGCGTAAAGCGTCTGTAGGTGGCATTACAAGTCTGCTGTTAAAGGTCGGGGCTCAACTCCGGAATGGCAGTGGAAACTGTGAAGCTAGAGTGCGGTAGGGGTAGAGGGAATTCCCAGTGTAGCGGTGAAATGCGTAGATATTGGGAAGAACACCAGTGGCGAAGGCGCTCTACTGGGCCGCAACTGACACTGATGGACGAAAGCTAGGGGAGCGAATGGG	1.03323496539835e-05	2	0.563064349	FALSE
TACGGGAAGGGCAAGCGTTATCCGGCATGATTGGGCGTAAAGAGTCCGTAGACGGTAAAGTGAGTTTTTTGTCAAATCTTAAGACTTAATCTTAATATAGCAATTAATACTGCTTTGCTTTGAGTTTAATACAGAAAATTAGAATTTTATACGATAGGGGTGAAATCCGCAGATATATAAAGGAATGCCAATAGCGAAGGCAGATTTTTAGTATAAACTGACGTTGAGGGACGAAAGTGTGGGTAGCAAACAGG	5.45066789103505e-06	2	0.563064349	FALSE
TACGTAGGGTGCAAGCGTTAATCGGAATTACTGGGCGTAAAGCGTGCGCAGGCGGTAATGTAAGACAGATGTGAAATCCCCGGGCTCAACCTGGGAACTGCATTTGTGACTGCATTGCTGGAGTGCGGCAGAGGGGGATGGAATTCCGCGTGTAGCAGTGAAATGCGTAGATATGCGGAGGAACACCGATGGCGAAGGCAATCCCCTGGGCCTGCACTGACGCTCATGCACGAAAGCGTGGGGAGCAAACAGG	1.87935088181547e-06	2	0.563064349	FALSE
TACGGAGGGTGCAAGCGTTGCTCGGAATCACTGGGCGTAAAGGGTACGCAGGCGGTTCAGTAAGTCGGATGTGAAAGCCCGGGGCTCAACCCCGGAACTGCATCCGAAACTGTTGGACTTGAGTACGGGAGAGGAAAGCGGAATTCCTGGTGTAGAGGTGAAATTCGTAGATATCAGGAGGAACACCTGTGGCGAAAGCGGCTTTCTGGCCCGATACTGACGCTCATGTACGAAAGCGTGGGGAGCAAACAGG	4.65496754446872e-06	2	0.563064349	FALSE
GACGGAGGATGCAAGTGTTATCCGGAATCACTGGGCGTAAAGCGTCTGTAGGTGGCTCGATAAGTCAACTGTTAAATCTTGAAGCTCAACTTCAAAATTGCAGTCGAAACTATCGGACTAGAGTATAGTAGAGGTAAAGGGAATTTCCAGTGGAGCGGTGAAATGCGTAGATATTGGAAAGAACACCGATGGCGAAGGCACTTTACTGGGCTATTACTGACACTCAGAGACGAAAGCTAGGGTAGCAAATGGG	3.3508516195006e-06	2	0.563064349	FALSE
TACGGAGGATGCAAGCGTTATCCGGAATCATTGGGTTTAAAGGGTCCGTAGGTGGATAATTAAGTCAGAGGTGAAAGTCTGCGGCTCAACCGTAGAATTGCCTTTGATACTGGTTATCTTGAGTCATTATGAAGTGGTTAGAATGTGTAGTGTAGCGGTGAAATGCATAGATATTACACAGAATACCGATTGCGAAGGCAGATCACTAATAATGTACTGACACTGATGGACGAAAGCGTGGGGAGCGAACAGG	6.95348051326379e-06	2	0.563064349	FALSE
TACCGGCAGCTCAAGTGGTCGTCGCTTTTATTGGGCCTAAAACGTCCGTAGCCTGTTTGGTAAATCTGTGGGTAAATCAACCAGCTCAACTGGTTGAATTCTGCAGAGACTGCCTCACTAGGAACCGGGAGAGGTGTGAGGTACTCGAGGGGTAGCGGTAAAATGTTGTCATCCTTCGAGGACCACCAGTTGCGAAGGCGTCACACTGGAACGGATTCGACGGTCAGGGACGAAGCCTAGGGGCACGAACCGG	4.60368253403821e-06	2	0.563064349	FALSE
CCCCGGCGCCTCGAGTGGTGATCATATTTATTGGGTTTAAAGCATCCGTAGCTGGTTGAGTCAGTTTTTGGTGAAATTTAGCAGCTTAACTGTTAAGAAGGCTAAAAATACTACTCAGCTAGGGACCGGGAGGAGTCAGAGGAATGTTGTGGGGAGCGGTAAAATGCGTTAATCCACGATGGACCACCAGTGGCGAAGGCGTCTGACTAGAACGGATCCGACAGTGAGGGATGAAAGCTAGGGGAGCAAATCGG	7.57819329924251e-06	2	0.563064349	FALSE
TACGAAGGGGGCTAGCGTTGTTCGGATTTACTGGGCGTAAAGCGCACGTAGGCTGATCTATTAGTCAGGGGTGAAATCCCGGGGCTCAACCTCGGAACTGCCTTTGATACTGTAGATCTCGAGACCGGAAGAGGTGAGTGGAATTCCTAGTGTAGAGGTGAAATTCGTAGATATTAGGAAGAACACCAGTGGCGAAGGCGGCTCACTGGTCCGGTTCTGACGCTGAGGTGCGAAAGCGTGGGGAGCAAACAGG	2.59433769914075e-06	2	0.563064349	FALSE
GACGGAGGAGGCAAGCGTTATCCGGAATTATTGGGCGTAAAGCGTCCGCAGGTGGCTTACCAAGTCTGCTGTTAAAGCCCAGGGCTCAACCCTGGATCAGCAGTGGAAACTGGTAGGCTAGAGTGCGGTAGGGGCAGAGGGAATTCCCAGTGTAGCGGTGAAATGCGTAGATATTGGGAAGAACACCAGCGGCGAAGGCGCTCTGCTGGACCGTAACTGACACTCATGGACGAAAGCTAGGGGAGCGAAAGGG	3.45625984775004e-06	2	0.563064349	FALSE
TACGGGGGGAGCAAGCGTTGTCCGGAATCACTGGGCGTAAAGGGCGTGTAGGCGGGTTTGTAAGTCAGATGTGAAATCCTACGGCTCAACCGTAGAGGGTCATCTGAAACTGCAGACCTTGAGTTCGAGAGAGGGTGATGGAATTCCCGGTGTAGCGGTGAAATGCGTAGATATCGGGAGGAACACCAGAGGCGAAGGCGGTCACCTGGCTCGCAACTGACGCTGAGGCGCGAAAGCGTGGGCAGCAAACAGG	2.90541564123912e-06	2	0.563064349	FALSE
TACGTAGGGAGCAAGCGTTATCCGGATTTACTGGGTGTAAAGGGCGTGTAGGCGGGACAGCAAGTCAGGTGTGAAATCCGGGGGCTCAACCCCCGAACTGCACTTGAAACTGTTGTTCTTGAGTGATGGAGAGGCAGGCGGAATTCCCAGTGTAGCGGTGAAATGCGTAGATATTGGGAGGAACACCAGTGGCGAAGGCGGCCTGCTGGACATTAACTGACGCTGAGGCGCGAAAGCGTGGGTAGCAAACAGG	1.28059928627377e-05	2	0.563064349	FALSE
CACGTACTGTGCGAACGTTATTCGGAATCACTGGGCTTAAAGGGTACGTAGGCGGCCGATCAAGTCAGATGTGAAATGCTACAGCTCAACTGTAGCACTGCGTTTGAAACTGACCGGCTAGAGTATTCCAGGGGTGTGCGGAACTTATGGTGGAGCGGTGAAATGCGTTGATATCATGAGGAACACCGGAGGCGAAGGCGGCACACTGGGGGATAACTGACGCTGAGGTACGAAAGCCAGGGTAGCGAACGGG	2.13113697102844e-06	2	0.563064349	FALSE
TACGAAGGGGGCTAGCGTTGTTCGGAATCACTGGGCGTAAAGCGCACGTAGGCTGACTGGTCAGTTGGGGGTGAAATCCCGGGGCTCAACCTCGGAACTGCCTTCAATACTACCAGTCTTGAGTCCGAGAGAGGTGAGTGGAATTCCTAGTGTAGAGGTGAAATTCGTAGATATTAGGAAGAACACCAGTGGCGAAGGCGGCTCACTGGCTCGGTACTGACGCTGAGGTGCGAAAGCGTGGGGAGCAAACAGG	2.79110714264726e-06	2	0.563064349	FALSE
TACGGGAGGGGCAAGCGTTATCCGGAATAACTGGGCGTAAAGGGTTCGTAGACTGTAATGTAAGTTATTCGTTAATTTTTAAAGCTTAACTTTAAACTAGCGTATAATACTGCTTTACTTGAGTTTTTTTCAGAAAAGTAGAATTTTATAAGAAGGGGTGATACCTGTAGATATATAAAGGAATATCATTAGCGAAAGCGACTTTTTAGTAAAAACTGACGTTGAGGAACGAAAGTATGGGGAGCAAACAGG	7.86669147815974e-06	2	0.563064349	FALSE
TACGAAGGTCCCAAGCGTTGTTCGGAATTACTGGGCGTAAAGCGTGCGTAGGCGGCATGGTAAGTCAGATGTGAAATCCCAGGGCTCAACCCTGGAACTGCATCCGATACTGCCAAGCTAGAGTAGTGGAGGGGAGTCTGGAATTCACGGTGTAGCAGTGAAATGCGTAGATATCGTGAGGAACACTAGTGGCGAAGGCGAGACTCTGGACACTAACTGACGCTGAGGAACGAAGGCTAGGGTAGCGAAAGGG	2.602899713313e-06	2	0.563064349	FALSE
TACGGAGGGTGCAAGCGTTATCCGGAATCACTGGGTTTAAAGGGTGCGTAGGCGGCATTATAAGTCAGAGGTGAAAGCTTGCAGCTTAACTGTGAAATTGCCTTTGATACTGTAGTGCTTGAATTAGGTTGAGGTTAGCGGAATGTGACATGTAGCGGTGAAATGCATAGATATGTCATAGAACACCAATTGCGAAGGCAGCTAACTAGACTTATATTGACGCTGAGGCACGAAAGCGTGGGGAGCGAACAGG	5.87862276100793e-06	2	0.563064349	FALSE
TACGGAGGGTGCAAGCGTTAATCGGAATTACTGGGCGTAAAGCGCGCGTAGGCGGTTTGTTAAGCGAGATGTGAAAGCCCAGGGCTCAACCTTGGAACTGCATTTCGAACTGGCAAGCTAGAGTACAGAAGAGGGTGGTGGAATTTCCAGTGTAGCGGTGAAATGCGTAGAGATTGGAAGGAACATCAGTGGCGAAGGCGGCCACCTGGACTGATACTGACGCTGAGGTGCGAAAGCGTGGGGAGCAAACAGG	1.19387034247859e-05	2	0.563064349	FALSE
TACGGAGGGTGCAAGCGTTGTTCGGAATTACTGGGCGTAAAGCGCGCGTAGGCGGCTATGTAAGTCAGATGTGAAAGCCCAGGGCTCAACCCTGGACGTGCATTTGAAACTGTATAGCTTGAGTATCAGAGGGGATAGTGGAATTCCAGGTGTAGAGGTGAAATTCGTAGATATCTGGAGGAATACCGGTGGCGAAGGCGACTATCTGGCTGAATACTGACGCTGATGTGCGAAAGCGTGGGGAGCAAACAGG	1.18495383700636e-05	2	0.563064349	FALSE
TACGGAGGAGGCAAGCGTTATCCGGAATTATTGGGCGTAAAGCGTCCGCAGGTGGTATTGTAAGTCTGCTGTCAAAGACGGAAGCTCAACTTCCGATCGGCAGTGGAAACTGCAAAACTAGAGTACAGTAGGGGTAGAGGGAATTCCCAGTGTAGCGGTGAAATGCGTAGAGATTGGGAAGAACACCGGTGGCGAAAGCGCTCTGCTGGGCTGTAACTGACACTGAGGGACGAAAGCTAGGGGAGCGAATGGG	5.16680679586359e-06	2	0.563064349	FALSE
TACAGAGGGTGCAAGCGTTGTTCGGAATTATTGGGCGTAAAGCGCGTGTAGGCGGCGTGACAAGTCGGGTGTGAAAGCCCTCAGCTCAACTGAGGAAGTGCGCCCGAAACTGTCGTGCTTGAGTGCCGGAGAGGGTGGCGGAATTCCCCAAGTAGAGGTGAAATTCGTAGATATGGGGAGGAACACCGGTGGCGAAGGCGGCCACCTGGACGGTAACTGACGCTGAGACGCGAAAGCGTGGGGAGCAAACAGG	3.0030082327253e-06	2	0.563064349	FALSE
TACAGAGGGTGCAAGCGTTAATCGGAGTTACTGGGCGTAAAGCGCACGTAGGCGGATGTAAAAGTCAGATGTGAAATCCCTGGGCTTAACCTAGGAACTGCATTTGATACTATATGTCTAGAGTATGGTAGAGGGAAGTGGAATTTCCGGTGTAGCGGTGAAATGCATAGATATCGGAAGGAACATCAGTGGCGAAGGCGACTTCCTGGACCAATACTGACGCTGAGGTGCGAAAGCATGGGGAGCAAACAGG	4.92269714898836e-06	2	0.563064349	FALSE
TACGGAGGGTGCGAGCGTTAATCGGAATAACTGGGCGTAAAGGGCACGCAGGCGGTTATTTAAGTGAGGTGTGAAAGCCCCGGGCTTAACCTGGGAATTGCATTTCAGACTGGGTAACTAGAGTACTTTAGGGAGGGGTAGAATTCCACGTGTAGCGGTGAAATGCGTAGAGATGTGGAGGAATACCGAAGGCGAAGGCAGCCCCTTGGGAATGTACTGACGCTCATGTGCGAAAGCGTGGGGAGCAAACAGG	5.00652521358135e-06	2	0.563064349	FALSE
TACGGAGGAGGCAAGCGTTATCCGGAATTATTGGGCGTAAAGCGTCCGTAGGTGGCTAGTCAAGTCTGCGGTCAAAGACTGGAGCTCAACTCCAGGAAGGCCGTGGAAACTGAAGAGCTAGAGTCCGGTAGGGGTAGAGGGAATTCCCAGTGTAGCGGTGAAATGCGTAGAGATTGGGAAGAACACCGGTGGCGAAAGCGCTCTGCTGGACCGGAACTGACACTGAGGGACGAAAGCTAGGGGAGCGAATGGG	3.62885427960389e-06	2	0.563064349	FALSE
GACGTAGGATGCAAGCGTTGTCCGGATTTATTGGGCGTAAAGAGTTCGTAGGCGGTTAGTTAAGTCTGGTGTTAAATACCGTGGCCCAACCACGGAGCTGCATCAGATACTGGCTAACTTGAGTGCGGTAGAGGCGAGTGGAATTCCCAGTGTAGCGGTGAAATGCGTAGATATTGGGAAGAACACCAGTGGCGTAAGCGACTCGCTGGGCCGTAACTGACGCTGAGGAACGAAAGCCAGGGGAGCGAATGGG	1.17779397126298e-05	2	0.563064349	FALSE
TACGTAGGTGGCAACTGTTGTCCGGAATCATTGGGCGTAAAGGGTCCGTAGGTGGCATGAAAAGTCTTATGTGAAATCTCTTGGCTCAACCAAGAAACGCCATAAGAAACTTTCATGCTAGAGATCATCAGAGGGAGGTAGAATTCCAGGTGTAGTGGTGAAATGCGTAGATATCTGGAGGAATACCAATGGCGAAAGCAGCCTCCTGGGGTGAATCTGACAGTGAGGGACGAAAGCGTGGGTAGCAAACCGG	3.35734610934642e-06	2	0.563064349	FALSE
CACGTAGGGACCGAGCGTTGTCCGGATTTATTGGGCGTAAAGAGCTCGTAGGCTGTTAGGTAAGTCGGATGTGAAAACTCAGGGCTCAACCCTGAGAGGCCACCCGATACTGCCTTGACTAGAGTCCGGTAGAGGAGCGTGGAATTCCTGGTGTAGCGGTGAAATGCGCAGATATCAGGAGGAACACCAGCAGCGAAGGCGGCGCTCTGGGCCGGTACTGACGCTGAGGAGCGAAAGCATGGGGAGCAAACAGG	8.79768063961645e-06	2	0.563064349	FALSE
TACGGAGGGTCCAAGCGTTGTCCGGAATCACTGGGTGTAAAGGGTGCGCAGGCGGGCGTGTAAGTCAGGGGTGAAAGCCACCGGCCTAACCGGTGAACTGCCCTTGATACTGCACGTCTTGAGTCCCGGAGAGGCTATCGGAATTCGTGGTGTAGCGGTGAAATGCGTAAATATCACGAGGAACACCTGATGCGTAGGCGGATAGCTGGACGGGTACTGACGCTCAGGCACGAAAGCGTGGGGAGCAAACAGG	2.2286784497568e-06	2	0.563064349	FALSE
TACGGAGGGGGCAAGCGTTATTCGGAATTACTGGGCGTAAAGGGCGTGCAGGCGGCCTGGCAAGTCGAAAGTGAAATCCCTCGGCTCAACCGAGGAACTGCTTTCGAAACTGCTTGGCTAGAGGCTGGGAGGGGACAGTGGAATTCCCGGTGTAGCGGTGAAATGCGTAGATATCGGGAGGAACACCAGTGGCGAAGGCGACTGTCTGGACCAGTTCTGACGCTGAGACGCGAAAGCGTGGGGAGCAAACAGG	4.84867938992391e-06	2	0.563064349	FALSE
TACGGAGGGTGCAAGCGTTATCCGGATTTATTGGGTTTAAAGGGTCCGTAGGCGGGCTTGTAAGTCAGTGGTGAAATCCGGCAGCTTAACTGTCGAACTGCCATTGATACTGCAAGTCTTGAGTAAAGTAGAAGTGGCTGGAATAAGTAGTGTAGCGGTGAAATGCATAGATATTACTTAGAACACCAATTGCGAAGGCAGGTCACTATGTTTTAACTGACGCTGATGGACGAAAGCGTGGGGAGCGAACAGG	4.44490317637341e-06	2	0.563064349	FALSE
GATCTGTGTCAGCCGCCGCGGTAATGAAGTTGGACTCCAAGTTCAAACTTCGCAACGTCTTGTTCTCCCGCAGCATTTCACTGAACGCCTGGGAGAGAGGAAGGAGGCAGAAAACAAATCTATGTAAATATAAATGTGTGTGTAAATAAAAAAGTGGAGTCATCAGGTGTCAACAAAGCAATTAGATACCCCCGTAGTCCAGATCGGAAGAGCACACGTCTGAACTCCAGTCACGTCTATGAAT	8.40492569041343e-06	2	0.563064349	FALSE
GATCTGTGTCAGCAGCCGCGGTAATGAAGTTGGACTCCAAGTTCAAACTTCGCAACGTCTTGTTCTCCCGCAGCATTTCACTGAACGCCTGGGAGAGAGGAAGGAGGCAGAAAACAAATCTATGTAAATATAAATGTGTGTGTAAATAAAAAAGTGGAGTCATCAGGTGTCAACAAAGCAATTAGATACCCCCGTAGTCCAGATCGGAAGAGCACACGTCTGAACTCCAGTCACGTCTATGAAT	8.051351045852e-06	2	0.563064349	FALSE
TACGGAGGGTGCAAGCGTTATCCGGAATCACTGGGTTTAAAGGGTGCGTAGGCGGCGTAATAAGTCAGAGGTGAAAGGCTGTAGCTCAACTATAGAATTGCCTTTGATACTGTTATGCTTGAAATAAATTGAGGTTGGCGGAATGAGTCATGTAGCGGTGAAATGCATAGATATGACTTAGAACACCAATTGCGAAGGCAGCTGACTAGATTTTATTTGACGCTGAGGCACGAAAGCGTGGGGAGCGAACAGG	7.23603362850583e-06	2	0.563064349	FALSE
CACGAACCGTACGAACGTTATTCGGAATCACTGGGCTTAAAGAGTGCGTAGGCGGCTTGGCAGGTTGGGTGTGAAAGCCCTCGGCTCAACCGAGGAATTGCGCTCAAAACCGCCAAGCTTGAGGGAGATAGAGGTGAGCGGAACTGATGGTGGAGCGGTGAAATGCGTTGATATCATCAGGAACACCGGTGGCGAAAGCGGCTCACTGGGTCTCTACTGACGCTGAGGCACGAAAGCTAGGGGAGCGAACGGG	6.31798343450906e-06	2	0.563064349	FALSE
TACCAGCTGAGCTAGAGATGGGTAATTCTGTTGCAGTAAAAACATTCGTAGTCACTATCTAATTTTATTCTATCTGATACGATAGAAGATAAATTTAAACATTATTGTCCGCGATTAAATTAGAACGATTAATTTGCATGGTGAATACTAAAGCGTGGTAAATCTGATGAAACCTTATTCTAAAACGCAATTTTGGAAAAAGGAATAAACAGTAAAAATAAGTGAGGGCAGTGGTACTTACCAGCTAGAGGTGAAATTCTTAGATTTGGTAATGACCAACGACTGCGAAGGCATCTGCCCAACTTATATTTGGTGATCAAGAATTAAAGCGTGGGGATCGAAGAGG	8.66741298413399e-06	2	0.563064349	FALSE
TACGGAGGGTGCGAGCGTTAATCGGAATGACTGGGCGTAAAGGGCACGTAGGCGGATAGATAAGCGGTCTGTGAAAGGCTCGGGCTTAACCTGAGACCGGCAGGCCGAACTGTTTATCTAGAGTTTTGGAGAGGGGAGTGGAATTTCCGGAGTAGCGGTGAAATGCGTAGATTTCGGAAGGAACACCAGTGGCGAAGGCGACTCTCTGGCCAAAGACTGACGCTGAGGTGCGAAAGCGTGGGGAGCAAACAGG	2.70656671488284e-06	2	0.563064349	FALSE
TACGGAGGGTGCGAGCGTTAATCGGAATTACTGGGCGTAAAGCGCGCGTAGGCGGCTTGGTCAGTTGGATGTGAAAGCCCAGGGCTCAACCTTGGAACTGCATTCAATACTGCCAGGCTAGAGTGTGATAGAGGGAGGTGGAATTTCTAGTGTAGCGGTGAAATGCGTAGATATTAGAAGGAACACCAGTGGCGAAGGCGGCCTCCTGGATTAACACTGACGCTGAGGTGCGAAAGCGTGGGGAGCAAACAGG	2.032512218066e-06	2	0.563064349	FALSE
TACGGAGGGTGCAAGCGTTGTCCGGATTTATTGGGTTTAAAGGGTGCGTAGGCGGTTTAATAAGTCAGTGGTGAAAGTCTGCAGCTCAACTGTAGGACTGCCATTGATACTGTTAAACTTGAGTACAGACGAGGTAGGCGGAATTTATGGTGTAGCGGTGAAATGCATAGATACCATAAGGAACACCGATAGCGAAGGCAGCTTACTAGACTGTAACTGACGCTGAGGCACGAAAGCGTGGGTAGCGAACAGG	2.26601556278692e-06	2	0.563064349	FALSE
GACGGAGGATGCAAGCGTTATCCGGAATTATTGGGCGTAAAGCGTCCGTAGGCGGTTAATTAAGTCAGTTGTTAAAGACTACAGCTCAACTGTGGGAGAGCAACTGAAACTGATTGACTAGAGTATGGTAGGGGTAGAGGGAATTCCTAGTGTAGCGGTGAAATGCGTAGATATTAGGAAGAACACCAGTGGCGAAGGCGCTCTACTGGGCCAAGACTGACGCTGATGGACGAAAGCTAGGGGAGCGAAAGGG	1.07483793231401e-05	2	0.563064349	FALSE
CACGTAGGGGGCAAGCGTTGTCCGGAATGATTGGGCGTAAAGGGCGTGCAGGCGGCTTTGCAAGTCTGATGTGAAAGGCAGCGGCTCAACCGTTGAGTGGCATTGGAAACTGCGGAGCTTGAGTCCAGGAGAGGAGAGTGGAATTCCACGTGTAGCGGTGAAATGCGTAGAGATGTGGAGGAACACCAGTGGCGAAGGCGGCTCTCTGGCCTGAGACTGACGCTGAGGCGCGAAAGCGTGGGGAGCGAACAGG	3.45190737757115e-06	2	0.563064349	FALSE
TACGAAGGTCCCAAGCGTTATTCGGAATCACTGGGCGTAAAGGGAGCGTAGGCGGCGCGGAAAGTCAGATGTGAAATCCCGAGGCTCAACCTTGGAACTGCATCCGATACTCCCGTGCTAGAGGGCTGGAGAGGTGTTTGGAATTTTCGGTGTAGCAGTGAAATGCGTAGATATCGAAAGGAAGACCAATGGCGAAGGCAGAACACTGGACAGTACCTGACGCTGAGGCTCGAAGGCTAGGGGAGCGAAAGGG	4.37311931118737e-06	2	0.563064349	FALSE
TACGGAAGGTGCAAGCGTTATCCGGAATCACTGGGTTTAAAGGGTGCGTAGGCGGTCTGATTAGTCAGAAGTGAAAGCTCATCGCTTAACGATGGAATTGCTTTTGATACTGTCAGACTTGAATTAGGTTGAGGTTAGCGGAATGAGTCATGTAGCGGTGAAATGCATAGATATGACTTAGAACACCAATTGCGAAGGCAGCTGGCTAGACCTATATTGACGCTGAGGCACGAAAGCGTGGGGAGCGAACAGG	9.5998886601949e-06	2	0.563064349	FALSE
TACGTAGGGGGCGAGCGTTATCCGGAATCACTGGGCGTAAAGGGAGCGTAGGCGGTCAAGCAAGTCAGAGGTGAAAGGCATCGGCTCAACCGATGTAAGCCTTTGAAACTGTTTGACTTGAGTGCAGGAGAGGAAAGTGGAATTCCTAGTGTAGCGGTGAAATGCGTAGATATTAGGAGGAACACCAGTGGCGAAGGCGACTTTCTGGACTGTAACTGACGCTGAGGCTCGAAAGCGTGGGGAGCGAACAGG	8.60404551019061e-06	2	0.563064349	FALSE
TACGGAGGGTGCAAGCGTTATCCGGAATCACTGGGTTTAAAGGGTGCGTAGGCGGCACTATAAGTCAGAGGTGAAAGCCCATCGCTTAACGATGGAACTGCCTTTGAAACTATAGAGCTTGAATTAGGTTGAGGTTAGCGGAATGAGTCATGTAGCGGTGAAATGCATAGATATGACTTAGAACACCAATTGCGAAGGCAGCTGGCTGAGCCTTAATTGACGCTGAGGCACGAAAGCGTGGGGAGCGAACAGG	1.48442035885633e-05	2	0.563064349	FALSE
GACGCTCTTCCGATCTAGTGCCAGCAGCCGCGGTAACAGAAGCCAAGGCCACTGACCAGGCTGAAAAGGGTTGTTTATTCAGTGGGCCTATATATAGTTAGCGTTTCACTGTTTTTCATGTGATGACATAATGTCTTTTAACTAAATCTTTAACAGATGTGATTCAACAACATGTTTTTCATTAGAAACCCCCGTAGTCCAAGATCGGAAGAGCACACGTCTGAACTCCAGTCACTCTCTATGATCTCGTATGCCG	2.91231000326154e-06	2	0.563064349	FALSE
GACGCTCTTCCGATCTAGTGCCAGCAGCCGCGGTAACAGAAGCCAAGGCCACTGACCAGGCTGAAAAGGGTTGTTTATTCAGTGGGCCTATATATAGTTAGCGTTTCACTGTTTTTCATGTGATGACATAATGTCTTTTAACTAAATCTTTAACAGATGTGATTCAACAACATGTTTTTCATTAGAAACCCTAGTAGTCCAAGATCGGAAGAGCACACGTCTGAACTCCAGTCACTCTCTATGATCTCGTATGCCG	2.78013926420713e-06	2	0.563064349	FALSE
TACGGAGGGTGCAAGCGTTGTCCGGATTTATTGGGTTTAAAGGGTGCGCAGGCGGGTTTATAAGTCAGTGGTGAAATGCTTCGGCTCAACCGAAGAACTGCCATTGATACTGTAGATCTTGAGTATGTTTGAGGTATTTGGAATGTGTAGTGTAGCGGTGAAATGCATAGATATTACACAGAACACCAATTGCGAAGGCAGAGTACTGAGACATAACTGACGCTGAGGCACGAAAGCGTGGGGAGCGAACAGG	7.42653758450608e-06	2	0.563064349	FALSE
TACGGAGGATGCAAGCGTTATCCGGAATTATTGGGCGTAAAGCGTCCGCAGGTGGTTTTACAAGTCTGCTGTTAAAGACAGAAGCTCAACTTCTGATAGGCAGTGGAAACTGTGAGACTAGAGTACGGTAGGGGTTGAGGGAATTCCCAGTGTAGCGGTGAAATGCGTAGATATTGGGAAGAACACCAGTGGCGAAGGCGCTCAACTGGGCCGTAACTGACACTCAGGGACGAAAGCTAGGGTAGCGAAAGGG	6.63666012177297e-06	2	0.563064349	FALSE
CACGTAGGGGGCGAGCGTTGTTCGGAATTATTGGGCGTAAAGGGCGCGCAGGCGGCGATACAAGTCTGGTGTAAAAGTGCACAGCTCAACTGTGTGATGCGCCGGAAACTGTATTGCTAGAGTACAGGAGGGGATATTGGAATTCCAGGTGTAGGGGTGAAATCTGTAGATATCTGGAAGAACACCGGTGGCGAAGGCGAATATCTGGCCATGTACTGACGCTGAGGCGCGAAGGTGTGGGGAGCAAACAGG	1.9186203461809e-06	2	0.563064349	FALSE
TACGGAGGGGGCTAGCGTTGTTCGGAATTACTGGGCGTAAAGCGCACGTAGGCGGATCGGTTAGTTAGAGGTGAAATCCCAGGGCTCAACCCTGGAACTGCCTTTAATACTGCTGGTCTAGAGATCGAGAGAGGTGAGTGGAATTCCGAGTGTAGAGGTGAAATTCGTAGATATTCGGAGGAACACCAGTGGCGAAGGCGGCTCACTGGCTCGATACTGACGCTGAGGTGCGAAAGCGTGGGGAGCAAACAGG	3.37395199268881e-06	2	0.563064349	FALSE
TACGGAGGGTGCGAGCGTTGTCCGGATTTATTGGGTTTAAAGGGTGCGTAGGTGGCCGATTAAGTCAGTGGTGAAATACGGTTGCTCAACAATCGAGGTGCCATTGATACTGATTGGCTTGAAATAATTGGAGGCTGCCGGAATGGATGGTGTAGCGGTGAAATGCATAGATATCATCCAGAACACCGATTGCGAAGGCAGGTGGCTACGATTGATTTGACACTGAGGCACGAAAGCATGGGGAGCAAACAGG	2.45557409765742e-06	2	0.563064349	FALSE
TACGAACTGTGCGAACGTTATTCGGAATCACTGGGCTTAAAGGGTGCGTAGGCGGGCTTGTAGGTCAGATGTGAAAGCCCACGGCTCAACCGTGGAATTGCGTTTGAAACCACAAGTCTTGAGGGGATCAGAGGAGAGCGGAACTAATTGTGGAGCGGTGAAATGCGTTGATATGATTAGGAACACCGGTGGCGAAAGCGGCTCTCTGGGATCTTTCTGACGCTGAGGCACGAAAGCTAGGGGAGCGAACGGG	3.92370628699279e-06	2	0.563064349	FALSE
CACGTAGGCACCAAGCGTTATCCGGATTTATTGGGCGTAAAGAGCTCGTAGGCGGTTTGGTAAGTCGGGTGTGAAAACTCTGGGCTCAACCCAGAGAGGCCACCCGATACTGCTATGACTAGAGTACGGTAGGGGAGCGGGGAATTCCTGGTGTAGCGGTGAAATGCGCAGATATCAGGAGGAACACCAGTGGCGAAGGCGCCGCTCTGGGCCGTAACTGACGCTGAGGAGCGAAAGCATGGGTAGCAAACAGG	4.67554479723186e-06	2	0.563064349	FALSE
TACGGAGGATGCAAGCGTTATCCGGAATCATTGGGCGTAAAGCGTCCGCAGGTGGTGTATCAAGTCTGCTGTCAAAGACTAGAGCTCAACTCTGGAAAGGCAGTGGAAACTGGTAGACTAGAGTACGGTAGGGGTTGAGGGAATTCCCAGTGTAGCGGTGAAATGCGTAGATATTGGGAAGAACACCAGTGGCGAAGGCGCTCAACTGGACCGTAACTGACACTCAGGGACGAAAGCTAGGGTAGCGAAAGGG	5.29277633794016e-06	2	0.563064349	FALSE
CACGGAGGCCCCGAGCGTTGTTCGGATTTACTGGGCGTAAAGCGTATGTAGGCGGTGAGGTAAGTCAGATGTGAAAGCCCGGAGCTCAACTTCGGAACTGCATCCGATACTGCCTTACTAGAGGGTTGGAGAGGAGACTGGAATTCCCGGTGTAGCAGTGAAATGCGTGGATATCGGGAGGAAGACCAATGGCGAAGGCAGGTCTCTGGACAACTCCTGACGCTGAGATACGAAGGCCAGGGTAGCGAAAAGG	3.40325737822031e-06	2	0.563064349	FALSE
TACGGAGGGTGCAAGCGTTATCCGGAATTACTGGGTTTAAAGGGTTCGCAGGCGGTTTGATAAGTCAGTGGTGAAATGCTCGAGCTAAACTGGAGAGTTGCCATTGATACTGTTAGACTTGAGTGCAGTGGAAGTGGGCGGAATGTGTCATGTAGCGGTGAAATGCGTAGATATGCCACAGAACGCCGATTGCGAAGGCAGCTCACTATACTGTAACTGACGCTGATGGACGAAAGCGTGGGGAGCGAACAGG	2.16036241823885e-06	2	0.563064349	FALSE
TACGTAGGGCGCAAGCGTTGTCCGGAATTATTGGGCGTAAAGAGCTCGTAGGCGGTCTGTCGCGTCTGGTGTGAAATCCCGAGGCTCAACCTCGGGCTTGCATCGGGTACGGGCAGACTAGAGTGCGGTAGGGGAGACTGGAATTCCTGGTGTAGCGGTGGAATGCGCAGATATCAGGAGGAACACCGATGGCGAAGGCAGGTCTCTGGGCCGCAACTGACGCTGAGGAGCGAAAGCATGGGGAGCGAACAGG	6.43262782334647e-06	2	0.563064349	FALSE
TACGGAGGGGGCTAGCGTTGTTCGGAATTACTGGGCGTAAAGCGCGCGTAGGCGGGCTGTTCAGTCGGGGGTGAAATCCCGGGGCTCAACCCCGGAACTGCCTTCGATACTGGCAGCCTGGAGGTCGAGAGAGGTGAGTGGAATGTCGAGTGTAGAGGTGAAATTCGCAGATATTCGACGGAACACCAGTGGCGAAGGCGGCTCACTGGCTCGAACCTGACGCTGAGGCGCGAAAGCGTGGGGAGCAAACAGG	1.13844779744642e-05	2	0.563064349	FALSE
TACATGTCTTCCACTCTAACAGGGTTATTAATATATTTTCTCCCGCAGAACTTGTAACAAGGTTATTTGGTGTCCACAGCGGATGTCATGCATCTCCATGAGTTGCATTTACACTGATTCAGAACATCTGATCCATCCACCTGAACGCATGCATTCTGCATCAGCGGGCAGCTACGGCAAGGTCTCATTTTTCTTTCTCCTGCAGTAAACCTGCAATGCTACAGTCCCATTAATTTAAACATACTTTCCAGTGCATGCCAAGCGACAGCAGACCTCCTGGGAGTGGATTCAGGCGGG	9.20948421627186e-06	2	0.563064349	FALSE
TACGGAGGGGGTTAGCGTTGTTCGGAATTACTGGGCGTAAAGCGCGCGTAGGCGGATTATTAAGTCGGGGGTGAAATCCCGGGGCTCAACCCCGGAACTGCCTTCGATACTGGTAGTCTAGAGGTCGAGAGAGGTGAGTGGAATTCCGAGTGTAGAGGTGAAATTCGTAGATATTCGGAGGAACACCAGTGGCGAAGGCGGCTCACTGGCTCGATACTGACGCTGAGGTGCGAAAGTGTGGGGAGCAAACAGG	2.17037324576797e-06	2	0.563064349	FALSE
TACGGAGGGTGCGAGCGTTAATCGGAATTACTGGGCGTAAAGCGCACGCAGGCGGTGAGTTAAGCTAGATGTGAAAGCCCTGGGCTCAACCTGGGATGGTCATTTAGAACTGGCTCACTAGAGTATTGGAGAGGGGAGTGGAATTTCAGGTGTAGCGGTGAAATGCGTAGATATCTGGAGGAACATCAGTGGCGAAGGCGACTCTCTGGTCAATTACTGACGCTCATGTGCGAAAGTGTGGGTAGCGAACAGG	4.88225498576803e-06	2	0.563064349	FALSE
CACGTAGGATCCGAGCGTTATCCGAATTTACTGGGCGTAAAGCGCGTGTAGGCGGCCAAGTAAGTTGGACGTGAAAGCTCCTGGCTCAACTAGGAGAGGTCGTTCAAAACTGCCTGGCTAGAGGGCGACAGAGGGAGGTGGAATTCCCGGTGTAGTGGTGAAATGCGTAGATATCGGGAGGAACACCAGTGGCGAAGGCGGCCTCCTGGGTCGCCCCTGACGCTCAGACGCGAAAGCTAGGGGAGCGAACGGG	8.24772895376603e-06	2	0.563064349	FALSE
GACGGAGGATGCAAGCGTTATCCGGAATTATTGGGCGTAAAGCGTCCGTAGGCGGTTTTCCAAGTCAGTTGTTAAAGACTGGGGCTTAACCCTGGGAGGGCACCTGAAACTGGGAGACTTGAGTTCGGTAGGGGTAGAGGGAATTCCTAGTGTAGCGGTGAAATGCGTAGATATTAGGAAGAACACCAGTGGCGAAGGCGCTCTACTGGGCCGAGACTGACGCTGATGGACGAAAGCTAGGGGAGCGAAAGGG	1.99052468909251e-06	2	0.563064349	FALSE
TACGGAGGGTGCAAGCGTTGTCCGGATTTATTGGGTTTAAAGGGTACGTAGGCGGGCTGATAAGTCTGAGGTGAAAGCTCTCGGCTCAACCGGGAAATTGCCTTGGATACTGTTAGTCTTGAGTACAGTAGAGGTGGGCGGAATTCATGGTGTAGCGGTGAAATGCATAGATACCATGAGGAACACCGATAGGGAAGCCAGCTCACTGGACTGTCACTGACGCTGAGGTACGAAAGCGTGGGGAGCGAACAGG	2.10118386534781e-05	2	0.563064349	FALSE
TACGAAGGGGGCTAGCGTTGTTCGGAATTACTGGGCGTAAAGCGCACGTAGGCGGGTCGTTAAGTTAGAGGTGAAATCCCGGAGCTCAACTCCGGAACTGCCTTTGATACTGGCGATCTTGAGTTCGAGAGAGGTGAGTGGAATTCCGAGTGTAGAGGTGAAATTCGTAGATATTCGGAGGAACACCAGTGGCGAAGGCGGCTCACTGGCTCGATACTGACGCTGAGGTGCGAAAGCGTGGGGAGCAAACAGG	2.01679383225249e-06	2	0.563064349	FALSE
TACGGAGGGTGCAAGCGTTATCCGGAATCACTGGGTTTAAAGGGTGCGTAGGCGGCGTTTTAAGTCAGAGGTGAAAGGCCACCGCTTAACGGTGGGACTGCCTTTGATACTGAAGTGCTTGAATCAGGTTGAGGTTAGCGGAATGTGACATGTAGCGGTGAAATGCATAGATATGTCATAGAACACCAATTGCGAAGGCAGCTAACTGGGCTTTGATTGACGCTGAGGCACGAAAGCGTGGGGAGCGAACAGG	2.52836560779752e-06	2	0.563064349	FALSE
TACGGAGGGTGCAAGCGTTGTTCGGAATCACTGGGCGTAAAGGGCGCGCAGGCGGTTTGATTAGTCAGATGTGAAAGCCCACGGCTCAACCGTGGAAGTGCATTTGAAACTGTCAGACTTGAGTATCAGAGGGGAAAGTGGAATTCCTGGTGTAGAGGTGAAATTCGTAGATATCAGGAGGAATACCGGTGGCGAAGGCGACTTTCTGGCTGAATACTGACGCTGAGGCGCGAAAGCGTGGGGAGCAAACAGG	4.63167526938602e-06	2	0.563064349	FALSE
TACGGAGGGTGCAAGCGTTAATCGGAATTACTGGGCGTAAAGCGCGCGTAGGCGGTTTGTTAAGTGGGATGTGAAAGCCCTGGGCTCAACCTGGGAACTGCATTCCAAACTGACAGACTAGAGTACGATAGAGGGTGGTAGAATTTCCTGTGTAGCGGTGAAATGCGTAGATATAGGAAGGAATACCGGTGGCGAAGGCGGCCACCTGGATCGATACTGACGCTGAGGTGCGAAAGCGTGGGGAGCAAACAGG	3.11182326794586e-06	2	0.563064349	FALSE
TACGGAGGATCCAAGCGTTATCCGGATTTATTGGGTTTAAAGGGTCCGTAGGCGGGACTTTAAGTCAGTGGTGAAAGCCCCCAGCTTAACTGGGGAACTGCCATTGATACTGAAGTTCTTGAGTACACCTGAAGTGGGCGGAATGTGTCATGTAGCGGTGAAATGCATAGATATGACACAGAACACCGATTGCGAAGGCAGCTCACTAAAGTGTAACTGACGCTGAGGGACGAAAGCGTGGGGAGCGAACAGG	3.00079754213856e-06	2	0.563064349	FALSE
GACGCTCTTCCGATCTAGTGTCAGCAGCCGCGGTAACAGAAGCCAAGGCCACTGACCAGGCTGAAAAGGGTTGTTTATTCAGTGGGCCTATATATAGTTAGCGTTTCACTGTTTTTCATGTGATGACATAATGTCTTTTAACTAAATCTTTAACAGATGTGATTCAACAACATGTTTTTCATTAGATACCCGGGTAGTCCAAGATCGGAAGAGCACACGTCTGAACTCCAGTCACTCTCTATGATCTCGTATGCCG	2.77998223854973e-06	2	0.563064349	FALSE
CACAAAGACGAGACACAGGGTAAACATGAAATAAAACAAAGAACTGTTCAACTTACAAATATAAAATAGAGAATGAAAAATCTCACCTCCTCTGCAATTGAATCCTTATAGTATCTCAGGCTGTGATCCGTCAGAACAAACCAGTACTTCTTCCACTACAACATGGACGGGACAAGAGGACAAAGTTGGGCTACATAAAGTTTAAAGACAAATTTCTGGAAAGCAGCCACTTACATCCATAGAGTATTTTAAGTTA	5.39928038181469e-06	2	0.563064349	FALSE
TACGGAAGATGCAAGCGTTATTCGGAATTATTGGGCGTAAAGCGTCTGTAGGTGGCTTTTTAAGTCTACTGTTAAATATCAAGGCTTAACCTTGAAAAAGCGGTAAGAAACTAAAAGGCTTGAGTTTAGTAGAGGTAAGGGGAATTCTCGGTGTAGTGGTGAAATGCGTAGATATCGGGAAGAACACCTGTGGCGAAAGCGCTTTACTGGGCTAAAACTGACACTGAGAGACGAAAGCTGGGGGAGCGAATAGG	8.17906420910384e-06	2	0.563064349	FALSE
TACGTACCGGACAAACGTTATTCGGAATCACTGGGCTTAAAGAGTACGTAGGCTGCCTTGAAGGTGAGATGTGAAATCCCATGGCCTAACCATGGAACTGCATTTCAAACCACAAGGCTTGAGGGAGACAGGGGTGAGCGGAACTCACAGTGGAGCGGTGAAATGCGTTGATATTGTGAGGAACACCGGTGGCGAAGGCGGCTCACTGGGTCTCTTCTGACGCTGAGGTACGAAAGCTAGGGTAGCGAACGGG	4.2671735402795e-06	2	0.563064349	FALSE
TACGGAGGGATCGAACGTTAATCGGAATTACTGGGCGTAAAGCGCGCGTAGGCGGTTTGGTAAGTGGGATGTGAAAGCCCCGGGCTCAACCTGGGAATTGCATTCCAAACTGCCCGACTAGAGTATGGTAGAGGGAGGTAGAATTTCTTGTGTAGCGGTGAAATGCGTAGATATAAGAAGGAATACCGATGGCGAAGGCAGCCTCCTGGACCAATACTGACGCTGAGGTGCGAAAGCGTGGGGAGCAAACAGG	3.40712993285218e-06	2	0.563064349	FALSE
TACGTAGGGGGCGAGCGTTGTCCGGAATCACTGGGCGTAAAGGGTGAGTAGGCGGTTATGTGTGTCAGAAGTAAAAGGCTAAGGCTCAACCATAGTAAGCTTTTGAAACTGCATAACTTGAGTACAGGAGAGGTGAGTGGAATTCCTAGTGTAGCGGTGAAATGCGTAGATATTAGGAGGAACACCAGTGGCGAAGGCGACTCACTGGACTGTTACTGACGCTGAGTCACGAAAGCGTGGGGAGCAAACAGG	4.84366155146023e-06	2	0.563064349	FALSE
GACGGAGGATGCAAGTGTTATCCGGAATCACTGGGCGTAAAGCGTCTGTAGGTGGTTTAATAAGTCAACTGTTAAATCTTGAGGCTCAACTTCAAAATCGCAGTCGAAACTATTAAACTAGAGTATAGTAGGGGTAAAGGGAATTTCCAGTGGAGCGGTGAAATGCGTAGAGATTGGAAAGAACACCAATGGCGAAGGCACTTTACTGGGCTATTACTGACACTCAGAGACGAAAGCTAGGGTAGCAAATGGG	4.43654271695776e-06	2	0.563064349	FALSE
TACGGAGGGGGCAAGCGTTATTCGGAATTATTGGGCGTAAAGGGCGCGTAGGCGGCCAAGCAAGTCAGTGGTGAAATCCCTCGGCTCAACCGAGGAACTGCCTCTGAAACTGCATGGCTTGAGACCGGGAGAGGGTGGTGGAATTCCAAGTGTAGCGGTGAAATGCGTAGATATTTGGAGGAACACCCGTGGCGAAGGCGGCCACCTGGACCGGTTCTGACGCTGAGGCGCGAAAGTGTGGGGAGCAAACAGG	2.0117916743336e-06	2	0.563064349	FALSE
TACGGAGGATCCAAGCGTTATCCGGAATCATTGGGTTTAAAGGGTCCGTAGGCGGGTCTATAAGTCAGTGGTGAAAGTCTTCCGCTCAACGGGAGAACTGCCATTGATACTGTAGGTCTTGAGTCATTATGAAGTGGTTAGAATGAGTAGTGTAGCGGTGAAATGCATAGATATTACTCAGAATACCGATTGCGAAGGCAGATCACTAATAATGTACTGACGCTGATGGACGAAAGCGTAGGTAGCGAACAGG	3.31500203570952e-06	2	0.563064349	FALSE
TACGGAGGGTGCGAGCGTTGTTCGGATTTACTGGGCGTAAAGGGCATGTAGGCGGCCTAATCAGCTAAGGGTGAAATCCCGGGGCTCAACCCCGGAAGTGCTCTTAGAACTATTAGGCTAGAGATTGTTAGAGGCAAGTGGAATTCCTGGTGTAGGAGTGAAATCCGTAGATATCAGGAGGAACACCGGTGGCGAAGGCGGCTTGCTGGAGCAATTCTGACGCTGAGGTGCGAAAGCGTGGGTAGCAAACGGG	7.04066747260747e-06	2	0.563064349	FALSE
TACGTAGGATGCGAGCGTTGTTCGGAATTACTGGGCGTAAAGAGTACGTAGGCGGTTTAATAAGTCAGCTATTAAAGACCGGGGCTTAACTCCGGGAATGTAGCTGAAACTGTTAGACTAGAGGTCAGTAGAGGGAATCGGAATTCTCAGTGTAGCGGTGAAATGCGTAGATATTGGGAAGAACACCGGTGGCGAAAGCGGATTCCTGGGCTGACACTGACGCTGAGGTACGAAAGCGTGGGGAGCGAACGGG	1.19343066612952e-05	2	0.563064349	FALSE
TACGGAGGGGGCGAGCGTTGTTCGGAATTACTGGGCGTAAAGGGCGCGTAGGCGGCCTTGTCAGTCAGGCGTGAAAGCCCCGGGCTCAACCTGGGATGTGCGCTTGATACTGCGAGGCTTGAGACCGGAAGAGGATGGCGGAATACCCAGTGTAGAGGTGAAATTCGTAGATATTGGGTGGAACACCAGTGGCGAAGGCGGCCATCTGGTCCGGATCTGACGCTGAGGCGCGAAAGCGTGGGGAGCAAACAGG	2.10228513631206e-06	2	0.563064349	FALSE
TACGGAGGGTGCAAGCGTTAATCGGAATTACTGGGCGTAAAGCGCGCGTAGGCGGTTATCTAAGCTAGATGTGAAAGCCCAGGGCTCAACCTTGGAACTGCATTTAGAACTGGGTAACTAGAGTACAGCAGAGGATAGTGGAATTTCAGGTGTAGCGGTGAAATGCGTAGAGATCTGAAGGAACATCAGTGGCGAAGGCGACTGTCTGGGCTGATACTGACGCTGAGGTGCGAAAGCGTGGGGAGCAAACAGG	9.09995778762791e-06	2	0.563064349	FALSE
TACGGAGGGGGCTAGCGTTGTTCGGAATTACTGGGCGTAAAGCGTGCGTAGGCGGATTAATAAGTTAGATGTGAAATCCCGGGGCTCAACCCCGGAACTGCATTTAAAACTGTTAGTCTTGAGTTCTGGAGAGGTAAGTGGAATTCCTAGTGTAGAGGTGAAATTCGTAGATATTAGGAGGAACACCAGAGGCGAAGGCGGCTTACTGGACAGATACTGACGCTGAGGCACGAAAGTGTGGGGAGCAAACAGG	2.69310089764806e-05	2	0.563064349	FALSE
TACGGGAAGGGCAAGCGTTATCCGGCATGATTGGGCGTAAAGGGTCCGTAGACTGTAAAGTAAGTTCTTTGTTAAATTTTAAAACTTAATTTTAAAACGGCAATTAATACTGCTTTACTAGGAGTTTAATACAGAAAAGTAGAATTTTATACGAAGGGGTGAAATCTGTAGATATATAAAGGAATGCCAATAGCGAAGGCAGCTTTTTAGTATAAACTGACGTTGAGGGACGAAAGTGTGGGTAGCAAACAGG	5.82538315317018e-06	2	0.563064349	FALSE
TACGGAGGATTCGAGCGTTATCCGGAATCATTGGGTTTAAAGGGTCCGCAGGCGGTTTATTAAGTCAGTGGTGAAATTTTTGGGCTCAACCGAGGAATTGCCGTTGAAACTGATAGACTTGAGTTATTTTGGAGCAACTAGAATGTGTGGTGTAGCGGTGAAATGCACAGATATCACACAGAATACCGAAAGCGAAGGCAGGTTGCTAATAATATACTGACGCTGATGGACGAAAGCGTGGGTAGCGAACAGG	8.18925495162826e-06	2	0.563064349	FALSE
TACGGAGGGGGTTAGCGTTGTTCGGAATTACTGGGCGTAAAGCGCGCGTAGGCGGATCGGAAAGTTGGGGGTGAAATCCCGGGGCTCAACCCCGGAACGGCCTTCAAAACTATCGATCTTGAGTTCGAGAGAGGTGAGTGGAATTCCAAGTGTAGAGGTGAAATTCGTAGATATTTGGAGGAACACCAGTGGCGAAGGCGGCTCACTGGCTCGATACTGACGCTGAGGTGCGAAAGTGTGGGGAGCAAACAGG	1.08934483371918e-05	2	0.563064349	FALSE
TACGGAGGGTGCAAGCGTTGTTCGGAATCATTGGGCGTAAAGCGCGCGCAGGCGGTTTGCCAAGTCTGATGTGAAAGCCCGGGGCTCAACCTCGGAACTGCATTGGAAACTGGTAGACTTGAGTATGAGAGGGGTTTGTGGAATTCCTGGTGTAGGGGTGAAATCCGTAGAGATCAGGAGGAACACCGGTGGCGAAGGCGACAAACTGGATCATTACTGACGCTGAGGTGCGAAAGCGTGGGGAGCAAACAGG	2.58305672494267e-06	2	0.563064349	FALSE
TACGGAGGTCCCAAGCGTTGTTCGGATTCACTGGGCGTAAAGGGTGCGTAGGCGGTCGGGAAAGTTTGATGTGAAAGCTCCGGGCTCAACCTGGAAAATGCATTGAAAACTATCCGACTAGAGGATTGTAAGGGAGACTGGAATTCTCGGTGTAGCAGTGAAATGCGTAGATATCGAGAGGAACACCAGTGGCGAAGGCGAGTCTCTGGACAATTCCTGACGCTGAGGCACGAAAGCTAGGGGAGCAAACAGG	5.77573652123351e-06	2	0.563064349	FALSE
TACGGAGGATCCAAGCGTTATCCGGATTTATTGGGTTTAAAGGGTGCGTAGGCGGTCCTATAAGTCAGTGGTGAAAGACGGCAGCTTAACTGTCGCAGTGCCTTTGATACTGTAGGACTTGAATCTATTTGAAGTGGGCGGAATAAGACAAGTAGCGGTGAAATGCATAGATATGTCTTAGAACTCCGATTGCGAAGGCAGCTCACTAAGTTAGTATTGACGCTGATGAACGAAAGCGTGGGGATCAAACAGG	2.8770038107751e-06	2	0.563064349	FALSE
TACGGAGGGTGCGAGCGTTATTCGGAATGACTGGGCGTAAAGCGCGCGTAGGCGGCTAGCTAAGTCTGATGTGAAAGCCCCGGACTCAATCTGGGAAGTGCATTGGATACTGGTTAGCTAGAGTATAGGAGGGGAGAGCGGAATTCCAGGTGTAGAGGTGAAATTCGTAGATATCTGGAGGAACAACGGAGGCGAAGGCGGCTCTCTGGACTATAACTGACGCTGAGGTGCGAAAGTGTGGGTAGCAAACAGG	8.87026169812753e-06	2	0.563064349	FALSE
TACGAAAGGGGCTAGCGTTGTTCGGAATTACTGGGCGTAAAGCGCACGTAGGCGGCCTGCTAAGTTAGAGGTGAAATCCCGGAGCTCAACTCCGGAACTGCCTTTAAAACTAGCAAGCTAGAGGATGTGAGAGGTGAGTGGAATTCCGAGTGTAGAGGTGAAATTCGTAGATATTCGGAAGAACACCAGTGGCGAAGGCGACTCACTGGCACATTTCTGACGCTGAGGTGCGAAAGCGTGGGGAGCAAACAGG	7.14841734511943e-06	2	0.563064349	FALSE
TACGGAGGGTGCAAGCGTTAATCGGAATTACTGGGCGTAAAGCGCGCGTAGGCGGCTTTGTAAGTCGGATGTGAAATCCCCGGGCTCAACCTGGGAACTGCATTCGATACTGCATTGCTAGAGTATGGTAGAGGGAAGTGGAATTCCGGGTGTAGCGGTGAAATGCGTAGATATCCGGAGGAACACCAGTGGCGAAGGCGACTTCCTGGGCCAATACTGACGCTGAGGTGCGAAAGCGTGGGGAGCAAACAGG	3.85448222464033e-06	2	0.563064349	FALSE
TACGAAAGGGGCTAGCGTTGTTCGGAATTACTGGGCGTAAAGCGCGCGTAGGCGGACCATCAAGTTGGGGGTGAAATCCCGGGGCTCAACCCCGGAACTGCCTCCAAAACTGTTGGTCTAGAGGATGTGAGAGGATAGTGGAATTCCGAGTGTAGAGGTGAAATTCGTAGATATTCGGAAGAACACCAGTGGCGAAGGCGACTGTCTGGCACATTTCTGACGCTGAGGTGCGAAAGCGTGGGGAGCAAACAGG	5.33867154079091e-06	2	0.563064349	FALSE
TACGGAGGATGCAAGCGTTATCCGGAATCATTGGGCGTAAAGGGTCCGCAGGTGGCGAATCAAGTCTGCTGTTAAAGACCGGGGCTTAACTCCGGAAAGGCAGTGGAAACTGATTAGCTAGAGTACGGTAGGGGTAGAGGGAATTCCCAGTGTAGCGGTGAAATGCGTAGATATTGGGAAGAACACCGGTGGCGAAAGCGCTCTACTAGGCCGAAACTGACACTGAGGGACGAAAGCTAGGGTAGCGAAAGGG	1.00104706586222e-05	2	0.563064349	FALSE
TACGGAGGGGGTTAGCGTTGTTCGGAATTACTGGGCGTAAAGCGCACGTAGGCGGACTATTAAGTTAGGGGTGAAATCCCGGGGCTCAACCCCGGAACTGCCCTTAATACTGGTAGTCTTGAGTTCGAGAGAGGTGAGTGGAATTCCGAGTGTAGAGGTGAAATTCGTAGATATTCGGAGGAACACCAGTGGCGAAGGCGGCTCACTGGCTCGATACTGACGCTGAGGTGCGAAAGCGTGGGGAGCAAACAGG	8.39174682876046e-06	2	0.563064349	FALSE
TACGGAAGGGGCAAGCGTTGTTCGGAATCATTGGGCGTAAAGGGCGCGTAGGCGGTTCCATATGTCCGCTGTGAAAGCACACGGCTCAACCGTGTTAGGTCGGTGGAAACTGTGGAACTTGAGGCTGGGAGGGGCTGGTGGAATTCCCCGTGTAGCGGTGAAATGCGTAGAGATGGGGGAGAACACTCGTGGCGAAGGCGGCCAGCTGGACCAGTTCTGACGCTGAGGAGCGAAAGCGTGGGGAGCAAACAGG	3.03590667739665e-06	2	0.563064349	FALSE
TACGGAGACTGCGAGCGTTACTCGGATTCACTGGGCGTAAAGGGTGCGTAGGCGGATAGATGTGTCAGGTGTGAAATCTCGGGGCTCAACCTCGAAACTGCGCCTGAAACTGTCTATCTAGAGTATTGGAGAGGTAAGCGGAATTTCCGGTGTAGCGGTGAAATGCGTAGATATCGGAAGGAACACCAATGGCGAAGGCAGCTTACTGGACAATTACTGACGCTGAGGCACGAAAGCATGGGTAGCGAAAGGG	6.75981192238982e-06	2	0.563064349	FALSE
TACGTGTGGGGCAAGCGTTGTTCGGAATTACTGGGCATAAAGGGTGCGTAGGCGGTTTTGTAAGTCAGGGGTGAAAGCCGATGGCCCAACCATCGAATTGCCTTTGATACTGCAGAACTTGAGTGTGTTAGGGGTGAGCGGAACGAGTGGTGTAGCGGTGAAATGCGTAGATATCACTCGGAAGGCCGGAGCCGAAGGGGGCTCACTGGGACACAACTGACGCTGAGGCACGAAAGCGTGGGGAGCAAACAGG	5.87935077387955e-06	2	0.563064349	FALSE
TACGAAGGGTGCAAGCGTTGTTCGGATTTATTGGGCGTAAAGCGCGCGCAGGCGGATTAATAAGCCAGATGTGAAATCTCGGGGCTCAACCCCGAAACTGCGTCTGGAACTGTTGATCTAGAATCTCGGAGAGGAAAGGGGAATTTCGCATGTAGGGGTAAAATCCGTAGAGATGCGAAGGAACACCAGAGGCGAAGGCGCCTTTCTGGACGAGTATTGACGCTGAGGCGCGAAAGCGTGGGTAGCAAACAGG	3.400942265434e-06	2	0.563064349	FALSE
TACGGAAGGCCCGAGCGTTAATCGGAATCACTGGGCTTAAAGCGTACGCAGGCGGACTTGTAGGTATCTTGTGAAATCCCACGGCTTAACCGTGGAACTGCAGGGTAAACCACAAGTCTTGAGACATGTAGGGGTCAGTGGAACGATGTGTGGAGCGGTGAAATGCGTAGATATACATCGGAACGCCAATGGCGAAGGCAGCTGACTGGGCATGTTCTGACGCTCAGGTACGAAAGCGTGGGTAGCGAACGGG	4.70848005238068e-06	2	0.563064349	FALSE
TACGGAGACTGCAAGCGTTACTCGGATTCACTGGGCGTAAAGGGTGCGTAGGCCGCTAAGCGTGTCGGGTGTGAAATCTCGGGGCTCAACCTCGAAACTGCGCCCGAAACTGTTTAGCTAGAGTATCGGAGGGGTAAGCGGAATTCCAGGTGTAGCGGTGAAATGCGTAGATATCTGGAGGAACACCAATGGCGAAGGCAGCTTACTGGACGATAACTGACGCTGAGGCACGAAAGCGTGGGTAGCGAAAGGG	3.37277391428836e-06	2	0.563064349	FALSE
TACGGAAGGGGCAAGCGTTGTTCGGAATCATTGGGCGTAAAGGGCGTGTAGGCGGCTCTATATGTCTGGGGTGAAAGCATGCAGCTCAACTGCATTAAGCCTCGGAAACTGTAGAGCTTGAGGCTGGGAGGGGCTGGTGGAATTCCCTGTGTAGCGGTGAAATGCGTAGAGATGGGGGAGAACACTCGTGGCGAAGGCGGCCAGCTGGACCAGTTCTGACGCTGAGGCGCGAAAGCGTGGGGAGCAAACAGG	2.68804190481366e-06	2	0.563064349	FALSE
GACGAAGGTGGCAAGCGTTGTTCGGAATTACTGGGCATAAAGAGCGCGTAGGTGGCGTGGTCAGCGGGGAATGAAATCCCATGGCTCACCCATGGAACTGTTCTCCGAACTGCCATGCTTGAGGACGGGAGGGGAAGGTGGAATTCCTGGTGTAGCGGTGAAATGCGTAGATATCAGGAGGAACACCGGTGGCGAAAGCGACCTTCTGGCCCGTTCCTGACACTGAGGCGCGAAAGCTAGGGGAGCAAACAGG	1.04550192049729e-05	2	0.563064349	FALSE
TACGGAGGGGGCAAGCGTTATTCGGATTTACTGGGCGTAAAGGGCGCGCAGGCGGCCCGTTAAGTGAGAAGTGAAAGCCCTCGGCTCAACCGGGGAATTGCTTCTCATACTGGCGGGCTAGAGTATGGGAGAGGGAGACGGAATTCCCGGTGTAGCGGTGAAATGCGTAGAGATCGGGAGGAACATCAGTGGCGAAGGCGGTTTCCTGGACCATGACTGACGCTGAGGCGCGAAAGCGTGGGGAGCAAACAGG	1.12819962370457e-05	2	0.563064349	FALSE
TACGGAGGGTGCAAGCGTTAATCGGAATTACTGGGCGTAAAGCGTGCGTAGGCGGCTGCCTAAGTTGGATGTGAAAGCCCCGGGCTTAACCTGGGAACTGCATCCAAAACTGGGCAGCTAGAGTGCGGAAGAGGAGTGTGGAATTTCCTGTGTAGCGGTGAAATGCGTAGATATAGGAAGGAACACCAGTGGCGAAGGCGACACTCTGGTCTGACACTGACGCTGAGGTACGAAAGCGTGGGGAGCAAACAGG	5.24142712794815e-06	2	0.563064349	FALSE
TACGGAGGGTGCAAGCGTTAATCGGAATTACTGGGCGTAAAGCGCGCGTAGGCGGATAGTTAAGTCAGATGTGAAAGCCCTGGGCTCAACCTGGGAACTGCATTTGATACTGGCTATCTAGAGTATGTTAGAGGGGGGTGGAATTTCAGGTGTAGCGGTGAAATGCGTAGATATCTGAAGGAACACCAGTGGCGAAGGCGGCCCCCTGGAGCAATACTGACGCTGAGGTGCGAAAGCGTGGGGAGCAAACAGG	1.41137798194575e-05	2	0.563064349	FALSE
TACGGAGGGATCGAACGTTAATCGGAATTACTGGGCGTAAAGCGCGTGTAGGCGGTTCATTAAGTGGGATGTGAAAGCCCCGGGCTCAACCTGGGAACTGCATTCCAAACTGACGAACTAGAGTACGAGAGAGGGGGGTAGAATTCAGAGTGTAGCGGTGAAATGCGTAGATATTCTGAGGAATACCAGTGGCGAAGGCGGCCCCCTGGCTTGATACTGACGCTCAGACGCGAAAGCGTGGGGAGCAAACAGG	3.9116776206653e-06	2	0.563064349	FALSE
TACGGAGGATGCAAGCGTTATCCGGAATCATTGGGTTTAAAGGGTCCGTAGGTGGATTAATAAGTCAGAGGTGAAATCCTGCAGCTCAACTGTAGCACTGCCTTTGATACTGTTAATCTTGAGTCATTATGAAGTAGTTAGAATGAGTAGTGTAGCGGTGAAATGCATAGATATTACTCAGAATACCGATTGCGAAGGCAGATTACTAATAATGTACTGACACTGAGGGACGAAAGCGTGGGGAGCGAACAGG	2.51940748532643e-06	2	0.563064349	FALSE
TACGGAGGATGCAAGTGTTATCCGGAATCACTGGGCGTAAAGCGTCTGTAGGTGGTTTAGCAAGTCCGTTGTTAAAGGCTGAGGCTCAACCTTGGTATGGCAATAGATACTACTAGACTAGAGGATTGTAGAGGTAGAGGGAATTTCCAGTGGAGCGGTGAAATGCGTAGAGATTGGAAAGAACACCAAAGGCGAAGGCACTCTACTGGGCAATACCTGACACTGAGAGACGAAAGCTAGGGTAGCAAATGGG	3.70998654417909e-06	2	0.563064349	FALSE
TACGAGGGGTGCAAGCGTTATTCGGAATAACTGGGCGTAAAGGGCGTGTAGGCGGCTTTACAAGTCACGTGTCAAAGACCATTACATAATGATGGGGAGGCATGTGAAACTGTGAGGCTAGAGGATAGGAGAGAGAAGTGGAATTCTTGGAGTAGCGGTAAAATGCGTAGATCTCAAGAGGAACACCGATGGCGAAGGCAGCTTCTTGGCCTATATCTGACGCTGAGACGCGAAAGCGTGGGGAGCAAACAGG	1.01225344096319e-05	2	0.563064349	FALSE
TACGGGAGGGGCAAGCGTTATTCAAAATAACTGGGCGTAAAGGGTCCGTAGACGGTAATAAAAGTTATTTGTTAATTTTTAAAGCTTAACTTTATTTCAGCAAATAATACTATTTTACTTTGAGTTTTTTTCGGAAGAGTGGAATTTTATATTTAAAGGTGAAACTTGTAGAAATATAAAGGAACATCATTGAAAGCGAAGGCGACTCTTTGGTAAAAACTGACGTTGAGGGACGAAAGTGTAGGTAGCAAACAGG	5.63133839700927e-06	2	0.563064349	FALSE
TACAGAGGTGGCAAGCGTTGTTCGGATTTACTGGGCGTAAAGGGCGCGTAGGCGGCTAGGTGTGTCAGATGTGAAATCTCCGGGCTCAACCCGGAAAGTGCGTTTGAAACTGCTTAGCTAGAGTATGGAAGGGGAGTGCGGAATACAAGGTGTAGCGGTGAAATGCGTTGATATCTTGTAGAACACCGGTGGCGAAGGCGGCACTCTGGTACATTACTGACGCTCAGGCGCGAAAGCAGGGGGAGCAAACAGG	8.81430306688253e-06	2	0.563064349	FALSE
GACAGGAGGGACAAGTGTTATTCTTCATTATTAGGCGTAAAGGGTCTGTAGGCTATTTAATAAGTTGAAATTTAAATCTTTTAGCCTAACTAAAAGATATTTCAAAACTGTTTTATTAGAGTTTAATTGAAGATAGTAGAATTTTTAATGTAGGGATAAAATCCTGGTATATTAAAAGGAATTTCAATAGCGAAGGCAACTATCTAGGTTATAACTGACGCTGAGAGACGAAAGCTTGGGGAGCAAATGGG	3.0668515618808e-06	2	0.563064349	FALSE
TACGGAGGATGCAAGTGTTATCCGGAATCATTGGGCGTAAAGCGTCTGTAGGCTGTAAGGTAAGTCTTTCATTAAATACCATAGCTTAACTTTGGAATTGTGATGGATACTGCTTTACTTGAGTATAATTGAGGTAGAAGGAATTTTCAGTGGAGCGGTGAAATGCGTAGAGATTGAAAGGAACACCAACGGCGAAAGCATTCTACTAAGTTTTAACTGACGCTGAGAGACGAAAGCTAGGGGAGCAAATGGG	5.68901089645182e-06	2	0.563064349	FALSE
TACGGAGGGGGCTAGCGTTGTTCGGATTTACTGGGCGTAAAGCGCACGTAGGCGGCGTATCAAGTCAGAGGTGAAAGCCCTGGGCTCAACCCGGGAACTGCCTTTGATACTGGTATGCTTGAGTTCGGAAGAGGGTAGTGGAATTCCAAGTGTAGAGGTGAAATTCGTAGATATTTGGAAGAACACCGGTGGCGAAGGCGGCTACCTGGTCCGATACTGACGCTGAGGTGCGAAAGCGTGGGGAGCGAACAGG	2.80403574349879e-06	2	0.563064349	FALSE
GACGGAAGATGCAAGTGTTATCCGGAATCACTGGGCGTAAAGCGTCTGTAGGTGGTTTAATAAGTCAACTGTTAAATCTTGAGGCTCAACCTCGAAATCGCAGTCGAAACTGTTAGACTTGAGTATAGTAGGGGTAAAGGGAATTTCCAGTGGAGCGGTGAAATGCGTAGAGATTGGAAAGAACACCGATGGCGAAGGCACTTTACTGGGCTATTACTGACACTCAGAGACGAAAGCTAGGGTAGCAAATGGG	6.91935465603552e-06	2	0.563064349	FALSE
GACGGAGGATGCAAGCGTTATCCGGAATTATTGGGCGTAAAGCGTCCGTAGGCGGCTTAATAAGTCTGCTGTTAAAGGCTACAGCTCAACTGTAGATAGGCAGTGGAAACTATTAGGCTAGAGTGTGGTAGGGGTAGAGGGAATTCCTAGTGTAGCGGTGAAATGCGTAGATATTAGGAAGAACACCAGTGGCGAAGGCGCTCTACTGGGCCATGACTGACGCTGATGGACGAAAGCTAGGGGAGCGAAAGGG	7.2564490597168e-06	2	0.563064349	FALSE
TACGGGGGGTGCAAGCATTAATCGGATTTATTGGGTGTAAAGAGCATGTAGGCGGACCAGCAAGTCAGATGTGAAATTTCGGAGCTCAACTTCGAAGCTGCATTTGAAACTACTGGTCTTGAGGATAGACGGAGAAAATGGAATTCCAAGTGTAGCGGTGGAATGCGTAGATATTTGGAAGAACACCGGTGGCGAAAGCGGTTTTCTAGTTTATTCCTGACGCTGAGATGCGAGAGCAAGGGGAGCAAACAGG	3.61932054661723e-06	2	0.563064349	FALSE
TACGGAGGATGCAAGCGTTATCCGGAATCATTGGGCGTAAAGCGTCCGCAGGTGGTTTTTCAAGTCTGCTGTTAAAGACAGAAGCTCAACTTCTGATAGGCAGTGGAAACTGGAAGACTAGAGTATGGTAGGGGTTGAGGGAATTCCCAGTGTAGCGGTGAAATGCGTAGATATTGGGAAGAACACCAGTGGCGAAGGCGCTCGACTGGGCCATAACTGACACTCAGGGACGAAAGCTAGGGTAGCGAAAGGG	5.69211327154674e-06	2	0.563064349	FALSE
GACGCTCTTCCGATCTAGTGTCAGCCGCCGCGGTAACAGAAGCCAAGGCCACTGACCAGGCTGAAAAGGGTTGTTTATTCAGTGGGCCTATATATAGTTAGCGTTTCACTGTTTTTCATGTGATGACATAATGTCTTTTAACTAAATCTTTAACAGATGTGATTCAACAACATGTTTTTCATTAGATACCCGGGTAGTCCAAGATCGGAAGAGCACACGTCTGAACTCCAGTCACTCTCTATGATCTCGTATGCCG	2.47126979610798e-06	2	0.563064349	FALSE
GACGCTCTTCCGATCTAGTGCCAGCCGCCGCGGTAACAGAAGCCAAGGCCACTGACCAGGCTGAAAAGGGTTGTTTATTCAGTGGGCCTATATATAGTTAGCGTTTCACTGTTTTTCATGTGATGACATAATGTCTTTTAACTAAATCTTTAACAGATGTGATTCAACAACATGTTTTTCATTAGATACCCGGGTAGTCCAAGATCGGAAGAGCACACGTCTGAACTCCAGTCACTCTCTATGATCTCGTATGCCG	2.42721288308984e-06	2	0.563064349	FALSE
GACGAGGGGGGCAAGTCTTATTCAGTACGAATCGGCGTACAGCGCTTGTAGGCGGCTTCTGTCGCTGGTTGTGAAAGTCTGAAGTCATCCTTGAGAATTGCAACCAGAACGCAGATGCTTGAGTACTATCGACGAAAGTGGAATTCTTAAGGGAGGAATGAAATCTGTTGAACTTAGGAGGAAGACCGAATGCGTAGGCAGCTTTCGAGAGAGTGACTGACGCTGAGAAGCGAAAGCGTGGGGAGCAAACGGG	1.12388445565579e-05	2	0.563064349	FALSE
TACGGAGGATGCAAGCGTTATCCGGATTTATTGGGTTTAAAGGGTGCGTAGGCGGAAATACAAGTCAGTGGTGAAATTTAGAGGCTCAACCTCTAGCGTGCCATTGAGACTGTATATCTGGAATACGGTTGCCGTGGGAGGAATGTGTAGTGTAGCGGTGAAATGCATAGATATTACACAGAACACCGATTGCGAAGGCATCTCACGAAGCCGTCATTGACGCTGAGGCACGAAAGTGTGGGGATCAAACAGG	1.87662729040381e-05	2	0.563064349	FALSE
TACGGAGGGTGCAAGCGTTATCCGGATTTATTGGGTTTAAAGGGTCCGTAGGCGGATGTGTAAGTCAGTGGTGAAATCTCATAGCTTAACTATGAAACTGCCATTGATACTGCATGTCTTGAGTAAGGTAGAAGTGGCTGGAATAAGTAGTGTAGCGGTGAAATGCATAGATATTACTTAGAACACCAATTGCGAAGGCAGGTCACTATGTCTTAACTGACGCTGATGGACGAAAGCGTGGGGAGCGAACAGG	7.53466986064874e-06	2	0.563064349	FALSE
TACGGAGGGTGCAAGCGTTATCCGGAATCACTGGGTTTAAAGGGTGCGTAGGTGGACCGATAAGTCAGAGGTGAAATCCCGTCGCTTAACGACGGAACTGCCTTTGATACTGTCGGCCTTGAATTAGGTTGAGGTTAGCGGAATGTGGCATGTAGCGGTGAAATGCGTAGATATGCCATAGAACACCGATTGCGAAGGCAGCTAACTGGCCCTTAATTGACACTGAGGCACGAAAGCGTGGGGAGCGAACAGG	2.68020575591669e-06	2	0.563064349	FALSE
TACGGAGGGGGCTAGCGTTGTTCGGAATCACTGGGCGTAAAGCGCGCGTAGGCGGGATGGTCAGTTGAGGGTGAAATCCCGGGGCTTAACCTCGGAACTGCCTTCAATACTGCCATTCTTGAGTCCGGGAGAGGTGAGTGGAATTCCTAGTGTAGAGGTGAAATTCGTAGATATTAGGAAGAACACCAGTGGCGAAGGCGGCTCACTGGCCCGGTACTGACGCTGAGGTGCGAAAGCGTGGGGAGCAAACAGG	5.06725529412052e-06	2	0.563064349	FALSE
TACGGAGGGTGCAAGCGTTATCCGGAATCACTGGGTTTAAAGGGTACGTAGGCGGGGTTTTAAGTCAGAAGTGAAAGCTCGTCGCTTAACGATGAAATTGCTTTTGATACTGGAACTCTTGAGTACGGCAAAGGTGCGTAGAATGCGTCATGTAGCGGTGAAATGCATAGATATGACGTAGAATACCAATTGCGAAGGCAGCGCACTGTACCGTAACTGACGCTGATGTACGAAAGCGTGGGTAGCGAACAGG	2.43074481221372e-06	2	0.563064349	FALSE
AACGGAGGGGGCAAGCGTTATTCGGAATTACTGGGCGTAAAGGGCGCGTAGGCGGCGTGGTATGTCGAAGGTGAAATCCCTCGGCCCAACCGAGGAACTGCCTTCGAAACTGCCGCGCTAGAGGCTGGGAGGGGGCAGTGGAATTCCCGGTGTAGCGGTGAAATGCGTAGATATCGGGAGGAACACCAGTGGCGAAGGCGGCTGCCTGGACCAGTTCTGACGCTGATGCGCGAAAGCGTGGGGAGCAAACAGG	4.6704423263992e-06	2	0.563064349	FALSE
TTAGTTCCGCCTCCGAGACTACTATCATGACAGGTAGGAGCCAAAAACTAGCATGTTAAACAGCTAGAAATTAAATTGACAGTTAAAGGCAGGAACATCACCAGCTGCCATATTTATCACGAATACAGGATTCTTGGTATTTTAGCTTAAACTTATTCTCAGGTGAGCAAATATTTAAGTTTTTCACATCCCTTTACCAGCTTCAGTATGAGGCACACCAGGCTTTCAGCTAACTCAAATGTAAACTCGTCTGCTTTAAT	4.30414966159016e-06	2	0.563064349	FALSE
TACAGAGGCCTCAAGCGTTATCCGGATTCACTGGGCGTAAAGGGTGCGTAGGCGGTTATATCAGTCGGGTGTAAAATCCTGGGGCTCAACCTCAGGCTCGCATTCGAAACAGTATAACTAGAAGATGTGAGAGGTAAGCAGAACTCTCGGTGTAGGGGTGAAATCCGTTGATATCGAGGGGAATACCAAATGCGAAGGCAGCTTACTGGCACATTCTTGACGCTGAGGCACGAAAGCGTGGGTAGCGAACGGG	3.17967898490041e-06	2	0.563064349	FALSE
TACGAAGGGTGCGAGCGTTGTTCGGATTTATTGGGCGTAAAGCGGGTGCAGGCGGATAAGTAAGTCAGATGTGAAATCTCGGGGCTCAACCCCGAAACTGCGTCTGAAACTACTTGTCTAGAATCTCGTAGAGGGAGGCGGAATTTCACATGTAGGAGTAAAATCCGTAGAGATGTGAAGGAACACCAGAGGCGAAGGCGGCCTCCTGGGCGAGAATTGACGCTGTAGACGAAAGCGTGGGGAGCAAACAGG	1.99241545997585e-06	2	0.563064349	FALSE
TACGTATGGTGCAAGCGTTGTTCGGAATCACTGGGCGTAAAGGGCATGCAGGCGGAATATTAAGTCGGGTGTGAAAACTATGGGCTCAACCCATAGCCTGCACTCGAAACTGATGTTCTGGAGTCTCGGAGAGGTGAGCGGAATTCCTGGTGTAGCGGTGAAATGCGTAGATATCAGGAGGAATACCAATGGCGAAGGCAGCTCACTGGACGGTGACTGACGCTGATATGCGAAAGCGTGGGGAGCAAACAGG	2.10628697894909e-06	2	0.563064349	FALSE
GATCTGTGCCAGCCGCCGCGGTAATGAAGTTGGACTCCAAGTTCAAACTTCGCAACGTCTTGTTCTCCCGCAGCATTTCACTGAACGCCTGGGAGAGAGGAAGGAGGCAGAAAACAAATCTATGTAAATATAAATGTGTGTGTAAATAAAAAAGTGGAGTCATCAGGTGTCAACAAAGCAATTAGAAACCCTAGTAGTCCAGATCGGAAGAGCACACGTCTGAACTCCAGTCACGTCTATGAAT	7.28426893169164e-06	2	0.563064349	FALSE
TACGGAGGGTGCAAGCGTTAATCGGAATTACTGGGCGTAAAGCGCGCGTAGGCGGCGTATTAAGTCAGATGTGAAAGCCCCGGGCTCAACCTGGGAACTGCATTTGATACTGGTGCGCTAGAGTATGGTAGAGGGAAGTGGAATTCCACATGTAGCGGTGAAATGCGTAGAGATGTGGAGGAACACCAGTGGCGAAGGCGACTTCCTGGACCAATACTGACGCTGAGGTGCGAAAGCGTGGGGAGCAAACAGG	1.05495923532136e-05	2	0.563064349	FALSE
TACGGAGGGTGCAAGCGTTGTTCGGATTTACTGGGCGTAAAGCGCGCGCAGGCGGATTATCAAGTCAGATGTGAAATCTCGGGGCTTAACCCCGAAACTGCGTCTGAAACTGATAGTCTAGAGTCTCATAGGGGGTTGGGGAATTTCACGTGTAGGGGTAAAATCCGTAGAGATGTGAAGGAACACCGGTGGCGAAGGCGCCAACCTGGATGAGTACTGACGCTGAGGCGCGAAAGCGTGGGGAGCAAACAGG	2.15198360225547e-06	2	0.563064349	FALSE
TACGGAGGGTGCAAGCGTTGTCCGGATTTATTGGGTTTAAAGGGTGCGTAGGTGGCCTTATAAGTCAGTGGTGAAATTCTGCAGCTTAACTGTAGGACTGCCATTGATACTGTAGGGCTTGAGTATTGTTGAGGCAGGCGGAATTTATGATGTAGCGGTGAAATGCATAGATATCATAAAGAACACCGATAGCGAAGGCAGCTTGCTAAGCAGTAACTGACACTAATGCACGAAAGCGTGGGTAGCGAACAGG	3.13719767097485e-06	2	0.563064349	FALSE
TACGGAGGGTGCAAGCGTTGTCCGGAATTATTGGGTTTAAAGGGTGCGTAGGCGGGCTATTAAGTCAGAGGTGAAATCCAAGCGCTTAACGTTTGAACTGCCTTTGATACTGGTAGCCTTGAATTAAGTAAAGGTAGGCGGAATTTATTGTGTAGCGGTGAAATGCATAGATACGATAAAGAACTCCGATAGCGTAGGCAGCTTACTGGACTTATATTGACGCTGAGGCACGAAAGCGTGGGTAGCGAACGGG	5.312054969671e-06	2	0.563064349	FALSE
TACGGAGGGTGCAAGCATTGATCGGATTTACTGGGCGTAAAGGGCGCGTAGGTGGCAATGAAAGTCAGATGTGAAATTCCGGGACTCACTTCCGGAGCTGCATTTGAAACTTCATAGCTTGAGGATAGGCGGAGAAAGCGGAATTCCACGTGTAGCGGTGAAATGCGTAGATATGTGGAAGAACACCGGTGGCGAAGGCGGCTTTCTAGCTTACTCCTGACACTGAGGCGCGAAAGCGTGGGGAGCGAACAGG	4.84028399273145e-06	2	0.563064349	FALSE
TACAGAGGGTGCAAGCGTTAATCGGAATTACTGGGCGTAAAGAGTGCGTAGGTGGATGTTTAAGTCGGATGTGAAAGCCCCGGGCTCAACCTGGGAATTGCATTCGATACTGGATATCTTGAGTATGGTAGAGGGAAGTGGAATTTCCGGAGTAGCGGTGAAATGCGTAGATACCGGAAGGAACACCAGTGGCGAAGGCGGCTTCCTGGACCAATACTGACATTGAGGCACGAAAGCGTGGGTAGCAAACAGG	2.63155151715728e-06	2	0.563064349	FALSE
TACGTACTGTGCGAATGTTATTCGGAATCACTGGGCTTAAAGGGTGCGTAGGCGGTTATTTAAGTAGGGTGTGAAATCCCCCGGCTCAACCGGGGAACTGCGCTCTAAACTGGATAACTGGAGTGAGATAGGGGTGTGCGGAACTTCCGGTGGAGCGGTGAAATGTGTTGATATCGGAAGGAACACCAGTAGCGAAAGCGGCACACTGGGTCTTAACTGACGCTGAGGCACGAAAGCTAGGGTAGCGAACGGG	3.53268466963095e-06	2	0.563064349	FALSE
TACGGAGGATGCAAGCGTTATTCGGAATTATTGGGCGTAAAGCGTCCGCAGGTGGTTTTTCAAGTCTGCTGTCAAAGACCGAAGCTTAACTTCGGGCAGGCGGTGGAAACTGAAAGACTAGAGTACGGTAGGGGTAGAGGGAATTTCCAGTGTAGCGGTGAAATGCGTAGAGATTGGAAAGAACACCAGTGGCGAAGGCGCTCTACTGGACCGTAACTGACACTCAGGGACGAAAGCTAGGGTAGCGAAAGGG	4.25927543202229e-06	2	0.563064349	FALSE
TACGGAGGATGCAAGCGTTATCCGGAATTATTGGGCGTAAAGCGTCCGCAGGTGGTTAGTCAAGTCAGCTGTTAAATACTCAGGCTCAACTTGGGATATGCAGTTGAAACTGATTGACTAGAGTACGGTAGGGGTAGAGGGAATTCCTAGTGTAGCGGTGAAATGCGTAGATATTAGGAAGAACACCAGTGGCGAAGGCGCTCTACTGGGCCTGTACTGACACTGAGGGACGAAAGCTAGGGGAGCGAAAGGG	1.34989487732409e-06	2	0.563064349	FALSE
TACGGAGGGTGCAAGCGTTATCCGGATTTATTGGGTTTAAAGGGTCCGTAGGCGGATGTGTAAGTCAGTGGTGAAATCTCGCAGCTTAACTGCGAAACTGCCATTGATACTGCATGTCTTGAGTAAATTTGAAGTGGCTGGAATAAGTAGTGTAGCGGTGAAATGCATAGATATTACTTAGAACACCAATTGCGAAGGCAGGTCACTAAGATTTAACTGACGCTGATGGACGAAAGCGTGGGGAGCGAACAGG	4.3490083025836e-06	2	0.563064349	FALSE
TACGAGGGATCCTAGCGTTGTTCGGAATCATTGGGCGTAAAGAGTATGTAGGCGGCCTAGTAAGTCAGTTGTGAAAGCCCCGGGCTCAACCCGGGAAGTGCAATTGATACTGCTTGGCTTGAATGTGGAAGAGGGCAGTAGAATTCCAGGTGTAGTGGTGAAATACGTAGATATCTGGAGGAATACCGGTGGCGAAGGCGGCTGCCTGGTCCTACATTGACGCTGAGATACGAAAGCGTGGGGAGCAAACAGG	2.53914691409545e-05	2	0.563064349	FALSE
ACAACAACGACGTCACGTCAATAACAATCATGTAGCGTCATTTACAGGTCAGTAAACAGCAGAAAGCAGCATGGAGGTCACTGAACATGTGACGGTGGTTAATTCTTTCTTACATCTCTGACTCTAAACTCAGTGACGACCGATGTTTGAGTTGCTCAGACGGAGACAGACAGTGTTTTGTGGCGGCCTGTCATCGCATCACGCCAGTAAAGGGGCTTAAATTAGTGCGTCCACTCAGGTGTCGCATTTCCATCACTGCCGATCGGAGCT	5.75623692306798e-06	2	0.563064349	FALSE
TACTAGGGGTGCTAGCGTTGTCCGGAATCACTGGGCGTAAAGGGTTCGTAGGCGTTTTAGTAAGTCATTTGTTAAAGACATCGGCTTAACCGATGATGTGCATTTGAAACTACTAAAATAGAGTATAGGAGAGGAAAGTGGAATTCCTGGTGTAGCGGTGACATGCGTAGATATCAGGAGGAACACCAATGGCGAAGGCAACTTTCTGGCCTATTACTGACGCTGATGAACGAAAGCGTGGGGAGCGAACAGG	2.26958608476503e-06	2	0.563064349	FALSE
GACGAACCGTCCGAACGTTATTCGGTATCACTGGGCTTAAAGAGTTCGTAGGCGGTCTAGTAGGTCAGGTGTGAAATCCCACAGCTCAACTGTGGAACTGCGCTTGAAACCGTTGGACTTGAGGGAGATAGAGGTGAGCGGAACTGATGGTGGAGCGGTGAAATGCGTTGATATCATCAGGAACACCGGTGGCGAAAGCGGCTCACTGGATCTCTTCTGACGCTGAGGAACGAAAGCTAGGGTAGCGAACGGG	1.41295872782137e-06	2	0.563064349	FALSE
TACGGAGGATCCAAGCGTTATCCGGAATTATTGGGTTTAAAGGGTCCGTAGGTTGTTAACTAAGTCAGAGGTGAAATCCTGCAGCTCAACTGTAGAATTGCCTTTGAAACTGGTTAACTTGAGTCATTATGAAGTGGTTAGAATGTGTAGTGTAGCGGTGAAATGCATAGATATTACACAGAATACCGATTGCGAAGGCAGATCACTAATAATGTACTGACACTGATGGACGAAAGCGTGGGTAGCGAACAGG	8.14874447499848e-06	2	0.563064349	FALSE
GACATGGGGGGCAAGCGTTATTCTTCTTTATTGGGCGTAAAGCGTATGTAGATGTTTTTTTCAGTTTTTTTTGAAATTCTAGATATTTAAAACTAATTTAGATAGAAAAAAAATACATTTAAAATTGAGTTACTTTAAAGGTTAAAAGAATTTTTACAAGTAGAAGTGGCATTCGTAGATAATGAAAGGAATACCTATAGGCGAAGGCTTTTTTCTCAAAGTAACTGACATTGAGATACGAAGGTATAGGTAGCAAATAGG	5.02880737759605e-06	2	0.563064349	FALSE
TACGGAGGATGCAAGCGTTATCCGGAATCATTGGGCGTAAAGCGTCCGCAGGTGGTTCATCAAGTCTGCCGTTAAAGACAGAAGCTTAACTTCTGAGAGGCGGTGGAAACTGGTGAACTAGAGTACGGTAGGGGTTGAGGGAATTCCCAGTGTAGCGGTGAAATGCGTAGATATTGGGAAGAACACCAGTGGCGAAGGCGCTCAACTGGGCCGTAACTGACACTCAGGGACGAAAGCTAGGGTAGCGAAAGGG	6.41130478778732e-06	2	0.563064349	FALSE
TACGAAGGTCCCAAGCGTTGTTCGGATTTACTGGGCGTAAAGCGTCTGTAGGCGGCGCGGTAAGTCAGATGTGAAATCCCGGGGCTCAACCCCGGAACTGCATCCGATACTGCCGTGCTTGAGGGTCGGAGGGGAGTCTGGAATTCTCGGTGTAGCAGTGAAATGCGTAGATATCGAGAGGAACACTAGTGGCGAAGGCGAGACTCTGGACGACACCTGACGCTGAGAGACGAAGGCCAGGGTAGCGAAAAGG	5.11020547779187e-06	2	0.563064349	FALSE
GACGGAGGATGCAAGCGTTATCCGGAATTATTGGGCGTAAAGCGTCCGTAGGTGGCAGGCCAAGTCTACTTTTAAAGAGTGCAGCTCAACTGCATAAAGGGAGTGGAAACTGGTCAGCTAGAGTTCGGTAGGGGTAGAGGGAATTCCCGGTGTAGCGGTGAAATGCGTAGATATCGGGAAGAACACCAGTGGCGAAAGCGCTCTACTGGGCCTGAACTGACACTGATGGACGAAAGCTAGGGGAGCGAAAGGG	1.03871903427779e-05	2	0.563064349	FALSE
TACGTAGGTGGCGAGCATTATTCGGAATTACTGGGCGTAAAGGGTCCGCAGGTGGTTTATTAAGTCAGATGTGAAATTTCAGGGCTCAACTCTGAACGTGCATTTGAAACTGATAAACTAGAGTATGTTAGAGGTAAGCGGAATTTGTGGTGTAGCGGTGGAATGCGTAGATATCACAAGGAAGACCAAAGGCGAAGGCAGCTTACTGGGACAATACTGACACTCATGGACGAAGGCTAAGGTAGCGAAAAGG	2.78052482924136e-06	2	0.563064349	FALSE
GCCGCCTGTCCATCTCACGCTCCATTTTCCCATCACTCATGAACAAGATCCCGAGATACTTAAGCTCCTTCGTTTGAGGACGCAAGTCCCTCCCCACCCGGAGGGAGCAATCCACCGGTTTCCAGCAGAGAACCATGGCTTTGGATTTGGAGGTGCTGATCCGCATCCTGACCGCTTTGCACTCGGCTGCAAACCGAAACATTAGATACCCCCGTAGTCC	1.85335173241342e-05	2	0.563064349	FALSE
TACGGAGGGGGCAAGCGTTATTCGGATTTATTGGGCGTAAAGGGCGTGTAGGCGGCCTGGTAAGTTGAAGGTGAAATCCCACGGCTCAACCGTGGAACTGCCTTCGATACTGCCAAGCTAGAGTGCAGGAGAGGCTAGTGGAATTCCCAGTGTAGCGGTGAAATGCGTAGATATTGGGAGGAACACCAGTGGCGAAGGCGACTAGCTGGACTGCAACTGACGCTGAAGCGCGAAAGCATGGGTAGCAAACAGG	6.26099111830315e-06	2	0.563064349	FALSE
TACGGAGGGTGCAAGCGTTATCCGGAATCACTGGGTTTAAAGGGTACGTAGGCGGTTAATTAAGTCAGACGTCAAAGGCTGTGGCTAAACCACGGTACGCGTATGAAACTGGTTAACTTGAATATGTTCGAGGTGCATGGAATGCATCATGTAGCGGTGAAATGCTTAGATATGATGTAGAACACCAATTGCGAAGGCAGTGCACTAGGGCATTATTGACGCTGAGGTACGAAAGCGTGGGTAGCGAACAGG	3.05449859220712e-06	2	0.563064349	FALSE
TACGGAGGGTGCAAGCGTTGTCCGGATTTATTGGGTTTAAAGGGTGCGTAGGCGGCCGATTAAGTCAGTGGTGAAAGCCAGCAGCTCAACTGTTGAATTGCCATTGATACTGGTTGGCTTGAGTGTTGTTAAGGTAGGCGGAATTGATGGTGTAGCGGTGAAATGCATAGATACCATCAGGAACACCGATTGCGAAGGCAGCTTACTGGGCAGCAACTGACGCTGATGCACGAAAGCGTGGGGAGCGAACAGG	3.46822648998228e-06	2	0.563064349	FALSE
TACGGAGGGTGCGAGCGTTAATCGGAATTACTGGGCGTAAAGAGCGCGTAGGCGGTTTGGTAAGTCAGATGTGAAAGCCCCGGGCTTAACTTGGGAATTGCATTTGATACTGCCAGACTAGAGTGTGATAGAGGATAGCGGAATTCCCGGTGTAGCGGTGAAATGCGTAGATATCGGGAGGAACACCAATGGCGAAGGCAACTGTCTGGGTCAACACTGACGCTGAGGCGCGAAAGCGTGGGGAGCAAACAGG	2.18907993711172e-06	2	0.563064349	FALSE
TACGTAAGAGACTAGTGTTATTCATCTTAATTAGGTTTAAAGGGTACCCAGACGGTCAATATAGCTTCTAAAATGTTAGTACTTGACTAGAGTTTTATGTAAGAGGGCAGTACTTGAGGAGGAGAGATGAAATTCCGTGATACCAAAGGGACTCTGTAAAGGCGAAGGCAGCCCTCTATGTAAAAACTGACGTTGAAGGACGAAGGCACAGAGAACAAACAGG	1.41825430351697e-05	2	0.563064349	FALSE
TACGGAGGGTGCGAGCGTTAATCGGAATTACTGGGCGTAAAGCGTGCGTAGGCGGTTTGTTAAGCGAGATGTGAAATCCCGGGGCTCAACCTCGGAACTGCATTTCGAACTGGCAGGCTAGAGTTTTGTAGAGGGTGGTGGAATTTCCAGTGTAGCGGTGAAATGCGTAGAGATTGGAAGGAACATCAGTGGCGAAGGCGGCCACCTGGACAAAAACTGACGCTGAGGCACGAAAGCGTGGGGAGCGAACAGG	4.55690609897907e-06	2	0.563064349	FALSE
TACGAAGGGGGCTAGCGTTGTTCGGAATTACTGGGCGTAAAGCGTACGTAGGCGGATTAGAAAGTTAGGGGTGAAATCCCGGGGCTCAACCCCGGAACTGCCTCTAAAACTCCTAATCTTGAGTTCGAGAGAGGTGAGTGGAATTCCGAGTGTAGAGGTGAAATTCGTAGATATTCGGAGGAACACCAGTGGCGAAGGCGGCTCACTGGCTCGATACTGACGCTGAGGTACGAAAGCGTGGGGAGCAAACAGG	1.1257572080952e-05	2	0.563064349	FALSE
TACGGAGGATGCAAGCGTTATCCGGAATTATTGGGCGTAAAGCGTCCGCAGGTGGTTTGGCAAGTCTGCTGTCAAAGACCGGAGCTCAACTCCGGGGGGGCGGTGGAAACTGCCAGACTAGAGTACGGTAGGGGTAGAGGGAATTCCCAGTGTAGCGGTGAAATGCGTAGAGATTGGGAAGAACACCGGTGGCGAAAGCGCTCTACTGGGCCGAGACTGACACTCAGGGACGAAAGCTAGGGTAGCGAAAGGG	9.97053230723884e-06	2	0.563064349	FALSE
TACGGAGGGTGCAAGCGTTGTCCGGATTTATTGGGTTTAAAGGGTGCGTAGGCGGGATATTAAGTCAGTGGTGAAAGCCCACAGCTCAACTGTGGAACTGCCATTGATACTGATATTCTTGAGTATAGTTGAGGTAAGCGGAATTTATGGTGTAGCGGTGAAATGCATAGATACCATAAAGAACACCGATAGCGAAGGCAGCTTACTAGACTATAACTGACGCTGAGGCACGAAAGCGTGGGGAGCGAACAGG	5.50378075506352e-06	2	0.563064349	FALSE
TACGGAGGGGGCGAGCATTACTCTTCATGACTGGGTATAAAGGGTGTTTAGATGGTTTTTTAAGTTTTTAATGAAATCTTACGCTGGTAATCGTAAAAGTATTAAAATAGACTAATTAACTAAGAGTTTAAAAGGAAATAGTTGTATGTTTTATGGAAAGGTAAAATTTTTAAATATAAAAAAGACAGACATTGAGTGAAAAGAACTATTTATTTTAAGACTGACATTTATTACACAAAGGCATGGGGATCAAACAGG	3.23269969140484e-06	2	0.563064349	FALSE
TACGGAGGATCCAAGCGTTATCCGGAATCATTGGGTTTAAAGGGTCCGTAGGCGGGCTTATAAGTCAGTGGTGAAAGTTTGCGGCTTAACCGTAAAATTGCCATTGATACTGTAGGTCTTGAATCATTGTGAAGTGGTTAGAATAAGTAGTGTAGCGGTGAAATGCATAGATATTACTTAGAATACCGATTGCGAAGGCAGATCACTAACAATGTATTGACGCTGATGGACGAAAGCGTGGGTAGCGAACAGG	2.06082061515572e-06	2	0.563064349	FALSE
TACGTAGGGGGCAAGCGTTGTCCGGAATTATTGGGCGTAAAGCGCGCGCAGGCGGTCATGTAAGTCTGGTGTTTAATCCCGGGGCTCAACCCCGGATCGCACTGGAAACTGCGTGACTTGAGTGCAGAAGAGGAGAGTGGAATTCCACGTGTAGCGGTGAAATGCGTAGAGATGTGGAGGAACACCAGTGGCGAAGGCGACTCTCTGGGCTGTAACTGACGCTGAGGCGCGAAAGCGTGGGGAGCAAACAGG	3.68744271286579e-06	2	0.563064349	FALSE
TACGAAGGGGGCTAGCGTTGTTCGGAATCACTGGGCGTAAAGCGCACGTAGGCGGATTGATAAGTTAGGGGTGAAATCCCAGGGCTCAACCCTGGAACTGCCTTTGATACTGTCAGTCTTGAGACCGAGAGAGGTGAGTGGAACTCCGAGTGTAGAGGTGAAATTCGTAGATATTCGGAAGAACACCAGTGGCGAAGGCGGCTCACTGGCTCGGTACTGACGCTGAGGTGCGAAAGCGTGGGGAGCAAACAGG	5.08919544501984e-06	2	0.563064349	FALSE
TACAGAGGGTGCGAGCGTTAATCGGAATTACTGGGCGTAAAGCGCGCGTAGGCGGCTTGGTCAGTCGGATGTGAAAGCCCCGGGCTTAACCTGGGAATTGCATTCGATACTGCCAGGCTGGAATGTAGTAGAGGGAAGTGGAATTCCGGGTGTAGCGGTGAAATGCGTAGATATCCGGAGGAACATCAGTGGCGAAGGCGACTTCCTGGACTAACATTGACGCTGAGGTGCGAAAGCGTGGGGAGCAAACAGG	3.34476372069689e-06	2	0.563064349	FALSE
TACGGAGGGTGCAAGCGTTGTCCGGATTTATTGGGTTTAAAGGGTACGTAGGCGGTGGTTTAAGTCAGTGGTGAAATTTTGCAGCTCAACTGTAAGCGTGCCATTGATACTGGATCACTTGAGTTCTGTAGAGGTAGGCGGAATTCCTCATGTAGCGGTGAAATGCATAGATATGAGGAGGAACACCAACTGTGAAGACAGCTTACTGGGCAGAAACTGACGCTGAGGTACGAAAGCGTGGGGAGCGAACAGG	2.30656993361182e-06	2	0.563064349	FALSE
GACGAACCGTCCAAACGTTATTCGGAATCACTGGGCTTAAAGGGTGCGTAGGCGGCTTGGCAAGTTGGGTGTGAAATCCCTCGGCTCAACCGAGGAACTGCGCTCAAAACTGCCAAGCTAGAGGAAGATAGAGGTGAGCGGAACTAATGGTGGAGCGGTGAAATGCGTTGATATCATTAGGAACACCCGTGGCGAAAGCGGCTCACTGGGTCTTTTCTGACGCTGAGGCACGAAAGCTAGGGTAGCGAACGGG	2.19201745668653e-06	2	0.563064349	FALSE
AACGTAGGACGCAAACGTTATCCGGAATTACTGGGCGTAAAGCGCGCGCAGGCGGGTATGCAAGTCATGCGTGAAAGCTCCCGGCTAAACTGGGAGAGGTCGGATGAGACTGCATATCTGGAGGGTGTCAGAGGAATGTGGAATTCCGCGTGTAGTGGTGAAATGCGTAGATATGCGGAGGAACACCAGTGGCGAAGGCGGCATTCTGGGGCACACCTGACGCTGAGGCGCGAAAGCATGGGTAGCGAACGGG	1.80637637042307e-06	2	0.563064349	FALSE
TACGTAGGGTGCAAGCGTTACTCGGATTTACTAGGCGTAAAGCGCATGTAGGCGGAAATTTAAGTCCATCGTAAAATCTCACCGCCCAACGGTGATATGTCGATGGATACTGAATTTCTAGAGTGAGGCAAGGGGAACCGGAATTCCCGGTGTAGCGGTGAAATGCGTAGATATCGGGAAGAACGCCGAAGGCGAAAGCGGGTTCCTGGGCCTATACTGACGCTGAGATGCGAAAGCTAGGGGATCAAACAGG	2.05635142977495e-06	2	0.563064349	FALSE
TACGGGGGATGCAAGCGTTATCCGGAATCATTGGGCGTAAAGCGCCTGTAGGTTGTTTAATAAGTCTGTTGTTAAAGCCTAGGGCTTAACCCTAGAAAAGCAATGGAAACTACTAGACTAGAGTATGGCAGGGGCAGAGGGAATTTCTAGTGTAGCGGTGAAATGCGTAGATATTAGAAAGAACACCAGTGGCGAAAGCGCTCTGCTGGACCATTACTGACACTCAGAGGCGAAAGCTAGGGTAGCAAAAGGG	2.51998764766298e-06	2	0.563064349	FALSE
TACGGAGGGTGCAAGCGTTACTCGGAATCACTGGGCGTAAAGAGCATGTAGGCTGGTTGGTCAGTCAGGTGTGAAATCCTACAGCTTAACTGTAGAACTGCACTTGAAACTGCCAACCTAGAGTATGGAAGGGGCAGATGGAATTAGTGGTGTAGGGGTAAAATCCGTAGAGATCACTAGGAATACCGAAAGCGAAGGCGATCTGCTGGGACATTACTGACGCTGAGATGCGAAAGCGTGGGGAGCAAACAGG	7.87987272967191e-06	2	0.563064349	FALSE
TACGAAGGGTGCAAGCGTTGTTCGGATTTATTGGGCGTAAAGCGGGTGCAGGCGGATAAGAAAGTCAGATGTGAAATCTCGAGGCTCAACCTCGAAACTGCGTCTGAAACTCCTTGTCTAGAATCTCAAAGAGGGAAGCGGAATTTCGCATGTAGGAGTAAAATCCGTAGAGATGCGAAGGAACACCAGAGGCGAAGGCGGCTTCCTGGTTGAGAATTGACGCTGTAGCCGAAAGCGTGGGGAGCAAACAGG	4.73396315492154e-06	2	0.563064349	FALSE
TACGGAGGGTGCGAGCGTTAATCGGAATGACTGGGCGTAAAGCGAGCGCAGGCGGTCTGATCAGTCGGATGTGAAAGCCCCGGGCTTAACCTGGGAATTGCATTCGATACTGTCAGACTAGAGTATGGGAGAGGGAAGTGGAATTTCTAGTGTAGCGGTGAAATGCGTAGATATTAGAAGGAACACCAGTGGCGAAGGCGGCTTCCTGGCCCAATACTGACGCTCAGGCTCGAAAGCGTGGGGAGCGAACAGG	2.6407428541229e-06	2	0.563064349	FALSE
TACGGAAGGTGCAAGCGTTAATCGGAATTACTGGGCGTAAAGCGCGCGTAGGCGGCTGGATAAGTCGGGTGTGAAAGCCCCGGGCTCAACCTGGGAATTGCATTCGATACTGTCCGGCTAGAGTGTGATAGAGGGAGGCGGAATTCCGCATGTAGCGGTGAAATGCGTAGAGATGCGGAGGAACACCAATGGCGAAGGCAGCCTCCTGGATCAACACTGACGCTGAGGTGCGAAAGCGTGGGGAGCAAACAGG	9.68710485024467e-06	2	0.563064349	FALSE
TACGGAGGATGCAAGCGTTATCCGGAATTATTGGGTTTAAAGGGTCCGCAGGCTGTTTATTAAGTCAGTGGTGAAATGCTCCGGCTCAACCGGCAGAGTTGCCATTGAAACTGATAGACTTGAATTAACAGGCAGTAATTAGAATGTGTAGTGTAGCGGTGAAATGCATAGATATTACACAGAATACCGATTGCGAAGGCAGATTACTATTGTTAAATTGACGCTGATGGACGAAAGCGTGGGGAGCGAACAGG	7.42342357430894e-06	2	0.563064349	FALSE
TACGGAGGGGGCAAGCGTTATTCGGATTTATTGGGCGTAAAGGGCGTGTAGGCGGCTTGGTAAGTTGAAGGTGAAATCCCACGGCTCAACCGTGGAACTGCCTTCGATACTGCCTCGCTAGAGTCCAGGAGAGGCTAGTGGAATTCCTAGTGTAGCGGTGAAATGCGTAGATATTAGGAGGAACACCAGTGGCGAAGGCGACTAGCTGGACTGGTACTGACGCTGAAGCGCGAAAGCATGGGGAGCAAACAGG	5.58500276363854e-06	2	0.563064349	FALSE
TACGGGGGGGGCAAGCGTTGTCCGGAATCATTGGGCGTAAAGGGCGAGTAGGCGGGATGATAAGTCAGAAGTGAAAGTTCGGGGCTCAACTCCGAATCTGCTTCTGATACTGTTGTCCTTGAGTGTGAGAGAGGAAGGCGGAATTCCCGGTGTAGCGGTGAAATGCGTAGATATCGGGAAGAACACCAGTAGCGAAGGCGGCTTTCTGGCTCACAACTGACGCTGAATCGCGAAAGCGTGGGTAGCAAACAGG	5.10051620000635e-06	2	0.563064349	FALSE
TACGGAGGGTCCAAGCGTTATCCGGATTTATTGGGTTTAAAGGGTCCGTAGGCGGGTTATTAAGTCAGTGGTGAAATCCTACAGCTCAACTGTAGAACTGCCATTGAAACTGTTAACCTTGAGTATAATTGAAGTGGGCGGAATGTGTCATGTAGCGGTGAAATGCTTAGATATGACACAGAACACCAATTGCGAAGGCAGCTCACTAAGTTATAACTGACGCTGAGGGACGAAAGCGTGGGTAGCGAACAGG	1.73494167192209e-06	2	0.563064349	FALSE
TACGGAGGGTGCAAGCGTTATCCGGATTCACTGGGTTTAAAGGGTGCGTAGGCTGTTCGATAAGTCTGTTGTGAAAGGCGCCGGCTCAACCGGACGGACTGCAATGGATACTGTCGGACTTGAATCAGGTTTAGGTGGGCGGAATGCGGCATGTAGCGGTGAAATGCTTAGATATGCCGTAGAACACCGATTGCGAAGGCAGCCCGCTGGGCCTTGATTGACGCTGAGGCACGAAAGCGTGGGGAGCGAACAGG	2.25949792018149e-06	2	0.563064349	FALSE
TACGGAGGGTGCAAGCGTTATCCGGAATCATTGGGTTTAAAGGGTCCGCAGGCGGTTGATTAAGTCAGAGGTGAAATCCCATCGCTTAACGATGGAACTGCCTTTGATACTGGTTGACTTGAGTTATACTGAAGTAAGTAGAATGTGTAGTGTAGCGGTGAAATGCATAGATATTACACAGAATACCGATTGCGAAGGCAGCTTACTAAGTATTAACTGACGCTCATGGACGAAAGCGTGGGGAGCGAACAGG	5.16531148934177e-06	2	0.563064349	FALSE
TACGGAGGGGGCAAGCGTTATTCGGAATTATTGGGCGTAAAGCGCACGTAGGCGGCTTGACAAGTCAAAGGTGAAATCCCTCGGCTCAACCGAGGAACTGCCTTTGAAACTGTCTCGCTTGAGGCCGGGAGGGGGTAGCGGAATTCCCAGTGTAGCGGTGAAATGCGTAGATATTGGGAGGAACACCGGTGGCGAAGGCGGCTACCTGGACCGGTACTGACGCTGAGGTGCGAAAGCGTGGGGAGCAAACAGG	4.9402785275529e-06	2	0.563064349	FALSE
TACGGAGGGTGCAAGCGTTATCCGGAATCATTGGGTTTAAAGGGTCCGTAGGCGGGCAGCTAAGTCAGTGGTGAAATGCAGGGGCTCAACTCCGGCACTGCCATTGATACTGGTTGTCTTGAATGACTGTGAAGTGGTTGGAATATGTAGTGTAGCGGTGAAATGCTTAGATATTACATAGAACACCTATTGCGAAGGCAGATCACTAACAGTTCATTGACGCTGAGGGACGAAAGCGTGGGTAGCGAACAGG	6.18248566530273e-06	2	0.563064349	FALSE
TACGGAGGGTGCAAGCGTTATCCGGAATCATTGGGTTTAAAGGGTTCGTAGGCGGGGCGCTAAGTCAGTGGTGAAATGCAGGGGCTCAACTCCGGCACTGCCATTGATACTGGCGTTCTTGAATTGCTGTGACGTGGCTGGAATATGTAGTGTAGCGGTGAAATGCTTAGATATTACATGGAACACCGATTGCGAAGGCAGGTCACGAACAGTTTATTGACGCTGAGGGACGAAAGCGTGGGTAGCGAACAGG	5.87519061520973e-06	2	0.563064349	FALSE
TACGGAGGGTGCAAGCGTTATCCGGAATCATTGGGTTTAAAGGGTCCGTAGGCGGGCGTCTAAGTCAGTGGTGAAATGCAGGGGCTCAACTCCGGCACTGCCATTGATACTGGACGTCTTGAATTATTGTGAAGTGGCCGGAATATGTAGTGTAGCGGTGAAATGCTTAGATATTACATAGAACACCGATTGCGAAGGCAGGCCACTAACAATATATTGACGCTGATGGACGAAAGCGTGGGTAGCGAACAGG	4.70459154634509e-06	2	0.563064349	FALSE
TACGAAGGGTGCAAGCGTTGTTCGGAATTACTGGGCGTAAAGGGTCCGCAGGCGGATTGGCAAGTTAAGTGTGAAATCCCTAGGCTTAACCTAGGAACTGCACTTAAAACTGCTAATCTTGAGTCTCAGAGGGGGTAGTAGAATTCTTGGTGTAGGAGTGACATCCGTAGATATCAAGAGGAATACCAGAAGCGAAAGCGACTGCCTGGCTGAGTACTGACGCTCATGGACGAAAGCGTGGGGAGCAAACAGG	3.17966119162839e-06	2	0.563064349	FALSE
TACGGAGGGTGCAAACGTTGCTCGGAATCATTGGGCGTAAAGCGCGCGTAGGTGGTTTGGCAAGTTGGATGTGAAAGCCCGGGGCTCAACCCCGGAAGTGCACCCAAAACTGCCAAACTCGAGTCCCGGAGGGGGCCAGAGAATTCCCGGTGTAGAGGTGAAATTCGTAGATATCGGGAGGAATACCAGTGGCGAAGGCGCTGGCCTGGACGGTGACTGACACTGAGGTGCGAAAGCATGGGGAGCGAACAGG	5.77174650341894e-06	2	0.563064349	FALSE
TACGAAGGGTGCAAGCGTTATTCGGATTTACTGGGCGTAAAGCGCGCGCAGGCGGATTAGTAAGTCAGATGTGAAATCTCGGGGCTCAACTCCGAAACTGCGTCTGAAACTACTAATCTAGAGTCTTGGAGGGGGAAGTGGAATTTCGCATGTAGGGGTAAAATCCGTAGAGATGCGAAGGAACACCAGAGGCGAAGGCGACTTCCTGGCCAAGTACTGACGCTGAGGCGCGAAAGCGTGGGGAGCAAACAGG	6.90944934992603e-06	2	0.563064349	FALSE
TACGAAGGGTGCAAGCGTTGTTCGGATTTATTGGGCGTAAAGCGCGCGCAGGCGGATTGGTAAGTCAGATGTGAAATCTCGGGGCTCAACCCCGAAACTGCGTCTGAAACTACTGATCTAGAATCTTGGAGAGGGAAGGGGAATTTCTCATGTAGGGGTAAAATCCGTAGAGATGAGAAGGAACACCAGAGGCGAAGGCGCCTTCCTGGACAAGTATTGACGCTGAGGCGCGAAAGCGTGGGGAGCAAACAGG	5.81180946040944e-06	2	0.563064349	FALSE
TACGGAGGGTGCAAGCGTTAATCGGAATTACTGGGCGTAAAGCGCGCGTAGGCGGTTGTCTAAGCTAGATGTGAAAGCCCCGGGCTCAACCTGGGAACTGCATTTAGAACTGGGCGACTAGAGTACAGCAGAGGGGTGTGGAATTTCAGGTGTAGCGGTGAAATGCGTAGAGATCTGAAGGAACATCAGTGGCGAAGGCGACACTCTGGGCTGATACTGACGCTGAGGTGCGAAAGCGTGGGGAGCAAACAGG	7.57623149621302e-06	2	0.563064349	FALSE
TACGTGAGCCCCAAGCATTATCCGGAATCATTGGGCGTAAAGGGTCCGTAGGCGGTTATATTAGTCTCTTGTTAAAGCACCAGGCTCAACCTGGGACCAGCAAGGGAAACGGTATAACTAGAGAGCGAGAGGGGTGAATGGAACTCATGGTGTAGGGGTGAAATCCGTTGATATCATGGGGAACACCAAAAGCGAAGGCAATTCACTGGCTCGTTTCTGACGCTGAGGGACGAAACCCTGGGTAGCGAATGGG	6.08859337825567e-06	2	0.563064349	FALSE
TACGTAGGTGGCGAGCATTATTCGGAATTACTGGGCGTAAAGGGTCCGCAGGGGGTTTACTAAGTCAGATGTGAAATTTCAAGGCTTAACTTTGAACGTGCATTTGAAACTGGTAGACTAGAGTATGTGAGAGGTGAGCGGAATTTGTGGTGTAGCGGTGGAATGCGTAGATATCACAAGGAAGGCCAAAGGCGAAAGCAGCTCACTGGCACAATACTGACCCTCAGGGACGAAGGCTAAGGTAGCGAAAAGG	5.5226105880052e-06	2	0.563064349	FALSE
TACGTAGGGTGCGAGCGTTAATCGGATTTACTGGGCGTAAAGGGTGTGTAGGCGGATAGTTAAGTTAGGTGTGAAATACCTGGGCTTAACCGAGGAACAGCATTTAAAACTGACTATCTAGAGTAAGGCAGAGGGGGGTGGAATTCCATGTGTAGCAGTGAAATGCGTAGAGATATGGAGGAACACCGATGGCGAAGGCAGCCCCCTGGGTTATTACTGACGCTGAGGCACGAAAGCGTGGGGAGCAAACAGG	1.10355988497013e-05	2	0.563064349	FALSE
TACGGAGGGGGCGAGCGTTGTCCGGAATTATTGGGCGTAAAGGGCGCGCAGGCGGGCTGATCAGTCTGGGGTGAAAGTTCACGGCTTAACCGTGAAATTGCCTTGGATACTGTCAGTCTTGAGTTCGGAAGAGGAAAGTGGAATTCCTGGTGTAGCGGTGAAATGCGTAGATATCAGGAAGAACACCGGTGGCGAAGGCGGCTTTCTGGTCCGAAACTGACGCTGAGGCGCGAAAGTGTGGGTAGCGAACAGG	1.67986554900438e-06	2	0.563064349	FALSE
TACGGAGGGGGTTAGCGTTGTTCGGAATTACTGGGCGTAAAGCGCACGTAGGCGGGTTGGAAAGTTAGAGGTGAAATCCCGGGGCTCAACCCCGGAACTGCCTTTAAAACTATCAGCCTAGAGTTCGAGAGAGGTGAGTGGAATTCCGAGTGTAGAGGTGAAATTCGTAGATATTCGGAGGAACACCAGTGGCGAAGGCGGCTCACTGGCTCGATACTGACGCTGAGGTGCGAAAGCGTGGGGAGCAAACAGG	3.45214207401358e-06	2	0.563064349	FALSE
TACGGAGGGTCCGAGCGTTATCCGGAATCATTGGGTTTAAAGGGTCCGTAGGCGGGCAGCTAAGTCAGTGGTGAAAGTCTGTGGCTCAACCATAGAATTGCCATTGATACTGGTTGTCTTGAATTATTGTGAAGTGGTTAGAATAAGTAGTGTAGCGGTGAAATGCATAGATATTACTTAGAATACCGATTGCGAAGGCAGATCACTAACAATATATTGACGCTGAGGGACGAAAGCGTGGGGAGCGAACAGG	6.63616127488546e-06	2	0.563064349	FALSE
GACAGAGGGTGCAAACGTTGTTCGGAATTACTGGGCGTAAAGCGCGTGTAGGCGGTCTTGTAAGTCGGGTGTGAAAGCCCTGGGCTCAACCCAGGAAGTGCACTCGAAACTGCAAGACTTGAGTCTCGGAGAGGGAAGCGGAATTCTGGGTGTAGAGGTGAAATTCGTAGATATCCAGAGGAACACCGGTGGCGAAGGCGGCTTCCTGGACGAGTACTGACGCTGAGACGCGAAAGCGTGGGGAGCAAACAGG	3.9348913102009e-06	2	0.563064349	FALSE
GACGGAGGATGCTAGTGTTATCCGGAATCACTGGGCGTAAAGCGTCTGTAGGTGGTTTAATAAGTCAATTGTTAAATCTTGAAGCTCAACTTCAAACTCGCAATTGAAACTATTAGACTAGAGTATAGTAGAGGTAAAGGGAATTTCCAGTGGAGCGGTGAAATGCGTAGAGATTGGAAAGAACACCAATGGCGAAGGCACTTTACTGGGCTATGACTAACACTCAGAGACGAAAGCTAGGGTAGCAAATGGG	9.09798997048381e-06	2	0.563064349	FALSE
TACGGAGGGGGCTAGCGTTGTTCGGAATTACTGGGCGTAAAGCGTGCGTAGGCGGAATGGAAAGTTAGGTGTGAAATCCCGGGGCTCAACCCCGGAACTGCACTTAAAACTCCCATTCTAGAGTTCTGGAGAGGTAAGTGGAATTCCTAGTGTAGAGGTGAAATTCGTAGATATTAGGAGGAACACCAGAGGCGAAGGCGGCTTACTGGACAGATACTGACGCTGAGGCACGAAAGTGTGGGGAGCAAACAGG	2.75831784040166e-06	2	0.563064349	FALSE
TACGGAGGGTGCAAGCGTTATCCGGATTTATTGGGTTTAAAGGGTCCGTAGGCGGGTCTTTAAGTCAGTGGTGAAAGCCTGCAGCTCAACTGTAGAATTGCCATTGATACTGGAGACCTTGAGTACATTTGAAGTGGGCGGAATGTGTCATGTAGCGGTGAAATGCATAGATATGACACAGAACACCGATTGCGAAGGCAGCTCACTAAGCTGTAACTGACGCTGATGGACGAAAGCGTGGGGAGCGAACAGG	1.66502608964513e-06	2	0.563064349	FALSE
CACGTAGGTGGCGAGCGTTATCCGGATTTATTGGGCGTAAAGCGCACGCAGGCGGTTGGTCAAGTCCGACGTGAAATCTCTCGGCTTAACTGGGAGCGGTCGTTAGAAACTGATCAACTTGAGGCAATGAGAGGGATACAGAATTCCTGGTGTAGTGGTGGAATGCGTAGATATCAGGAGGAATACCAGTGGCGAAAGCGGTATCCTGGCATTGTTCTGACGCTCATGTGCGAAAGCGTGGGGAGCGAACGGG	2.65485601310797e-06	2	0.563064349	FALSE
TACGTAGGGTGCAAGCGTTGTCCGGAATTACTGGGCGTAAAGAGCTCGTAGGTGGTTTGTCGCGTCGTCTGTGAAATTCCACAGCTTAACTGTGGGCGTGCAGGCGATACGGGCATAACTTGAGTACTGTAGGGGTAACTGGAATTCCTGGTGTAGCGGTGAAATGCGCAGATATCAGGAGGAACACCGATGGCGAAGGCAGGTTACTGGGCAGTTACTGACGCTGAGGAGCGAAAGCATGGGTAGCAAACAGG	5.37365593221872e-06	2	0.563064349	FALSE
TACGGAGGGTGCAAGCGTTATCCGGAATCACTGGGTTTAAAGGGTGCGTAGGCGGCGCGTTAAGTCAGAGGTGAAAGCTCACCGCTCAACGGTGGAATTGCCTTTGATACTGGCGTGCTGGGATCGGCGCGAGGCAAGCGGAACGCGGCATGTAGCGGTGAAATGCATAGATATGCCGCAGAACACCGATTGCGTAGGCAGCTTGCCAGAGCCGTATCGACGCTGAGGCACGAAAGCGTGGGGAGCGAACAGG	3.60400223134434e-06	2	0.563064349	FALSE
TACGAAGGGGGCGAGCGTTGTTCGGAATTACTGGGCGTAAAGGGCGCGCAGGCGGTCAATTCAGTTAGGTGTGAAAGCCCCGGGCTTAACCTGGGAACTGCACTTAATACTGATTGACTAGAAAACGGAAGAGGAGAGTGGAATTCCCAGTGTAGAGGTGAAATTCGTAGATATTGGGAAGAACACCAGTGGCGAAAGCGGCTCTCTGGTCCGATTTTGACGCTGAGGCGCGAAAGCGTGGGGAGCAAACAGG	1.29272469282773e-05	2	0.563064349	FALSE
GACGGAGGATGCAAGCGTTATCCGGAATTATTGGGCGTAAAGCGTCTGCAGGTGGCAGTACAAGTCTGCTGTTAAAGCTCGGGGCTCAACTCCGAATCGGCAGTGGAAACTGTATAGCTAGAGTGCGGTAGGGGTAGAGGGAATTCCCAGTGTAGCGGTGAAATGCGTAGATATTGGGAAGAACACCAGTGGCGAAGGCGCTCTACTGGGCCGCAACTGACACTGAGGGACGAAAGCTAGGGGAGCGAATGGG	1.75632209891935e-06	2	0.563064349	FALSE
TACGGAGGGTGCAAGCGTTAATCGGAATTACTGGGCGTAAAGCGCGCGTAGGCGGCAGACTCAGTCCGATGTGAAAGCCCTGGGCTTAACCTGGGAATGGCATTGGATACTGGTCAGCTAGAGTGTGTTAGAGGGTGGCGGAATTCCCGGTGTAGCGGTGAAATGCGTAGAGATCGGGAGGAACATCGATGGCGAAGGCAGCCACCTGGGACAACACTGACGCTGAGGTGCGAAAGCGTGGGGAGCAAACAGG	3.84063823002827e-06	2	0.563064349	FALSE
TACGGAGGGTGCGAGCGTTAATCGGAATTACTGGGCGTAAAGCGCGCGTAGGCGGCTGTTTAAGTGGGATGTGAAAGCCCCGGGCTCAACCTGGGAACTGCATCCCAAACTGAACAGCTAGAGTGTGTCAGAGGGTACTGGAATTTCCTGTGTAGCGGTGAAATGCGTAGATATAGGAAGGAACACCAGTGGCGAAGGCGAGTACCTGGGATAACACTGACGCTGAGGTGCGAAAGCGTGGGGAGCAAACAGG	5.43497253434475e-06	2	0.563064349	FALSE
TACGGAGGGTGCAAGCGTTGTCCGGATTTATTGGGTTTAAAGGGTACGTAGGCGGTATATTAAGTCAGTGGTGAAAGTCTTCAGCTTAACTGAAGAAGTGCCATTGATACTGGTATACTTGAGTGTTGTAAGGGTGGGCGGAATTCCGCATGTAGCGGTGAAATGCATAGATATGCGGAGGAACACCAAAAGCGAAGGCAGCTCACTAGGCAACAACTGACGCTGAGGTACGAAAGCGTGGGGAGCGAACAGG	2.91783631079056e-06	2	0.563064349	FALSE
TACGGAGGGTGCAAGCGTTGTCCGGATTTATTGGGTTTAAAGGGTGCGTAGGCGGCTGTTTAAGTCAGCGGTGAAAGACATCGGCTCAACCGATGCAGTGCCGTTGATACTGGATGGCTTGAGTGTTGGAGGGGTACATGGAATTGATGGTGTAGCGGTGAAATGCATAGATACCATCAGGAACACCGATAGCGAAGGCATTGTACTGGCCAACAACTGACGCTGAGGCACGAAAGCATGGGGAGCGAACAGG	1.32494370181297e-06	2	0.563064349	FALSE
TACGGAGGGTGCAAACGTTGCTCGGAATCATTGGGCGTAAAGCGCGCGTAGGCGGCTTGGCAAGTTGGATGTGAAAGCCCTGGGCTCAACCCAGGAAGTGCATCCAAAACTGCCTGGCTTGAATCTCGGAGGGGGTCAGGGAATTCTCGGTGTAGAGGTGAAATTCGTAGATATCGGGAGGAACACCAGTGGCGAAGGCGCTGACCTGGACGATGATTGACGCTGAGGTGCGAAAGCATGGGGAGCGAACAGG	2.19917647717783e-05	2	0.563064349	FALSE
TACGAAGGTCCCGAGCGTTATTCGGAATCACTGGGCGTAAAGGGAGCGTAGGCTGCGTGGTAAGTCAGATGTGAAAGCCCAAGGCTCAACCTTGGAACTGCATTCGATACTGCCGTGCTAGAGTAGTGGAGAGGTAAATGGAATTTTGGGTGTAGCAGTGAAATGCGTGGATATCCAAAGGAAGACCAATGGCGAAGGCAATTTACTGGACACTTACTGACGCTGAGGCTCGAAGGCTAGGGGAGCGAAAGGG	6.77148852949876e-06	2	0.563064349	FALSE
TACGGAGGGTGCGAGCGTTGTCCGGATTTATTGGGTTTAAAGGGTGCGTAGGCGGTTTAATAAGTCAGTGGTGAAATCCTACAGCTCAACTGTAGAACTGCCATTGAAACTGTTAAACTTGAGTGCAGATGAGGCATGCGGAATTTATGGTGTAGCGGTGAAATGCATAGATACCATAAAGAACACCGATAGCGAAGGCAGCATGCTAGGTTGCAACTGACGCTGAGGCACGAAAGCGTGGGGAGCGAACAGG	9.64604884718133e-06	2	0.563064349	FALSE
TACATAGGGGGCAAGCGTTATCCGGATTTACTGGGTGTAAAGGGTGCGTAGGCGGCACGATAAGTCAGTCGTTAAAGACCAATGCTTAACATTGGGAATGCGATCGAAACTGTCGAGCTAGAGTATAGGAGAGGTAGACGGAATTACTAGTGTAGAGGTGGAATTCGTAGATATTAGTAAGAACACCGGTGGCGAAGGCGGTCTACTGGCCTAAAACAGACGCTGAGGCACGAAAGTGTGGGGAGCAAACAGG	4.99084936105086e-05	2	0.563064349	FALSE
TACGTGAAGGGTTAGCATTATCAATTATTATTGGGTGTAAAACATTTGAAGGTGGCATACATGGTTGTTAAGTATTTAAAATTGCAGGTAACTGTAATCTTGTACTTAAAACACTGTTGCTTGGAGTTTAAAAGAGGATAGTATAACTAAACAAATAGGCGTGAAAACTGATGAAATGTTTAAGAATATCAAAGGCGAAGGCAACTATCTGGTTTTATTACTGACACTAAAGAATGAAGGCTTCGGTAGCAAATCGG	1.04574577088535e-05	2	0.563064349	FALSE
TACAGAAGCCTCAAGCGTTACCCGGATTCACTGGGCGTAAAGGGTGCGTAGGCGGTTATATTAGTCGGATGTTAAATCTTTGGGCTCAACCCAAAGGCCGCATTCGAAACGGTATAACTAGGAGATGTGAGAGGTGAACGGAACTCAAGGTGTAGGGGTGAAATCCGTTGATATCTTGGGGAACACCAAATGCGAAGGCAGTTCACTGGCACATTCTCGACGCTGAGGCACGAAAGCGTGGGTAGCGAACGGG	8.58151527412559e-06	2	0.563064349	FALSE
TACGGAGGGTGCAAGCGTTATCCGGATTTACTGGGTTTAAAGGGTACGTAGGCGGATTGATAAGTCAGTGGTGAAATCCTCCCGCTCAACGGGAGAACTGCCATTGAAACTGTCTATCTTGAGTGTGGTCGAGGTGAGTGGAATGTAGCATGTAGCGGTGAAATGCATAGATATGCTACAGAACACCAATAGCGAAGGCAGCTCACCAGGCCATAACTGACGCTGATGTACGAAAGCGTGGGTAGCGAACAGG	4.6611794781096e-06	2	0.563064349	FALSE
TACGGAGGGAGCTAGCGTTGTTCGGAATTACTGGGCGTAAAGCGCGCGTAGGCGGTTACACAAGTCAGAGGTGAAATCCCGGAGCTCAACTCCGGAACTGCCTTTGAAACTAGGTAACTAGAATCTTGGAGAGGCGAGTGGAATTCCGAGTGTAGAGGTGAAATTCGTAGATATTCGGAAGAACACCAGTGGCGAAGGCGACTCGCTGGACAAGTATTGACGCTGAGGTGCGAAAGCGTGGGGAGCAAACAGG	4.98880399722919e-06	2	0.563064349	FALSE
TACGGAAGGGGCAAACGATGCTCGGATTCACTGGGCGTAAAGCGACCGCAGGCGGTATGTTAAGTTAGAGGTGAAATCCCGGCGCTCAACGTCGGAACTGCCTTTAAAACTGGCATACTAGAGTGTAGGAGAGGAAGATGGAATTTCCAGTGGAGAGGTGAAATTCGTAGATATTGGAAGGAACACCAAAAGCGAAGGCAGTCTTCTGGCCTATCACTGACGCTCATGGTCGAAAGCGTGGGGAGCAAACAGG	4.16937121352457e-06	2	0.563064349	FALSE
TACGTAGGGTGCGAGCGTTGTCCGGAATTACTGGGCGTAAAGAGCTCGTAGGCGGTTTGTCGCGTCGTCCGTGAAAACTCGGAGCTTAACTCCGAGCTTGCGGGCGATACGGGCAGACTTGAGTACTACAGGGGAGACTGGAATTCCTGGTGTAGCGGTGAAATGCGCAGATATCAGGAGGAACACCGGTGGCGAAGGCGGGTCTCTGGGTAGTAACTGACGCTGAGGAGCGAAAGCATGGGTAGCGAACAGG	1.99584761983715e-06	2	0.563064349	FALSE
TACGTATGTCTCGAGCGTTACCCGGAATCATTGGGTGTAAAGGGTCCGTAGGCGGTTCTGTAAGTTGGATATGAAAGACCGAAGCTCAACTCCGTGTTTGTATTCAAAACTGCAGAACTAGAATGAGGGAGAGGTAAGCGGAATTCTGAGTGTAGGGGTGCAATCCGTAGATACTCAGAGGAACACCAAAAGCGAAGGCAGCTTACTGGAACTCTATTGACGCTAAGGGACGAAAGCGTGGGTAGCGAAAAGG	5.05434335214423e-06	2	0.563064349	FALSE
GACGAACCGGACAAACGTTATTCGGAATTACTGGGCTTAAAGAGTACGTAGGCGGCCTTGTAGGTTGGGTGTGAAATCCCACAGCTCAACTGTGGAACTGCGCTCAAAACCACAAGGCTTGAGGGAAGTAGAGGTAAGCGGAACTGATGGTGGAGCGGTGAAATGCGTTGATATCATCAGGAACACCAGTGGCGAAGGCGGCTTACTGGGCTTCTTCTGACGCTGAGGTACGAAAGCTAGGGTAGCGAACGGG	3.61798937338673e-06	2	0.563064349	FALSE
GACGCTCTTCCGATCTAGTGCCAGCAGCCGCGGTAACAGAAGCCAAGGCCACTGACCAGGCTGAAAAGGGTTGTTTATTCAGTGGGCCTATATATAGTTAGCGTTTCACTGTTTTTCATGTGATGACATAATGTCTTTTAACTAAATCTTTAACAGATGTGATTCAACAACATGTTTTTCATTAGATACCCGGGTAGTCCAAGATCGGAAGAGCACACGTCTGAACTCCAGTCACTCTCTATGATCTCGTATGCCG	2.07412947631516e-06	2	0.563064349	FALSE
TACGGAGGATGCGAGCGTTATCCGGAATCATTGGGTTTAAAGGGTCTGTAGGCGGGCGATTAAGTCAGAGGTGAAAGCACTGAGCTCAACTGAGTAACTGCCTTTGAAACTGATTGTCTTGAATACTTACGAAGTAGCTGGAATGTGTAGTGTAGCGGTGAAATGCTTAGATATTACACAGAACACCGATAGCGAAGGCATGTTACTAGTAAGGTTATTGACGCTGAGGGACGAAAGCGTGGGGAGCGAACAGG	5.31213694942862e-06	2	0.563064349	FALSE
TACGGAGGGTGCAAGCGTTATCCGGAATTACTGGGTTTAAAGGGTGCGTAGGCGGCGGCATAAGTCAGAAGTGAAAGTTGGCAGCTTAACTGCAAAATTGCTTTTGATACTGTGTTGCTTGAATCAGGTTGAGGCTGGCGGAATGTGGCATGTAGCGGTGAAATGCTTAGATATGCCATAGAACACCAATTGCGAAGGCAGCTGGCTGGACCTGTATTGACGCTGAGGCACGAAAGCGTGGGGAGCGAACAGG	3.99685333947873e-06	2	0.563064349	FALSE
TACGGAGGGTGCAAGCGTTAATCGGAATTACTGGGCGTAAAGCGCGCGTAGGCGGTTATTTAAGTCAGATGTGAAAGCCCCGGGCTTAACCTGGGAACTGCATTTGATACTGGATGACTCGAGTTTGGTAGAGGGGAGTGGAATTTCCTGTGTAGCGGTGAAATGCGTAGATATAGGAAGGAACACCAGTGGCGAAGGCGGCTCTCTGGACCAAAACTGACGCTGAGGTGCGAAAGCGTGGGTAGCAAACAGG	7.08156038765197e-06	2	0.563064349	FALSE
TACGGAGGATCCAAGCGTTATCCGGAATCATTGGGTTTAAAGGGTCCGTAGGCGGTTTTATAAGTCAGTGGTGAAAGTTACCAGCTTAACTGGGAAATTGCCATTGATACTGTAGAACTTGAATTATTGTGAAGTGGTTAGAATAAGTAGTGTAGCGGTGAAATGCATAGATATTACTTAGAATACCGATTGCGAAGGCAGATCACTAACAATACATTGACGCTGATGGACGAAAGCGTGGGGAGCGAACAGG	3.44084061296676e-06	2	0.563064349	FALSE
TACGGAGGGTGCAAGCGTTAATCGGAATTACTGGGCGTAAAGGGTACGTAGGCGGTTACTTAAGTCGGATGTGAAAGCCCCGGGCTTAACCTGGGAGGTGCATCCGATACTGGGTGACTAGAGTATGGAAGAGGGTAGTGGAATTCCGGGTGTAGCGGTGAAATGCGTAGATATCCGGAGGAACACCAGTGGCGAAGGCGGCTGCCTGGTCCAAAACTGACGCTGAGGTACGAAAGCGTGGGGAGCAAACAGG	1.96625590267e-06	2	0.563064349	FALSE
TACGAAGGTCCCAAGCGTTGTTCGGAATCACTGGGCGTAAAGCGAGCGTAGGCGGCATGGTAAGTCAGATGTGAAAGCCCGGGGCTCAACCTCGGAACTGCATCCGATACTGCCAAGCTAGAGTAGTGGAGGGGTGTCTGGAATTCACGGTGTAGCAGTGAAATGCGTAGATATCGTGAGGAACACTAGTGGCGAAGGCGAGACACTGGACACTAACTGACGCTGAGGCTCGAAGGCTAGGGTAGCGAAAGGG	7.56143569827984e-06	2	0.563064349	FALSE
AACGGGAGGAGCAAGTATTATTCAAATTGACTGGGCATAAAGGGTGCGTAGGTTGTGCATTAAGTGGTAAAAAAAATTTAAATTTTATGTTTATTAAAAATTTACTAAACTAATACACTAGAGCATAAGAAAAGATTATGGAACTTCGAAAGTAGCGATAAAATGCGATAATATTCAAAAGAACTTCAAAAGTGAAAACAATAATCTGGATTATAGCTGACACTGAGGCACGAAAGCGTAGGGATCAAAAGGG	5.67841258654569e-06	2	0.563064349	FALSE
TACGGAAGGTGCAAGCGTTATCCGGAATCACTGGGTTTAAAGGGTGCGTAGGCGGTCTAATAAGTCAGAGGTGAAAGGTCTGGGCTCAACCGAGGCATTGCCTTTGATACTGTTAGACTAGAATTAGGCTTAGGTAGGCGGAATGTGACATGTAGCGGTGAAATGCATAGATATGTCATAGAACACCAATTGCGAAGGCAGCTTACTAGACCTATATTGACGCTGAGGCACGAAAGCGTGGGGAGCGAACAGG	5.1422961671855e-06	2	0.563064349	FALSE
TACGTAGGGCGCGAGCGTTATCCGGAATTATTGGGCGTAAAGAGCTCGTAGGCGGTTTGTCGCGTCTGCCGTGAAAGTCCGGGGCTTAACCCCGGATCTGCGGTGGGTACGGGCAGACTAGAGTGCAGTAGGGGAGACTGGAATTCCTGGTGTAGCGGTGAAATGCGCAGATATCAGGAGGAACACCGATGGCGAAGGCAGGTCTCTGGGCTGTTACTGACGCTGAGGAGCGAAAGCATGGGGAGCGAACAGG	7.48520447051748e-06	2	0.563064349	FALSE
TACGGAGGGTGCAAGCGTTGCTCGGAATCACTGGGCGTAAAGCGCACGCAGGCGGTCTATTAAGTCGGGTGTGAAAGCCCGGGGCTCAACCCCGGAACTGCACTCGAAACTGGCAGACTTGAGTACGAGAGAGGGAAGCGGAATTCCTGGTGTAGAGGTGAAATTCGTAGATATCAGGAGGAACACCAGCGGCGAAAGCGGCTTCCTGGCTCGATACTGACGCTCATGTGCGAAAGCGTGGGGAGCAAACAGG	5.58233693017055e-06	2	0.563064349	FALSE
TACGTAGGGTGCAAGCGTTGTCCGGAATTATTGGGCGTAAAGAGCTCGTAGGCGGTCTGTCGCGTCGGCTGTGAAAACCCGGAGCTCAACTCCGGGCCTGCAGTCGATACGGGCAAACTGGAGTGTTGCAGGGGAGACTGGAATTCCTGGTGTAGCGGTGAAATGCGCAGATATCAGGAGGAACACCGGTGGCGAAGGCGGGTCTCTGGGCAACAACTGACGCTGAGGAGCGAAAGCGTGGGGAGCGAACAGG	5.38981028233367e-05	2	0.563064349	FALSE
TACGGAGGGTGCAAGCGTTATCCGGATTTACTGGGTTTAAAGGGTGCGCAGGCGGTAGAATAAGTCAGTGGTGAAAGCTTTCAGCTCAACTGGAAAATTGCCATTGATACTGTTTTACTTGAGTGTGGTAGAGGTAGGCGGAATACATCATGTAGCGGTGAAATGCATAGATATGATGTAGAACACCAATTGCGAAGGCAGCTTACTAAACCATTACTGACGCTCAGGCACGAAAGCGTGGGGAGCGAACAGG	4.6339819644865e-06	2	0.563064349	FALSE
TACGAGAGGGGCAAGTGTTATTCGGAATGACTAGGCGTAAAGCGCACATAGACTGTTTTTTAAGTTGAAATTTAAAGTAGGGAGCTTAACTTCTAAACTGGTTTCAATACTAATAAACTAGAGTAAGTATAGAGGATAGTGGAATTTTTAATAAAGAGTTGAAATTCGTCGACATTAGAAGGAAGGCCAATGGCGAAGGCAACTATCTAGTTCTTAACTGACGTTGTTGTGCGAAAGCATGGGTAGCAAACAGG	7.31601339417647e-06	2	0.563064349	FALSE
TACGGAGGGTGCAAACGTTGCTCGGAATCATTGGGCGTAAAGCGCACGTAGGCGGCCTTGCAAGTTGGGTGTGAAAGCCCGGGGCTCAACCCCGGAAGTGCACCCAAAACTGCTCGGCTTGAATACCAGAGGGGAGCAGAGAATTCCCGGTGTAGAGGTGAAATTCGTAGATATCGGGAGGAATACCAGTGGCGAAGGCGCTGCTCTGGATGGATATTGACGCTGAGGTGCGAAAGCGTGGGGAGCAAACAGG	5.14455845566089e-06	2	0.563064349	FALSE
TACGGAGGGTGCGAGCGTTAATCGGAATTACTGGGCGTAAAGCGCATGCAGGTGGATAATTAAGTCAGATGTGAAAGCCCGGGGCTCAACTTTGGAACGGCATTTGAAACTGATTATCTAGAGTACTGTAGAGGGGGGTAGAATTTCAGGTGTAGCGGTGAAATGCGTAGAGATCTGAAGGAATACCGGTGGCGAAGGCGGCCCTCTGGACAGATACTGACACTCAGATGCGAAAGCGTGGGTAGCAAACAGG	2.04232148865231e-05	2	0.563064349	FALSE
TACGGAGGGTGCAAGCGTTATCCGGAATCACTGGGTTTAAAGGGTACGTAGGCGGGGTTTTAAGTCAGAAGTGAAAGCTCGTCGCTTAACGATGAAATTGCTTTTGATACTGAAACTCTTGAGTACGGCAAAGGTGCGTAGAATGCGTCATGTAGCGGTGAAATGCATAGATATGACGTAGAATACCAATTGCGAAGGCAGCGCACTGTACCGTAACTGACGCTGATGTACGAAAGTGTGGGTAGCGAACAGG	5.35008564322776e-06	2	0.563064349	FALSE
TACGGAGGGTGCAAGCGTTAATCGGAATCACTGGGCGTAAAGCGCACGCAGGCGGTTTGTTAAGTCGGATGTGAAATCCCCGAGCTCAACTTGGGAACTGCGTTCGATACTGGCGAACTAGAGTATGGTAGAGAGAAGTGGAATTCCACATGTAGCGGTGAAATGCGTAGAGATGTGGAGGAACATCAGTGGCGAAGGCGACTTCTTGGACCAATACTGACGCTCAGGTGCGAAAGCGTGGGGAGCAAACAGG	3.76461727629427e-06	2	0.563064349	FALSE
TACGAAGGGGGCAAGCGTTGTTCGGAATTACTGGGCGTAAAGCGCGCGTAGGTGGATTGGAAAGTTAGATGTGAAAGCCCAGGGCTCAACCTTGGAACTGCATTTAAAACTATCAATCTAGAGTCAGCTAGGGGACAGTGGAATTCCATGTGTAGCGGTGAAATGCGTAGATATATGGAGGAACACCAGAGGCGAAGGCGACTGTCTGGGGCTGTACTGACACTGAGGTGCGAAAGCGTGGGGAGCAAACAGG	6.38666619166585e-06	2	0.563064349	FALSE
TACGGAGGGTGCAAGCGTTGTCCGGATTTACTGGGTTTAAAGGGTACGTAGGCGGTCTGATAAGTCAGTGGTGAAATGCACGAGCTCAACTGGTGAAGTGCCATTGATACTGTTAGACTTGAGTACTGTAAAGGTAGGCGGAATTGATGGTGTAGCGGTGAAATGCATAGATACCATCAAGAACACCGATTGCGAAGGCAGCTTACTGGGCAGAAACTGACGCTGAGGTACGAAAGCGTGGGGAGCGAACAGG	2.39945019691775e-06	2	0.563064349	FALSE
TACGAAGGTCCCAAGCGTTGTTCGGAATCACTGGGCGTAAAGGGAGCGTAGGCGGCAAGGAAAGTCAGATGTGAAATCTCGGGGCTCAACCTCGAAACTGCATTTGATACTCCCTTGCTAGAGTATTGGAGAGGTAGAAGGAATTCTCGGTGTAGCAGTGAAATGCGTGGATATCGAGAGGAAGACCAATGGCGAAGGCATTCTACTGGACAATTACTGACGCTGAGGCTCGAAGGCTAGGGTAGCGAAAGGG	7.26338821936287e-06	2	0.563064349	FALSE
TACGGAGGGGGCGAGCGTTATTCGGAATTATTGGGCGTAAAGGGCGCGTAGGCGGCTTGGCAAGTCGAAGGTGAAATCCCTCAGCTCAACTGAGGAACTGCCTTCGAAACTGCCTGGCTTGAGGCCGGGAGGGGGTAGCGGAATTCCCAGTGTAGCGGTGAAATGCGTAGATATTGGGAGGAACACCAGTGGCGAAGGCGGCTACCTGGACCGGTACTGACGCTGATGCGCGAAAGCGTGGGGAGCAAACAGG	2.00823158578433e-06	2	0.563064349	FALSE
GACGAACCGTCCAAACGTTATTCGGAATCACTGGGCTTAAAGGGTGCGTAGGCGGCGCGGTAAGTCGGATGTGAAATCGTACAGCTCAACTGTACAACTGCGTCCGAAACTACCGTGCTTGAGGAAGGCAGAGGTGAGCGGAACTCAGGGTGGAGCGGTGAAATGCGTTGATATCCTGGGGAACACCGGTGGCGAAGGCGGCTCACTGGGCCTTTTCTGACGCTGAGGCACGAAAGCTAGGGTAGCGAACAGG	1.89471661974058e-06	2	0.563064349	FALSE
TACGGAGGATGCAAGCGTTATCCGGAATTATTGGGCGTAAAGCGTCCGCAGGTGGTTTTGCAAGTCTGCTGTTAAAGACAGAAGCTCAACTTCTGATAGGCAGTGGAAACTGTGAGACTAGAGTACGGTAGGGGTTGAGGGAATTCCCAGTGTAGCGGTGAAATGCGTAGATATTGGGAAGAACACCAGTGGCGAAGGCGCTCAACTGGGCCGTAACTGACACTCAGGGACGAAAGCTAGGGTAGCGAAAGGG	6.64091267050221e-06	2	0.563064349	FALSE
TACGGAGGGGGCTAGCGTTGTTCGGAATTACTGGGCGTAAAGGGTGCGTAGGCGGCTCTGTAAGTTAGGTGTGAAATCCTCAGGCTCAACCTGAGAACTGCACTTAAAACTGCAAAGCTTGAACGTGAGAGAGGATAATGGAATTTTTGGTGTAGGGGTGAAATCCGTAGATATCAAGAGGAACGTCAGGGGCGAAAGCGATTATCTGGAGCACGGTTGACGCTGAGGCACGAAAGCGTGGGGAGCAAACAGG	1.75419875229908e-06	2	0.563064349	FALSE
AACGAGAAGGATAAACGTTATTCAGACTGATTGGGCGTAAAGTATATGTAGATGGTAAATTTAATTTTATGTATAAAAGTTAAAATTTAATTTTAATTTTACTTTAAAATTGATTTCCTAGAGTTTAATTGAAGATTATAGAATTTTAAGTGTAACGGTAAAATGTTTTGATATTTAAAAGAATCTCAATTGCGAAAGCAGTAATCTATGTTAAAACTGACATTAAAATATTAAAGTGTGGGTAGCGAAAGGG	1.9666478613855e-06	2	0.563064349	FALSE
TACGGAGGGTGCAAGCGTTATCCGGAATCACTGGGTTTAAAGGGTGCGTAGGCGGCGCGTTAAGTCAGAGGTGAAAGCTCACCGCTCAACGGTGGAACTGCCTTTGATACTGGCGTGCTGGGATCGGCGCGAGGCAAGCGGAACGCGGCATGTAGCGGTGAAATGCATAGATATGCCGCAGAACACCGATTGCGTAGGCAGCTTGCCAGAGCCGTATCGACGCTGAGGCACGAAAGCGTGGGGAGCGAACAGG	2.22934437273671e-06	2	0.563064349	FALSE
TACGAAGGTGGCGAGCGTTGTTCGGATTTACTGGGCGTAAAGGGTGCGTAGGTGGTTTGGTATGTCGGATGTGAAAGCCCACGGCTCACCCGTGGAATTGCATTCGAAACTGCCAGACTAGAGTATCGGAGAGGTAAGTGGAATTCTTGGTGTAGCGGTGAAATGCGTAGATATCAAGAGGAACACCGGTGGCGAAGGCGACTTACTGGACGAATACTGACACTGAGGCACGAAAGCTGGGGTAGCGAAGAGG	1.34812014965475e-06	2	0.563064349	FALSE
TACGGAGGGTGCAAGCGTTATCCGGATTTATTGGGTTTAAAGGGTCCGTAGGCGGGCTCGTAAGTCAGTGGTGAAAGCCTGCAGCTTAACTGTAGAACTGCCGTTGATACTGCGAGTCTTGAGTAAATTTGAAGTGGCTGGAATAAGTAGTGTAGCGGTGAAATGCATAGATATTACTTAGAACACCAATTGCGAAGGCAGGTCACTAAGATTTAACTGACGCTGATGGACGAAAGCGTGGGGAGCGAACAGG	2.04034257423055e-06	2	0.563064349	FALSE
TACAGAGGGTGCAAACGTTGTTCGGAATCACTGGGCATAAAGCGCACGTAGGCGGCCCGTTAAGTGTGGAGTGAAAGCCCACGGCTCACCCGTGGAACTGCTCTGCATACTGGCGAGCTCGAGGACGGTAGGGGATAGCGGAACTCTTGGTGGAGCGGTGAAATGCGTAGATATCAAGAGGAACACCGATGGCGAAGGCAGCTATCTGGTCCGTTTCTGACGCTGAGGTGCGAAAGCTAGGGTAGCGAACGGG	3.40666032057609e-06	2	0.563064349	FALSE
TACCCGCAGCACGAGTGGTGGTCACTCTTATTGGGCCTAAAACGTCCGTAGCCTGTCACATAAATGCCTGGGTAAATCGATGCGCTCAACGTATCGAATTCCGGGTAGACTGTGTGACTTGAGACCGGGAGAGATGTGAGGTACTCCGGGGGTAGGGGTAAAATCCTGTAATCCTCGGGGGACCACCAGTGGCGAAGGCGTCACATTGGAACGGTTCTGACGGTGAGGGACGAAGCCCTGGGGCGCGAACCGG	1.15290385211767e-05	2	0.563064349	FALSE
TACGGAGGGTGCGAGCGTTAATCGGAATTACTGGGCGTAAAGCGCGCGTAGGCGGTTGTTTAAGTCAGCTGTGAAAGCCCCGGGCTTAACCTGGGAACTGCAGTTGATACTGGGCAACTAGAGTACGAGAGAGGGAGGTAGAATTCCACGTGTAGCGGTGAAATGCGTAGATATGTGGAGGAATACCGGTGGCGAAGGCGGCCTCCTGGCTCGATACTGACGCTGAGGTGCGAAAGCGTGGGGAGCAAACAGG	9.34708700915579e-06	2	0.563064349	FALSE
TACGGAGGTCCCAAGCGTTGTTCGGAATCACTGGGCGTAAAGCGTGTGTAGGCGGTAAGGTAAGTCAGATGTGAAAGGCAGGGGCTCAACCCCTGGATTGCATCCGATACTGCCTTACTAGAGGGTCGAAGGGGAGTCTGGAATTCATGGTGTAGCAGTGAAATGCGTAGAGATCATGAGGAACACTAGTGGCGAAGGCGAGACTCTGGGAGATACCTGACGCTCAGACACGAAGGCCAGGGGAGCGAACAGG	4.25233721877254e-06	2	0.563064349	FALSE
TACGAAGGTCTCAAGCGTTGTTCGGATTTACTGGGCGTAAAGAGTCTGTAGGCGGTGTGGTAAGTCAGATGTGAAATCCCGGGGCTCAACCTCGGAACTGCATCCGATACTGCCATACTAGAGTATTGGAGGGGAGTCTGGAATTCTCGGTGTAGCAGTGAAATGCGTAGATATCGAGAGGAACACTAGTGGCGAAGGCGAGACTCTGGACAATAACTGACGCTGAGAGACGAAGGCCAGGGTAGCGAAAAGG	4.02958970095818e-06	2	0.563064349	FALSE
GACGGAGGGGGCTAGCGTTGTTCGGAATTACTGGGCGTAAAGAGCGCGTAGGCGGATTAGTAAGTTGGGAGTGAAAGCCCGAGGCTCAACCTCGGAACTGCTTTCAAAACTGCTAGTCTAGAGTAAAGTAGGGGGTGATGGAATTCCTAGTGTAGAGGTGAAATTCTTAGATATTAGGAGGAACACCAGTGGCGAAGGCGATCACCTGGGCTTTAACTGACGCTGAGGCGCGAAAGCGTGGGGAGCAAACAGG	7.07811389541413e-06	2	0.563064349	FALSE
TACGAAGGGAGCTAGCGTTGTTCGGAATTACTGGGCGTAAAGCGCGCGTAGGCGGACAATTAAGTCAGGGGTGAAATCCCGGGGCTCAACCCCGGAACTGCCTTTGATACTGGTTGTCTAGAGTTCGAGAGAGGTGAGTGGAATTGCGAGTGTAGAGGTGAAATTCGTAGATATTCGCAGGAACACCAGTGGCGAAGGCGGCTCACTGGCTCGATACTGACGCTGAGGTGCGAAAGCGTGGGGAGCAAACAGG	2.19006987453109e-06	2	0.563064349	FALSE
TACGGAGGATGCAAGCGTTATCCGGAATTATTGGGCGTAAAGCGTCTGTAGGTTGTATAGTAAGTCTACTGTAAAATCTTAGGGCTCAACCCTGAACGAGCAGTAGAAACTATTATACTTAGAGTATAGTAAGGGTAAAGGGAATTTTCAATGTAGCGGTGAAATGTGTAGATATTGAAAAGAACACCAGTGGCGAAAGCGCTTTACTAGGCTATTACTGACACTGAGAGACGAAAGCTAAGGGAGCAAATGGG	3.21693129674642e-06	2	0.563064349	FALSE
TACGGAGGATGCAAGCGTTATCCGGAATTATTGGGCGTAAAGCGTCCGCAGGTGGTTAATCAAGTCAGCTGTAAAATATTCGAGCTTAACTCGGAGCGTGCAGTTGAAACTGGTTGACTAGAGTACGGTAGGGGTAGAGGGAATTCCTAGTGTAGCGGTGAAATGCGTAGATATTAGGAAGAACACCAGTGGCGAAGGCGCTCTACTGGGCCTGTACTGACACTGAGGGACGAAAGCTAGGGGAGCGAAAGGG	3.90390230509678e-06	2	0.563064349	FALSE
TACGTAGGGGGCTAGCGTTATCCGGAATTACTGGGCGTAAAGGGTGCGTAGGTGGTTTTTCAAGTCAGAAGTGAAAGGCTACGGCTCAACCGTAGTAAGCTTTTGAAACTGTTAAACTTGAGTGCAGGAGAGGAGAGTGGAATTCCTAGTGTAGCGGTGAAATGCGTAGATATTAGGAGGAACACCAGTTGCGAAGGCGGCTCTCTGGACTGTAACTGACACTGAGGCACGAAAGCGTGGGGAGCAAACAGG	2.97834880633428e-06	2	0.563064349	FALSE
TACGGAGGGTGCGAACGTTGCTCGGAATCATTGGGCGTAAAGCGCGCGTAGGCGGCCTCGCAAGTTGGACGTGAAAGCCCTGGGCTCAACCCAGGAAGTGCGTCCAAAACTGCGTGGCTCGAATCCCGGAGGGGGCCAGAGAATTCCCGGTGTAGAGGTGAAATTCGTAGATATCGGGAGGAATACCAGTGGCGAAGGCGCTGGCCTGGACGGTGATTGACGCTGAGGTGCGAAAGCGTGGGGAGCAAACAGG	3.6795785670732e-06	2	0.563064349	FALSE
TACGGAGGGTGCAAGCGTTAATCGGAATTACTGGGCGTAAAGCGCGCGTAGGCGGTTACTTAAGTCAGATGTGAAAGCCCAGGGCTCAACCTTGGAACTGCATTTGATACTGGGTAGCTAGAGTACAGTAGAGGGGGGTGGAATTTCAGGTGTAGCGGTGAAATGCGTAGATATCTGAAGGAACATCAGTGGCGAAGGCGACCCCCTGGACTGATACTGACGCTGAGGTGCGAAAGCGTGGGTAGCGAACAGG	2.10724794902265e-06	2	0.563064349	FALSE
GACGGAGGATGCAAGTGTTATCCGGAATCACTGGGCGTAAAGCGTTTGTAGGTGGTTTAGTAAGTCTATTATTAAAGCTTGAAGCTTAACTTCAAAAGTGTAATAGAAACTACTAGACTAGAGGATAGTAGGGGTAAAGGGAATTTCCAGTGGAGCGGTGAAATGCGTAGAGATTGGAAGGACCACCGATGGCGAAGGCACTTTACTGGGCTATTTCTGACACTAAGAGACGAAAGCTAGGGGAGCGAATGGG	4.00646792291298e-06	2	0.563064349	FALSE
TACGGAGGGTGCGAGCGTTGTCCGGATTTATTGGGTTTAAAGGGTGCGTAGGTGGTTAAATAAGTCAGTGGTGAAAGGCATCGGCTCAACCGGTGAGCTGCCATTGATACTGTTTAACTTGAGTACTGTAGGGGTAGGCGGAATTTGTGGTGTAGCGGTGAAATGCATAGATACCACAAGGAACACCAGCGGCGAAGGCGGCCTACTGGGCAGTTACTGACACTGATGCACGAAAGCGTGGGGAGCGAACAGG	4.51822598292416e-06	2	0.563064349	FALSE
TACGGAGGAGGCAAGCGTTATCCGGAATGATTGGGCGTAAAGCGTCCGCAGGTGGCCATGTAAGTCTGCTGTCAAAACCCAGGGCTCAACTCTGGTCAGGCAGTGGAAACTACAAAGCTAGAGTTTGGTAGGGGCAAAGGGAATTCCCGGTGTAGCGGTGAAATGCGTAGAGATCGGGAAGAACATCGGTGGCGAAAGCGCTTTGCTAGACCAAAACTGACACTCAGGGACGAAAGCTAGGGGAGCGAATGGG	4.44224436472207e-06	2	0.563064349	FALSE
TACGTAGGGTGCGAGCGTTAATCGGAATTACTGGGCGTAAAGCGTGCGCAGGCGGCTTTGCAAGACAGATGTGAAATCCCCGGGCTCAACCTGGGAACTGCATTTGTGACTGCAAGGCTAGAGTACGGCAGAGGGGGATGGAATTCCGCGTGTAGCAGTGAAATGCGTAGATATGCGGAGGAACACCAATGGCGAAGGCAATCCCCTGGGCCTGTACTGACGCTCATGCACGAAAGCGTGGGGAGCAAACAGG	6.2210107523132e-06	2	0.563064349	FALSE
TACGAAGGGTGCAAGCGTTACTCGGAATTACTGGGCGTAAAGCGTGCGTAGGCGGCTTGTTAAGTCTGATGTGAAAGCCCCGGGCTCAACCTGGGAATGGCATTGGATACTGGCGGGCTAGAGTGTGATAGAGGATGGTGGAATTCCCGGTGTAGCAGTGAAATGCGTAGAGATCGGGAGGAACATCCGTGGCGAAGGCGGCCATCTGGATCAACACTGACGCTGAGGCACGAAAGCGTGGGGAGCAAACAGG	5.93979546842044e-06	2	0.563064349	FALSE
TACGGAGGGTGCAAGCGTTGTCCGGATTTATTGGGTTTAAAGGGTACGTAGGCGGGCTATTAAGTCTGAGGTGAAAGCTTTCGGCTCAACCGGAAAATTGCCTTGGATACTGGTAGTCTTGAGTGTCGTAGAGGTGGGCGGAATTCATGGTGTAGCGGTGAAATGCATAGATACCATGAGGAACACCGATAGGGAAGCCAGCTCACTGGACGACCACTGACGCTGAGGTACGAAAGCGTGGGGAGCGAACAGG	1.65248847759685e-05	2	0.563064349	FALSE
TACGGAGGGTGCAAGCGTTGTTCGGAATTATTGGGCGTAAAGAGCATGTAGGCGGTCAGGTGTGTCTGATGTGAAAGCCCGGGGCTTAACCCCGGAAGTGCATTGGAAACTGCTTGACTTGAGTCTTAGAGGGGTTCGTGGAATTTCTGGTGTAGAGGTGAAATTCGTAGATATCAGAAGGAACACCGGTGGCGAAGGCGACGAACTGGATAAAGACTGACGCTGAGATGCGAAAGCGTGGGGAGCAAACAGG	3.9601205529568e-06	2	0.563064349	FALSE
GACGGAGGATGCAAGCGTTATCCGGAATTATTGGGCGTAAAGCGTCTGTAGGTGGCAGTACAAGTCTGCTGTTAAAGCTCGGGGCTCAACTCCGAATCGGCAGTGGAAACTGTGCAGCTAGAGTGCGGTAGGGGTAGAGGGAATTCCCAGTGTAGCGGTGAAATGCGTAGATATTGGGAAGAACACCAGTGGCGAAGGCGCTCTACTGGGCCGCAACTGACACTGAGGGACGAAAGCTAGGGGAGCGAATGGG	1.87012903701882e-06	2	0.563064349	FALSE
TACGGAGGGTGCAAGCGTTATCCGGAATCACTGGGTTTAAAGGGTGCGTAGGCGGCCTAATCAGTCAGGAGTGAAAGCCCACGGCTTAACCGTGGAATTGCTTTTGATACTGTTAGGCTTGAAACAGGTTGAGGTCGGCGGAATGTGACATGTAGCGGTGAAATGCATAGATATGTCATAGAACACCAATTGCGAAGGCAGCTGACTAGGCCTTGTTTGACGCTGAGGCACGAAAGCGTGGGGAGCGAACAGG	5.18648632677045e-06	2	0.563064349	FALSE
TACGGAGGATGCAAGCGTTATCCGGAATAATTGGGCGTAAAGCGTCCGCAGGTGGCAATACAAGTCTGCTGTCAAAGACTGGGGCTTAACTCCGGGGGGGCGGTGGAAACTGTATAGCTAGAGTGTGGCAGGGGTAGAGGGAATTCCCGGTGTAGCGGTGAAATGCGTAGATATCGGGAAGAACATCGGTGGCGAAGGCGCTCTGCTGGGCCGCAACTGACACTCAGGGACGAAAGCTAGGGGAGCGAATGGG	6.532738553214e-06	2	0.563064349	FALSE
TACGGAGGGTGCAAGCGTTAATCGGAATTACTGGGCGTAAAGCGCGCGTAGGCGGTTTGTTAAGTCAGATGTGAAAGCCCAGGGCTCAACCTTGGAATTGCATCTGATACTGGCAGGCTAGAGTACAGGAGAGGGAAGTGGAATTTCAGGTGTAGCGGTGAAATGCGTAGAGATCTGAAGGAACACCAGTGGCGAAGGCGACTTCCTGGACTGATACTGACGCTGAGGTGCGAAAGCGTGGGGAGCAAACAGG	4.30070178758204e-06	2	0.563064349	FALSE
TACGGAGGGTGCAAGCGTTATCCGGAATCACTGGGTTTAAAGGGTGCGTAGGTGGCTAGATAAGTCAGAGGTGAAAGCTTGCAGCTTAACTGTAAAATTGCCTTTGATACTGTTTAGCTTGAGACTATTTAAGGTAGGCGGAATGCGTCATGTAGCGGTGAAATGCATAGATATGACGTAGAACACCAATTGCGAAGGCAGCTTACTAGGATAGATCTGACGCTGAGGCACGAAAGCGTGGGTAGCGAACAGG	2.16136022104586e-06	2	0.563064349	FALSE
CACGAACCGGACAAACGTTATTCGGAATCACTGGGCTTAAAGAGTACGTAGGCGGCTACACAAGTTGGGTGTGAAATCCCACGGCTCAACCGTGGAACTGCGCTCAAAACTGTGTAGCTAGAGGGAGACAGGGGTGAGCGGAACAGATGGTGGAGCGGTGAAATGCGTTGATATCATCTGGAACACCGGTGGCGAAGGCGGCTCACTGGGTCTCTTCTGACGCTGAGGTACGAAAGCTAGGGTAGCGAACGGG	4.24394505924656e-06	2	0.563064349	FALSE
TACGTACTGCGCGAGCGTTATTCGGAATCACTGGGCTTAAAGGGTGCGTAGGCGGCTGTCCAAGCCGAACGTGAAAGACCCCGGCCCAACCGGGGGACCGCGGGCGGAACTGGACGGCTCGGGCCAGCTAGGGGTGCACGGAACTTCCGGTGGAGCGGTGATATGTGTTGAGATCGGGAGGAACGCCGGTGGCGAAAGCGGTGCACTGGGGCTGAGCCGACGCTGAGGCACGAAAGCTAGGGTAGCGAACGGG	3.98570362666792e-06	2	0.563064349	FALSE
GACGGAGGGGGCTAGCGTTGTTCGGATTTACTGGGCGTAAAGGGCGCGTAGGCGGCCATGTGTGTCAGGGGTGAAATCCCGGGGCTCAACCCCGGAATTGCTCTTGAAACTGCATGGCTTGAGTATTGGAGAGGCAAGTGGAATTCCGAGTGTAGCAGTGAAATGCGTAGATATTCGGAGGAACATCGGTGGCGAAGGCGACTTGCTGGCCAATTACTGACGCTGAGGCGCGAAAGCGTGGGGAGCAAACAGG	2.87649567049253e-06	2	0.563064349	FALSE
TACGGAGGGTGCAAGCGTTATCCGGAATCACTGGGTTTAAAGGGTGCGTAGGCGGAATTATAAGTCAGAGGTGAAAGCCCATCGCTAAACGATGGAACTGCCTTTGATACTGTTATTCTTGAATTGTGTTGAGGTTAGCGGAATGTGGCATGTAGCGGTGAAATGCATAGATATGCCATAGAACACCGATTGCGAAGGCAGCTAACTGGACATTTATTGACGCTGAGGCACGAAAGCGTGGGGAGCGAACAGG	4.42710718545241e-06	2	0.563064349	FALSE
CAACAAGCTGCAGTGTGTGGGCGAAGCATCCTACACTGGCAACCCCAAGACGATCCATTGCCTTTATCATATTACTGGCATTGTCCCGCAAGACTACATGGACTCTGCTCTTCTCAATTTTCCATACATTCAGTATCTCCTCTGTTGCTGTAGCGATTGCCTCTCCTGTGTGTGAGCCACGAAACTGCTTAGCTTGTAGCACAGCTTTCCGCAAAGTAAAACTTGAGTCTATCAACTGTGCTGTCAGACTG	3.33196324908555e-06	2	0.563064349	FALSE
TACGGAGGGTGCAAGCGTTGTCCGGATTTATTGGGTTTAAAGGGTGCGCAGGCGGTATTATAAGTCAGTGGTGAAATACTTCGGCTCAACCGGAGAGGTGCCATTGATACTGTAATACTTGAGTATATCTGAGGTATTTGGAATGCGTAGTGTAGCGGTGAAATGCATAGATATTACGCAGAACACCAATTGCGAAGGCAGAGTACTGAGATATAACTGACGCTGAGGCACGAAAGCGTGGGGAGCGAACAGG	5.509844655112e-06	2	0.563064349	FALSE
TACGGAGGGTGCAAGCGTTATCCGGAATCACTGGGTTTAAAGGGTGCGTAGGCGGCCTGGTAAGTCAGAGGTGAAAGCCCACCGCTTAACGGTGGAACTGCCCCTGATACTGCTGGGCTTGAGTTAGGTTGAGGTTGGCGGAATGTGACATGTAGCGGTGAAATGCATAGATATGTCATAGAACCCCAATTGCGAAGGCAGCTGACTGGACCTATACTGACGCTGAGGCACGAAAGCGTGGGGAGCGAACAGG	2.93387936059655e-06	2	0.563064349	FALSE
TACGGAGGATCCAAGCGTTATCCGGAATCATTGGGTTTAAAGGGTCCGTAGGCGGGTCTATAAGTCAGTGGTGAAAGTTTGCGGCTCAACCGTAAAATTGCCATTGATACTGTAGGTCTTGAATGATTGTGAAGTGGTTAGAATATGTAGTGTAGCGGTGAAATGCATAGATATTACATAGAATACCGATTGCGAAGGCAGATCACTAACAATGTATTGACGCTAAGGGACGAAAGCGTGGGGAGCGAACAGG	6.43815911114384e-06	2	0.563064349	FALSE
TACGGAGGGTGCGAGCGTTAATCGGAATTACTGGGCGTAAAGCGTGCGTAGGCGGTTTGATAAGCGAGGTGTGAAATCCCGGGGCTTAACCTCGGAACTGCACTTCGAACTGTCAGACTAGAGTATTGTAGAGGGTGGTGGAATTTCCAGTGTAGCGGTGAAATGCGTAGAGATTGGAAGGAACATCAGTGGCGAAGGCGGCCACCTGGACAACTACTGACGCTGAGGCACGAAAGCGTGGGGAGCGAACAGG	2.16329395667219e-06	2	0.563064349	FALSE
TACGAAGGGGGCTAGCGTTGTTCGGAATTACTGGGCGTAAAGGGCGCGTAGGCGGATTGATCAGTTTGGTGTGAAAGCCCGGGGCTCAACCTCGGAACTGCACTGAATACTGTCAATCTAGAATCCCGGAGGGGAGTGTGGAATTTCTAGTGTAGAGGTGAAATTCGTAGATATTAGAAAGAACACCGGTGGCGAAGGCGACACTCTGGACGGGTATTGACGCTGAGGCGCGAAAGCGTGGGGAGCAAACAGG	2.88343921539268e-06	2	0.563064349	FALSE
TACGGAGGGTGCGAGCGTTAATCGGAATTACTGGGCGTAAAGCGCATGCAGGCGGTCTGTTAAGTCAGATGTGAAAGCCCGGGGCTTAACCTCGGAATAGCATTTGAAACTGGCAGGCTAGAGTCTTGTAGAGGGGGGTAGAATTTCAGGTGTAGCGGTGAAATGCGTAGAGATCTGAAGGAATACCGGTGGCGAAGGCGGCCCCCTGGACAAAGACTGACGCTCAGATGCGAAAGCGTGGGGAGCAAACAGG	4.58648583118909e-06	2	0.563064349	FALSE
TACGGAGGGTGCAAGCGTTATCCGGAATCACTGGGTTTAAAGGGTGCGTAGGTGGTTTAGTAAGTCAGAGGTGAAAGCCCGGCGCTTAACGTCGGAACTGCCTTTGATACTGCTAAACTTGAATCAGGTTGAGGTAGGCGGAATGTGGCATGTAGCGGTGAAATGCATAGATATGCCATAGAACACCAATTGCGAAGGCAGCTTACTGGCCCTGAATTGACACTGAGGCACGAAAGCGTGGGGAGCGAACAGG	2.85791924414719e-06	2	0.563064349	FALSE
TACGGAGGGTGCAAGCGTTATCCGGAATCACTGGGTTTAAAGGGTGCGTAGGCGGATAGATAAGTCAGAGGTGAAAGCTCCCAGCTTAACTGGGGAACTGCCTTTGATACTGTTTATCTTGAATTATGTTGAGGTTAGCGGAATGTGACATGTAGCGGTGAAATGCATAGATATGTCATAGAACACCAATTGCGAAGGCAGCTAGCTAGGCATATATTGACGCTGAGGCACGAAAGCGTGGGGAGCGAACAGG	5.74391986340703e-06	2	0.563064349	FALSE
GACAGAGGGTGCAAACGTTGTTCGGAATTACTGGGCGTAAAGCGCGTGTAGGCGGCTGTGAAAGTCGGATGTGAAAGCCCATGGCTTAACCATGGAAGTGCACCCGAAACTTCATAGCTAGAGTCTCGGAGAGGAAGGTGGAATGCTTGGTGTAGAGGTGAAATTCGTAGATATCAAGCGGAACACCGGTGGCGAAGGCGGCCTTCTGGACGATGACTGACGCTGAGACGCGAAAGCGTGGGTAGCAAACAGG	4.40351517618633e-06	2	0.563064349	FALSE
TACGTAGGGTGCGAGCGTTGTCCGGAATTATTGGGCGTAAAGAGCTCGTAGGCGGTGTGTCGCGTCGGCCGTGAAAACCTGGGGCTCAACTCTGGGCGTGCGGTCGATACGGGCATCACTTGAGTTCGGCAGGGGAGACTGGAATTCCTGGTGTAGCGGTGAAATGCGCAGATATCAGGAGGAACACCGGTGGCGAAGGCGGGTCTCTGGGCCGATACTGACGCTGAGGAGCGAAAGCATGGGTAGCGAACAGG	4.07494471246025e-06	2	0.563064349	FALSE
TACGGAGGATGCAAGCGTTATCCGGAATCATTGGGTTTAAAGGGTCCGTAGGCGGACGAATAAGTCAGTGGTGAAAGTCTGCAGCTCAACTGTAGAATTGCCATTGATACTGTTAGTCTTGAATCACTATGAAGTAGTTAGAATGTGTAGTGTAGCGGTGAAATGCATAGATATTACACAGAATACCGATTGCGAAGGCAGATTACTAGTAGTGCATTGACGCTGATGGACGAAAGCGTGGGTAGCGAACAGG	3.49472553604993e-06	2	0.563064349	FALSE
TACGAAGGGTGCAAGCGTTGTTCGGATTTATTGGGCGTAAAGCGCGCGCAGGCGGATGGTCAAGTCAGATGTGAAATCTCGGGGCTCAACCCCGAAACTGCGTCTGAAACTGTTCATCTAGAATCTTGGAGAGGGAAGGGGAATTTCTCATGTAGGGGTAAAATCCGTAGAGATGAGAAGGAACACCAGAGGCGAAGGCGCCTTCCTGGACAAGTATTGACGCTGAGGCGCGAAAGCGTGGGGAGCAAACAGG	4.60442725995271e-06	2	0.563064349	FALSE
TACGGAGGGTGCAAGCGTTAATCGGAATTACTGGGCGTAAAGCGTACGTAGGCGGTTTTTTAAGTCGGATGTGAAAGCCCCGGGCTCAACCTGGGAGGGTCATACGATACTGGAAGACTAGAGTTTGGCAGAGGTTGGCGGAATTCCCGGTGTAGCGGTGAAATGCGTAGATATCGGGAGGAACATCAGTGGCGAAGGCGGCTGACTGGGTCAAAACTGACGCTGAGGTACGAAAGCGTGGGGAGCGAACAGG	2.26140330243472e-05	2	0.563064349	FALSE
TACGGAGGGTGCAAGCGTTGCTCGGAATTACTGGGCGTAAAGGGTGCGCAGGCGGTTTATTAAGTCAGATGTGAAAGCCCGGGGCTCAACCCCGGAACTGCATCTGAAACTGGTAAACTTGAGGGTGAGAGAGGAAAGTGGAATTCCTGGTGTAGAGGTGAAATTCGTTGATATCAGGAGGAACATCTGTGGCGAAGGCGACTTTCTGGCTCACTACTGACGCTCATGCACGAAAGTGTGGGTAGCAAACAGG	5.80469650713832e-06	2	0.563064349	FALSE
TACGAAGGTCCCGAGCGTTGTTCGGAATCACTGGGCGTAAAGAGTATGTAGGCGGCGTGGAAAGTCAGGCGTGAAAGCCCGGGGCTCAACCTCGGAACTGCGCTCGATACTCCCACGCTAGAGTAATGGAGGGGAGTCTGGAATTCACGGTGTAGCAGTGAAATGCGTGGATATCGTGAGGAACACTAGTGGCGAAGGCGAGACTCTGGACATTTACTGACGCTGAGATACGAAGGCTAGGGGAGCGAACAGG	1.48042855745226e-06	2	0.563064349	FALSE
TACGGAGGGTGCAAGCGTTAATCGGAATTACTGGGCGTAAAGCGCGCGTAGGCGGATGATTAAGTCGGATGTGAAAGCCCCGGGCTCAACCTGGGAACTGCATACGATACTGGTCATCTAGAGTACGATAGAGGGTGGTAGAATTTCTTGTGTAGCGGTGAAATGCGTAGATATAAGAAGGAATACCAGTGGCGAAGGCGGCCACCTGGATCGATACTGACGCTGAGGTGCGAAAGCGTGGGGAGCAAACAGG	8.70419180852187e-06	2	0.563064349	FALSE
GACGAGGGGCCCGAGCGTTAATCGGAATCACTGGGCTTAAAGGGTTCGTAGGCGGATGTGTAGGTGTCTTGTGAAATCCCTCGGCTCAACCGGGGAACTGCAAGGCAAACCACACGTCTTGAGGCAGGTAGAGGTCGTCGGAACGATAGGTGGAGCGGTGAAATGCGTAGATATCTATCGGAACGCCAACGGTGAAGACAGACGACTGGGCCTGTTCTGACGCTGAGGAACGAAAGCGTGGGGAGCAAACGGG	3.0540500549375e-06	2	0.563064349	FALSE
TACGTAGGGAGCAAGCGTTGTCCGGAATTATTGGGCGTAAAGGGTGCGTAGGCGGCAGAACAAGTCAGATGTGAAATCCCCAGGCTTAACTTGGGAGTTGCATTTGAAACTGTTTTGCTTGAGTAAAGAAGAGGTAAGTGGAATTCCTAGTGTAGCGGTGGAATGCGTAGATATTAGGAGGAACACCAGTGGCGAAGGCGACTTACTGGTCTTTTACTGACGCTGAGGCACGAAAGCGTGGGGAGCAAACAGG	6.15677758394949e-06	2	0.563064349	FALSE
TACGGAGGGTGCAAGCGTTATCCGGAATCACTGGGTTTAAAGGGTGCGTAGGCGGATATATAAGTCAGAGGTGAAAGGTGGTCGCTTAACGATCAAATTGCCTTTGATACTGTGTATCTTGAATAAGGATGAGGTTAGCGGAATGAGTCATGTAGCGGTGAAATGCATAGATATGACTTAGAACACCGAAAGCGAAGGCAGCTAGCTAGACCTTTATTGACGCTGAGGCACGAAAGCGTGGGGAGCGAACAGG	3.93573875919024e-06	2	0.563064349	FALSE
TACGGAGGGTGCGAGCGTTAATCGGAATTACTGGGCGTAAAGCGCACGCAGGCGGTTAGTTAAGCTAGATGTGAAAGCCCTGGGCTCAACCTGGGATGGTCATTTAGAACTGGCTAACTAGAGTATTGGAGAGGGGAGTGGAATTCCAGGTGTAGCGGTGAAATGCGTAGATATCTGGAGGAACACCGGTGGCGAAGGCGGCTCTCTGGCCAAGTACTGACGCTCATGTGCGAAAGTGTGGGTAGCGAACAGG	2.67161396854869e-06	2	0.563064349	FALSE
TACGGAGGGTGCAAGCGTTGTCCGGATTCATTGGGTTTAAAGGGTGCGTAGGCGGGAGCCTAAGTCAGTGGTGAAATCCAGCGGCTCAACCGTTGAACTGCCATTGATACTGAGTTTCTTGAATGCGTCCGAGGTGGTTAGAATGCGTAGTGTAGCGGTGAAATGCTTAGATATTACGCAGAATACCGATTGCGAAGGCAGACCACTGGGACGTGATTGACGCTGAGGCACGAAAGCGTGGGTAGCGAACAGG	6.39076230157398e-06	2	0.563064349	FALSE
TACGTAGGGGGCGAGCGTTGTCCGGATTCACTGGGCGTAAAGCGCGCGCAGACGGCTTTCTGCGTCTGGGGTGAAAACCCGGGGCTCAACCCCGGGAGTGCCTTGGATACGGGAGAGCTTGAGGGTCGGAGAGGCAAGGGGAATTCCACGTGTAGCGGTGAAATGCGTAGAGATGTGGAAGAACACCTGTGGCGAAAGCGCCTTGCTGGCCGATCCCTGACGTTGAGGCGCGAAAGCGTGGGGAGCAAACAGG	6.92815712108624e-06	2	0.563064349	FALSE
GACGCTCTTCCGATCTAGTGTCAGCCGCCGCGGTAACAGAAGCCAAGGCCACTGACCAGGCTGAAAAGGGTTGTTTATTCAGTGGGCCTATATATAGTTAGCGTTTCACTGTTTTTCATGTGATGACATAATGTCTTTTAACTAAATCTTTAACAGATGTGATTCAACAACATGTTTTTCATTAGAAACCCTAGTAGTCCAAGATCGGAAGAGCACACGTCTGAACTCCAGTCACTCTCTATGATCTCGTATGCCG	1.85337383425229e-06	2	0.563064349	FALSE
TACGGAGGGTGCGAGCGTTAATCGGAATTACTGGGCGTAAAGCGCGCGTAGGCGGTAAGTTAAGCACGCTGTGAAAGCCCCGGGCTCAACCTGGGAACTGCAGTGTGAACTGGCTTGCTGGAGTACAGCAGAGGATAGTGGAATTTCTAGTGTAGCGGTGAAATGCGTAGATATTAGAAGGAACACCAGTGGCGAAGGCGACTGTCTGGGCTGATACTGACGCTGAGGTGCGAAAGCGTGGGGAGCAAACAGG	5.52812308614e-06	2	0.563064349	FALSE
TACGGAGGGTGCAAGCGTTATCCGGATTTACTGGGTTTAAAGGGTGCGTAGGCGGCTTTTTAAGTCAGTGGTGAAAGCCTAGACACTTAATGTCAGAAGTGCCATTGATACTGAAGAGCTTGAGTCAAGGAGAGGTAAGCAGAATTTGTGGTGTAGCAGTGAAATGCTTAGATACCATGAGGAATACCAACAGCGAAAGCAGCTTACTGGCCTTGTACTGACGCTGAGGCACGAAAGCGTGGGGAGCAAACAGG	6.04274749921205e-06	2	0.563064349	FALSE
TACGAAGGGTGCAAGCGTTGTTCGGAATTACTGGGCGTAAAGGGCGTGTAGGCGGCCTGTTAAGTTAGAAGTGAAAGCCCCGGGCTCAACCTGGGAACTGCTTTTGATACTGGCAGGCTAGAATCCGGGAGGGGAGTGTGGAATTCCTAGTGTAGAGGTGAAATTCGTAGATATTAGGAAGAACACCAGTGGCGAAGGCGACACTCTGGACCGGTATTGACGCTGAGGCGCGAAAGCGTGGGGAGCAAACAGG	3.77650985749677e-06	2	0.563064349	FALSE
TACAGAGGGTGCAAACGTTGTTCGGAATCACTGGGCATAAAGCGCGCGTAGGCGGCCTTGTCAGTGCGGGGTGAAAGCCCACGGCTCACCCGTGGAATTGCTTCGCATACTGCAGGGCTCGAGGACGGTAGGGGAAAGCGGAACTCTTGGTGGAGCGGTGAAATGCGTAGATATCAAGAGGAACACCAAAGGCGAAGGCAGCTTTCTGGTCCGTTTCTGACGCTGAGGCGCGAAAGCCAGGGTAGCGAACGGG	1.95950693430361e-06	2	0.563064349	FALSE
TACGGAGGGGGCGAGCGTTATTCGGAATTATTGGGCGTAAAGGGCGCGTAGGCGGCTTGACAAGTCAGTGGTGAAATCCCTCGGCTCAACCGAGGAACTGCCTCTGAAACTGTCTCGCTTGAGTCCGGGAGAGGGTGGTGGAATTCCCAGTGTAGCGGTGATATGCGTAGATATTGGGAGGAACACCAGTGGCGAAGGCGGCCACCTGGACCGGTACTGACGCTGAGGCGCGAAAGCGTGGGGAGCAAACAGG	5.21024534997553e-06	2	0.563064349	FALSE
TACGGAGGATGCAAGCGTTATTCGGAATTATTGGGCGTAAAGCGTCCGCAGGTGGCATTTCAAGTCTGCAGTCAAAGACCGAAGCTCAACTTCGGAAAGGCAGTGGAAACTGAGAAGCTAGAGTACAGTAGGGGTAGAGGGAATTTCCAGTGTAGCGGTGAAATGCGTAGAGATTGGAAAGAACACCAGTGGCGAAGGCGCTCTACTGGGCTGTAACTGACACTCAGGGACGAAAGCTAGGGTAGCGAAAGGG	2.2983056676178e-06	2	0.563064349	FALSE
TACGGAGGGTGCAAGCGTTGTCCGGATTTATTGGGTTTAAAGGGTACGTAGGCGGTTATTTAAGTCTGTGGTGAAAGTCTATAGCTCAACTATAGAATTGCCATGGATACTGGATGACTTGAGTGCCGTAAAGGTAGGCGGAATTGATGATGTAGCGGTGAAATGCATAGATATCATCAAGAACACCAATAGTGAAGACAGCTTACTGGACGGTAACTGACGCTGAGGTACGAAAGCGTGGGTAGCGAACAGG	3.59477169854248e-06	2	0.563064349	FALSE
TACAGAAGGGGCAAGCGTTATTCGGAATGATTGGGCGTAAAGGGTATCTAGGCTGTTTAATAAATTAATTATAAAATTCTAGAATAAAATTTAGAAAATATATTTAAGATTGTTAAACTTGAGTTAAAGAGGAGTTAATAGAATTTTTAGTGTAAAGGTAAAATTTAATAATATTAAAAAGAATACCAAAAGGTGAAGACTATTTTCTAGCTTTATACTGACGCTGACGTACGGAAGCATGGGGAGCAAACAGG	3.74484313996947e-06	2	0.563064349	FALSE
TACGTAGGTGGCGAGCGTTGTCCGGATTTACTGGGCGTAAAGGATGCGTAGGCGGATGTTTAAGTGAGATGTGAAATTCCCGAGCTTAACTTGGGAGCTGCATTTCAAACTGGATATCTAGAGTGCAGGAGAGGAGAATGGAATTCCTAGTGTAGCGGTGAAATGCGTAGAGATTAGGAAGAACACCAGTGGCGAAGGCGATTCTCTGGACTGTAACTGACGCTGAGGCATGAAAGCGTGGGTAGCAAACAGG	3.88986512264609e-06	2	0.563064349	FALSE
TACGGAGGGTCCAAGCGTTAATCGGAATTACTGGGCGTAAAGCGCGCGTAGGCGGTTTGTTAAGTTGGATGTGAAATCCCTGGGCTCAACCTAGGAACTGCATTCAAAACTTATAGACTAGAGTACGATAGAGGAGAGTAGAATTCCTGGTGTAGCGGTGAAATGCGTAGATATCAGGAGGAATACCAATGGCGAAGGCAACTCTCTGGATCGACACTGACGCTGAGGTGCGAAAGCGTGGGTAGCAAACAGG	1.07254107587813e-05	2	0.563064349	FALSE
TACAGAGGTGGCAAGCGTTGTTCGGATTTATTGGGTGTAAAGGGCAGGTAGGCGGCTATGCAAGTCTGTTGTGAAATCCCAGGGCTCAACCCTGGAACTGCAATGGAAACTGCATGGCTTGAATATTAGAGGGGTGAATGGAATTCTTGGTGTAAGGGTGAAATCTGTAGATATCAAGAGGAATACCTATGGCGAAGGCAATTCACTGGCTAAATATTGACGTTCAACTGCGAAAGCAAGGGTAGCAAACAGG	3.16220371088956e-06	2	0.563064349	FALSE
TACGGAGGGTCCAAGCGTTATCCGGATTTATTGGGTTTAAAGGGTCCGCAGGCGGGAAATTAAGTCAGTGGTGAAAGCCTACAGCTTAACTGTAGAACTGCCATTGATACTGATTTTCTTGAGTGTGGTTGAAGTGGGCGGAATGTGTCATGTAGCGGTGAAATGCATAGATATGACACAGAACACCGATAGCGAAGGCAGCTCACTAAGCCATTACTGACGCTCAGGGACGAAAGCGTGGGGAGCGAACAGG	5.04176779688552e-06	2	0.563064349	FALSE
TACGGGGGGGACAAGTGTTATTCGGAATGACTGGGTGTAAAGAGTCTGTAGGCGGTTTTTTAAGTTGAAATATAAATCTTGTAGCTTGACTTCAAGAAAGGTTTCAAAACTGAAAGACTAGAGTTTGATAGGGGAAAGTAGAATTTCTAATGGAGGGATAAAATTCATAGAGATTAGAAGGAATACCAGAGGCGAAGGCGACTTTCTGGATCAAAACTGACGCTGAGAGACGAAAGCATGGGTAGCGAACAGG	2.38412621266033e-06	2	0.563064349	FALSE
TACGGAGGGTGCGAGCGTTATCCGGAATCATTGGGTTTAAAGGGTCCGCAGGCGGGCCTGTAAGTCAGGGGTGAAATCCCACGGCTCAACCGTGGAACTGCCCTTGATACTGCTGGTCTTGAATCATCATGAAGTGGCCGGAATGTGTGGTGTAGCGGTGAAATGCATAGATATCACACAGAACACCGATTGCGAAGGCAGGCCACTAATGGTGCATTGACGCTGAGGGACGAAAGCGTGGGGAGCGAACGGG	8.38723297312349e-06	2	0.563064349	FALSE
GACGAACCGGACGAACGTTATTCGGAATCACTGGGCTTAAAGGGTACGTAGGCGGCTTTGTAGGTTGGGTGTGAAATCCCACGGCTCAACCGTGGAACTGCGCTCAAAACCACAGGGCTCGAGGGAAGCAGAGGTAAGCGGAACTGATGGTGGAGCGGTGAAATGCGTTGATATCATCAGGAACACCAGTGGCGAAGGCGGCTTACTGGGCTTCTTCTGACGCTGAGGTACGAAAGCTAGGGTAGCGAACGGG	4.55550769057703e-06	2	0.563064349	FALSE
TACGGAGGATCCAAGCGTTATCCGGATTCATTGGGTTTAAAGGGTCCGCAGGCGGGGTATTAAGTCAGTGGTGAAAGCCGGCAGCTTAACTGTCGAATTGCCATTGATACTGGTACCCTTGAGTGTAGTTGAAGTAGGCGGAATAAGTCATGTAGCGGTGAAATGCATAGATATGACTTAGAACACCGATTGCGAAGGCAGCTTACTAAGCTACTACTGACGCTGAGGGACGAAAGCGTGGGGAGCGAACAGG	6.46513755324326e-06	2	0.563064349	FALSE
CACGAACCGTCCAAACGTTATTCGGAATCATTGGGCTTAAAGGGTGCGTAGGCGGTGCGTTAAGTCGGGTGTGAAATCCCTCAGCTCAACTGAGGAACTGCGCCCGATACTGACGTGCTCGAGGGAGACAGAGGTGAGCGGAACTGATGGTGGAGCGGTGAAATGCGTTGATATCATCAGGAACACCGGTGGCGAAAGCGGCTCACTGGGTCTCTTCTGACGCTGAGGCACGAAAGCTAGGGTAGCGAACGGG	4.84116357838144e-06	2	0.563064349	FALSE
CGCCACCCCAGAGGCACTTTCCTCCGAAAACCACCCCGTCAGTTTCATCCTGTCTCCATCGCAGCCTCCTTGGAGAGTCTGAGCAACAACGTCCGGGCGCAGAGGATGCTCTCGCGCTCCTCTCTCTCTCTCTCTCACCCCCTCGCACGCGCTCTATCTCCCTCGCGCTCTGTTCTCTCCAGTCTTCTTCTGTGGTGCTGTGAGTTACATTGACGAGGTCTTCCAGTTATTAGTTTTACGACGTGAAACGGTTGTGTTTGTCGTGTTAAAATAACTTA	1.65305665096159e-06	2	0.563064349	FALSE
TACGGAGGATGCAAGCGTTATCCGGAATTATTGGGCGTAAAGCGTCCGCAGGTGGTCCTTCAAGTCTGCTGTCAAAGACCGGAGCTTAACTCCGGAAAGGCAGTGGAAACTGGAGAACTAGAGTATGGTAGGGGTAGAGGGAATTCCCAGTGTAGCGGTGAAATGCGTAGAGATTGGGAAGAACATCGGTGGCGAAAGCGCTCTACTGGGCCATAACTGACACTCAGGGACGAAAGCTAAGGTAGCGAATGGG	3.65805073330877e-06	2	0.563064349	FALSE
TACGTAGGGGGCAAGCGTTGTCCGGAATTATTGGGCGTAAAGCGCGCGCAGGCGGCTCTTTAAGTCTGGTGTTTAATCCCGAGGCTCAACTTCGGGTCGCACTGGAAACTGGGGAGCTTGAGTGCAGAAGAGGAGAGTGGAATTCCACGTGTAGCGGTGAAATGCGTAGAGATGTGGAGGAACACCAGTGGCGAAGGCGACTCTCTGGGCTGTAACTGACGCTGAGGCGCGAAAGCGTGGGGAGCAAACAGG	2.38439162176909e-06	2	0.563064349	FALSE
TACGGAGGGTGCGAGCGTTGTCCGGAATCATTGGGTTTAAAGGGTGCGTAGGCGGGGCGCTAAGTCAGAAGTGAAATCCCGGGGCTCAACCCTGGAACTGCTTTTGATACTGGCGTCCTTGAGTATGGCAGAGGCAGGTGGAATTCGTGGTGTAGCGGTGAAATGCACAGATACCACGAGGAACACCGGTTGCGTAGGCTACCTGCTGGACCATTACTGACGCTGAGGCACGAAAGCGTGGGGAGCGAACGGG	1.94144576457748e-06	2	0.563064349	FALSE
TACGGAGACTGCGAGCGTTACTCGGATTCACTGGGCGTAAAGCGTGCGTAGGCCGCCATGTGTGTCGGGTGTGAAATCTCGGGGCTCAACCCCGAAACTGCGCCCGAAACTACATGGCTAGAGTATCGGAGAGGTAAGCGGAATTCCAGGTGTAGCGGTGAAATGCGTAGATATCTGGAGGAACACCCATTGCGAAGGCAGCTTACTGGACGATTACTGACGCTGAGGTACGAAAGTGTGGGGAGCGAAAGGG	6.15879174315965e-06	2	0.563064349	FALSE
TACGGGAGGGGCAAGCGTTATTCTGCTTAACTGGGCGTAAAGGGTTCGTAGACTGTAAAATAAGTTACTTGTTAAAGTTTAAGGCTTAACCTTAAAAATGCTTGTAAGACTGTTTTACTTGAGTTTTGTACAGAAGAGTAGAATTTTATACGGAAGGGTAAAATCTTAAGATATATAAAGGAATGCCGCAAGCGAAGGCAACTCTTTGGTAAAAACTGACGTTGAGGAACGAAAGTATGGGGAGCAAACAGG	3.23543365135808e-06	2	0.563064349	FALSE
AACGGGAGGGGCAAGCGTTATTCGGCTTGACTGGGCGTAAAGGGTCCGTAGACTGTAGAGTCAGTTCTTAGTTAAACTTTAAAGCTTAACTTTAAAATAGCTTCGAATACTGCTCTACTTGAGTTTTATACAGAAGACTAGAATTCTACACGGAAGGGTAAAATCTATAGATATGTAGAGGAATATCAGCAGCGAAGGCGGGTCTTTAGTAAAAACTGACGTTGAGGGACGAAAGTATGGGGAGCAAATAGG	2.19101398192779e-06	2	0.563064349	FALSE
TACGGAGACCTCAAGCGTTACTCGGATTCACTGGGCGTAAAGGGTGCGCAGGCTGTAAGGTGTGTTAGGTGTGAAATCCCAGGGCTCAACTCTGGAACTGCGCCTAAAACTGCCTTACTTGAGATTCGGAGAGGTAAGCGGAATTTGTGGTGTAGCGGTGAAATGCGTAGATATCACAAGGAAGACCGATGGCGAAGGCAGCTTACTGGACGAGAACTGACGCTCATGCACGAAAGCGTGGGTAGCGAAAGGG	8.34343902627323e-06	2	0.563064349	FALSE
TACGGAGGGTCCAAGCGTTATCCGGATTTATTGGGTTTAAAGGGTCCGTAGGCGGGAAAATAAGTCAGTGGTGAAAGCCTACAGCTTAACTGTAGAACTGCCATTGAAACTGTTTTTCTTGAATGTAGATGAAGTGGGCGGAATATATCATGTAGCGGTGAAATGCATAGATATGATATAGAACACCAATTGCGAAGGCAGCTCACTAAACTATTATTGACGCTGAGGGACGAAAGCGTGGGGAGCGAACAGG	5.28638214619116e-06	2	0.563064349	FALSE
TACGGAGGGTGCAAGCGTTAATCGGAATTACTGGGCGTAAAGCGCGCGTAGGCGGCGTGGTCAGTCAGATGTGAAATCCCCGGGCTTAACCTGGGAACTGCATTTGATACTGCCAGGCTAGAGTATGTTAGAGGAATGCGGAATTCCGGGTGTAGCGGTGAAATGCGTAGATATCCGGAGGAACATCAGTGGCGAAGGCGGCATTCTGGAGCAATACTGACGCTGAGGTGCGAAAGCGTGGGGAGCAAACAGG	6.40857594239263e-06	2	0.563064349	FALSE
TACAGAGGGTGCAAACGTTGTTCGGAATCACTGGGCATAAAGCGCGCGTAGGCGGCTTGTTAAGTGCGGAGTGAAAGCCCACGGCTTACCCGTGGAATTGCTTTGCATACTGACGAGCTAGAGGACGGTAGGGGAAAGCGGAACTCTTGGTGGAGCGGTGAAATGCGTAGATATCAAGAGGAACACCAAAGGCGAAGGCAGCTTTCTGGTCCGTTTCTGACGCTGAGGCGCGAAAGCCAGGGTAGCGAACGGG	1.40133725151065e-06	2	0.563064349	FALSE
TACAGGGGATGCAAGCGTTATCCGGAATGATTGGGCGTAAAGGGTCCGCAGGTGGTTTTGAAAGTCTATTGTCAAATCCTAAAGCTTAACTTTTGAATGGCAATAGAAACTTCTTAACTAGAGTACGGTAGAGGTAGAGGGAATTACCGGTGTAACGGTGAAATGTGCAGAGATCGGTAAGAACACCAAAGGCGAAAGCACTCTACTGGGCCAAAACTGACACTCAGAGACGAAAGCTAGGGGAGCGAATAGG	1.46195684723218e-06	2	0.563064349	FALSE
TACGGAGGGTGCAAACGTTGCTCGGAATCATTGGGCGTAAAGCGCGCGTAGGCGGCTAGATTAGTCGGATGTGAAAGCCCTCGGCTTAACCGGGGAAGTGCATTCGAAACTGTCTGGCTTGAGTATGGGAGAGGGTTGCGGAATTCCCGGTGTAGAGGTGAAATTCGTAGATATCGGGAGGAACACCAGAGGCGAAGGCGGCAGCCTGGACCAATACTGACGCTGAGGTGCGAAAGCGTGGGGAGCAAACAGG	2.67031817917083e-06	2	0.563064349	FALSE
GACGGAGGATGCAAGCGTTATCCGGAATTATTGGGCGTAAAGCGTCCGCAGGCGGCTAGACAAGTCTGCTGTCAAAGCCCAGGGCTCAACTCTGGATCGGCAGTGGAAACTGTTTAGCTTGAGTACGGTAGGGGTAGAGGGAATTCCTGGTGTAGCGGTGAAATGCGTAGATATCAGGAAGAACACCGGTGGCGAAAGCGCTCTACTAGGCCGAGACTGACGCTCATGGACGAAAGCTAGGGGAGCGAAAGGG	4.40079617829966e-06	2	0.563064349	FALSE
CACAGAGGCTCCGAGCGTTAGGCGGAATCACTGGGCTTAAAGCGTGCGTAGGCGGCACATCAAGTGTCTTGTGAAAGCCCACGGCTCAACCGTGGAATTGCTTGGCATACTGGTGTGCTTGAATTACCTAGGGGCGAGCGGAACTGACGGTGGAGCGGTGAAATGCGTAGATATCGTCAGGAACGCCAAAGGCGAAAGCAGCTCGCTGGGGGTATATTGACGCTGAGGCACGAAAGCTAGGGTAGCGAACGGG	5.74573975048245e-06	2	0.563064349	FALSE
ACTCCTCGGAGCTGGAGCAATCCTGTAGGTCAAACAACAGGGGAGAAGTCAGAGCACGGCAGGACACAGCAGGAAACATGTTACAAATCTCCGTGAACAGCTTTTCTTTACTTGAGCCCCAAAACAAGCAGCCCAGGTTTCCAACAGAGGGGTCACACATACTGTGGCCAGAGGGGAATCAGTTTTGGTAACTTCATGGAGAAACAATTTATTCCTGCAACAGTGAATCCATTTTCAGATGTAAGATATATAAATGAAACCTGTCTTTCAGCATACGACTGATAAAGTGCCATAA	2.39083247876872e-06	2	0.563064349	FALSE
TACGGAGGATCCAAGCGTTATCCGGAATCATTGGGTTTAAAGGGTCCGCAGGTGGATAATTAAGTCAGAGGTGAAAGTTTGCCGCTTAACGGTAAAATTGCCTTTGATACTGGTTGTCTTGAGTCATTATGAAGTGGTTAGAATATGTAGTGTAGCGGTGAAATGCATAGATATTACATAGAATACCGATTGCGAAGGCAGATCACTAATAATGTACTGACACTGAGGGACGAAAGCGTGGGGAGCGAACAGG	4.35575002417352e-06	2	0.563064349	FALSE
TACGAAGGGGGCTAGCGTTGTTCGGAATCACTGGGCGTAAAGCGCGTGTAGGTGGATATGCAAGCTAGAGGTGAAAGCCCGGGGCTCAACCCCGGAACTGCCTTTAGAACTGCATATCTGGAGTCTTGGAGGGGAGTGCGGAATTCCTAATGTAGAGGTGAAATTCGTAGATATTAGGAGGAACACCGGTGGCGAAGGCGGCACTCTGGACAAGTACTGACACTGAGACGCGAAAGCGTGGGGAGCAAACAGG	4.70195777474081e-06	2	0.563064349	FALSE
TACGTAGGTCACAAGCGTTAATCGGATTTATTGGGCGTAAAGGGTCCGCAGGGTGTTTATTAAGTTTGATGTGAAATCTCCAGGCTCAACCTGGAAACCGCATTGAAAACTGATAAACTAGAATTTAAGAGAGGAAAGTGGAATTTTTGGTGTAGCGATGGAATGCTTAGATATCAAAAGGAACATCAATGGCGAAGGCAGCTTTCTGGCTATAAATTGACCCTCATGGACGAAGGCGTAGGTAGCAAACAGG	7.70766015427928e-06	2	0.563064349	FALSE
TACGGAGGGGGCTAGCGTTGCTCGGAATTACTGGGCGTAAAGCGCGCGTAGGCGGCGCACCAAGTGAGGCGTGAAATCCCCGGGCTTAACCCGGGAACTGCGTTTCATACTGGTGTGCTAGAATCCGAGAGAGGGTAGTGGAATTCCCAGTGTAGAGGTGAAATTCGTAGATATTGGGAAGAACACCAGTGGCGAAGGCGGCTACCTGGCTCGGTATTGACGCTGAGGTGCGAAAGCGTGGGGAGCGAACAGG	3.90104894845962e-06	2	0.563064349	FALSE
TACGTAGGGAGCGAGCGTTATCCGGATTTATTGGGTGTAAAGGGTGCGTAGACGGGAAAATAAGTTAGTTGTGAAATCCCTCGGCTTAACTGAGGAACTGCAACTAAAACTATTTTTCTTGAGTATTGGAGGGGAAAGTGGAATTCCTAGTGTAGCGGTGAAATGCGTAGATATTAGGAGGAACACCGGTGGCGAAGGCGACTTTCTGGACAATTACTGACGTTGAGGCACGAAAGTGTGGGGAGCAAACAGG	5.52285257412311e-06	2	0.563064349	FALSE
TACAGAGGGTGCGAGCGTTAATCGGAATTACTGGGCGTAAAGCGTGCGTAGGCGGAAAAGTAAGTCAGATGTGAAAGCCCTAGGCTCAACCTAGGAATAGCATTTGAAACTGCAGTTCTAGAGCAGAATAGAGGAGAGTAGAATTTCAGGTGTAGCGGTGAAATGCGTAGATATCTGAAGGAATACCAGTGGCGAAGGCGGCTCTCTGGATTCATGCTGACGCTGAGGCACGAAAGCGTGGGGAGCGAACAGG	3.16988028135123e-06	2	0.563064349	FALSE
TACGGAGGGTGCAAGCGTTATCCGGAATCACTGGGTTTAAAGGGTACGTAGGCGGTTTTATAAGTCAGACGTCAAAGGCTGTAGCTAAACTATGGTACGCGTTTGAAACTGTAAGACTTGAATATGTTCGAGGTGCATGGAATGCTTCATGTAGCGGTGAAATGCATAGATATGAAGTAGAACACCAATTGCGAAGGCAGTGCACTAGGGCATTATTGACGCTGAGGTACGAAAGCGTGGGTAGCGAACAGG	2.81725807463835e-06	2	0.563064349	FALSE
GACGGAGGATGCAAGCGTTATCCGGAATTATTGGGCGTAAAGCGTCTGTAGGTGGCCATTCAAGTCTGCTGTTAAAGGTCGGGGCTCAACTCCGGAATTGCAGTGGAAACTGAATAGCTAGAGTGCGGTAGGGGTAGAGGGAATTCCCAGTGTAGCGGTGAAATGCGTAGATATTGGGAAGAACACCAGTGGCGAAGGCGCTCTACTGGGCCGCAACTGACACTGAGGGACGAAAGCTAGGGGAGCGAATGGG	7.41567049922069e-06	2	0.563064349	FALSE
TACGGGGGGAGCGAGCGTTGTTCGGAATCACTGGGCGTAAAGCGTGCGCAGGCGGATTGGCAAGTCAGAAGTGAAATCCCAGGGCTCAACCCTGGAACTGCTTTTGAAACTGCCTTTCTAGAGTATGGTAGAGGTTGGGAGAATTCCTAGTGTAGAGGTGAAATTCGTAGATATTAGGAGGAATACCAGTGGCGTAGGCGCCCAACTGGACCATTACTGACGCTCAGGCACGAAAGCGTGGGGAGCAAACAGG	1.1819007305461e-05	2	0.563064349	FALSE
TACGAAGGGGGCTAGCGTTGTTCGGAATCACTGGGCGTAAAGCGCGCGTAGGCGGACTTTTAAGTCAGGGGTGAAATCCCGAGGCTCAACCTCGGAACTGCCTTTGATACTGGAAGTCTTGAGTTCGAGAGAGGTGAGTGGAATACCGAGTGTAGAGGTGAAATTCGTAGATATTCGGTGGAACACCAGTGGCGAAGGCGGCTCACTGGCTCGATACTGACGCTGAGGTGCGAAAGCGTGGGGAGCAAACAGG	1.1163550623254e-05	2	0.563064349	FALSE
CACGAACCGGACAAACGTTATTCGGAATTATTGGGCTTAAAGGGTGCGTAGGCGGTGCGGTAAGTGAGGTGTGAAAGCCCACGGCTCAACCGTGGAATTGCGCTTCATACTGCCGTGCTAGAGGGAGACAGAGGTAAGCGGAACTGATGGTGGAGCGGTGAAATGCGTTGATATCATCAGGAACACCGGTGGCGAAAGCGGCTTACTGGGTCTCTTCTGACGCTGAGGCACGAAAGCTAGGGTAGCGAACGGG	1.89582675961129e-06	2	0.563064349	FALSE
TACGAATGGAGCAAGCGTTGTTCGGAATCACTGGGCTTAAAGCGTATGTAGGCGGATCATAAAGTCAGGAGTGAAATCCCGGGGCTCAACCCCGGAACTGCTCTTGAAACTCATGATCTAGAATACTGGAGAGGTTGGGAGAATTCCTAGTGTAGAGGTGAAATTCGCAGATATTAGGAGGAATACCAGTGGCGTAGGCGCCCAACTGGACAGTTATTGACGCTCAGATACGAAAGCGTGGGGAGCAAACAGG	4.43353354097069e-06	2	0.563064349	FALSE
TACGGGAGGGGCAAGCGTTATTCGAAATCACTGGGCGTAAAGCGTTCGTAGACGGTATTACAAGTTATTTGTTAATCCTTAAAGCTCAACTTTAATTAAGCAAATAATACTGTTTTACTTGAGTTTTTTGCGGAAGAATAGAATTTTATATTCAGGGGTGAAACCTGTAGATATATAAAGGAATATCATTAAAAGCGAAGGCGATTCTTTAGTAAAAACTGACGTTGAGGGACGAAAGTATAGGTAGCAAACAGG	2.64872460599582e-06	2	0.563064349	FALSE
CACGGAAGGGACAAACGTTGTTCGGAATCATTGGGCGTAAAGGGTGCGCAGGCTGTTTGTTAAGTCTGATGTTAAAGCCCGCAGCTTAACTGCGGATCAGCATTGGAAACTGATAAACTAGAGTAGATGAGGGGAAACTGGAATTTCTAGTGTAGGGGTGAAATCTGTAGATATTAGAAAGAACACCAATGGCGAAGGCAAGTTTCTGGCATCAAACTGACGCTGAGGCACGAAAGTGTGGGTAGCAAACAGG	9.10331179877315e-06	2	0.563064349	FALSE
TACGGAGACTGCGAGCGTTACTCGGATTCACTGGGCGTAAAGGGAGCGCAGGCGGAAAGGTATGTCAGATGTGAAATCTCGGGGCTCAACTCCGAAATTGCGTCTGAAACTACTTTTCTAGAGATTTGGAGAGGTAAGTGGAATTTCTAGTGTAGCAGTGAAATGCGTAGATATTAGAAGGAACACCAAAGGCGAAGGCAGCTTACTGGACAAAATCTGACGCTCAGGCTCGAAAGTATGGGTAGCAAAAGGG	6.50522068959853e-06	2	0.563064349	FALSE
TACGGAGGATGCAAGCGTTATCCGGATTTATTGGGTTTAAAGGGTGCGCAGGCGGATTGATCAGTCAGTGGTGAAATCCTACAGCTTAACTGTAGACCTGCCATTGATACTGTCAATCTCGAGTATAGTTGAAGTGGGCGGAATGTATCATGTAGCGGTGAAATGCATAGATATGATACAGAACACCGATAGCGAAGGCAGCTCACTAAACTATTACTGACGCTCAGGCACGAAAGCGTGGGGAGCGAACAGG	7.80472454285186e-06	2	0.563064349	FALSE
TACGGAGGGTGCAAGCGTTATCCGGATTTATTGGGTTTAAAGGGTCCGTAGGCGGGGTATTAAGTCAGAGGTGAAAGCCTTCAGCTCAACTGGAGAATTGCCTTTGATACTGATACTCTTGAGTACGTTTGAAGTGGGCGGAATATGTCATGTAGCGGTGAAATGCATAGATATGACATAGAACACCGATTGCGAAAGCAGCTCACTAAGCCGTAACTGACGCTGAGGGACGAAAGCGTGGGGAGCGAACAGG	1.33895173985168e-06	2	0.563064349	FALSE
TACGGAGGGTGCAAGCGTTGTCCGGAATTATTGGGTTTAAAGGGTGCGTAGGCGGGCTAATAAGTCAGAGGTGAAATCCCACAGCTTAACTGTGGAACTGCCTTTGATACTGTTAGCCTTGAATTAGGTAAAGGTAGGCGGAATTTATTGTGTAGCGGTGAAATGCATAGATACGATAAAGAACTCCGATAGCGTAGGCAGCTTACTGGACCTAAATTGACGCTGAGGCACGAAAGCGTGGGTAGCGAACGGG	3.72532203854605e-06	2	0.563064349	FALSE
TACGGAGGGTGCAAGCGTTAATCGGAATAACTGGGCGTAAAGGGCACGCAGGCGGATGAGTAAGTGAGATGTGAAATCCCCGAGCTTAACTTGGGAACTGCATTTCATACTGCTTATCTAGAGTTTTGTAGAGAGAAGTGGAATTCCACGTGTAGCGGTGAAATGCGTAGAGATGTGGAGGAACACCAAAGGCGAAGGCAACTTCTTGGACAAAAACTGACGCTCAGGTGCGAAAGCGTAGGGAGCAAACAGG	7.42758759023294e-06	2	0.563064349	FALSE
TACGGAGGGTGCAAGCGTTAATCGGAATTACTGGGCGTAAAGCGCGCGTAGGTGGCCTGTTAAGTCAGATGTGAAAGCCCCGGGCTCAACCTGGGAATTGCATTTGATACTGGCAGGCTTGAGTGTGGTAGAGGGAAGTGGAATTCCGGGTGTAGCGGTGAAATGCGTAGATATCCGGAGGAACACCAGTGGCGAAGGCGGCTTCCTGGACCAACACTGACACTGAGGTGCGAAAGCGTGGGTAGCAAACAGG	2.75843449737426e-06	2	0.563064349	FALSE
TACGGAGGGTGCAAGCGTTAATCGGAATTACTGGGCGTAAAGCGCGCGTAGGTGGTTTGTTAAGTTGGATGTGAAAGCCCAGGGCTCAACCTTGGAACTGCATCCAAAACTGGCAGGCTAGAGTACAGTAGAGGGTAGTGGAATTTCAGGTGTAGCGGTGAAATGCGTAGAGATCTGAAGGAACATCAGTGGCGAAGGCGACTGCCTGGACTGATACTGACACTGAGGTGCGAAAGCGTGGGGAGCAAACAGG	1.43419422814576e-06	2	0.563064349	FALSE
TACGGAGGGTGCAAGCGTTAATCGGAATTACTGGGCGTAAAGCGCACGCAGGCGGTTTGTTAAGTCAGATGTGAAAGCCCCGGGCTCAACCTGGGAACTGCATTTGATACTGGCAAACTAGAGTATGGTAGAGAGAGGTGGAATTCCACATGTAGCGGTGAAATGCGTAGAGATGTGGAGGAACATCAGTGGCGAAGGCGACCTCTTGGACCAATACTGACGCTCAGGTGCGAAAGCGTGGGGAGCAAACAGG	4.91620786549753e-06	2	0.563064349	FALSE
GACGAACCGTCCAAACGTTATTCGGTATCACTGGGCTTAAAGAGTTCGTAGGCGGCTTTGCAGGTGGGGTGTGAAATCCCTCGGCTCAACCGAGGAATTGCGCCCCAAACCGTAGAGCTAGAGGGAGACAGGGGTGAGCGGAACAGATGGTGGAGCGGTGAAATGTGTTGATATCATCTGGAACACCGGTGGCGAAAGCGGCTCACTGGGTCTCTTCTGACGCTGAGGAACGAAAGCTAGGGTAGCGAACGGG	5.15717214337783e-06	2	0.563064349	FALSE
GACGGAGGGTGCAAGCGTTACTCGGAATTACTGGGCGTAAAGGGTCCGTAGGCGGCCTGGAAAGTTGGATGTGAAATCCCACAGCTTAACTGTGGAACTGCGTCCAAAACTATCAGGCTTGAGGATGGTAGGGGACAGTGGAACTCCAGGTGGAGCGGTGAAATGCGTAGAGATCTGGAGGAACACCGGTGGCGAAAGCGACTGTCTGGGCCATTCCTGACGCTGAGGGACGAAAGCTAGGGGAGCAAACGGG	4.71533438207785e-06	2	0.563064349	FALSE
GACAGAGGTGGCGAACGTTACCCGGATTTACTGGGCGTAAAGGGCGTCTAGGCGGCTTAGCAAGTCTTCTGTGAAAGCCCCCTGCTTAACGGGGGGAGGCCAGTGGATACTACTAAGCTAGAGGATCGGAGGGGAAAGCGGTACTACTGGAGGAGCGGTGAAATGCGTAGAGACCAGTAGGAACCTCGATAGCGAAGGCAGCTTTCTGGCCGATTTCTGACGCTGAAGCGCGAAAGCGTGGGGAGCAAACCGG	7.68367354430949e-06	2	0.563064349	FALSE
TACGGAGGATCCAAGCGTTATCCGGAATCATTGGGTTTAAAGGGTCCGTAGGCGGGCTATTAAGTCAGAGGTGAAAGTTTGCAGCTCAACTGTAAAATTGCCTTTGATACTGGTAGTCTTGAATCATTATGAAGTGGTTAGAATATGTAGTGTAGCGGTGAAATGCATAGATATTACATAGAATACCAATTGCGAAGGCAGATCACTAATAATGTATTGACGCTGAGGGACGAAAGCGTGGGGAGCGAACAGG	3.61278032517339e-06	2	0.563064349	FALSE
TACAGAGGGTGCGAGCGTTAATCGGAATTACTGGGCGTAAAGAGCACGTAGGTTGGTATTTAAGTCAGTTGTGAAAGTCTCGAGCTCAACTTGAGGACTGCATCTGAAACTGAATACCTAGAGTTTGGTAGAGGGAAGTGGAATTTCCGAAGTAGCGGTGAAATGCATAGATATCGGAAGGAACACCAGTGGCGAAGGCGGCTTCCTGGACCAATACTGACACTGAGGTGCGAAAGCGTGGGGAGCGAACAGG	3.11492480348305e-06	2	0.563064349	FALSE
GACGTAGGATGCAAGCGTTGTCCGGAATTATTGGGCGTAAAGAGTTCGTAGGCGGTTGTTTAAGTCTGATGTTAAATACTGGAGCTCAACTCCAGCATGGCATTGGAAACTGGGCAGCTAGAGTGCGGTAGAGGTCTCGGGAATTCCAGGTGTAGCGGTGAAATGCGTAGATATCTGGAGGAACACCGGTGGCGAAAGCGCGAGACTGGGCCGTAACTGACGCTGAGGAACGAAAGCCAGGGTAGCAAAAGGG	3.44430799194175e-06	2	0.563064349	FALSE
TACAGAGGTGGCGAGCGTTGTTCGGATTTACTGGGCGTAAAGGGTGCGTAGGCGGCACCGCATGTCGGATGTGAAAGCTCACGGCTCAACCGTGGAATTGCATCCGAAACTGCGGAGCTAGAGTACAGGAGAGGAAAGTGGAATTCTCGGTGTAGCGGTGAAATGCGTAGATATCGAGAGGAACACCGGTGGCGAAAGCGACTTTCTGGACTGATACTGACGCTGAGGCACGAAAGCTGGGGGAGCGAAGAGG	3.67613759571195e-06	2	0.563064349	FALSE
TACGGAGGGTGCAAGCGTTGTTCGGATTTATTGGGCGTAAAGCGCGCGCAGGCGGATTTGTAAGTCAGATGTGAAATCTCGGGGCTCAACCCCGAAACTGCGTCTGAAACTATGAGTCTAGAATCTCAGAGGGGGTAGGGGAATTTCACGTGTAGGGGTAAAATCCGTAGAGATGTGAAGGAACACCGGTGGCGAAGGCGCCTACCTGGATGAGTATTGACGCTGAGGCGCGAAAGCGTGGGGAGCAAACAGG	2.98436308185624e-06	2	0.563064349	FALSE
TACGGAGGGTGCAAGCGTTAATCGGAATTACTGGGCGTAAAGCGCGCGTAGGCGGTTTAGTCAGTCAGATGTGAAAGCCCCGGGCTCAACCTGGGAACTGCATTTGATACTGCTGAACTAGAGTATGGTAGAGGTAAGTGGAATTCCAGGTGTAGCGGTGAAATGCGTAGATATCTGGAGGAACATCAGTGGCGAAGGCGGCTTACTGGACCAATACTGACGCTGAGGTGCGAAAGCGTGGGTAGCAAACAGG	1.30782396594641e-06	2	0.563064349	FALSE
TACGGAGGATTCGAGCGTTATCCGGATTTATTGGGTTTAAAGGGTGCGTAGGCGGTCTATTAAGTCAGTGGTGAAATCCCGGTGCTCAACATCGGCACTGCCATTGATACTGATAAGCTGGAGTACAGAAGGAGTGGGCGGAATATGACATGTAGCGGTGAAATGCGTAGATATGTCATAGAACACCGATCGCGAAGGCAGCTCACTAGGCTGTTACTGACGCTGAAGCACGAAAGCGTGGGGATCAAACAGG	3.46578405974576e-06	2	0.563064349	FALSE
TACGGAGGGTGCGAGCGTTAATCGGAATTACTGGGCGTAAAGCGCGCGTAGGCGGTTAATTAAGTCAGATGTGAAATCCCAGGGCTTAACCTTGGAACTGCATTTGATACTGATTAACTAGAGTTTTGTAGAGGGTGGTAGAATTTCAGGTGTAGCGGTGAAATGCGTAGAGATCTGAAGGAATACCAGTGGCGAAGGCGGCCACCTGGACAAAGACTGACGCTGAGGTGCGAAGGCGTGGGGAGCAAACGGG	4.7508889258806e-06	2	0.563064349	FALSE
TACGGAGGGTGCAAGCGTTATCCGGAATCACTGGGTTTAAAGGGTGCGTAGGCGGTTGAATAAGTCAGAGGTGAAAGCCCGCAGCTTAACTGTGGAATTGCCTTTGATACTGTTCGACTTGAATCAAGTTGAGGTTGGCGGAATGTGACATGTAGCGGTGAAATGCATAGATATGTCATAGAACACCAATTGCGAAGGCAGCTAACTAGACTTGTATTGACGCTGAGGCACGAAAGCGTGGGGAGCGAACAGG	4.18470596495666e-06	2	0.563064349	FALSE
TACGGAGGGTGCAAGCGTTATCCGGAATCATTGGGTTTAAAGGGTCCGTAGGTGGGCAATTAAGTCAGAGGTGAAATCCCATAGCTTAACTATGGAACTGCCTTTGATACTGATTGTCTTGAGTTATATTGAAGTGAGTAGAATGTGTAGTGTAGCGGTGAAATGCATAGATATTACACAGAATACCGATTGCGAAGGCAGCTCACTAAGTATATACTGACACTGATGGACGAAAGCGTGGGGAGCGAACAGG	2.55363689007502e-06	2	0.563064349	FALSE
TACGTAGGGACCAAGCGTTGTTCGGATTTACTGGGCGTAAAGGGTGCGTAGGCGGCGCCGCAAGTCAATTGTGAAATCTCCGGGCTTAACTCGGAACGGCCAATTGATACTGCAGTGCTAGAGTGCAGAATGGGCAAGTGGAATTCTTGGTGTAGCGGTGAAATGCGTAGATATCAAGAGGAACACCTGAGGCGAAGGCGACTTGCTGGGCTGACACTGACGCTGAGGCACGAAAGCCAGGGGAGCGAACGGG	5.16584440613917e-06	2	0.563064349	FALSE
TACGGAGGGTGCAAGCGTTATCCGGATTTATTGGGTTTAAAGGGTGCGCAGGCTGTTATTTAAGTCAGTTGTGAAATCCTAATGCTTAACATTAGAACTGCAATTGATACTGATTAACTTGAGTATAAATTAGGTAAGCGTAATTTATAGTGTAGCGGTGAAATGCATAGATACTATAAGGAAGACCGATAGCGAAAGCAGCTTACTGATTTTTTACTGACGCTCAGGCACGAAAGCGTGGGTAGCAAACAGG	7.33739897360765e-06	2	0.563064349	FALSE
TACGGAAGGGGCTAGCGTTGTTCGGAATTACTGGGCGTAAAGAGCGCGTAGGCGGCTCTTCAAGTTAGGCGTGAAAGGCCTGGGCTCAACCTGGGAACTGCGTTTAATACTGGAGAGCTTGAGTCCGGGAGAGGGTGGTGGAATTCCCAGTGTAGAGGTGAAATTCGTAGATATTGGGAGGAACACCAGTGGCGAAGGCGGCCACCTGGCCCGGAACTGACGCTGAGGCGCGAAAGCGTGGGGAGCAAACAGG	4.69534012999707e-06	2	0.563064349	FALSE
TACGGAGGATCCAAGCGTTATCCGGATTTATTGGGTTTAAAGGGTGCGTAGGCGGCTTATTAAGTCAGGGGTGAAAGACGGTGGCTCAACCATCGCAGTGCCTTTGATACTGATGAGCTTGAATATACTAGAGGTAGGCGGAATGTGACAAGTAGCGGTGAAATGCATAGATATGTCACAGAACACCGATTGCGAAGGCAGCTTACTATGGTATTATTGACGCTGAGGCACGAAAGCGTGGGGATCAAACAGG	3.666991028838e-06	2	0.563064349	FALSE
GACAGGAGGAGCAAGTGTTATTCCCAGTTATTAGGTGTAAAGTGCTTGTAGACGCTTTTAATAGTTAAATCAAAAAGACCATGGACTTAATCCTGGTAGTAGGTTTAAAACATTTTTAGTAGAGTATAGCAGAGGATAGTAGAATTTTTAATGTAAGGATAAAATCTAAAGATATTAAAAGGAATTCCAGTGGCGAAGGCGGCTATCTGGGCTATTACTGACGTTGAAAGGCGAAAGCTAGGGTAGCGAATGGG	1.59082865809783e-06	2	0.563064349	FALSE
CACGTAGGGGGCGAGCGTTGTCCGGATTTATTGGGCGTAAAGAGCTCGTAGGCGGTTCGGTAAGTCGGGTGTGAAAGTCCAGGGCTCAACCCTGGGAAGCCACCCGATACTGCCGTGACTGGAGTCCGGTAGAGGAGTGTGGAATTCCTGGTGTAGCGGTGAAATGCGCAGATATCAGGAGGAACACCAACGGCGAAGGCAGCACTCTGGGCCGGTACTGACGCTGAGGAGCGAAAGCATGGGGAGCGAACAGG	5.52096812770544e-06	2	0.563064349	FALSE
TACGGAGGGTGCAAGCGTTGTTCGGATTTATTGGGCGTAAAGCGCGCGCAGGCGGATCTTTAAGTCAGGTGTGAAATCTCGGGGCTCAACCTCGAAACTGCGCCTGAAACTATTGATCTAGAATCTTGGAGAGGGAAGGGGAATTTCACGTGTAGGGGTAAAATCCGTAGAGATGTGAAGGAACACCAGAGGCGAAGGCGCCTTCCTGGACAAGTATTGACGCTGAGGCGCGAAAGCGTGGGGAGCAAACAGG	4.74799171450802e-06	2	0.563064349	FALSE
TACAAGTGGTGCAAACATTCTATAGGTTGATTAGGTGTAAATAGTGTGACGGACATGAAGTTCATGAAGCATTTATAATCAGAATGAATTCCTTGTTAATATATGGCCCAATATGAATTCTACATTATAGGTGGTGTAGAAATGTTAGTTGCAATAGTGAAATGTTTATATAATTGGCAGACCATGTGTTTGATATTGGTAGCTAAGATAAGTAGATATTCTATTCACAAAAGCTTGAGTTGTAACAGGG	4.65677483511884e-06	2	0.563064349	FALSE
TACGGAGGGTGCGAGCGTTAATCGGAATTACTGGGCGTAAAGGGTTTGTAGGTGGTGAGATAAGTCAGATGTGAAAGCCCTGGGCTTAACCTGGGAGTTGCATATGAAACTGTTTGACTAGAGTTTGGTAGAGGATTGGGGAATTTCCAGTGTAGCGGTGAAATGCGTAGAGATTGGGAAGAACATCGATGGCGAAGGCAACAATCTGGACCTGAACTGACACTGAGGGACGAAAGCGTGGGTAGCAAACAGG	3.95930678192199e-06	2	0.563064349	FALSE
TACGTAAGGGGCGAGCGTTACTCGGAATCACTGGGCGTAAAGAGCTTGTAGGCGGTTTTTTAAGTCGTGGGTAAAAGACTGGGGCTCAACTCCAGAAATGCGTACGAAACTGAAAGACTTGAACTTAGTGGAAGGCAGTGGAACTCCCGGTGTAGTGGTGGAATACGTAGATATCGGGAAGAACACCAAAGGCGAAGGCAGCTGTCTATGCTAAAGTTGACGCTGAGGAGCGAAAGCATGGGGATCAAACAGG	1.72631890545723e-06	2	0.563064349	FALSE
TACGGAGGGTGCAAGCGTTGTTCGGAATTATTGGGCGTAAAGCGTGCGTAGGCGGATTATTAAGTCTGATGTGAAATCCCGCGGCTCAACCGCGGACGTGCATTGGATACTGGTAGTCTTGAGTCCTGGAGAGGAGAGCGGAATTCCTAGTGTAGAGGTGAAATTCGTAGATATTAGGAGGAACACCAGTGGCGAAAGCGGCTCTCTGGACAGTGACTGACGCTGAGGAACGAAAGCATAGGTAGCAAACAGG	6.3804149201364e-06	2	0.563064349	FALSE
TACGGAGGATGCAAGCGTTATCCGGAATCATTGGGTTTAAAGGGTCCGTAGGTGGATCGGTCAGTCAGAGGTGAAATCCTGCAGCTCAACTGTAGAACTGCCTTTGATACTGCCGGTCTTGAATTATTGTGAAGTGGTTAGAATATGTAGTGTAGCGGTGAAATGCATAGATATTACATAGAATACCAATTGCGAAGGCAGATCACTAACAATACATTGACACTGATGGACGAAAGCGTGGGGAGCGAACGGG	8.53822535650379e-06	2	0.563064349	FALSE
TACGGAGGATGCAAGCGTTATCCGGAATCATTGGGCGTAAAGAGTCTGTAGGTGGCACTTCAAGTCTGCTGTCAAAGACCGAAGCTTAACTTCGGAAAGGCGGTGGAAACTGAAGAGCTAGAGGTAAGCAGGGGTAGAGGGAATTCCCAGTGTAGCGGTGAAATGCGTAGAGATTGGGAAGAACACCAGTGGCGAAGGCGCTCTACTGGGCTTTAACTGACACTGAGAGACGAAAGCTAGGGTAGCGAAAGGG	3.58994261000558e-06	2	0.563064349	FALSE
TACGGAGGGTGCAAGCGTTAATCGGAATTACTGGGCGTAAAGCGCGCGTAGGCGGTACGGTAAGTCAGATGTGAAAGCCCCGGGCTCAACCTGGGAATGGCATTTGATACTGCCGAACTAGAGTGTGATAGAGGAAGGCGGAATTCCCGGTGTAGCGGTGAAATGCGTAGAGATCGGGAAGAACACCGATGGCGAAGGCAGCCTTCTGGGTCAACACTGACGCTCAGGTGCGAAAGCGTGGGGAGCAAACAGG	2.41684818210175e-06	2	0.563064349	FALSE
TACGGAGGGGGCTAGCGTTGCTCGGAATTACTGGGCGTAAAGGGCGCGTAGGCGGATTTCCCAGTCAGGCGTGAAAGCCCCGGGCTCAACCCGGGAACTGCGCTTGATACTGGAAGTCTAGAGTTCTGGAGAGGGTGGTGGAATTCCCAGTGTAGAGGTGAAATTCGTAGATATTGGGAAGAACACCGGTGGCGAAGGCGGCCACCTGGCCAGACACTGACGCTAAGGCGCGAAAGCGTGGGGAGCAAACAGG	4.3066582251848e-06	2	0.563064349	FALSE
TACGGAGGGTGCAAGCGTTAATCGGAATTACTGGGCGTAAAGCGCACGTAGGCTGCTTTGTAAGTCAGGGGTGAAATCCCACGGCTCAACCGTGGAACTGCCTTTGATACTGCTAAGCTTGAATCCGGGAGAGGGTGGCGGAATTTCGGGTGTAGGAGTGGAATCCGTAGATATCCGAAGGAACATCGGTGGCGAAGGCGGCCACCTGGACCGGTATTGACGCTGAGGTGCGAAAGCGTGGGGAGCAAACAGG	2.27147293110871e-06	2	0.563064349	FALSE
TACTGAAGGTGCAAGCGTTAATCGGAATTACTGGGCGTAAAGCGCGCGTAGGCGGTTTGTTAAGTTGGATGTGAAAGCCCAGGGCTCAACCTTGGAACTGCATCCGATACTGGCAGGCTAGAATATAGGAGAGGGAGGTAGAATTTCAGGTGTAGCGGTGAAATGCGTAGAGATCTGAAGGAATACCAGTGGCGAAGGCGGCCTCCTGGCCTAATATTGACGCTGAGGTGCGAAAGCGTGGGGAGCAAACAGG	3.54526628689202e-06	2	0.563064349	FALSE
TACGGAGGGTGCAAGCGTTAATCGGAATTACTGGGCGTAAAGGGTGCGTAGGTGGTTTGGTAAGTTATGTGTGAAATCCCCGGGCTTAACCTGGGAGGGTCAGATAATACTGCCGAACTAGAGTATGAGAGAGGGTAGTGGAATTTCCGGTGTAGCGGTGAAATGCGTAGAGATCGGAAGGAACACCAGTGGCGAAGGCGGCTACCTGGCTCAATACTGACACTGAGGCACGAAAGCGTGGGGAGCAAACAGG	4.15620711416291e-06	2	0.563064349	FALSE
TACGGAGGGTGCGAGCGTTGTCCGGATTCATTGGGTTTAAAGGGTACGTAGGCGGTAGCATAAGTCAGTGGTGAAATTCTGCAGCTCAACTGTAGGCGTGCCATTGATACTGTTCTACTTGAGTGTTGTAAGGGTGGGCGGAATTCCGCATGTAGCGGTGAAATGCATAGATATGCGGAGGAACACCGAAAGCGAAGGCAGCCCACTAGGCAACAACTGACGCTGAGGTACGAAAGCGTGGGGAGCGAACAGG	3.03375843357843e-06	2	0.563064349	FALSE
TACGGAGGTCCCAAGCGTTGTTCGGATTCACTGGGCGTAAAGCGTGCGTAGGCGGAGAAATAAGTTTGGCGTGAAAGCCCCGGGCCCAACCCGGAAATTGCGTTGAAAACTATTTCCCTAGAGGATTGGAGGGGAGACTGGAATTCCTGGTGTAGCAGTGAAATGCGTAGATATCAGGAGGAACACCGGTGGCGAAGGCGAGTCTCTGGACAATTCCTGACGCTGAGGTACGAAGGCTAGGGTAGCGAAAAGG	5.1563805045101e-06	2	0.563064349	FALSE
TACGGAGGATGCGAGCGTTGTCCGGATTTATTGGGTTTAAAGGGTGCGTAGGCGGTTTAATAAGTCAGTGGTTAAATTTTGCAGCTTAACTGTGAGTATGCCATTGATACTGTTAGGCTTGAGACTTGAGGGGGTAAGTGGAACTGGTAGTGTAGCGGTGAAATGCATAGATACTACCAAGAATATCGATAGTGAAGACAACTTACTACGGAAGTTCTGACGCTGAGGCACGAAAGCGTGGGGATCAAACAGG	2.2865119742414e-06	2	0.563064349	FALSE
TACGGAGGATCCGAGCGTTATCCGGAATTATTGGGTTTAAAGGGTCCGTAGGCGGGTCTATAAGTCAGTGGTGAAAGTTTTGGGCTCAACCGAGAAATTGCCATTGATACTGTAGGTCTTGAATTATTGTGAAGTGGTTAGAATGTGTAGTGTAGCGGTGAAATGCATAGATATTACACAGAATACCGATTGCGAAGGCAGATCACTAACAATTAATTGACGCTGATGGACGAAAGCGTGGGTAGCGAACAGG	1.56954998543155e-06	2	0.563064349	FALSE
TACGGAGGGTGCAAGCGTTATCCGGAATCACTGGGTTTAAAGGGTGCGTAGGCGGCCATGTAAGTCAGAGGTGAAATCCTACAGCTTAACTGTAGAACTGCCTTTGAAACTGTGTGGCTTGAATAGAGTTGAGGTTAGCGGAATGTGACATGTAGCGGTGAAATGCATAGATATGTCATAGAACACCAATTGCGAAGGCAGCTAACTGGGCTTTTATTGACGCTGAGGCACGAAAGCGTGGGGAGCGAACAGG	5.17759123791755e-06	2	0.563064349	FALSE
TACGAAGGGTGCAAGCGTTGTTCGGATTTATTGGGCGTAAAGCGCGCGTAGGCGGATAGGTAAGTCAGATGTGAAATCTCGGGGCTCAACCCCGAAACTGCGTCTGAAACTGCTTATCTAGAATCTCGGAGGGGGAAGGGGAATTTCGCATGTAGGGGTAAAATCCGTAGAGATGCGAAGGAACACCAGAGGCGAAGGCGCCTTCCTGGACGAGTATTGACGCTGAGGTGCGAAAGCGTGGGGAGCAAACAGG	3.87140622224886e-06	2	0.563064349	FALSE
GACAGAGGGTGCAAGCGTTGTTCGGAATCATTGGGCGTAAAGGGCGCGTAGGCGGTCTTGCAAGTCGGATGTGAAAGCCCAGGGCTCAACCTTGGACGTGCATCCGAAACTGCAAGACTAGAGTTCACGGAGAGGGTGGTGGAATTCCCAGTGTAGAGGTGAAATTCGTAGATATTGGGAGGAACACCAGTGGCGAAGGCGACCACCTGGACGGAAACTGACGCTGAGGCGCGAGAGCGTGGGTAGCAAACAGG	1.33086355137751e-05	2	0.563064349	FALSE
TACGTATGGTGCAAGCGTTGTTCGGAATTACTGGGCATAAAGGGTGCGTAGGCGGTTTGTTAAGTCAGTGGTGAAATTTCTGGGCCCAACCGAGAAACTGCCATTGAAACTGACAAACTTGAGTAGGTAAGGGGTAAGCGGAACGTTTGGTGTAGCGGTGAAATGCGTAGATATCAAACGGAAGGCCAGCGGCGAAGGCGGCTTACTGGTACCTAACTGACGCTGAGGCACGAAAGCGTGGGGAGCAAACAGG	7.43235293373502e-06	2	0.563064349	FALSE
TACGGGGGGAGCAAGCGTTGTCCGGAATCACTGGGCGTAAAGGGCGTGTAGGCGGGTTGGTAAGTCAGATGTGAAAGCCCACGGCTCAACCGTGGAGGGTCATCTGATACTGCTGATCTTGAGTTCGAGAGAGGGTGATGGAATTCCCGGTGTAGCGGTGAAATGCGTAGATATCGGGAGGAACACCAGAGGCGAAGGCGGTCACCTGGCTCGCAACTGACGCTGAGGCGCGAAAGCGTGGGCAGCAAACAGG	3.82068216398729e-06	2	0.563064349	FALSE
TACGGGAAGGGCAAGCGTTATTCGGCATGATTGGGCGTAAAGGGTCCGTAGACTGTAAAGTAAGTTTTTTGTTAAATTTTAAGACCTAATCTTAAATTAGCACTGAATACTGCTTTACTTTGAGTTTAATACATAAAAGTAGAATTTTATACGACAGGGGTGAAATCTGTAGATATATAAAGGAATGCCAATGGCGAAGGCAACTTTTTAGTATAAACTGACGTTGAGGGACGAAAGCGTGGGTAGCAAACAGG	3.8832351854644e-06	2	0.563064349	FALSE
TACGGAGGGTGCAAGCGTTGTCCGGATTTATTGGGTTTAAAGGGTGCGTAGGTGGGTCTTTAAGTCAGTGGTGAAAGCCTGCAGCTTAACTGTAGAATTGCCATTGATACTGGAGATCTTGAGTATAGATAAGGTAGGCGGAATTGATGATGTAGCGGTGAAATGCATAGATATCATCAGGAACTCCGATTGCGAAGGCAGCTTACTGGTCTATAACTGACGCTGAGGCACGAAAGCGTGGGGAGCGAACAGG	3.22735948872922e-06	2	0.563064349	FALSE
TACGGAGGGGGCTAGCGTTGTTCGGAATTACTGGGCGTAAAGGGCGTGTAGGCGGTTTGCCGAGTCAGGCGTGAAAGCCCCGGGCTTAACCTGGGAACTGCGTTTGATACTGGCAGGCTAGAGGTTGGAAGAGGAGAGTGGAATTCCCAGTGTAGAGGTGAAATTCGTAGATATTGGGAAGAACACCAGTGGCGAAGGCGGCTCTCTGGTCCACACCTGACGCTGAGGCGCGAAAGCGTGGGGAGCAAACAGG	3.49328318732294e-06	2	0.563064349	FALSE
TACGAAGGTCCCAAGCGTTGTTCGGATTTACTGGGCGTAAAGCGTCTGTAGGCGGCGGGGTAAGTCAGATGTGAAATCCCGGGGCTCAACCTCGGAACTGCATCCGATACTGCCTTGCTAGAGGGTCGGAGGGGAGTCTGGAATTCTCGGTGTAGCAGTGAAATGCGTAGATATCGAGAGGAACACTAGTGGCGAAGGCGAGACTCTGGACGACACCTGACGCTGAGAGACGAAGGCCAGGGTAGCGAAAAGG	4.58016184338601e-06	2	0.563064349	FALSE
TACGGAGGGTGCAAGCGTTGTCCGGATTTATTGGGTTTAAAGGGTACGTAGGCGGCCGATTAAGTCAGTGGTGAAAGCCAGCAGCTCAACTGTTGAGGTGCCATTGATACTGGTTGGCTTGAGTTCTGTTAAGGTAGGCGGAATTGATGGTGTAGCGGTGAAATGCATAGATACCATCAGGAACACCGATTGCGAAGGCAGCTTACTGGGCAGAGACTGACGCTAAGGTACGAAAGCGTGGGGAGCGAACAGG	5.21044982002015e-06	2	0.563064349	FALSE
TACGTAGGTGGCAAGCGTTGTCCGGATTTACTGGGTGTAAAGGGCGCGTAGGCGGGTGTGCAAGTCAGTTGTGAAATACCGAGGCTCAACCTCGGAACTGCAATTGAAACTGCACATCTTGAGTGATGGAGAGGAAAGTGGAATTCCTAGTGTAGCGGTGAAATGCGTAGATATTAGGAGGAACACCGGTGGCGAAGGCGACTTTCTGGACATCTACTGACGCTGAGGCGCGAAAGTGTGGGGAGCAAACAGG	4.98590474185269e-06	2	0.563064349	FALSE
TACGGAGGGTGCAAGCGTTAATCGGATTTACTGGGCGTAAAGCGTGCGTAGGCGGTTTGTTAAGTCAGATGTGAAAGCCCCGGGCTTAACCTGGGAATTGCATTTGATACTGGCAGACTAGAGTTTCGGAGAGGGTAGTGGAATTCCTGGTGTAGCGGTGAAATGCGTAGATATCAGGAGGAACATCGGTGGCGAAGGCGGCTGCCTGGCCGAAAACTGACGCTGAGGTACGAAAGCGTGGGGAGCAAACAGG	5.30764126414847e-06	2	0.563064349	FALSE
TACGAGGGGTGCTAGCGTTGTCCGGAATCATTGGGCGTAAAGGGTCCGTAGGCGGTTTAACAAGTCAATTGTTAAAGACATCGGCTTAACCGATGAGATGCAGTTGAAACTGTTAGAATAGAGTTTAGGAGAGGAAAGTGGAATTTCTGGTGTAGCGGTGACATGCGTAGATATCAGAAGGAACACCAATGGCGAAGGCAGCTTTCTGGCCTAAAACTGACGCTGAGGGACGAAAGCGTGGGGAGCGAACAGG	7.03370878815173e-06	2	0.563064349	FALSE
TACGGAGGGTGCAAGCGTTAATCGGAATTACTGGGCGTAAAGCGCGCGTAGGCGGCTGCTTAAGCTAGATGTGAAATCCCCGGGCTTAACCTGGGACGTGCATTTAGAACTGGGCAGCTAGAGTACAGAAGAGGATAGTGGAATTTCAGGTGTAGCGGTGAAATGCGTAGAGATCTGAAGGAACACCAGTGGCGAAGGCGACTGTCTGGTCTGATACTGACGCTGAGGTGCGAAAGCGTGGGGAGCAAACAGG	3.96410082003423e-06	2	0.563064349	FALSE
TACGGAGGATGCAAGCGTTATCCGGAATTATTGGGCGTAAAGCGTCCGCAGGCGGCATTATAAGTCTGCTGTCAAAGACCGCAGCTCAACTGCGGAAAGGCAGTGGAAACTGTAAAGCTAGAGTACGGTAGGGGTAGAGGGAATTCCCAGTGTAGCGGTGAAATGCGTAGAGATTGGGAAGAACACCAGTGGCGAAAGCGCTCTACTGGGCCGTAACTGACGCTCAGGGACGAAAGCTAGGGGAGCGAAAGGG	3.75794119020245e-06	2	0.563064349	FALSE
TACGTAGGTGACCAGCGTTGTCCGGATTTACTGGGCGTAAAGAGCGCGCAGGCGGTCGTTCAAGTCGAGTGTGAAAGCCCCCGGCTCAACTGGGGAGGGTCATTCGATACTGATCGACTCGAAGGCAGGAGAGGGAAGCGGAATTCCCGGTGTAGTGGTGAAATGCGTAGATATCGGGAGGAACACCAGTGGCGAAGGCGGCTTCCTGGCCTGTTCTTGACGCTGAGGCGCGAAAGCTAGGGGAGCAAACGGG	2.35443329636758e-06	2	0.563064349	FALSE
TACGGAGACTGCGAGCGTTACTCGGATTCACTGGGCGTAAAGGGTGCGCAGGCGGATGGATGTGTCAGGTGTGAAATCTCGGGGCTCAACCTCGAAACTGCGCCTGAAACTATTCATCTAGAGTATTGGAGAGGTAAGCGGAATTTCCGGTGTAGCGGTGAAATGCGTAGATATCGGAAGGAACACCAATGGCGAAGGCAGCTTACTGGACAATAACTGACGCTCAGGCACGAAAGCATGGGTAGCGAAAGGG	6.84272762694611e-06	2	0.563064349	FALSE
GACGGAGGATGCAAGCGTTATCCGGAATCATTGGGCGTAAAGCGTTCGTAGGTGGTCCTGCAAGTCTACTGTTAAATCCAAGGGCTTAACCCTTGTTCGGCGGTGGAAACTACAGAACTAGAGGACGGTAGGGGCAGAGGGAATTCCCGGTGTAGCGGTGAAATGCGTAGAGCTCGGGAAGAACTCCGATGGCGAAAGCACTCTGCTGGGCCGGTCCTGACACTCATGGACGAAAGCTAGGGGAGCAAATGGG	3.54814881377981e-06	2	0.563064349	FALSE
TACGGAGGGTGCAAGCGTTGTCCGGATTTATTGGGTTTAAAGGGTGCGTAGGCGGTCGATTAAGTCAGTGGTGAAATCCTTCAGCTTAACTGGAGAACTGCCATTGATACTGGTTGACTTGAGTACAGACGAGGTAGGCGGAATTTATGATGTAGCGGTGAAATGCATAGATATCATAAAGAACACCGATAGCGAAGGCAGCTTACTAGACTGTAACTGACGCTGAGGCACGAAAGCGTGGGGAGCGAACAGG	5.59329359029765e-06	2	0.563064349	FALSE
TACGGAGGGTGCAAGCGTTGTTCGGAATCACTGGGCGTAAAGGGCGCGTAGGCGGATCGTCGTGTCCGGTGTGAAAGCCCGGGGCTCAACCCCGGAAGTGCATTGGAAACTGGCGATCTTGAGTTCGGGAGAGGAGGGCAGAATTCCTGGTGTAGGGGTGAAATCCGTAGATATCAGGAGGAAAATCAGTGGCGAAGGCGGCCCTCTGGAACGTAACTGACGCTAAGGCGCGAAAGCGTGGGGAGCAAACAGG	4.31411702746124e-06	2	0.563064349	FALSE
TACGGAGGGAGCTAGCGTTGTTCGGAATTACTGGGCGTAAAGCGCACGTAGGCGGCTTTGTAAGTTAGAGGTGAAAGCCCGGGGCTCAACTCCGGAACTGCCTTTAAGACTGCATCGCTTGAATCCAGGAGAGGTGAGTGGAATTCCGAGTGTAGAGGTGAAATTCGTAGATATTCGGAAGAACACCAGTGGCGAAGGCGGCTCACTGGACTGGTATTGACGCTGAGGTGCGAAAGCGTGGGGAGCAAACAGG	4.37193777394722e-05	2	0.563064349	FALSE
TACGGAGACTGCGAGCGTTACTCGGATTCACTGGGCGTAAAGGGTGCGTAGGCCGCTAGGTGTGTCAGGTGTGAAATCTCGGGGCTCAACCTCGAAACTGCGCCTGAAACTACCTAGCTAGAGTGTTGGAGAGGTAAGCGGAATTCCAGGTGTAGCGGTGAAATGCGTAGATATCTGGAGGAACACCAATGGCGAAGGCAGCTTACTGGACAACAACTGACGCTGAGGCACGAAAGCGTGGGTAGCGAAAGGG	1.81649708784739e-06	2	0.563064349	FALSE
TACGGAGGGTGCAAGCGTTATCCGGATTTACTGGGTTTAAAGGGAGCGTAGGCGGGCAGTTAAGTCAGTGGTGAAATCTCTGGGCTTAACCCGGAAACTGCCATTGATACTATCTGTCTTGAATATTCTGGAGGTAAGCGGAATATGTCATGTAGCGGTGAAATGCTTAGATATGACATAGAACACCGATTGCGAAGGCAGCTTACTACGGGATCATTGACGCTGAGGCTCGAAAGCGTGGGGATCAAACAGG	3.385114118163e-06	2	0.563064349	FALSE
AACGAAGGGGGCAAGCGTTATTCATCATGACTGGGCGTAAAACGTTTGTAGACTGTAAAATAAGTTTCTTATTAAAAAATGAAGCCTAACTTCTGTAAATTTGTAAATACTGTTTTACTAGAGTTTTATAAAGGAGAATATAATTTCACTTGTAAAGGTAAAATTTAAAGATAAGTGAAGGAATGTTCATGGGCGAAGGCAATTCTCTATTAAAAACTGACGTTGAGAAACGAAAGTGTAGGTAGCAAACAGG	3.21082395404833e-06	2	0.563064349	FALSE
TACGGAGGGTGCTAGCGTTGTTCGGATTTACTGGGCGTAAAGGGCGCGTAGGCGGCCATTCAAGTTGGGTGTGAAAGCCCGGGGCTTAACCTCGGAACTGCACTCAAAACTGGGTGGCTTGAGGACGAGAGAGGAAAGTGGAATACCCAGTGTAGAGGTGAAATTCGTAGATATTGGGTGGAACACCGGTGGCGAAAGCGGCTTTCTGGCTCGTATCTGACGCTGAGGCGCGAAAGCGTGGGGAGCAAACAGG	5.12930400838178e-06	2	0.563064349	FALSE
TACGTAGGGTGCAAGCGTTGTCCGGATTTATTGGGTTTAAAGGGTGCGCAGGCGGTTTATTAAGTTAGTGGTGAAATCTTCCGGCTCAACCGGAATCCCGCCATTGATACTGGTAAACTTGAGTATGTTCGAGGAAGTTAGAATGCGTGGTGTAGCGGTGAAATGCATAGATATCACGCAGAATACCGATTGCGAAGGCAGACTTCTAGGACATAACTGACGCTGAGGCACGAAAGCGTGGGGAGCGAACAGG	2.81522384254846e-06	2	0.563064349	FALSE
TACAGAGGGTGCGAGCGTTATCCGGAATCACTGGGCGTAAAGGGCACGTAGGCGGTTTGCTAAGTCCGATGTTAAAGCGTGAGGCTCAACCTCATCATGGCGTTGGATACTGGCAAACTTGACTTCTGGAGAGGAAAGTAGAATTACCAGTGTAGCGGTGAAATGCGTAGATACTGGTAGGAATACCCATTGCGAAGGCAGCTTTCTGGACAGATAGTGACGCTGAGGTGCGAAAGTGTGGGGAGCAAACCGG	3.05497925117497e-06	2	0.563064349	FALSE
TACGGGAGGGGCAAGCGTTATCCGGAATAACTGGGCGTAAAGGGTCCGTAGGCTGTAATGTAAGTTATTTGTTAAATTTTAAAGCTTAACTTTAAATCAGCAGATAATACTGCTTTACTAGAGTTTTTTTCAGAAAAGTAGAATTTTATAAGAAGGGGTGATACCTGTAGATATATAAAGGAATACCGTTAGCGAAAGCGGCTTTTTGGTAAAAACTGACGTTGAGGGACGAAAGTGTAGGTAGCAAACAGG	1.48031979560894e-06	2	0.563064349	FALSE
TACGAAGGTCCCAAGCGTTGTTCGGAATCACTGGGCGTAAAGGGAGCGTAGGCGGTTAGGTAAGTCAGATGTGAAATCCCGGGGCTCAACCCCGGAACTGCATCCGATACTGCCTGACTTGAGGGCTGGAGAGGAAACTGGAATTCTCGGTGTAGCAGTGAAATGCGTAGAGATCGAGAGGAAGACCAATGGCGAAGGCAAGTTTCTGGACAGCACCTGACGCTGAGGATCGAAGGCCAGGGTAGCGAAAGGG	1.2164637198218e-05	2	0.563064349	FALSE
TACGGAGGATGCAAGCGTTATCCGGAATCATTGGGCGTAAAGCGTCCGCAGGTGGCGGTTCAAGTCTGCTGTTAAAGACAGAAGCTTAACTTCTGAGAGGCAGTGGAAACTGGACAGCTAGAGGATGGTAGGGGTTGAGGGAATTCCCAGTGTAGCGGTGAAATGCGTAGAGATTGGGAAGAACACCAGTGGCGAAGGCGCTCAACTGGGCCATAACTGACACTGAGGGACGAAAGCTAGGGGAGCGAAAGGG	2.62109166800318e-06	2	0.563064349	FALSE
TACGGAGGGTGCAAGCGTTATCCGGAATCACTGGGTTTAAAGGGTGCGTAGGTTGCCTAATCAGTCAGAAGTGAAAGCTTTCCGCTTAACGGGAAAATTGCTTTTGATACTGTTAGGCTTGAAACAGGCTGAGGTCGGCGGAATGTGACATGTAGCGGTGAAATGCATAGATATGTCATAGAACACCAATTGCGAAGGCAGCTGACTAGACCTGCTTTGACACTGAGGCACGAAAGCGTGGGGAGCGAACAGG	1.86474362463808e-06	2	0.563064349	FALSE
TACGGAGGATGCGAGCGTTATCCGGAATCATTGGGTTTAAAGGGTCCGTAGGCTGTTTAGTAAGTCAGTGGTGAAAGTTTGCGGCTTAACCGTAAAATTGCCATTGATACTGCTAGGCTTGAATAGTTGTGAAGTGGTTAGAATAAGTAGTGTAGCGGTGAAATGCATAGATATTACTTAGAATACCGATTGCGAAGGCAGATCACTAACAATTTATTGACGCTGAGGGACGAAAGCGTGGGTAGCGAACAGG	3.04901549875205e-06	2	0.563064349	FALSE
TACGGAGGGTACAAACGTTAATCGGAATTACTGGGCGTAAAGCGCGCGTAGGTGGTTTGTTAAGTGGGATGTGAAAGCCCCGGGCTTAACCTGGGAACTGCATTCCAAACTGACAAACTAGAGTATGGTAGAGGCTGGTAGAATTTCCTGTGTAGCGGTGAAATGCGTAGATATAGGAAGGAATACCGATGGCGAAGGCAGCCAGCTGGACCAATACTGACACTGAGGTGCGAAAGCGTAGGTAGCAAACAGG	1.49984638194077e-06	2	0.563064349	FALSE
TACGGAGGGTGCGAGCGTTGTCCGGAATCATTGGGTTTAAAGGGTGCGTAGGTGGCCCACTAAGTCAGCGGTGAAATCCACGGGCTCAACCCGTGTCGTGCCGTTGATACTGGTGGGCTTGAGTATCGCAGGGGCAGGCGGAATTTGTGGTGTAGCGGTGAAATGCATAGATACCACAAGGAACACCGGAGGCGAAGGCGGCCTGCTGGGCGATTACTGACACTGATGAACGAAAGCATGGGTAGCGAACAGG	3.74978534454073e-06	2	0.563064349	FALSE
TACGAAGGGCCCGAGCGTTGCGCGGAATCACTGGGCTTAAAGGGTGCGTAGGCGGATTTTCAAGTGCGTTGTGAAAGCCCACGGCTCAACCGTGGAATTGCTTCGCATACTGTTAATCTTGAGTTCGGTAGGGGCTGTCGGAACGATAGGTGGAGCGGTGAAATGCGTAGATATCTATCGGAACGCCCAAGGCGAAGGCAGACAGCTGGGCCGACACTGACGCTGAGGCACGAAAGCGTGGGGAGCGAACGGG	2.09894328944448e-06	2	0.563064349	FALSE
TACGAAGGGTGCAAGCGTTGTTCGGATTTATTGGGCGTAAAGCGCGCGCAGGCGGGCAATTAAGTCAGATGTGAAATCTCGGGGCTCAACCCCGAAACTGCGTCTGAAACTGATTACCTAGAATACTGGAGAGGGAAGGGGAATTTCTCATGTAGGGGTAAAATCCGTAGAGATGAGAAGGAACACCAGAGGCGAAGGCGCCTTCCTGGACAGTTATTGACGCTGAGGCGCGAAAGCGTGGGGAGCAAACAGG	4.46422139789866e-06	2	0.563064349	FALSE
TACGTAGGTGGCGAGCGTTATTCGGATTTACTGGGCGTAAAGGGTCCGTAGGGGGATATTTAAGTCAGATGTGAAATTTCAAGGCTCAACCTTGAACCTGCATTTGAAACTGAAGATCTAGAGTTCGGTAGAGGTAAGTGGAATTTGTGGTGTAGCGGTGGAATGCGTAGATATCACAAGGAACATCGAAGGCGAAAGCAGCTTACTGGGCCTGAACTGACCCTGAGGGACGAAAGCTAAGGTAGCGAAAAGG	7.74201122007627e-06	2	0.563064349	FALSE
TACGGGGGATGCAAGCGTTATCCGGAATCACTGGGCGTAAAGCGTTTGCAGGTGGTTTTATAAGTCTGCTGTTAAATATTAGGGCTCAACCCTAAACAAGCTGTGGAAACTATTGAACTAGAGTATGGTATGGGCAAAGGGAATTCCCAGTGTAGCGGTGAAATGCGTAGATATTGGGAAGAACACCAGAAGCGAAGGCGCTTTGCTTGGCCATTGCTGACACTCAGAAACGAAAGCTAGGGGAGCGAATGGG	4.67361799561597e-06	2	0.563064349	FALSE
TACGGAGGGTGCAAGCGTTGTTCGGATTCACTGGGCGTAAAGGGCGCGTAGGCGGCTTAGTCAGCTAAGGGTGAAATCCCGGGGCTTAACCTCGGAACTGCTTTTAGAACTGCTAAGCTAGAGAAAGTTAGAGGCAGATGGAATTCCTGGTGTAGAGGTGAAATTCGTAGATATCAGGAGGAACACCGGCGGCGAAGGCGGTCTGCTGGAGCTTTTCTGACGCTGAAGCGCGAAAGCGTGGGGAGCAAACAGG	1.99699414802802e-06	2	0.563064349	FALSE
TACGGAGGGAGCTAGCGTTGTTCGGAATTACTGGGCGTAAAGCGCACGTAGGCGGCTTTGTAAGTTAGAGGTGAAAGCCTGGAGCTCAACTCCAGAACTGCCTTTGATACTGCATGGCTTGAATCCAGGAGAGGTGAGTGGAATTCCGAGTGTAGAGGTGAAATTCGTAGATATTCGGAAGAACACCAGTGGCGAAGGCGGCTCACTGGACTGGTATTGACGCTGAGGTGCGAAAGCGTGGGGAGCAAACAGG	1.21764032400513e-05	2	0.563064349	FALSE
TACGGGAAGGGCAAGCGTTATTCGGCATGATTGGGCGTAAAGAGTCCGTAGACTGTAAAGTAAGTTTTTTGTTAAATTTTAAGACCCAATCTTAATTTTGCAATTAATACTGCTTTGCTTTGAGTTTAGTACAGAAAAGTAGAATTTTATACGACAGGGGTGAAATCCGTAGATATATAAAGGAATGCCAACAGCGAAGGCAACTTTTTGGTGTAAACTGACGTTGAGGGACGAAAGCGTGGGTAGCAAACAGG	3.61554587788007e-06	2	0.563064349	FALSE
TACGGAGGGTGCGAGCGTTAATCGGAATTACTGGGCGTAAAGCGCGCGTAGGTGGTTATTTAAGCGAGGTGTGAAATCCCCGGGCTCAACCTGGGAACTGCACTTCGAACTGGGTAGCTAGAGTACAAGAGAGGGTGGTGGAATTTCCAGTGTAGCGGTGAAATGCGTAGAGATTGGAAGGAACATCAGTGGCGAAGGCGGCCACCTGGATTGATACTGACGCTGAGGTGCGAAAGCGTGGGGAGCGAACAGG	3.39345095348493e-06	2	0.563064349	FALSE
AAATGGCCCTGGCACACTTTAATAGAATACATCATACAGGTTGTGAATTACACCTGTGCTTTTCCTGCAGTGACACATCAAAATGTCTGCTTTCATTAAAAAAAAAATACTTTAAGGTGACTGCTTACAATTCTACGACCTTGATGAACCAGTTCAGAAGAAATAGAAAAAGGTACTGTATGTGCCATTCTTGGCAATAAATGCTATGCCTCACTTTCTTTGTCATCCTTCTTTTCAAGCCAGAGAACCATCTGACTGAGCTGGTTCCATTAGAACTGCTTTAGCGTAGCGCCTCTGTCGGCGTTTAATAAAGTGCCTTTAATAGCTTGGTGCTCTGTGTCAGTTTGAAGGAAACCC	2.63390181755028e-06	2	0.563064349	FALSE
TACGGAGGGTGCAAGCGTTATCCGGAATCACTGGGTTTAAAGGGTGCGTAGGCGGCGTTGTAAGTCAGGAGTGAAAGCCCACGGCTCAACCGTGGAACTGCTTTTGATACTGCGATGCTTGAATGGGGACGAGGTCAGCGGAATGTGACATGTAGCGGTGAAATGCATAGATATGTCATAGAACACCAATTGCGAAGGCAGCTGACTAGACCTTTATTGACGCTGAGGCACGAAAGCGTGGGGAGCGAACAGG	1.02048562716199e-05	2	0.563064349	FALSE
GACGGGAGATGCAAGCGTTATTCGGAATCATTGGGCGTAAAGTGTCTGTAGGTGGCTTATTAAGTCTGCAGTTAAATACCGAAGCTTAACTTCGGACAGGCGGTAGAAACTAATAAGCTTGAGTGTGTTAGGGGCAGGGGGAATTCCCAGTGTAGCGGTGAAATGCGTAAAGATTGGGAGGAATACCAAAGGCGAAGGCACCCTGCTGGGCCAACACTGACACTCAAAGACGAAAGCTAGGGGAGCAAATGGG	1.65655079005205e-06	2	0.563064349	FALSE
CACGATCCAATTCAAGCCACTTCATCGCCAGCAAAATACGTTCCAGCGTCACCTACCAAAGCCTCATAAGAGGCTGAGGAGACATTACAACGTTCTAAAATGATCTTACCAACACAAGTCAGAATAGAGGGCACAAACCTCCAGAGGAGGACCTTTCATAAAGCACCTGTACAGCTGTAGGCATTTGTTGCTTCAGTTATTATAGCTGCTTTCATGTTGTCAGTATCAAT	1.39322231857099e-06	2	0.563064349	FALSE
TACGGAGGGTGCAAGCGTTATCCGGAATCACTGGGTTTAAAGGGTGCGTAGGTGGCATAATAAGTCAGAGGTGAAAGGCTGCAGCTTAACTGTGGAATTGCCTTTGAAACTGTAATGCTTGAATCGAGTTGAGGTAAGCGGAATGTGGCATGTAGCGGTGAAATGCATAGATATGCCATAGAACACCGATTGCGAAGGCAGCTTACTAGGCTTGTATTGACACTGAGGCACGAAAGCGTGGGGAGCGAACAGG	1.253655967442e-06	2	0.563064349	FALSE
TACGGAGGGAGCTAGCGTTGTTCGGAATTACTGGGCGTAAAGCGCGCGTAGGCGGCTTGGCAAGTTGGGGGTGAAATCCCGGAGCTTAACTCCGGAACTGCCTCCAAAACTGCTGAGCTAGAATCCTGGAGAGGTGAGCGGAATTCCTAGTGTAGAGGTGAAATTCGTAGATATTAGGAAGAACACCAGTGGCGAAGGCGGCTCACTGGACAGGTATTGACGCTGAGGTGCGAAAGCGTGGGGAGCAAACAGG	1.16218234363879e-06	2	0.563064349	FALSE
TACGAAAGGGGCAAGCATTGTTCGGAATTACTGGGCGTAAAGCGCGCGTAGGCGGCCTATCAAGCTAGGGGTGAAATCCCGGAGCTCAACTCCGGAACTGCCCTTAGAACTGGTAAGCTTGAGGATGTGAGAGGATAGTGGAATACCGAGTGTAGAGGTGAAATTCGTAGATATTCGGTGGAACACCAGTGGCGAAGGCGACTGTCTGGCACATTTCTGACGCTGAGGTGCGAAAGCGTGGGGAGCGAACAGG	5.06852946456867e-06	2	0.563064349	FALSE
TACGGAGGGTGCAAGCGTTATCCGGATTTACTGGGTTTAAAGGGTGCGCAGGCGGTAAGGTAAGTCAGTGGTGAAAGATTTCAGCTCAACTGGAAAACTGCCATTGATACTGCTTTACTTGAATATAGTAGAGGTGGGCGGAATACATCATGTAGCGGTGAAATGCTTAGATATGATGTAGAACACCAATTGCGAAGGCAGCTCACTAAACTATCATTGACGCTCAGGCACGAAAGCGTGGGGAGCGAACAGG	4.09369311798152e-06	2	0.563064349	FALSE
GACAGAGGGTGCAAGCGTTAATCGGAATAACTGGGCGTAAAGGGTGCGTAGGCGGATACCCAAGTCAGATGTGAAAGCCCCGGGCTCAACCTGGGAACGGCATTTGAAACTGGGTGTCTCGAGTAGAGAAGAGGAGAGTGGAATTTCAGGTGTAGCGGTGAAATGCGTAGATATCTGAAAGAACACCGGTGGCGAAGGCGGCTCTCTGGTCTCATACTGACGCTGAGGCACGAAAGCGTGGGGAGCGAACAGG	1.03854262555673e-05	2	0.563064349	FALSE
TACGGGGGATGCAAGCGTTATCCGGAATTATTGGGCGTAAAGCGTCCGTAGGCGGCTGTGTAAGTCTGCTGTTAAAGCGTGCGGCTTAACCGCATACCGGCAGTGGAAACTACATAGCTAGAGTGTGGTAGGGGTAGAGGGAATTCCCGGTGTAGCGGTGAAATGCGTAGATATCGGGAAGAACACCAGTGGCGAAAGCGCTCTGCTGGGCCACAACTGACGCTGATGGACGAAAGCTAGGGGAGCGAAAGGG	1.10196640175612e-06	2	0.563064349	FALSE
TACGGAGGGTGCAAGCGTTAATCGGAATTACTGGGCGTAAAGCGCGCGTAGGTGGTTTTGTAAGTTGGATGTGAAAGCCCTGGGCTCAACCTGGGAACTGCATTCAAAACTGCATCACTAGAGTATGGGAGAGGGAAGTGGAATTTCCGGTGTAGCGGTGAAATGCGTAGAGATCGGAAGGAACACCAATGGCGAAGGCAACTTCCTGGACCAATACTGACACTGAGGTGCGAAAGCGTGGGGAGCAAACAGG	5.64640459425645e-06	2	0.563064349	FALSE
TACGGAGGATCCAAGCGTTGTCCGGATTTATTGGGTTTAAAGGGTGCGTAGGCGGATTAATAAGTCAGTGGTGAAAGCCTGTAGCTCAACTACAGAATTGCCATTGAAACTGTTAATCTTGAGTCTGGTCGAGGTGGATGGAATATATCATGTAGCGGTGAAATGCTTAGATATGATATAGAACACCGATTGCGAAGGCAGTTCACTAGACCAGTACTGACGCTGAGGCACGAAAGCATGGGTATCGAACAGG	2.65681184871758e-06	2	0.563064349	FALSE
TACGGAGGATGCAAGCGTTATCCGGAATTATTGGGCGTAAAGAGTCTGTAGGTGGCACTTCAAGTCTACTGTCAAAGACCGAAGCTTAACTTCGGAAAGGCGGTGGAAACTGAAGAGCTAGAGTAAAGCAGGGGTAGAGGGAATTCCCAGTGTAGCGGTGAAATGCGTAGAGATTGGGAAGAACACCAGTGGCGAAGGCGCTCTGCTGGGCTTTAACTGACACTGAGAGACGAAAGCTAGGGTAGCGAAAGGG	2.67841446680928e-06	2	0.563064349	FALSE
TACGAAGGTCCCGAGCGTTATTCGGAATCACTGGGCGTAAAGAGTACGTAGGCGGTTTAGTAAGTCAGGTGTGAAATCCCGGGGCTCAACCTCGGAACTGCACTTGATACTGCTAAACTGGAGTAATGGAGAGGCAGGTGGAATTCTCGGTGTAGCAGTGAAATGCGTAGAGATCGAGAGGAAGACCAATGGCGAAGGCAGCCTGCTGGACATTTACTGACGCTGAGGTACGAAGGCTAGGGTAGCGAAAGGG	3.32387046167152e-06	2	0.563064349	FALSE
TACGGAGGGTGCAAGCGTTATTCGGAATGACTGGGCGTAAAGCGCACGCAGGTGGCTTATTAAGTCAGATGTGAAAGCCCCGGGCTCAACCTGGGAATTGCATTTGAAACTGGTCGGCTAGAGTATGTTAGAGGGAGGCGGAATTTCCAGTGTAGCAGTGAAATGCGTAGATATTGGAAGGAACACCGATGGCGAAGGCAGCCTTCTGGGACAATACTGACACTCATGTGCGAAAGCGTGGGGAGCAAACGGG	3.40259886430667e-06	2	0.563064349	FALSE
TACGGAGGGTGCAAGCGTTATCCGGAATCACTGGGTTTAAAGGGTCCGCAGGCGGTTTATTAAGTCAGTGGTGAAATGCTCGAGCTAAACTGGAGAGTTGCCATTGATACTGATAGACTTGAGTGTAGTGGAAGTGGGCGGAATGTGTCATGTAGCGGTGAAATGCGTAGATATGCCACAGAACGCCGATTGCGAAGGCAGCTCACTATACTATAACTGACGCTGATGGACGAAAGCGTGGGGAGCGAACAGG	4.2663153345016e-06	2	0.563064349	FALSE
TACGGAGGGTGCGAACGTTAATCGGAATTACTGGGCGTAAAGCGCGCGTAGGCGGTTTGTTAAGTGGGATGTGAAAGCCCCGGGCTCAACCTGGGAACTGCATTCCAAACTGGCAGGCTAGAGTATGGTAGAGGGAGGTAGAATTTCCTGTGTAGCGGTGAAATGCGTAGATATAGGAAGGAATACCGGTGGCGAAGGCGGCCTCCTGGACCAATACTGACGCTGAGGTGCGAAAGCGTGGGGAGCAAACAGG	2.96216114401286e-06	2	0.563064349	FALSE
CACGTAGGGGCCAAGCGTTATCCGGAATTACTGGGCGTAAAGGGCGTGCAGGCGGTTTAGAAAGTTGGATGTGAAAGCTCCCGGCTCAACTGGGAGAGGCCATTCAAAACTCCTAAACTAGAGGGCGATAGAGGAAAGTGGAATTCCCGGTGTAGCGGTGAAATGCGTAGATATCGGGAGGAACACCAGTGGCGAAGGCGGCTTTCTGGGTCGACCCTGACGCTGAGACGCGACAGCTAGGGGAGAGAACGGG	2.43032424153908e-06	2	0.563064349	FALSE
TACGGAGGATGCAAGCGTTATCCGGAATGATTGGGCGTAAAGCGTCCGTAGGTGGTTTTGTGTGTCTGCTGTTAAAGCGTGCGGCTCAACCGCATAATGGCGGTGGAAACTACAAGACTAGAGTACGTTCGGGGCAGGGGGAATTCCCAGTGTAGCGGTGAAATGCGTAGAGATTGGGAAGAACACCGGTGGCGAAAGCGCCCTGCTAGGCCGTAACTGACACTGAGGGACGAAAGCTAGGGGAGCGAATGGG	2.4978896486147e-06	2	0.563064349	FALSE
TACGGAGGGTGCAAGCGTTATCCGGATTCACTGGGTTTAAAGGGTGCGCAGGCGGATTAGTAAGTCAGTGGTGAAAGCTCATGGCTCAACCATGGAATTGCCATTGAAACTACTAGTCTTGAGTGCAGTTGATGTGGGCGGAATATAGCATGTAGCGGTGAAATGCGCAGATATGCTATAGAACACCGATTGCGAAGGCAGCTCACAAAACTGTTACTGACGCTGAGGCACGAAAGCGTGGGGAGCGAACAGG	2.35805735339067e-06	2	0.563064349	FALSE
TACGGAGGGTGCAAGCGTTATCCGGATTTATTGGGTTTAAAGGGTTCGTAGGCGGGAAATTAAGTCAGTGGTGAAAGCCTGTGGCTCAACCATAGAATTGCCATTGATACTGATTTTCTTGAATATAAATGAAGTGGGCGGAATGTGTCATGTAGCGGTGAAATGCATAGATATGACACAGAACACCGATTGCGAAGGCAGCTCACTAAACTATTATTGACGCTGAGGAACGAAAGCGTGGGGAGCGAACAGG	4.76081222540536e-06	2	0.563064349	FALSE
TACGAGAGGGGCAAGTGTTATTCGGAATGACTAGGCGTAAAGCGCACATAGACTGTTTTTTAAGTTGAAATTTAAAGTAGGAAGCTTAACTTCTAAATTGGTTTCAATACTAATAAACTAGAGTAAGTATAGAGGATAGTGGAATTTTTAATAAAGAGTTGAAATTCGTCGACATTAGAAGGAAGGCCAATGGCGAAGGCAACTATCTAGTTCTTAACTGACGTTGTTGTGCGAAAGCATGGGTAGCAAACAGG	1.80458015171669e-06	2	0.563064349	FALSE
CACGAACCGTCCAAACGTTATTCGGAATCATTGGGCTTAAAGGGTGCGTAGGCGGCCTATTAAGTCGGGTGTGAAATCCTTCGGCTCAACCGAAGAATTGCGCCCGATACTGGTAGGCTTGAGGGAGACAGGGGTGAACGGAACTGATGGTGGAGCGGTGAAATGCGTTGATATCATCAGGAACACCGGTGGCGAAAGCGGTTCACTGGGTCTCTTCTGACGCTGAGGCACGAAAGCTAGGGTAGCGAACGGG	2.6510168807008e-06	2	0.563064349	FALSE
TACGGAGGGTGCAAGCGTTATCCGGAATCATTGGGTTTAAAGGGTTCGTAGGCGGGGCGCTAAGTCAGTGGTGAAATGCAGGGGCTCAACTCCGGCACTGCCATTGATACTGGCGTTCTTGAATGGCCGTGACGTGGCTGGAATATGTAGTGTAGCGGTGAAATGCTTAGATATTACATGGAACACCGATTGCGAAGGCAGGTCACGAACGGTTTATTGACGCTGAGGGACGAAAGCGTGGGTAGCGAACAGG	8.11129199865089e-06	2	0.563064349	FALSE
TACGGAGGATGCAAGCGTTATCCGGAATCATTGGGCGTAAAGCGTCCGCAGGTGGTCAGTCAAGTCTGCTGTTAAAGACAGAAGCTCAACTTCTGAATGGCGGTGGAAACTGGCTGACTAGAGTATGGTAGGGGTTGAGGGAATTCCCAGTGTAGCGGTGAAATGCGTAGATATTGGGAAGAACACCAGTGGCGAAGGCGCTCAACTGGGCCATAACTGACACTCAGGGACGAAAGCTAGGGTAGCGAAAGGG	3.26496416981732e-06	2	0.563064349	FALSE
TACGTAGGGTGCTAGCGTTGTTCGGAATTATTGGGCGTAAAGCGCGTGTAGGTGGCTTGTTAAGTCGGGTGTGAAATCCCTGGGCTCAACCCAGGAAGTGCATCCGAAACTAGCTCGCTAGAGGACAGCAGAGGGAGGTGGAATTCCTAGTGTAGAGGTGAAATTCGTAGATATTAGGAGGAATACCGGTGGCGAAGGCGGCCTCCTGGACTGTTCCTGACACTGAGACGCGAAAGCGTGGGTAGCAAACAGG	2.3291164737569e-06	2	0.563064349	FALSE
TACGGAGGGTGCAAGCGTTATCCGGAATTATTGGGTTTAAAGGGTGTGTAGGCGGGCAATTAAGTCAGAGGTGAAATATCATAGCTTAACTATGGTGCTGCCTTTGATACTGGTTGTCTTGAGTTTTGTAGAGGTAGGTGGAATTTATAATGTAGCGGTGAAATGCATAGATATTATAAAGAACTCCGATTGCGAAGGCAACTTACTGGACAGAAACTGACGCTGATGCACGAAAGTGTGGGTAGCGAACAGG	2.97199294272e-06	2	0.563064349	FALSE
TACGTAGGTCACAAGCGTTAATCGGATTTATTGGGCGTAAAGGGTCCGCAGGGGGTGTATCAAGTCAGGTGTGAAATCCTATGGCTCAACCATAGAAGTGCACTTGAAACTGATACACTAGAGTATCGGAGGGGAGAGCAGAATTTCTGGTGTAGCGGTGGAATGCTTAGATATCAGAAGGAATACCAATAGCGAAGGCAGCTCTCTGGACGATTACTGACCCTCATGGACGAAAGCGTGGGTAGCAAACAGG	1.65222313563373e-06	2	0.563064349	FALSE
TACGGGGGGTGCGAGCGTTATCCGGAATTACTGGGTTTAAAGGGTGCGTAGGCGGCCGCGTAAGTCTGTGGTGAAAGGCCAGGGCTCAACCTTGGGACTGCCTCGGATACTGCGCGGCTTGAGTTGGGATGAGGTCGGCGGAATGCGGCATGTAGCGGTGAAATGCATAGATATGCCGTAGAACACCGATTGCGAAGGCAGCTGACTGGACCCTGACTGACGCTGAGGCACGAAAGCGTGGGGAGCGAACGGG	3.49887854510073e-06	2	0.563064349	FALSE
TACGGAGGGTGCAAACGTTGCTCGGAATCATTGGGCGTAAAGCGTACGTAGGCGGCCTGTTAAGTCTGATGTGAAAGCCCGGGGCTCAACCTCGGAAAGCCATTGGAAACTGGCAGGCTTGAGACTAGGAGGGGCAAGTGGAATTTCTGGTGTAGGAGTGAAATCCGTAGAGATCAGAAGGAACACCGGTGGCGAAGGCGACTTGCTGGACTAGTTCTGACGCTGATGTACGAAAGCATGGGGAGCAAACAGG	2.16893177806013e-06	2	0.563064349	FALSE
TACGGGGGGTGCAAGCGTTACTCGGAATCACTGGGCGTAAAGAGCATGTAGGCGGGTTAGTAAGTTGGAAGTGAAATCCTGTGGCTTAACCATAGAACTGCTTCCAAAACTGCTTACCTAGAATGTGGGAGAGGTAGATGGAATTTCTGGTGTAGGGGTAAAATCCGTAGAGATCAGAAGGAATACCGATTGCGAAGGCGATTTACTAGAACACAATTGACGCTGAGATGCGAAAGCGTGGGGAGCAAACAGG	4.44180495953182e-06	2	0.563064349	FALSE
TACGGAGGGTCCGAACGTTAATCGGAATTACTGGGCGTAAAGCGCGCGTAGGCGGTTTGCTAAGTGAGGTGTGAAAGCCCCGGGCTCAACCTGGGAACTGCATTTCAAACTGGCAGGCTAGAGTTCAGTAGAGGGAGGTGGAATTTCCTGTGTAGCGGTGAAATGCGTAGATATAGGAAGGAACACCAGTGGCGAAGGCGGCCTCCTGGACTGAAACTGACGCTGAGGTGCGAAAGCGTGGGGAGCAAACAGG	2.73131176042754e-06	2	0.563064349	FALSE
TACGGAGGGTGCAAGCGTTGTCCGGATTCATTGGGTTTAAAGGGTGCGTAGGCGGGAGCCTAAGTCAGTGGTGAAATCCAGCGGCTCAACCGTTGAACTGCCATTGATACTGGGTTTCTTGAATGCGTCCGAGGTGGTTAGAATGCGTAGTGTAGCGGTGAAATGCTTAGATATTACGCAGAATACCGATTGCGAAGGCAGACCACTGGGACGTGATTGACGCTGAGGCACGAAAGCGTGGGTAGCGAACAGG	4.98658023430323e-06	2	0.563064349	FALSE
TACGAGGGGGGCAAGTGTTATTCCCATTAACTGGGCGTAAAGCGCTTCTAGGCGGTATAGGCTTGTTATAAGTGAAATCTCAGAAGAAACCATCTGAAAGGTCTTTTAAAACAACTATACTTGAGTAAGTAAAGGATGGTGTTACGTCGAAAGTAGGAGTAACTGCCTTAAAGATTCGGCGGAGTTCCGTAAGTGAAGACGACTATCCGTACCATACTGACGCTGAAGAGCGAAAGCGTGGGGAGCAAACAGG	2.78274049833461e-06	2	0.563064349	FALSE
TACGAAGGGGGCTAGCGTTGTTCGGAATTACTGGGCGTAAAGCGCGCGTAGGCGGATATTTAAGTCAGGGGTGAAATCCCGAGGCTCAACCTCGGAACTGCCTTTGATACTGGATATCTTGAGTCCGGAAGAGGTGAGTGGAATTCCTAGTGTAGAGGTGAAATTCGTAGATATTAGGAAGAATATCAGTGGCGAAGGCGGCTCACTGGTCCGGTACTGACGCTGAGGTGCGAAAGCGTGGGGAGCAAACAGG	6.5350927475002e-06	2	0.563064349	FALSE
TACGTAGGGGGCAAGCGTTGTCCGGAATCATTGGGCGTAAAGAGCTCGTAGGCGGCTCAGTAAGTCGATCGTGAAAGACCGGGGCTCAACCCCGGGGCGTCGGTCGATACTGCTGTGGCTTGAGTCCGGTAGAGGAAGATGGAATTCCCGGTGTAGCGGTGAAATGCGCAGATATCGGGAGGAACACCAGTAGCGAAGGCGGTCTTCTGGGCCGGAACTGACGCTGAGGAGCGAAAGCGTGGGTAGCAAACAGG	2.43280023226864e-06	2	0.563064349	FALSE
TACGAAGGGGGCTAGCGTTGTTCGGAATTACTGGGCGTAAAGAGTTCGTAGGCGGGTTATTAAGCCAGATGTGAAATCCCGGGGCTCAACCCCGGAACTGCATTTGGAACTGGTAACCTAGAGACTAGGAGAGGTCAGTGGAATACCGAGTGGAGAGGTGAAATTCGCAGATATTCGGTGGAACACCAGTGGCGAAGGCGACTGACTGGACTAGTACTGACGCTGAGGAACGAAAGTGTGGGGAGCAAACAGG	3.5736003083216e-06	2	0.563064349	FALSE
TACGGAGGGTGCAAGCGTTAATCGGAATTACTGGGCGTAAAGCGTGCGTAGGCGGTTTTGTAAGTCAGTGGTGAAATCCCCGTGCTCAACATGGGAACTGCCATTGAAACTACTAGACTAGAGTGCGTGAGAGGTTAGTGGAATTCCTAGTGTAGGAGTGAAATCCGTAGATATTAGGAGGAACATCAGTGGCGAAGGCGACTAACTGGCACGTAACTGACGCTGAGGTACGAAAGCGTGGGGATCAAACAGG	1.80907770050566e-06	2	0.563064349	FALSE
TACGGAGGGTGCGAGCGTTGTCCGGAATTATTGGGTTTAAAGGGTGCGTAGGCGGCTATATAAGTCAGAGGTGAAATCCCAGGGCTCAACCTTGGAACTGCCTTTGATACTGTATAGCTTGAGTATACTAGAGGTAGGCGGAATTGATGGTGTAGCGGTGAAATGCATAGATATCATCAAGAACTCCGATAGCGAAGGCAGCTTACTGGAGTATAACTGACGCTGAGGCACGAAAGTGTGGGTATCGAACAGG	1.20331650733574e-06	2	0.563064349	FALSE
TACGGAGGGGGCTAGCGTTGTTCGGAATTACTGGGCGTAAAGCGCACGTAGGCGGTTTGGATAGTTGGGTGTGAAAGCCCGGGGCTCAACCCCGGAACTGCACTCAAAACTTCCAGGCTAGAGATCTGGAGAGGTGGGCGGAATTCCGAGTGTAGAGGTGAAATTCGTAGATATTCGGAAGAACACCGGTTGCGAAGGCGGCTCACTGGCCAGAGTCTGACGCTGAGGTGCGAAAGCGTGGGGAGCAAACAGG	2.85367117133882e-06	2	0.563064349	FALSE
TACGAAGGTCCCGAGCGTTATTCGGAATCACTGGGCGTAAAGGGAGCGTAGGCGGCGTGGTAAGTCAGATGTGAAAGCCCGAGGCTCAACCTCGGAACTGCATTCGATACTGCCATGCTAGAGTAATGGAGAGGTAACTGGAATTCTCGGTGTAGCAGTGAAATGCGTGGATATCGAGAGGAAGACCAATGGCGAAGGCAGGTTACTGGACATTTACTGACGCTGAGGCTCGAAGGCTAGGGTAGCGAAAGGG	5.79429357668967e-06	2	0.563064349	FALSE
TACGGAGGGTGCAAGCGTTATCCGGAATTACTGGGTTTAAAGGGTGCGTAGGCGGCCCAGCCAGTCAGAGGTGAAAGCCCACGGCTTAACTGTGGAATTGCCTTTGATACTGTTGGGCTTGAATCGGGCTGAGGTATGCGGAATGTGGCATGTAGCGGTGAAATGCATAGATATGCCATAGAACACCGATTGCGAAGGCAGCATACTAGACCTAGATTGACGCTGAGGCACGAAAGCGTGGGGAGCGAACAGG	5.49038811697223e-06	2	0.563064349	FALSE
TACGAAGGGGGCGAGCGTTATCCGGAATGATTGGGCGTAAAGAGTTCGTAGGCGGTATTTGTTGTTATATGTAAAATCCTAAATTTATTGTTTAGACCTGCATATAATACTCTTTTACTTGAGTATAGTAGAGGATAACAGAATTTCATACATAGGGTTAAAATCCAATTATTTATGAAGGAATGTCGATGGCGAAAGCAGTTATCTGGGCTATTTACTGACGCTGAGGAACGAAAGCATAGGGAGCAAACAGG	3.87606393369053e-06	2	0.563064349	FALSE
TACGGAGGGGGCAAGCGTTATTCGGAATTATTGGGCGTAAAGGGCGCGTAGGCGGTCTTTTAAGTCAGTGGTGAAATCCCTCGGCTCAACCGAGGAACTGCCTCTGAAACTGAAAGACTTGAGACCGGGAGAGGGTGGTGGAATTCCTAGTGTAGCGGTGAAATGCGTAGATATTAGGAGGAACACCGGTGGCGAAGGCGGCCACCTGGACCGGATCTGACGCTGAGGCGCGAAAGTGTGGGGAGCAAACAGG	1.14093743624116e-06	2	0.563064349	FALSE
TACGGAGGGTGCAAGCGTTATCCGGAATCACTGGGTTTAAAGGGTGCGTAGGCGGCGCGTTAAGTCAGAGGTGAAAGCTCACCGCTCAACGGTGGAATTGCCTTTGATACTGGCGTGCTCGGATCGGCACGAGGCAGGCGGAACGTGGCATGTAGCGGTGAAATGCATAGATATGCCACAGAACACCGATTGCGTAGGCAGCCTGCCAGAGCCGTATCGACGCTGAGGCACGAAAGCGTGGGGAGCGAACAGG	1.33218405552983e-06	2	0.563064349	FALSE
TACGGAGGGGGCTAGCGTTATTCGGAATTACTGGGCGTAAAGGGCACGTAGGCGGCCTCGCAAGTCAAAGGTGAAATCCCTCGGCTCAACCGAGGAACTGCCTTTGAAACTGCTTGGCTAGAGGCTGGGAGGGGGCAGTGGAATTCCCGGTGTAGCGGTGAAATGCGTAGATATCGGGAGGAACACCAGTGGCGAAGGCGGCTGCCTGGACCAGTTCTGACGCTGAGGTGCGAAAGCGTGGGGAGCAAACAGG	3.52787934989877e-06	2	0.563064349	FALSE
TACGGAGGGTGCAAGCGTTAATCGGAATTACTGGGCGTAAAGCGCGCGTAGGCGGTTTGTTAAGCTAGTTGTGAAAGCCCAGGGCTCAACCTTGGAATTGCAATTAGAACTGGCAAGCTAGAGTGCAGCAGAGGATAGTGGAATTTCTAGTGTAGCGGTGAAATGCGTAGATATTAGAAGGAACACCAGTGGCGAAGGCGACTGTCTGGGCTGACACTGACGCTGAGGTGCGAAAGCGTGGGGAGCAAACAGG	4.10191579124879e-06	2	0.563064349	FALSE
TACGGAGGATCCAAGCGTTATCCGGAATCATTGGGTTTAAAGGGTCCGTAGGCGGGTCTATAAGTCAGTGGTGAAAGTTTGCGGCTCAACCGTAAAATTGCCATTGATACTGTAGATCTTGAATGATTGTGAAGTGGTTAGAATATGTAGTGTAGCGGTGAAATGCATAGATATTACATAGAATACCGATTGCGAAGGCAGATCACTAACAATGTATTGACGCTAAGGGACGAAAGCGTGGGTAGCGAACAGG	2.8502516845415e-06	2	0.563064349	FALSE
TACGAAGGGGACTAGCGTTGTTCGGAATCACTGGGCGTAAAGCGCAAGTAGGTGGATATATAAGTCAGATGTGAAATCCTTAGTCTTAAGCTAAGCAAGTCATTTGAAACTGTATATCTAGAGTACAGAAGAGGATAGTGGAATTCCAAGTGTAGAGGTGAAATTCGTAGATATTTGGAGGAACACCAGTAGCGAAGGCGTCTATCTGGTCTGTAACTGACACTGAGTTGCGAAAGTATGGGTAGCAAACAGG	2.93188240929876e-06	2	0.563064349	FALSE
GACGGAGGGTGCAAACGTTGTTCGGAATCACTGGGCATAAAGAGCATGTAGGCTGTCTAGTCAGTCGGATGTGAAAGCCCGCGGCTCAACCGCGGAACTGCATCCGATACTGCTAGACTCGAGGATGGTTGGGGTGAGTGGAACTCCTGGTGGAGCGGTGAAATGCGTAGATATCAGGAGGAACACCGGTGGCGAAGGCGACTCACTGGACCATATCTGACGCTGAGATGCGAAAGCTAGGGGAGCGAACGGG	3.96520430567703e-06	2	0.563064349	FALSE
TACGGAGGGTGCAAGCGTTGTCCGGATTTATTGGGTTTAAAGGGTGCGTAGGCGGCCCGTTAAGTCAGGGGTGAAATCCCACAGCTCAACTGTGGAACTGCCCTTGATACTGGCAGGCTTGAGTACAGACGAGGTAGGCGGAATTTATGGTGTAGCGGTGAAATGCATAGATACCATAAAGAACACCGATAGCGAAGGCAGCTTACTGGACTGTAACTGACGCTGATGCACGAAAGCGTGGGTAGCGAACAGG	3.85321359561098e-06	2	0.563064349	FALSE
CACGTACTGTGCGAACGTTATTCGGAATCACTGGGCTTAAAGGGTGCGTAGGCGGTTAATCAAGTCAGATGTGAAATGCCTGAGCTCAACTGAGGCACGGCGTTTGAAACTGGTTAACTTGAGGATTCCAGGGGTATGCGGAACTGCCAGTGGAGCGGTGAAATGCGTTGATATTGGCAGGAACACCAGTGGCGAAGGCGGCATACTGGGGGATCACTGACGCTGAGGCACGAAAGCCAGGGTAGCGAACGGG	3.80491089320701e-06	2	0.563064349	FALSE
TACGAACTGTGCGAACGTTATTCGGAATCACTGGGCTTAAAGGGTGCGTAGGCGGCAATGTAAGTGGGGTGTGAAATCCCTCGGCTCAACCGAGGAACTGCGCTCCAAACTACATAGCTTGAGGGAGACAGAGGTGAGCGGAACTGATGGTGGAGCGGTGAAATGCGTTGATATCATCAGGAACACCGGTGGCGAAAGCGGCTCACTGGGTCTCTTCTGACGCTGAGGCACGAAAGCTAGGGGAGCGAACGGG	3.1412230719777e-06	2	0.563064349	FALSE
GACAGAGGGTGCAAACGTTGTTCGGAATCACTGGGCGTAAAGCGCGTGTAGGCGGCTTTGCAAGTCGGGTGTGAAATCCCAGGGCTCAACCCTGGAAGTGCACTCGAAACTGCATCGCTAGAGTTCTGGAGAGGAAGGCGGAATACTTGGTGTAGAGGTGAAATTCGTAGATATCAAGTAGAACACCGGTGGCGAAGGCGGCCTTCTGGACAGTGACTGACGCTGAGACGCGAAAGCGTGGGGAGCAAACAGG	3.9852966020543e-06	2	0.563064349	FALSE
TACGGAGGGTGCGAGCGTTGTCCGGAATTATTGGGTTTAAAGGGTGCGTAGGCGGTTTTTTAAGTCAGAGGTGAAATCCCACAGCTTAACTGTGGAACTGCCTTTGATACTGGAAGACTTGAGTATAGTAGAGGTAGGCGGAATTGAAGGTGTAGCGGTGAAATGCATAGATATCTTCAAGAACACCGATTGCGTAGGCAGCTTACTGGACTATAACTGACGCTGAGGCACGAAAGCATGGGTAGCGAACAGG	3.74961449488387e-06	2	0.563064349	FALSE
GACGGAGGATGCAAGCGTTATCCGGAATTATTGGGCGTAAAGCGTCCGTAGGCGGTTTAACAAGTCAGTTGTTAAAGACCGGGGCTCAACCCTGGGCGGGCACCTGAAACTGTTAGACTTGAGTATGGTAGGGGTAGAGGGAATTCCTAGTGTAGCGGTGAAATGCGTAGATATTAGGAAGAACACCAGTGGCGAAGGCGCTCTACTGGGCCAAAACTGACGCTGATGGACGAAAGCTAGGGGAGCGAAAGGG	1.98710489805064e-06	2	0.563064349	FALSE
TACGAAGGGTGCAAACGTTGCTCGGAATTATTGGGCGTAAAGCGCACGTAGGCGGTTACGCAAGTCGGATGTGAAAGCTCTTGGCTTAACCAAGAAAGTGCATTCGAAACTGCGTAGCTAGAGTATGGAAGAGGGTCATGGAATTCCCGGTGTAGAGGTGAAATTCGTAGATATCGGGAGGAACACCAGTAGCGAAGGCGGTGACCTGGGCCAACACTGACGCTGAGGTGCGAAAGCGTGGGGAGCAAACAGG	4.14624776066386e-06	2	0.563064349	FALSE
TACGGAGGGTACAAGCGTTATCCGGATTCATTGGGTTTAAAGGGTCCGTAGGCGGATTGATAAGTCAGTGGTGAAAGCCTACAGCTCAACTGTAGAATTGCCATTGATACTGTCAGTCTTGAGTGAGGTTGCAGCAGCTGGAATATGTGGTGTAGCGGTGAAATGCATAGATATCACATAGAACACCGATTGCGAAGGCAGGTTGCTAAGCCTTAACTGACGCTGAGGGACGAAAGCGTGGGGAGCGAACAGG	5.90992404292956e-06	2	0.563064349	FALSE
TACGTAAGGACCGAGCGTTGTCCGGAATCATTGGGCGTAAAGGGTACGTAGGCGGGTCATTAAGTTAGAAGTCAAAGGCTATAGCTCAACTATAGTAAGCTTCTAAAACTGGAGACCTTGAGTAATGGAAGGGAAAGTGGAATTCCTAGTGTAGCGGTGGAATGCGCAGATATTAGGAGGAATACCGGTGGCGAAGGCGACTTTCTGGCCATTAACTGACGCTGAGGTACGAAAGCGTGGGTAGCAAACAGG	4.57363110727817e-06	2	0.563064349	FALSE
TACAGAGGGCTCAAGCGTTAATCGGTGTCACTGGGCTTAAAGGGTGCGTAGGCGGGCCTGTAAGTGTCTTGTGAAATCCCACGGCTCAACCGTGGAATTGCTTGGCATACTGCAGGCCTTGAGGTCGGTAGGGGCTGCCGGAACTCTAGGTGTAGCGGTGAAATGCGTAGATATCTAGAGGAACGCCAAAGGTGAAGACAGGCAGCTGGGCCGAATCTGACGCTGAGGCACGAAAGCGTGGGTAGCGAACGGG	1.38723269340857e-06	2	0.563064349	FALSE
TACGGAGGGGGCTAGCGTTGTTCGGATTTACTGGGCGTAAAGCGCGCGTAGGCGGCCTGGATAGTTGGGAGTGAAAGCCCGGGGCTCAACCCCGGAACTGCTCTCAAAACTTCCAAGCTAGAGATCTGGAGAGGAGGGTGGAATTCCAAGTGTAGAGGTGAAATTCGTAGATATTTGGAAGAACACCAGTGGCGAAGGCGACTCTCTGGCCAGATACTGACGCTGAGGTGCGAAAGCGTGGGGAGCAAACAGG	1.08250788190106e-06	2	0.563064349	FALSE
TACGGAGGGTGCAAGCGTTAATCGGAATCACTGGGCGTAAAGGGCGCGTAGGCGGTTCGGTAAGTCGGGTGTGAAAGCCCCGGGCTCAACCCGGGAACTGCATTCGATACTGTCGAGCTTGAGTGTGGTAGAGGAAAGCGGAATTCCCGGTGTAGCGGTGAAATGCGTAGATATCGGGAAGAACACCAGTGGCGAAGGCGGCTTTCTGGACCAACACTGACGCTGAGGCGCGAAAGCGTGGGGAGCAAACAGG	2.16893892014227e-06	2	0.563064349	FALSE
GACGTAGGGAGCAAGCGTTGCCCGGAATTACTGGGCGTAAAGAGCTCGTAGGCGGGGGCGTGCGTCTGAGAGGAAATCTCAAGGCTTAACCTTGGGGCTGTCTCAGATACGGCGCTTCTTGAGGATGTGAGAGGAAAGTGGAATTTCCGGTGTAGCGGTGAAATGCGTAGATATCGGAAGGAACACCAGTGGCGAAGGCGACTTTCTGGCACATTCCTGACGCTGAGGAGCGAAAGCGTGGGTAGCGAACGGG	1.77971588016684e-06	2	0.563064349	FALSE
TACGTATGGTGCAAGCGTTGTTCGGATTTACTGGGCGTAAAGAGCGCGCAGGCGGATTGTTAAGTCGGGTGTGAAATCTCCGGGCTCAACCCGGAGGCTGCATCCGAAACTGGCAATCTGGAGTCCTGGAGAGGCAGACGGAATACTTGGTGTAGCGGTGAAATGCGTAGATATCAAGTGGAACACCGATGGCGAAGGCAGTCTGCTGGACAGTGACTGACGCTGAGGCGCGAAAGCGTGGGGAGCAAACAGG	3.05569494800473e-06	2	0.563064349	FALSE
TACGGAGGGTGCAAGCGTTAATCGGAATTACTGGGCGTAAAGCGTGCGTAGGCGGTTTTTTAAGTCAGCTGTGAAATCCCCGGGCTTAACCTGGGACGTGCAGCTGATACTGGAAGACTCGAGTGTGGAAGAGGGTAGTGGAATTCCGGGTGTAGCGGTGAAATGCGTAGATATCCGGAGGAACACCGGTGGCGAAGGCGGCTACCTGGTCCACAACTGACGCTGAGGTACGAAAGCGTGGGTAGCGAACAGG	1.60681502603008e-06	2	0.563064349	FALSE
TACGGAGGATCCGAGCGTTATCCGGATTTATTGGGTTTAAAGGGTGCGTAGGTGGCTTTATAAGTCAGTGGTTAAAGGCGGTAGCTCAACTATCGAAATGCCATTGAAACTGTAGAGCTAGAGAGTGGTTGCAGTAGGCGGAATGTGTAGTGTAGCGGTGAAATGCTTAGATATTACACAGAACACCGATTGCGAAGGCAGCTTACTAAGCCATATCTGACACTGATGCACGAAAGCGTGGGGATCAAACAGG	4.21240753057e-06	2	0.563064349	FALSE
TACGGAGGGTCCAAGCGTTATCCGGAATCATTGGGTTTAAAGGGTGCGCAGGCGGTTTTGTAAGTCAGTGGTGAAATCCCGTAGCTCAACTACGGAACTGCCATTGATACTGCAAAACTTGAATACAGTTGAAGTAGGCGGAATGTGTAGTGTAGCGGTGAAATGCTTAGATATTACACAGAACACCGATAGCGAAGGCAGCTTACTAAACTGAGATTGACGCTCATGCACGAAAGCGTGGGGAGCGAACAGG	2.16073707062953e-06	2	0.563064349	FALSE
TACGGAGGGGACTAGCGTTGTTCGGAATTACTGGGCGTAAAGCGCGCGTAGGCGGACCAGAAAGTTGGGGGTGAAATCCCGGGGCTCAACCCCGGAACTGCCTTCAAAACTCCTGGTCTTGAGTTCGAGAGAGGTGAGTGGAATTCCGAGTGTAGAGGTGAAATTCGTAGATATTCGGAGGAACACCAGTGGCGAAGGCGGCTCACTGGCTCGATACTGACGCTGAGGTGCGAAAGCGTGGGGAGCAAACAGG	3.20311272964249e-06	2	0.563064349	FALSE
TACGGGGGATGCAAGCGTTATCCGGAATTATTGGGCGTAAAGCGCCTGCAGGCTGTTTGGTAAGTCTGGGGTCAAATGCCACGGCTTAACCCTGGGAAGGCAACAGGAACTGCCAAACTGGAGGGTGGTAGGGGTAGAGGGAACTCCTAGTGTAGCGGTAAAATGCGTAGATATTAGGAAGAACACCGGCGGCGAAGGCGCTCTACTGGACCATTACTGACGCTCAGAGGCGAAAGCTAGGGGAGCGAGAGGG	3.38041565508385e-06	2	0.563064349	FALSE
AACGTAGGGGGCGAGCGTTATCCGGATTTACTGGGCGTAAAGAGCACGTAGGCGGCTTGATAAGTTGGATGTGAAAGCTCCCGGCTCAACTGGGAGAGGTCATTCAAAACTGTCAAGATAGAGTCTGAAAGAGGAGAGTAGAATTCCCGGTGTAGTGGTGGAATGCGTAGATATCGGGAGGAATACCAGTGGCGAAAGCGGCTCTCTGGTTCAGAACTGACGCTGAGGTGCGAAAGCGTGGGTAGCGAACGGG	2.40899575647515e-06	2	0.563064349	FALSE
[truncated: 24,958 more rows]
