# Supplementary material for: Host matters: coral reef fish species show distinct skin microbiome responses to upwelling-driven environmental changes
Source: BMC Microbiol. 2026 Apr 21;26:527. doi: 10.1186/s12866-026-05036-1 (PMC13238074; doi:10.1186/s12866-026-05036-1)
Supplement: Supplementary file 2 — Supplementary Material 2. Contaminant detection with decontam. [file 12866_2026_5036_MOESM2_ESM.zip › Supp_file_S2_Water_ROHR_08_contamdf.prev.csv]

raw_sequence	freq	prev	p.prev	contaminant
TACGTAGGTGGCAAGCGTTGTCCGGATTTATTGGGCGTAAAGGGAGCGCAGGTGGTTTCTTAAGTCTGATGTGAAAGCCCACGGCTTAACCGTGGAGGGTCATTGGAAACTGGGAAACTTGAGTACAGAAGAGGAATGTGGAACTCCATGTGTAGCGGTGGAATGCGTAGATATATGGAAGAACACCAGTGGCGAAGGCGACATTCTGGTCTGTTACTGACACTGAGGCTCGAAAGCGTGGGGAGCAAACAGG	0.013004894	4	0.000235272	TRUE
TACGGAGGGCGCGAGCGTTACCCGGATTCACTGGGCGTAAAGGGCGTGTAGGCGGCCTGGGGCGTCCCATGTGAAAGACCACGGCTCAACCGTGGGGGAGCGTGGGATACGCTCAGGCTAGACGGTGGGAGAGGGTGGTGGAATTCCCGGAGTAGCGGTGAAATGCGCAGATACCGGGAGGAACGCCGATGGCGAAGGCAGCCACCTGGTCCACCCGTGACGCTGAGGCGCGAAAGCGTGGGGAGCAAACCGG	0.011263976	4	0.000235272	TRUE
TACGTAGGGGGCGAGCGTTGTCCGGAATTATTGGGCGTAAAGCGCGCGCAGGCGGTCTCTTAAGTCTGATGTGAAAGCCCACGGCTCAACCGTGGAGGGTCATTGGAAACTGGGGGACTTGAGGGCAGGAGAGGAGAGCGGAATTCCACGTGTAGCGGTGAAATGCGTAGAGATGTGGAGGAACACCAGTGGCGAAGGCGGCTCTCTGGCCTGCACCTGACGCTGAGGCGCGAAAGCGTGGGGAGCAAACAGG	0.017764596	5	0.001141069	TRUE
TACGTAGGGGGCGAGCGTTGTCCGGAATTATTGGGCGTAAAGCGCGCGCAGGCGGTCCCTTAAGTCTGATGTGAAAGCCCACGGCTCAACCGTGGAGGGTCATTGGAAACTGGGGGACTTGAGTGCAGAAGAGGAGAGCGGAATTCCACGTGTAGCGGTGAAATGCGTAGAGATGTGGAGGAACACCAGTGGCGAAGGCGGCTCTCTGGTCTGTAACTGACGCTGAGGCGCGAAAGCGTGGGGAGCAAACAGG	0.006804947	5	0.001141069	TRUE
TACGTAGGGTGCGAGCGTTAATCGGAATTACTGGGCGTAAAGCGTGCGCAGGCGGTTTGCTAAGACCGATGTGAAATCCCCGGGCTCAACCTGGGAACTGCATTGGTGACTGGCAGGCTAGAGTATGGCAGAGGGGGGTAGAATTCCACGTGTAGCAGTGAAATGCGTAGAGATGTGGAGGAATACCGATGGCGAAGGCAGCCCCCTGGGCCAATACTGACGCTCATGCACGAAAGCGTGGGGAGCAAACAGG	0.011129783	2	0.018115942	TRUE
TACGTAGGGGGCGAGCGTTGTCCGGAATTACTGGGCGTAAAGAGCACGTAGGCGGCTATATAAGTCAGGTGTGAAAAACCTGGGCTTAACCGAGGGTATGCATCTGAAACTATATAGCTTGAGTCAAGGAGAGGAGAGCGGAATTCCTGGTGTAGCGGTGAAATGCGTAGAGATCAGGAAGAATACCAGTGGCGAAAGCGGCTCTCTGGACTTGAACTGACGCTGAGGTGCGAAAGCGTGGGGAGCAAACAGG	0.008633457	2	0.018115942	TRUE
TACGTAGGTGGCAAGCGTTGTCCGGAATTATTGGGCGTAAAGCGCGCGCAGGCGGTTCCTTAAGTCTGATGTGAAAGCCCACGGCTCAACCGTGGAGGGTCATTGGAAACTGGGGGACTTGAGTGCAGAAGAGGAGAGCGGAATTCCACGTGTAGCGGTGAAATGCGTAGAGATGTGGAGGAACACCAGTGGCGAAGGCGGCTCTCTGGTCTGTAACTGACGCTGAGGCGCGAAAGCGTGGGGAGCAAACAGG	0.001229858	2	0.018115942	TRUE
TACGTAGGGTGCGAGCGTTGTCCGGATTTATTGGGCGTAAAGGGCTCGTAGGTGGTTGATCGCGTCGGAAGTGTAATCTTGGGGCTTAACCCTGAGCGTGCTTTCGATACGGGTTGACTTGAGGAAGGTAGGGGAGAATGGAATTCCTGGTGGAGCGGTGGAATGCGCAGATATCAGGAGGAACACCAGTGGCGAAGGCGGTTCTCTGGGCCTTTCCTGACGCTGAGGAGCGAAAGCGTGGGGAGCGAACAGG	0.000585653	2	0.018115942	TRUE
TACGTAGGGTGCGAGCGTTAATCGGAATTACTGGGCGTAAAGCGAGCGCAGACGGTTACTTAAGCAGGATGTGAAATCCCCGGGCTCAACCTGGGAACTGCGTTCTGAACTGGGTGACTAGAGTGTGTCAGAGGGAGGTAGAATTCCACGTGTAGCAGTGAAATGCGTAGAGATGTGGAGGAATACCGATGGCGAAGGCAGCCTCCTGGGATAACACTGACGTTCATGCTCGAAAGCGTGGGTAGCAAACAGG	0.001168587	3	0.05187747	TRUE
TACGGAGGGTGCGAGCGTTAATCGGAATTACTGGGCGTAAAGCGTGCGTAGGCGGATTGTTAAGCGAGATGTGAAATCCCGGGGCTCAACCTCGGAACTGCATTTCGAACTGGCAGTCTAGAGTATTGTAGAGGGTGGTGGAATTTCCAGTGTAGCGGTGAAATGCGTAGAGATTGGAAGGAACATCAGTGGCGAAGGCGGCCACCTGGACAAATACTGACGCTGAGGCACGAAAGCGTGGGGAGCGAACAGG	0.000332393	3	0.310029644	FALSE
TACAGAGGGTGCGAGCGTTAATCGGATTTACTGGGCGTAAAGCGTGCGTAGGCGGCTTTTTAAGTCGGATGTGAAATCCCCGAGCTTAACTTGGGAATTGCATTCGATACTGGGAAGCTAGAGTATGGGAGAGGATGGTAGAATTCCAGGTGTAGCGGTGAAATGCGTAGAGATCTGGAGGAATACCGATGGCGAAGGCAGCCATCTGGCCTAATACTGACGCTGAGGTACGAAAGCATGGGGAGCAAACAGG	0.002311148	6	0.5824393	FALSE
TACGGGAGTGGCAAGCGTTATCCGGAATTATTGGGCGTAAAGCGTCCGCAGGCGGCCCATCAAGTCTGCTGTTAAAAAGTGGAGCTTAACTCCATCATGGCAGTGGAAACTGTTGGGCTAGAGTGTGGTAGGGGCAGAGGGAATTCCCGGTGTAGCGGTGAAATGCGTAGATATCGGGAAGAACACCAGTGGCGAAGGCGCTCTGCTGGGCCATAACTGACGCTCATGGACGAAAGCCAGGGGAGCGAAAGGG	0.001002088	12	0.670807453	FALSE
TACGGAGGGGGTTAGCGTTGTTCGGAATTACTGGGCGTAAAGCGCGCGTAGGCGGACTATTAAGTCAGGGGTGAAATCCCGGGGCTCAACCCCGGAACTGCCTTTGATACTGGTAGTCTTGAGTTCGAGAGAGGTGAGTGGAATTCCGAGTGTAGAGGTGAAATTCGTAGATATTCGGAGGAACACCAGTGGCGAAGGCGGCTCACTGGCTCGATACTGACGCTGAGGTGCGAAAGCGTGGGGAGCAAACAGG	0.000100987	2	0.690217391	FALSE
TACGGAGGGGGTTAGCGTTGTTCGGAATTACTGGGCGTAAAGCGCGCGTAGGCGGACTATTAAGTCAGGGGTGAAATCCCGGGGCTCAACCCCGGAACTGCCTTTGATACTGGTAGTCTTGAGTTCGAGAGAGGTGAGTGGAATTCCGAGTGTAGAGGTGAAATTCGTAGATATTCGGAGGAACACCAGTGGCGAAGGCGGCTCACTGGCTCGATACTGACGCTGAGGTGCGAAAGTGTGGGGAGCAAACAGG	5.00407422132603e-05	2	0.690217391	FALSE
TACGAAGGGGGCGAGCGTTGTTCGGAATTACTGGGCGTAAAGGGCGCGCAGGCGGCTAATCCAGTCAGGTGTGAAAGCCCCGGGCTTAACCTGGGAACTGCACTTGATACTGATTAGCTAGAAAACGGAAGAGGAGAGTGGAATTCCCAGTGTAGAGGTGAAATTCGTAGATATTGGGAAGAACACCAGTGGCGAAAGCGGCTCTCTGGTCCGATTTTGACGCTGAGGCGCGAAAGCGTGGGGAGCGAACAGG	5.58425267906266e-05	2	0.690217391	FALSE
TACGAAGGGTGCAAGCGTTGTTCGGAATTATTGGGCGTAAAGCGTGCGTAGGCGGATTGTTAAGTCTGGTGTGAAATCCCTCGGCTCAACCGAGGACGTGCATTGGATACTGGCAGTCTTGAGTCCTGGAGAGGAGAGCGGAATTCCTAGTGTAGAGGTGAAATTCGTAGATATTAGGAGGAACACCAGTGGCGAAAGCGGCTCTCTGGACAGTGACTGACGCTGAGGCACGAAAGCATAGGTAGCAAACAGG	1.99162136038982e-05	2	0.690217391	FALSE
TACGAGGGGTGCAAGCGTTGTCCGGAATCACTGGGCGTAAAGGGTCCGTAGGCGTCTCAAAAAGTCATTTGTTAAATACACCGGCTTAACCGGTGACCTGCATTTGAAACTTTTGAGATAGAGTATAGGAGAGGAAAGTGGAATTCCTGGTGTAGCGGTGACATGCGTAGATATCAGGAGGAACACCAATGGCGAAGGCAGCTTTCTGGCCTATTACTGACGCTGAGGGACGAAAGCGTGGGGAGCGAACAGG	1.98831190150223e-05	2	0.690217391	FALSE
TACGTACCGGACAAACGTTATTCGGAATCACTGGGCTTAAAGAGTACGTAGGCTGTTTTGTAGGTGAGATGTGAAATCCCACGGCTCAACCGTGGAACTGCGTTTCAAACCACAAAACTTGAGGGAGACAGGGGTGAGCGGAACTGATGGTGGAGCGGTGAAATGCGTTGATATCATCAGGAACACCGGTGGCGAAGGCGGCTCACTGGGTCTCTTCTGACGCTGAGGTACGAAAGCTAGGGTAGCGAACGGG	1.97456774394134e-05	2	0.690217391	FALSE
TACGAAGGGGGCGAGCGTTGTTCGGAATTACTGGGCGTAAAGGGCGCGTAGGCGGTCATTTAAGTTAGGCGTGAAATCCCCGGGCTCAACCTGGGAACTGCGCTTAAAACTGAAAGACTAGAAAACGGAAGAGGGTAGTGGAATTCCCAGTGTAGAGGTGAAATTCGTAGATATTGGGAAGAACACCAGTGGCGAAAGCGGCTACCTGGTCCGATTTTGACGCTGAGGCGCGAAAGCGTGGGGAGCAAACAGG	2.19622734029899e-05	2	0.690217391	FALSE
GACGGAGGGTGCTAGCGTTGTTCGGAATCACTGGGCGTAAAGGGCGCGTAGGCGGCTTGGTCAGTCAGATGTGAAAGCCCAGGGCTCAACTCTGGAACTGCATTTGATACTTCCAAGCTAGAGGTCGAAAGAGGAGAGTGGAATACCCAGTGTAGAGGTGAAATTCGTAGATATTGGGTGGAACACCAGTGGCGAAAGCGGCTCTCTGGTTCGAATCTGACGCTGAGGCGCGAAAGCGTGGGGAGCAAACAGG	1.70293976014431e-05	2	0.690217391	FALSE
GACGGAGGATGCAAGTGTTATCCGGAATCACTGGGCGTAAAGCGTCTGTAGGTTGTTTAGTAAGTCAACTGTTAAATCTTGAAGCTTAACTTCAAAATCGCAGTCGAAACTACTAGACTAGAGTATAGTAGGGGTAAAGGGAATTTCCAGTGGAGCGGTGAAATGCGTAGAGATTGGAAAGAACACCGATGGCGAAGGCACTTTACTGGGCTATTACTGACACTCAGAGACGAAAGCTAGGGTAGCAAATGGG	1.67263555292719e-05	2	0.690217391	FALSE
TACGGAGGATCCAAGCGTTATCCGGAATCATTGGGTTTAAAGGGTCCGTAGGTGGTTCATTAAGTCAGAGGTGAAAGCCTACCGCTTAACGGTAGAACTGCCTTTGATACTGATGGACTTGAGTCATTGTGAAGTAGTTAGAATATGTAGTGTAGCGGTGAAATGCATAGATATTACATAGAATACCGATTGCGAAGGCAGATTACTAACAATGTACTGACACTGAGGGACGAAAGCGTGGGTAGCGAACAGG	2.46091643204079e-05	2	0.690217391	FALSE
TACGGAGGTCCCAAGCGTTGTTCGGATTTACTGGGCGTAAAGGGTGCGTAGGTGGTTGAGAAAGTCTGATGTGAAAGCCCCGAGCTCAACTCGGGAACTGCATTGGATACTACTTGACTTGAGGATCGGAGGGGAGACTGGAATTCTCGGTGTAGCAGTGAAATGCGTAGATATCGAGAGGAACACCAGTGGCGAAGGCGAGTCTCTGGACGATTCCTGACACTGAGGCACGAAAGCTAGGGGAGCAAACAGG	1.91455025008812e-05	2	0.690217391	FALSE
TACGGAGGGTGCAAGCGTTAATCGGAATTACTGGGCGTAAAGCGCGCGTAGGCGGTTATGTAAGTTGGAGGTGAAAGCCCCGGGCTCAACCTGGGAACTGCTTTCAAAACTGCATGACTTGAGTACAGCAGAGGATAGTGGAATTTCTAGTGTAGCGGTGAAATGCGTAGATATTAGAAGGAACACCAGTGGCGAAGGCGACTGTCTGGGCTGATACTGACGCTGAGGTGCGAAAGCGTGGGGAGCAAACGGG	2.41089161973388e-05	2	0.690217391	FALSE
TACGGAGGGTCCAAGCGTTATCCGGATTTATTGGGTTTAAAGGGTCCGTAGGCGGGCTAATAAGTCAGTGGTGAAATCCTACAGCTCAACTGTAGAACTGCCATTGAAACTGTTAGTCTTGAATACAATTGAAGTGGGCGGAATGTGTCATGTAGCGGTGAAATGCTTAGATATGCCACAGAACACCGATTGCGAAGGCAGCTCACTAAGTTGTTATTGACGCTGAGGGACGAAAGCGTGGGTAGCGAACAGG	1.64993296832678e-05	2	0.690217391	FALSE
TACGGAGGGTGCGAGCGTTAATCGGAATTACTGGGCGTAAAGCGTGCGTAGGCGGTTTGATAAGCCAGATGTGAAATCCCGGGGCTTAACCTCGGAACTGCATTTGGAACTGTTTGACTAGAGTACTGTAGAGGGTGGTGGAATTTCCAGTGTAGCGGTGAAATGCGTAGAGATTGGAAGGAACATCAGTGGCGAAGGCGGCCACCTGGACAGATACTGACGCTGAGGCACGAAAGCGTGGGGAGCGAACAGG	1.35367043157967e-05	2	0.690217391	FALSE
TACCAGCTGAGCTAGGGATGGGTAACATTGTTGCAGTAAAAACATTCGTAGTCACTGATGTAACACTTATCCGACTTTGTTCAGATGTATGTGTATATTTTTAACTCCGCGATTAAATTTGAACGATAAAATTACATTGTGAATTTCATAGCGTGGGAAATCTGATGATACCTTTTCCAAAAATGCAACAATTGGTAAAGGAATAATCAGTAAGAATAAGTGAGGGCGGCGATACTTACCAGCTAGAGGTGAAATTCGAAGATTTGGTAATGATCAACGACTGCAAAGGCACCCGCCCAACTCATTTTTGGTGATCAAGAATTAAAGTGTGGTGATCGAAGAGG	1.21507154098665e-05	2	0.690217391	FALSE
TACGGAGGGGGCAAGCGTTGTTCGGAATTACTGGGCGTAAAGCGCACGTAGGCGGACTGGTCAGTTGGGGGTGAAATCCCGAGGCTTAACCTCGGAACTGCCTTCAATACTGCCAGTCTTGAGATCGGAAGAGGTGAGTGGAATTCCTAGTGTAGAGGTGAAATTCGTAGATATTAGGAAGAACACCAGTGGCGAAGGCGGCTCACTGGTCCGATACTGACGCTGAGGTGCGAAAGCGTGGGGAGCGAACAGG	1.44151724461419e-05	2	0.690217391	FALSE
TACGAATGGAGCGAGCGTTGTTCGGAATCATTGGGCGTAAAGCGTATGTAGGCGGACATGAAAGTCAGAAGTGAAATCCCGAGGCTCAACCTCGGAATTGCTTTTGAAACTCCATGTCTTGAATCCCGGAGGGGTGAGGGGAATTCCGAGTGTAGAGGTGAAATTCGCAGATATTCGGAGGAACACCAGAGGCGTAGGCGCCTCACTGGACGGGTATTGACGCTGAGATACGAAAGCGTGGGGAGCAAACAGG	1.41940051327067e-05	2	0.690217391	FALSE
CACGGGGGGCGCAAGCGTTATTCGGAATTATTGGGCGTAAAGGGCGCGTAGGCGGTCTTGTCGGTCAGGTGTGAAAGCCCGGGGCTCAACCCCGGAATTGCACTTGAAACAGCAAGACTTGAATACTGGAGAGGAGAGCGGAATTCCTGGTGTAGAGGTGAAATTCGTAGATATCAGGAGGAACACCGATGGCGAAGGCAGCTCTCTGGACAGATATTGACGCTGAGGCGCGAAGGCGTGGGTAGCGAACGGG	1.41387133043479e-05	2	0.690217391	FALSE
TACGGAGGGTGCAAGCGTTAATCGGAATTACTGGGCGTAAAGCGCGCGTAGGCGGAATGTTAAGTCTCATGTGAAAGCCCTGGGCTCAACCTGGGAACTGCATGGGATACTGGCATTCTAGAATACAGTAGAGGGAGGTGGAATTTCAGGTGTAGCGGTGAAATGCGTAGAGATCTGAAGGAACATCAGTGGCGAAGGCGACCTCCTGGACTGATATTGACGCTGAGGTGCGAAAGCGTGGGGAGCAAACAGG	1.28405523723381e-05	2	0.690217391	FALSE
TACGGAGGGTGCAAGCGTTAATCGGAATTACTGGGCGTAAAGCGTGCGTAGGCGGTTTACTAAGTCAGATGTGAAAGCCCCGGGCTTAACCTGGGAACTGCATTTGATACTGGTAGGCTAGAGTATGATAGAGGGGGGTAGAATTCCTGGTGTAGCGGTGAAATGCGTAGATATCAGGAGGAATACCAGTGGCGAAGGCGGCCCCCTGGATCAATACTGACGCTGAGGTACGAAAGCGTGGGTAGCGAACAGG	1.1522061703375e-05	2	0.690217391	FALSE
TACTGAAGGTGCAAGCGTTAATCGGAATTACTGGGCGTAAAGCGCGCGTAGGCGGTTACTTAAGTCAGATGTGAAAGCCCCGGGCTCAACCTGGGAACTGCATTTGATACTGGGTAACTAGAGTATGTTAGAGGAAAGTGGAATTCAGGGTGTAGCGGTGAAATGCGTAGATATCCTGAGGAACACCAATGGCGAAGGCAACTTTCTGGGACAATACTGACGCTGAGGTGCGAAAGCGTGGGGAGCAAACGGG	1.18109288895465e-05	2	0.690217391	FALSE
TACGAAGGGGGCTAGCGTTGTTCGGAATTACTGGGCGTAAAGAGCGTGTAGGCGGATAGTTAAGTTAGGGGTGAAATCCCGGGGCTCAACCTCGGAACTGCCCTTGATACTGGCTAACTAGAGATCGTGAGGGGATAGCGGAATACCCAGTGTAGAGGTGAAATTCGTAGATATTGGGTAGAACACCAGTGGCGAAGGCGGCTATCTGGCGCGATACTGACGCTGAGACGCGAAAGCGTGGGGAGCAAACAGG	1.05462893969176e-05	2	0.690217391	FALSE
TACGGAGGGTCCGAGCGTTAATCGGAATTACTGGGCGTAAAGCGTGCGCAGGCGGCTTGTTAAGTCAGATGTGAAAGCCCCGGGCTCAACCTGGGAAAGTCATTTGATACTGGCAAGCTAGAGTCTTGTAGAGGGGGGTAGAATTTCAGGTGTAGCGGTGAAATGCGTAGAGATCTGAAGGAATACCAGTGGCGAAGGCGGCCCCCTGGACAAAGACTGACGCTCATGCACGAAAGCGTGGGGAGCAAACAGG	1.95187467595837e-05	2	0.690217391	FALSE
TACGTATGTGGCGAGCGTTGTTCGGAATCACTGGGCATAAAGAGTTCGTAGGCGGATGCGTCAGTTGGGTGTGAAATCCCGAGGCTTACCCTCGGAACTGCACTCAATACTGCGTATCTGGAGTCCTTCAGGGGTAAGTGGAATTCCATGTGTAGCGGTGAAATGCGTAGATATATGGGAGAACGCCAATGGCGAAGGCAGCTTACTGGGGAGTGACTGACGCTGAGGAACGAAAGTTAGGGTATCGAACGGG	1.13003508631589e-05	2	0.690217391	FALSE
TACAGAGGTCCCAAGCGTTGTTCGGATTCACTGGGCGTAAAGGGTGCGTAGGCGGTCGGCAAAGTCTGATGTGAAATCTCCGGGCTCAACCCGGAAACTGCATCGGATACTGGTTGGCTAGAGGATTGGAGGGGGGAGTGGAATTCTCGGTGTAGCAGTGAAATGCGTAGATATCGAGAGGAACACCAGTGGCGAAGGCGACTCCCTGGACAATTCCTGACGCTGAGGCACGAAAGCTAGGGGAGCAAACAGG	1.06753656546787e-05	2	0.690217391	FALSE
GACGGAGGATGCAAGTGTTATCCGGAATCACTGGGCGTAAAGCGTCTGTAGGTGGCACAGTAAGTCAACTGTTAAATCTTGAAGCTCAACTTCAAACTTGCAGTCGAAACTATTGAGCTAGAGTATAGTAGAGGTAAAGGGAATTTCCAGTGGAGCGGTGAAATGCGTAGAGATTGGAAAGAACACCGATGGCGAAGGCACTTTACTGGGCTATTACTGACACTCAGAGACGAAAGCTAGGGTAGCAAATGGG	9.74651091701256e-06	2	0.690217391	FALSE
TACGGAGGGTGCGAGCGTTAATCGGAATTACTGGGCGTAAAGCGTGCGTAGGCGGCTATTTAAGTGGGATGTGAAAGCCCCGGGCTTAACCTGGGAACTGCATCCCAAACTGGGTAGCTAGAGTACAAGAGAGGAGTGTGGAATTTCCTGTGTAGCGGTGAAATGCGTAGATATAGGAAGGAACACTGGTGGCGAAGGCGACACTCTGGCTTGATACTGACGCTGAGGTACGAAAGCGTGGGGAGCAAACAGG	1.24415537700121e-05	2	0.690217391	FALSE
TACGAGGGGTGCTAGCGTTGTCCGGAATTATTGGGCGTAAAGGGTCCGTAGGCGATTTAACAAGTCAATTGTTAAAGACATCGGCTTAACCGATGAAATGCAGTTGAAACTGTTAGAATAGAGTTTAGGAGAGGAAAGTGGAATTTCTGGTGTAGCGGTGACATGCGTAGATATCAGAAGGAACACCAATGGCGAAGGCAACTTTCTGGCCTAAAACTGACGCTGAGGGACGAAAGCGTGGGGAGCGAACAGG	1.05656384209351e-05	2	0.690217391	FALSE
TACGGAGGGTGCAAGCGTTGTTCGGATTGACTGGGCGTAAAGAGCACGCAGGCGGGTTTTTAAGTTGGATGTGAAAGCCCAGGGCTCAACCCTGGAACTGCATCCAAAACTGGAAATCTTGAATGTTTGAGAGGTTGGCGGAATTTGTGGTGTAGGAGTGAAATCCGTAGATATCACAAGGAATACCGGCGGCGAAGGCGGCCAACTGGCAAAACATTGACGCTCATGTGCGAAAGCGTGGGGAGCAAACAGG	9.86392421602829e-06	2	0.690217391	FALSE
TACGGGGGATGCAAGCGTTATCCGGAATGATTGGGCGTAAAGCGTCTGTAGGTGGCTTCACAAGTCAACTGTCAAAAATCAGGGCTTAACCTTGAGCCGGCAGTTGAAACTATGGAGCTTGAGTTAGGTAGGGGCAGAGGGAATTCCTAGTGTAGCGGTGAAATGCGTAGATATTAGGAAGAACACCAATCGCGAAAGCACTCTGCTGGGCTATGACTGACACTGAGAGACGAAAGCTAAGGGAGCAAATGGG	1.08625007770876e-05	2	0.690217391	FALSE
TACGGAGGGTGCAAGCGTTGCTCGGAATCACTGGGCGTAAAGCGCACGCAGGCGGCTAGATAAGTCGGGTGTGAAAGCCCGGGGCTCAACCCCGGAACTGCATTCGAAACTGTCTAGCTTGAGTACGGGAGAGGGAAGCGGAATTCCTGGTGTAGAGGTGAAATTCGTAGATATCAGGAGGAACACCAGCGGCGAAAGCGGCTTCCTGGTCCGATACTGACGCTCATGTGCGAGAGCGTGGGGAGCAAACAGG	9.78029598341824e-06	2	0.690217391	FALSE
TACAGAGGGTGCTAGCGTTAATCGGAATTACTGGGCGTAAAGAGTACGTAGGTGGTAACATAAGTTAGATGTGAAAGGCTCAGGCTCAACCTGAGAACTGCATTTAAAACTGTGTTACTAGAGTTTTATAGAGGTAAGTGGAATTTCCGGTGTAGCGGTGAAATGCGTAGATATCGGAAGGAACATCAGTGGCGAAGGCGACTTACTGGGTAAAAACTGACACTGAGGTACGAAAGCGTGGGTAGCAAACAGG	1.00972078648054e-05	2	0.690217391	FALSE
TACGGAGGATCCAAGCGTTATCCGGATTCATTGGGTTTAAAGGGTCCGTAGGCGGATTTTTAAGTCAGTGGTGAAAGCCGACAGCTTAACTGTCGAACTGCCATTGATACTGAAAATCTTGAGTACAAATGAAGTAGGCGGAATGAGTCATGTAGCGGTGAAATGCATAGATATGACTCAGAACACCAATTGCGAAGGCAGCTTACTAACATGTAACTGACGCTGAGGGACGAAAGCGTGGGGAGCGAACAGG	9.07415073237933e-06	2	0.690217391	FALSE
TACAGGGGATGCAAGTGTTATCCGGAATTATTGGGCGTAAAGCGTCTGCAGGTGGATATCTAAGTCTTTTGTTAAATTTCTGGGCTCAACCCAGAGTCGGCAGAAGAAACTATATATCTTGAGTATGGTAGGGGTAAAGGGAATTTCAAGTGGAGCGGTGAAATGCGTAGATATTTGAAAGAACTCCAATAGCGAAGGCACTTTACTGGGCCAGTACTGACACTCAGAGACGAAAGCTAGGGGAGCAAACAGG	8.76662060549411e-06	2	0.690217391	FALSE
TACGGAGGGTGCAAGCGTTGCTCGGAATTACTGGGCGTAAAGGGTGCGCAGGCGGTTTATTAAGTCAGATGTGAAAGCCCGGGGCTCAACCCCGGAACTGCATCTGAAACTGGTAAACTTGAGGCAGAGAGAGGGAAGTGGAATTCCTGGTGTAGAGGTGAAATTCGTTGATATCAGGAGGAACACCAGCGGCGAAGGCGGCTTCCTGGCTCTGTTCTGACGCTGAGGCACGAAAGCGTGGGTAGCAAACAGG	7.79170032069378e-06	2	0.690217391	FALSE
TACGGAGGGTGCAAGCGTTAATCGGAATTACTGGGCGTAAAGCGCGCGTAGGCGGCTTGTTAAGCTGGATGTGAAAGCCCAGGGCTCAACCTTGGAACTGCATCCAGAACTGGCAAGCTAGAGTACGGTAGAGGGTAGTGGAATTTCAGGTGTAGCGGTGAAATGCGTAGAGATCTGAAGGAACACCAGTGGCGAAGGCGACTGCCTGGACCGATACTGACGCTGAGGTGCGAAAGCGTGGGGAGCAAACAGG	8.00497252079493e-06	2	0.690217391	FALSE
GACGGAGGGGGCTAGCGTTATTCGGAATTACTGGGCGTAAAGGGTGTGTAGGCCGTTTTTTAAGCAAGATGTGAAAGCCTCAAGCTCAACTTGAGAACTGCATCTTGAACTGAAAAACTAGAGTGCGAAAGGGGAAAGAGGAATTCCTAGTGTAGGGGTGAAATCCATAGATATTAGGAAGAACACCAAAGGCGAAGGCAACTTTCTGGTTCGCAACTGACGCTGAGACACGAAAGCGTGGGGAGCAAATAGG	8.2965359087866e-06	2	0.690217391	FALSE
TACGGGAGGGGCAAGCGTTATTCGGAATAACTGGGCGTAAAGAGTCCGTAGACTGTATTATAAGTTATTTGTTAAATTTTAAAGCCTAACTTTAAAACAACATTTAATACTGTTTTACTTGAGTTTTTTACAGAAAAATAGAATTTCAGATGTAGGAGTAATTTCCGTAGATATATGAAGGAACACCAATAGCGAAGGCAATTTTTTAGTAAAAACTGACGTTGAGGGACGAAAGTATAGGTAGCAAACAGG	8.82220604293788e-06	2	0.690217391	FALSE
TACGGAGGGTCCGAGCGTTATCCGGATTCATTGGGTTTAAAGGGTGCGTAGGCGGCTTCATAAGCCAGTGGTGAAAGCTTGCAGCTTAACTGTAAAATTGCCATTGGAACTGTAGAGCTTGAGTACGATTGAAGTAGGCGGAATAAATAGTGTAGCGGTGAAATGCTTAGATATTATTTAGAACACCAATTGCGAAGGCAGCTTACTAAGTCGTAACTGACGCTGATGCACGAAAGCGTGGGTAGCGAACAGG	7.8190555844379e-06	2	0.690217391	FALSE
TACGGAGGGTGCGAGCGTTAATCGGAATTACTGGGCGTAAAGCGCATGCAGGTGGATGGTTAAGTCAGATGTGAAAGCCCGGGGCTCAACCTCGGAACTGCATTTGAAACTGGCCATCTAGAGTACTGTAGAGGGGGGTAGAATTTCAGGTGTAGCGGTGAAATGCGTAGAGATCTGAAGGAATACCGGTGGCGAAGGCGGCCCCCTGGACAGATACTGACACTCAGATGCGAAAGCGTGGGGAGCAAACAGG	8.19493247247844e-06	2	0.690217391	FALSE
TACGGAGGGTGCAAGCGTTGCTCGGAATTACTGGGCGTAAAGGGTGTGCAGGCGGTTTATTAAGTCAGATGTGAAAGCCCAGGGCTCAACCCTGGAACTGCATCTGAAACTGGTAGACTTGAGGCAGAGAGAGGGAAGTGGAATTCCTGGTGTAGAGGTGAAATTCGTTGATATCAGGAGGAACACCAGCGGCGAAGGCGGCTTCCTGGCTCTGTTCTGACGCTGAGACACGAAAGCGTGGGGAGCAAACAGG	7.37136563251464e-06	2	0.690217391	FALSE
TACAGAGAGTGCAAGCGTTAATCGGAATTACTGGGCGTAAAGCGCGCGTAGGCGGATAATTAAGTCGGATGTGAAAGCCCCGGGCTCAACCTGGGAACTGCATCCGATACTGGTTATCTAGAGTATGGTAGAGGGAAGTGGAATTTCCGGTGTAGCGGTGAAATGCGTAGATATCGGAAGGAACATCAGTGGCGAAGGCGACTTCCTGGACCAATACTGACGCTGAGGTGCGAAAGCGTGGGGAGCAAACAGG	7.99173274836785e-06	2	0.690217391	FALSE
TACGAAAGGTGCAAGCGTTAATCGGAATTACTGGGCGTAAAGCGTACGTAGGCGGTTGATTAAGCAGGATGTGAAAGCCCCGAGCTCAACTTGGGAACTGCATCCTGAACTGGTCAACTAGAGTACAGCAGAGGAGAGTGGAATTTCTCGTGTAGCGGTGAAATGCGTAGATATGAGAAGGAACACCAGTGGCGAAGGCGACTCTCTGGGTTGATACTGACGCTGAGGTACGAAAGCGTGGGGAGCAAACAGG	9.84366572816315e-06	2	0.690217391	FALSE
TACGTAAGTTGCAAGCGTTATCCGGATTTATTGGGCATAAAGAGTACGTAGGCGGTATATTAAGTCAGATGTAAAATTCCACAGCTCAACTGTGGCCTGCATTTGATACTGATTTACTAGAGACTAGGAGAGGAAAGTGGAACTCACAGTGTAGCGGTGAAATGCGTAGATATTGTGGGGAACACCAGTGGCGAAGGCGACTTTCTGGACTAGTTCTGACGCTGAGGTACGAAAGCATGGGGAGCGAACGGG	8.03846539771293e-06	2	0.690217391	FALSE
TACGGAGGGTCCGAGCGTTAATCGGAATTACTGGGCGTAAAGCGTACGCAGGCGGTTCGTTAAGCCAGATGTGAAAGCCCCGGGCTCAACCTGGGAATTGCATTTGGAACTGGCGAACTAGAGTCTTGTAGAGGGAGGTAGAATTTCAGGTGTAGCGGTGAAATGCGTAGAGATCTGAAGGAATACCGGTGGCGAAGGCGGCCTCCTGGACAAAGACTGACGCTCATGTACGAAAGCGTGGGGAGCAAACGGG	6.52059468245787e-06	2	0.690217391	FALSE
TACGGAGGGGGCTAGCGTTGCTCGGAATTACTGGGCGTAAAGCGCGCGTAGGCGGCACACCTAGTGAGGCGTGAAATCCCCGGGCTTAACCCGGGAACTGCGTTTCATACTGGTGTGCTAGAATCCGAGAGAGGGTAGTGGAATTCCCAGTGTAGAGGTGAAATTCGTAGATATTGGGAAGAACACCAGTGGCGAAGGCGGCTACCTGGCTCGGTATTGACGCTGAGGTGCGAAAGCGTGGGGAGCGAACAGG	5.73645407026097e-06	2	0.690217391	FALSE
TACGGAGGGTGCGAGCGTTAATCGGAATTACTGGGCGTAAAGGGCACGCAGGCGGTTGATTAAGTCAGATGTGAAAGCCCAGGGCTCAACCCTGGAACTGCATTTGAAACTGGTCAACTAGAGTCTTGTAGAGGGGGGTAGAATTTCCAGTGTAGCGGTGAAATGCGTAGAGATTGGAAGGAATACCAGTGGCGAAGGCGGCCCCCTGGACAAAGACTGACGCTCATGTGCGAAAGCGTGGGGAGCAAACAGG	5.4419284231026e-06	2	0.690217391	FALSE
TACGGAGGGTGCAAGCGTTGTTCGGAATTACTGGGCGTAAAGAGCACGTAGGCGGGTTCGTAAGTCGATTGTGAAAGCCCAGGGCTCAACCTTGGAACTGCAGTCGAAACTACGAATCTTGAATGCCCGAGAGGGTGGCGGAATTCCTGGTGTAGTAGTGAAATACGTAGATATCAGGAGGAACACCGGCGGCGAAGGCGGCTACCTGGTGGTGCATTGACGCTGAGGTGCGAAAGCGTGGGGAGCAAACAGG	6.96207919279218e-06	2	0.690217391	FALSE
TACGGAGGATCCGAGCGTTATCCGGAATTATTGGGTTTAAAGGGTCCGTAGGCTGTTTAATAAGTCAGAGGTGAAAGTTCTGGGCTCAACCGAGAAATTGCCTTTGATACTGTTAGACTTGAATAACTATGAAGTGGTTAGAATGTGTAGTGTAGCGGTGAAATGCATAGATATTACACAGAATACCGATTGCGAAGGCAGATCACTAATAGTTTATTGACGCTGATGGACGAAAGCGTGGGTAGCGAACAGG	6.66810252461683e-06	2	0.690217391	FALSE
TACGGAGGGTTCGAGCGTTATCCGGATTTATTGGGTTTAAAGGGTCCGCAGGCGGGCTTTTAAGTCAGTGGTGAAATCCTGCAGCTTAACTGTAGAACTGCCATTGATACTGGAGGTCTTGAATTTATTTGAGGTAGGCGGAATATGATATGTAGCGGTGAAATGCATAGATATATCATAGAACACCGATTGCGAAGGCAGCTTACTAAGATAATATTGACGCTCATGGACGAAAGCGTGGGGAGCGAACAGG	6.04929876193576e-06	2	0.690217391	FALSE
TACAGAGGGTGCGAGCGTTAATCGGAATTACTGGGCGTAAAGCGCGCGTAGGCGGTTTATTAAGTCAGATGTGAAAGCCCCGGGCTCAACCTGGGAACTGCATCTGATACTGATAGACTAGAGTTTAGGAGAGGGAAGTAGAATTTCAGGTGTAGCGGTGAAATGCATAGAGATCTGAAGGAATACCAGTGGCGAAGGCGACTTCCTGGCCTAGAACTGACGCTGAGGTGCGAAAGCGTGGGTAGCAAACGGG	6.21155656870091e-06	2	0.690217391	FALSE
TACGTGTGGGGCGAGCGTTGTTCGGAATTACTGGGCATAAAGGGTCCGTAGGCGGTTCGTTAAGTCAGGGGTGAAAATTCGGGGCCCAACCTCGAACTTGCCTTTGATACTGATGAACTTGAGTCCATTAGGGGTGAGCGGAACGTGTGGTGTAGCGGTGAAATGCGTAGATATCACACGGAAGGCCGGAGGCGAAGGCGGCTCACTGGGATGGTACTGACGCTGAGGGACGAAAGCGTGGGGAGCAAACAGG	5.75658465093094e-06	2	0.690217391	FALSE
TACGGGGGATGCAAGCGTTATCCGGAATCATTGGGCGTAAAGCGCCTGTAGGTTGTTTATTAAGTCTGTTGTTAAAGCCTGGGGCTTAACCCCAGAAAAGCAATGGAAACTAATAGACTTGAGTATGGTAGGGGTAGAGGGAATTTCTAGTGTAGCGGTGAAATGCGTAGATATTAGAAAGAACACCAGCGGCGAAAGCGCTCTACTGGACCATTACTGACACTCAGAGGCGAAAGCTAGGGTAGCAAAAGGG	5.60585686925315e-06	2	0.690217391	FALSE
TACCAGCACCCCGAGTGGTCGGGACGATTATTGGGCCTAAAGCATCCGTAGCCGGTCCTGCAAGTCTTCCGTTAAATCCACCTGCTTAACAGATGGGCTGCGGAGGATACTACATGACTAGGAGGCGGGAGAGGCAAGCGGTACTTAATGGGTAGGGGTAAAATCCGTTGATCCATTGAAGACCACCAGTGGCGAAGGCGGCTTGCCAGAACGCACTCGACGGTGAGGGATGAAAGCTGGGGGAGCAAACCGG	5.53632580485829e-06	2	0.690217391	FALSE
TACATAGGTGGCGAGCGTTATCCGGATTTATTGGGCGTAAAGAGCGCACAGGTGGTTTTACAAGTCTGATGTTAAAGGCTATGGCTCAACCATAGTTCGCATTAGAAACTGTAAGACTAGAGTATAAGTGGGGACAGTAGAATTCCGTGTGTAGCGGTGGAATGCATAAATATGCGGAGGAATACCAATGGCGAAGGCAGCTGTCTGAATTATTACTGACACTTAAGCGCGAAAGCGTGGGGAGCAAATAGG	5.5652129717919e-06	2	0.690217391	FALSE
GACAGAGGGTGCAAGCGTTAATCGGAATTATTGGGCGTAAAGCGTGCGTAGGTTGGCATTTAAGTCAGATGTGAAATCCCCGGGCTCAACCTGGGAACTGCATTTGAAACTGAATGTCTAGAGTTTGGTAGAGGGAAGTGGAATTTCCGGTGTAGCGGTGAAATGCATAGATATCGGAAGGAACATCAGTGGCGAAGGCGGCTTCCTGGACCAATACTGACACTGAGGTACGAAAGCGTGGGTAGCAAACAGG	5.85661531779857e-06	2	0.690217391	FALSE
TACGGGGGGGACAAGTCTTATTCGGAATGACTGGGCGTAAAGGGTCTGTAGGCGGTTTATTAAGTGAAACGCAAAAGTTTAAGGCTCAACCTTAAAAAGATGTTTCAAACTGATAAACTAGAGTTCAAAAGGGGATAGTAGAATTTCTGGTGGAGGGATAAAATCCTTAGATATCAGAAGGAATACCAGAGGCGAAGGCGACTATCTGGGTTGATACTGACGCTGAGAGACGAAAGCATGGGGAGCAAACGGG	5.91930932074239e-06	2	0.690217391	FALSE
TACGTAGGGTGCAAGCGTTGTCCGGATTTATTGGGTTTAAAGGGTGCGCAGGCGGCTTATTAAGTTAGTGGTGAAATCGTCCGGCTCAACCGGATACCCGCCATTGATACTGGTAAGCTTGAGTATGTTCGAGGAGATTGGAACGTGTAGTGTAGCGGTGAAATGCATAGATATTACGCAGAACACCAATTGCGAAGGCAGATCTCTGGGACATAACTGACGCTGAGGCACGAAAGCGTGGGGAGCGAACAGG	5.41538720121057e-06	2	0.690217391	FALSE
TACGGGGGATGCAAGCGTTATCCGGAATCATTGGGCGTAAAGCGCCTGTAGGTTGTCTAATAAGTCTGTTGTTAAAGACTAGGGCTTAACCCTGGGAAAGCAATGGAAACTACTAGGCTTGAGTGTGGTAGGGGTAGGGGGAATTTCTAGTGTAGCGGTGAAATGCGTAGATATTAGAAAGAACACCGGTGGCGAAGGCGCCCTACTGGGCCATTACTGACACTGAGAGGCGAAAGCTAGGGGAGCGAAAGGG	5.24317282851028e-06	2	0.690217391	FALSE
TACGAAGGGGGCAAGCGTTGTTCGGAATTACTGGGCGTAAAGGGAGTGTAGGCGGATAGTAAAGATAGGGGTGAAATCCCGGGGCTCAACCTCGGAACTGCCTTTATAACTTACTATCTAGAATCATAGAGAGGATGACGGAATATCCAGTGTAGAGGTGAAATTCGTAGATATTGGATAGAACACCAGTGGCGAAGGCGGTCATCTGGCTATGTATTGACGCTGAGGCTCGAAAGCGTGGGGAGCGAACAGG	4.74812981836543e-06	2	0.690217391	FALSE
TACGTAAGTTGCAAGCGTTATCCGGATTTACTGGGCATAAAGAGTGCGTAGGCGGTATTTTAAGTCGGATGTTAAATTCTGCAGCTCAACTGCAGCCTGCATCCGATACTGATTTACTTGAGGCTAGGAGAGGAAAGCGGAACTCACAGTGTAGCGGTGAAATGCGTAGATATTGTGAGGAACATCAGTTGCGAAGGCGGCTTTCTGGACTAGTTCTGACGCTGAGGCACGAAAGCATGGGGAGCGAACGGG	4.69579729212174e-06	2	0.690217391	FALSE
TACGAAGGGGGCGAGCGTTATCCGGAATGATTGGGCGTAAAGAGTTCGTAGGCGGTATTTGTTGTTATATGTAAAATCCTAGGTTTATTACTTAGGCATGCGTATAATACTCTTTTACTTGAGTATAGTAGAGGATAACAGAATTTCATACATAGGGGTAAAATCCAATCATTTATGAAGGAATGCCAGTGGCGAAAGCGGTTATCTGGGCTATTTACTGACGCTGAGGAACGAAAGCATAGGGAGCAAACAGG	4.7501570530163e-06	2	0.690217391	FALSE
TACGGGAGGGGCAAGCGTTATCTGGAATAACTGGGCGTAAAGGGTTCGTAGACTGTATTACAAGTTATTTGTTAAAATCTAAAGCTTAACTTTAGAATAGCATTTAATACTGTTATACTTGAGTTTTTTTCAGAAGAGTAGAATTTTACGTCGAGGAGTAACGACCATAGACACGTAAAGGAATATCAGTAGTGAAGACGACTCTTTAGTAAAAACTGACGTTGAGGGACGAAAGTGTAGGTAGCAAACAGA	5.16800106397176e-06	2	0.690217391	FALSE
TACGGAGGGTGCAAGCGTTGCTCGGAATCACTGGGCGTAAAGCGTACGCAGGCGGATTAGCAGGTCGATTGTGAAATCCCAGGGCTCAACCCTGGAACTGCAGTCGAAACCGCTAGTCTTGAGTACGGGAGAGGGATGCGGAATTCCTGGTGTAGAGGTGAAATTCGTAGATATCAGGAGGAACACCCGTGGCGAAAGCGGCATCCTGGCCCGATACTGACGCTCATGTACGAAAGCGTGGGGAGCAAACAGG	4.59842009873601e-06	2	0.690217391	FALSE
TACGGAGGGTGCGAGCGTTAATCGGAATTACTGGGCGTAAAGCGCACGCAGGCGGTTATATAAGCCAGATGTGAAATCCCTGGGCTCAACCTAGGAGAGTCATTTGGAACTGTATAACTAGAGTTTTGGAGAGGGGAGTGGAATTCCAGGTGTAGCGGTGAAATGCGTAGATATCTGGAGGAACATCAGTGGCGAAGGCGGCTCTCTGGCCAATAACTGACGCTCATGTGCGAAAGCGTGGGTAGCGAACAGG	4.86276893433029e-06	2	0.690217391	FALSE
TACGGAGGGTGCAAGCGTTAATCGAAATTACTGGGCGTAAAGCGTGCGTAGGCGGCGATGCAAGTTGGGTGTGAAATCCCGAGGCTCAACCTCGGAACTGCATCCAAAACTGCATCACTAGAGTACAGTAGAGGATAGGGGAATTCCCGGTGTAGCGGTGGAATGCACAGATATCGGGAGGAACACCAATGGCGAAGGCACCTATCTGGACTGATACTGACGCTGAGGTACGAAAGCGTGGGTAGCGAACAGG	4.60646887342438e-06	2	0.690217391	FALSE
TACGGGAGGGGCAAGCGTTACCCACCGTTACTGGGCGTATAGCGTCCGTAGATGGTACTATAAGTTATATGTTAAAATTTAAATCTTAACTTTAAAACAAGATATAATACTGTTTTACTTGAGTTTAGCACGGAAGAGTAGAATTTCATGTTAAGGGGTAAATCCCAAAAATACACGAAGGAATATCACAAGCGAAAGCAACTCTTTAGTGAAAACTGACATTGAGGGACGAAAGTGTAGGGAGCAAACAGG	3.84683787821853e-06	2	0.690217391	FALSE
GACAGAGGATGCAAGCGTTATCCGGATTGATTGGGCGTAAAGTGTCTGAAGGTGGTTTTTTAAGTCTAATGTTAAAGGCTAAGGCTTAACTTTAGTTTGGCATGAGATACTCAAAAGCTTTGAATATGATAGAGGTAGTAAGAATTCTCGGTGTAGCAGTGAAATGCGTAGATCTCGGGAGGAATACCAGAAGCGAAAGCGTACTACTGGGTCATTTTTGACACTGAAAGACGAAAGCTAGGGTAGCGAATGGG	4.71911804475766e-06	2	0.690217391	FALSE
TACGTAGGGGGCAAGCGTTATCCGGATTTATTGGGCATAAAGAGCGCGTAGGCGGTTTTTTAAGTCAGGTGTTAAAGTCCTTAGCTCAACTAAGGGTCGCACTTGAAACTGAATAACTAGAGTTTAATAGAGGAAAGCGGAACTCACGGTGTAGCGGTGAAATGCGTAGATATCGTGAGGAACACCAGTTGCGAAGGCGGCTTTCTGGATTAATACTGACGCTGAGGTGCGAAAGCGTGGGGAGCGAACGGG	4.18293621502364e-06	2	0.690217391	FALSE
TACAGGAGATGTAAGCGTTATTCAGAACTATTGGGCGTAAAGCGTTTGTAGGTAGTGTCTTAAATTTTCTATCAAATGTTTGAGCTTAACTTGAACAAAGTAGCAGATATTGAGATTCTAGAGAATTTTAGTAGGCGTGAGAATTTTTGGTGTAGAGGTGAAATTCGTAGAGTTCAAAAAGAATATTTAAGGTGAAGACTTACTTCTATCGGATTACTGACGTTTAAAAACTAAGGTTGGGGTAGCAAATGGG	4.4602291391332e-06	2	0.690217391	FALSE
TACGGAGGGTGCAAGCGTTGCTCGGAATTACTGGGCGTAAAGGGTGTGTAGGCGGTTAATTAAGCGAGATGTGAAAGCCCGAGGCTCAACCTCGGAATTGCATCTCGAACTGGTTAACTTGAGTCCGTGAGAGGGGGGTAGAATTCCTGGTGTAGAGGTGAAATTCGTTGATATCAGGAGGAATACCGGTGGCGAAGGCGGCCCCCTGGTACGGTACTGACGCTGAGGCACGAAAGCGTGGGGAGCAAACAGG	3.62469569495618e-06	2	0.690217391	FALSE
TACGAGAGGGGCTAGCGTTATCCGACATGACTGGGCGTAAAGAGTTCGTAGACGGTACAATAAGTTAGATTTTAAACTTTAAAGCTTAACTTTATAACGAGTATCTAATACTGTTGTACTTTGAGTTTTATACAGAAGATTATAATTTCATTTGTAAGAGTAAAATCTTATTATAAATGAAGGAATGCCGGCGGCGAAGGCGTGTCTTTAGTAAAAACTGACGTTGAGGAACGAAAGTTTAGGTAGCGAGCGGG	3.62469569495618e-06	2	0.690217391	FALSE
TACGAAGGGGGCAAGCGTTGTTCGGAATTACTGGGCGTAAAGGGCGTGTAGGCGGACCAATCAGTCAGGGGTGAAAGCCATGGGCTCAACCTGTGAACTGCCTTTGATACTGTTGGTCTAGAGTTCGTGAGAGGATGGCGGAATACCCAGTGTAGAGGTGAAATTCGTAGATATTGGGTAGAACACCGGTGGCGAAGGCGGCCATCTGGCACGATACTGACGCTGAGGCGCGAAAGCGTGGGGAGCAAACAGG	4.18406708675326e-06	2	0.690217391	FALSE
TACGTGAGGAGCGAGGGTTATTCATAATGATTGGGTGTAAAGCAGGACACGGTGATAAGTACAAGTGGAACGCTTTCCGAGGGCTCAACCTAAGGAAAAGTATTCCAAACTAACTTGATTGAGGTTTGATAAAGTTGAAAGCGGAACTACTAGGGGAGAGGTGTAATTCGTTTTATCTTAGTAGGAACACCAAAGGCGAAAAGCAGCCAACAAATCAACACCTTCCACTATACCTGTAACCTGAGGTAGCAAAGCGG	3.57903467471448e-06	2	0.690217391	FALSE
AACGAGAAGGGTAAGCGTTATTCGGAATAATTGGGCGTAAAGGATACGTAGATTGAAAAAAAATTAATATAAAAAAATTAAAGTTAACTTTAAATCAATTCGTATTAAATATTTTTTCTAGAGTTCAAGAGAAGATTATAGAACTTTAAATGTAACGGTAAAATGTGTTGATATTTAAAAGAATTTCAAAAGCGAAAGCAGTAATCTAAATTGAAACTGACATTGAGGTATTAAAGCATGGGTAGCAAAGGGG	3.92882678912129e-06	2	0.690217391	FALSE
TACGGAGGGTGCAAGCGTTGCTCGGAATCACTGGGCGTAAAGCGTGCGTAGGCGGACATTCAAGTCGGGTGTGAAAGCCCGGAGCTCAACTCCGGAACGGCATCCGAAACTGGACGTCTTGAGTACTGGAGAGGGTAGCGGAATTCCAGGAGTAGCGGTGAAATGCGTAGATACCTGGAAGAACACCTGTGGCGAAAGCGGCTACCTGGACAGATACTGACGCTGAGGCACGAAAGCGTGGGGAGCAAACAGG	3.87353496076251e-06	2	0.690217391	FALSE
TACGGAGGATCCAAGCGTTATCCGGATTTATTGGGTTTAAAGGGTGCGTAGGCGGAATAGTAAGTCAGTGGTGAAAGCCCGCAGCTCAACTGCGGAACTGCCATTGATACTGCTAATCTTGAGTATATTTGATGTGGGCGGAATGTGTCATGTAGCGGTGAAATGCTTAGATATGACATAGAACACCAATTGCGAAGGCAGCTCACAAAACTATAACTGACGCTGAGGCACGAAAGCGTGGGGAGCGAACAGG	3.69172199847738e-06	2	0.690217391	FALSE
TACGGAGGGTGCAAGCGTTATCCGGAATTATTGGGTTTAAAGGGTTCGCAGGCGGATTGATAAGTCAGAGGTAAAATCCGGCAGCTTAACTGCCGAACCGCCTTTGATACTGTTAATCTTGAATTATTGTGAGGTAATTAGAATGTGTGGTGTAGCGGTGAAATGCATAGATATCACACAGAATACCGATTGCGAAGGCAGATTACCAACAATATATTGACGCTGAGGAACGAAAGCGTGGGGAGCGAACGGG	3.96367021274376e-06	2	0.690217391	FALSE
TACGAATGGTGCAAGCGTTGTTCGGAATCACTGGGCATAAAGAGCACGTAGGCGGTTTGGTAAGTCAGCTGTGAAATCCCCCGGCTCAACCGAGGAACTGCAGCTGATACTGCCGAACTAGAGTGCGCGAGGGGAGAGCGGAATTCCTGGTGGAGCGGTGATATGCGTAGATATCAGGAGGAACGCCGGAGGCGAAAGCGGCTCTCTGGTGCGCAACTGACGCTGAGGTGCGAAAGCTAGGGGAGCGAACAGG	3.97483612709519e-06	2	0.690217391	FALSE
TACGGAGGGTGCAAGCGTTATTCGGATTTACTGGGCATAAAGAGCGCGTAGGCGGTCTGCTAAGTCTGATGTGAAAGCCCTGGACTCAATCCAGGAAGTGCATCGGATACTGACAGACTCGAGTACAGGAGAGGAGAGCGGAATTCCAGGTGTAGAGGTGAAATTCGTAGATATCTGGAGGAACAACAGAGGCGAAGGCGGCTCTCTGGACTGTAACTGACGCTGAGGCGCGAAAGCGTGGGGAGCAAACAGG	3.90438274466682e-06	2	0.690217391	FALSE
TACAGAGGGAGCTAGCATTATTCGGAATTATTGGGCGTAAAGGGTGTGTAGGCGGTATAACAAGTCAGAAGTGAAATCCCAAGGCTTAACCTTGGAACTGCTTTTGAAACTGTTAAACTAGAGTTTAGTAGGGGGTAATGGAATTTCTAGTGTAGAGGTGAAATTCTTAAATATTAGAAGGAACGTCAAAAGCGAAAGCAATTACCTAGACTAACACAGACGCTGAGACACGAAAGCGTGGGGAGCAAACAGG	3.92098046352795e-06	2	0.690217391	FALSE
TACGTAGGTCCCAAGCGTTGTCCGGATTTATTGGGCGTAAAGCGAGCGCAGGTGGTTTCTTAAGTCTGATGTAAAAGGCAGTGGCTCAACCATTGTGTGCATTGGAAACTGGGAGACTTGAGTGCAGGAGAGGAGAGTGGAATTCCATGTGTAGCGGTGAAATGCGTAGATATATGGAGGAACACCGGAGGCGAAAGCGGCTCTCTGGCCTGTAACTGACACTGAGGCTCGAAAGCGTGGGGAGCAAACAGG	3.0588838430566e-06	2	0.690217391	FALSE
TACGAAGGTCCCGAGCGTTATTCGGAATCACTGGGCGTAAAGAGTACGTAGGCGGTTTGGTAAGTCAGGTGTGAAATCCCGGGGCTCAACCCCGGAACTGCATCCGATACTGCCAGACTGGAGTAATGGAGAGGCAGGTGGAATTCTCGGTGTAGCAGTGAAATGCGTGGATATCGAGAGGAAGACCAATGGCGAAGGCAGCCTGCTGGACATTTACTGACGCTGAGGTACGAAGGCCAGGGTAGCGAAAGGG	3.41608745802036e-06	2	0.690217391	FALSE
TACGGGGGGGACGAGTGTTACTCGGAATGATTAGGCGTAAAGGGTCCTTTAAGCGGTTTATCAAGTTAAAAGTTTTCCCATAAGGGCTCAACCTTTATGTACTTTTAATACTGTTAAACTAGAGTTTATCAGGGGATAGTAGAATTCACGGAGTAGGGGTAAAATCCAATAATCTCGTGAGGAACATCAGTGGCGAAGGCGACTATCTGGGATAATACTGACGCTGTAAGACGAAGGCATGGGTATCAAATGGG	3.58566409689377e-06	2	0.690217391	FALSE
TACAGAGGGGGCAAGTGTTATTCGGAATAATTGGGCGTAAATGGCGTGTAGGTTGTGCTTCGCTGTTATCGGTTAAATTCCCATCGATATGGTGGGTAAGGCTGATAGAACGGTTGTACTAGAGAGTGAGAGAGGATACGGGAATTTCGAGTGGAGAAGTTAAATTCTTAGATATTCGAAGGAAGACCAACTGCGAAGGCACATATCTGGCTCATTTCTGACACTGAGGCGCGAAGGCGTGGGGAGCGAAGCCG	3.33791589690577e-06	2	0.690217391	FALSE
CACGTACTGTGCGAACGTTATTCGGAATCACTGGGCTTAAAGGGTACGTAGGCGGTTAATCAAGTCAGGTGTGAAATGCCTGAGCTCAACTGAGGCACTGCGCTTGAAACTGATTAGCTAGAGTATTCCAGGGGTGTGCGGAACTTATGGTGGAGCGGTGAAATGCGTTGATATCATGAGGAACACCGGAGGCGAAGGCGGCACACTGGGGAATTACTGACGCTGAGGTACGAAAGCTAGGGTAGCGAACGGG	3.03919843940531e-06	2	0.690217391	FALSE
TACGGAGGGTGCGAGCGTTATCCGGAATCACTGGGCGTAAAGGGTACGTAGGCGGTTAATTAAGTCCGATGTTAAAAGTTGAGGCTCAACCTCAATACGGCGTTGGATACTGGTTGACTAGACTACTGGAGAGGTAAGTAGAATTACCAGTGTAGCGGTGGAATGCGTAGATACTGGTAGGAATACCCATAGCGAAGGCAGCTTACTGGACAGATAGTGACGCTAAGGTACGAAAGCGTGGGGAGCGAACAGG	2.90515122057188e-06	2	0.690217391	FALSE
GACGGAGGGGGCTAGCGTTGTTCGGATTTACTGGGCGTAAAGAGCGCGTAGGCGGCATAGCAAGTTGGGAGTGAAAGCCCGGGGCTCAACCTCGGAACTGCTCTCAAAACTGCTACGCTAGAGTGTGGTAGAGGATGATGGAATTCCAAGTGTAGGGGTGAAATTCTTAGATATTTGGAGGAACACCGGTGGCGAAGGCGGTCATCTGGGCCAATACTGACGCTGAGGCGCGAAAGCGTGGGGAGCAAACAGG	2.87149588905709e-06	2	0.690217391	FALSE
TACGAAAGGGGCTAGCGTTGTTCGGAATTACTGGGCGTAAAGCGCGCGTAGGCGGCATTGTAAGTTGGGGGTGAAATCCCGGAGCTCAACTCCGGAACTGCCTCCAAAACTACAAAGCTAGAGGCCGTGAGAGGAGAGTGGAATTCCGAGTGTAGAGGTGAAATTCGTAGATATTCGGAAGAACACCAGTGGCGAAGGCGACTCTCTGGCACGGTTCTGACGCTGAGGTGCGAAAGCGTGGGGAGCAAACAGG	2.84248311231744e-06	2	0.690217391	FALSE
TACGGAGGGTCCGAGCGTTATCCGGAATCATTGGGTTTAAAGGGTCCGTAGGCGGATGATTAAGTCAGAGGTGAAAGTTTGCAGCTCAACTGTAAAATTGCCTTTGATACTGGTTGTCTTGAGTTATGTTGAAGTGGATGGAATGTGTAGTGTAGCGGTGAAATGCATAGATATTACACAGAACACCGATTGCGAAGGCAGTCCACTAAGTATATACTGACGCTGATGGACGAAAGCGTGGGGAGCGAACAGG	2.2772714763205e-06	2	0.690217391	FALSE
TACAAGTGGTGCAAACATTCTATAGGTTGATTAGGTGTAAATAGTGTGACGGACATGAAGTTCATGAAGCATTTATAATCAGAATGAATTCCTTGTTAATATATGGCCCAATATGAATTCTACATTATAGGTGGTGTAGAAATGTTAGTTGCAATAGTGAAATGTTTATATAATTGGCAGACCATGTGTTTGATATTGGTAGCTAAGATAAGTAGATATTCTATTCACAAAAGCTTGAGTTGTAACAGGG	2.42428684388852e-06	2	0.690217391	FALSE
TACGGAGGGTGCGAGCGTTGTTCGGAATCACTGGGCGTAAAGCGCGTGTAGGCGGCAGGTTAAGTCTGGTGTGAAAGCCCGGGGCTCACCCCCGGAAGTGCGCTGGAAACTGGCCAGCTAGAGTATGGGAGAGGGAAGCGGAATTCCTGGTGTAGCGGTGAAATGCGTAGATATCAGGAGGAACACCGGCGGCGAAGGCGGCTTCCTGGACCAATACTGACGCTGAGACGCGAAAGCGTGGGGAGCAAACAGG	2.3527808579988e-06	2	0.690217391	FALSE
TACGTAGGGGGCAAGCGTTATCCGGAATTACTGGGTGTAAAGGGTGCGTAGGCGGTTACTTAAGTCAGATGTGAAAGCCCGGGGCTCAACTCCGGGACTGCATTTGAAACTGGGTAACTAGAATACAGGAGAGGTAAGTGGAATTCCTAGTGTAGCGGTGAAATGCGTAGATATTAGGAGGAACACCAGTGGCGAAGGCGACTTACTGGACTGTTATTGACGCTGAGGCACGAAAGCGTGGGGAGCGAACAGG	3.76250906905445e-06	2	0.690217391	FALSE
TACGAGGGGTGCAAGCGTTATTCGGAATTACTGGGCGTAAAGGGCGCGTAGGCGGTTCTTTAAGTCATTTGTCAAAGACCATTACATAATGATGGGGAGGCAGGTGAAACTGGAGGACTCGAGTGCAGGAGAGAGAAGTGGAATTCTTGGAGTAGCGGTAAAATGCGTAGATCTCAAGAGGAACACCAATGGCGAAGGCAGCTTCTTGGCCTGCTACTGACGCTGAGGCGCGAAAGCGTGGGGAGCAAACAGG	2.58969228326718e-06	2	0.690217391	FALSE
TACGAAGGGGGCGAGCGTTATCCAGAATGATTGGGCGTAAAGAGTTTGTAGGCAGTATTTGTTGTTATTTGTAAAAGGCTAAATTTGTTGTTTAGATATGCATTTAATACTCTTTTACTTTGAGTATAGTAGAGGATAACAGAATTTTATACATAGGAGTGAAATCCGATCATTTATGAAGGAATGTCAGTGGCGAAAGCGGTTATCTGGACTATTTACTGACGCTGAGGAACGAAAGCATAGGGAGCAAACAGG	1.88945616859125e-06	2	0.690217391	FALSE
TACGGGGGATGCAAGCGTTATCCGGAATGATTGGGCGTAAAGCGTCTGTAGGTGGCTTCCCCAGTCAACTGTCAAAAATCAGGGCTTAACCTTGAGCCGGCAGTTGAAACTAGGAAGCTTGAGTTAGGTAGGGGCAGAGGGAATTCCTAGTGTAGCGGTGAAATGCGTAGATATTAGGAAGAACACCAATCGCGAAAGCACTCTGCTGGGCCATGACTGACACTCAGAGACGAAAGCTAGGGGAGCGAATGGG	4.00657019056752e-05	3	0.76062253	FALSE
TACGGAGGGTGCAAGCGTTATCCGGATTCACTAGGTTTAAAGGGTGCGTAGGCGGGATAATAAGTCAGTGGTGAAAGTTTGCGGCTCAACCGTAAAATAGCCATTGAAACTATTATTCTTGAGTTCGATTGAGGTAAGCGGAATGAGTAATGTAGCGGTGAAATGCTTAGATATTACTCAGAACACCGATTGCGAAGGCAGCTTACTAAGTCTGGACTGACGCTGAGTCACGAAAGCGTGGGGAGCGAACAGG	3.88536878755619e-05	3	0.76062253	FALSE
TACCAGCTAAGCTAGGAATGGGTAACATTGTTGCAGTAAAAACGTTCGTAGTCACTATTTTTCTAAAGAGTGTCATACAATTGAACACTATTTGTGGAATGCTGCACGGGTGTTTCTCGTGCACTGTCTGCGAGTAAATTAGAATGATTAAATTCAATGTTTTTGGATAATAAAGCGCAGCAAATCTTCATATGCTTGATTTAAACTGCCGTTTGAGTCATGGATACACATAAAGAATAAGTGAGGATACTGGTACTTAACAGCTAGAGGTGAAATTCATAGATTTGTTAATGACCAACTACTGCGAAAGCATTTATCTAACTTATTTTTGGTGATCAAGAACTAAAGTGCGGGGATCAAAGAGG	3.84356389738749e-05	3	0.76062253	FALSE
TACGGAGGGTGCAAGCGTTACTCGGAATCACTGGGCGTAAAGGGCGCGTAGGCTGTCTAATAAGTCAGGTGTGAAATCCTATGGCTCAACCATAGAACTGCACTTGAAACTGTTAGACTAGAGTTTGGAAGAGGCAGATGGAATTAGTGGTGTAGGGGTAAAATCCGTAGAGATCACTAGGAATACCGAAAGCGAAGGCGATCTGCTGGGACAATACTGACGCTGAGGCGCGAAAGCGTGGGGAGCAAACAGG	3.73303173853295e-05	3	0.76062253	FALSE
TACGGAGGGTCCAAGCGTTATCCGGAATCATTGGGTTTAAAGGGTCCGTAGGCGGGCGATTAAGTCAGAGGTGAAATCCCACAGCTCAACTGTGGAACTGCCTTTGATACTGGTTGTCTTGAGTTACAGTGAAGTAGATAGAATATGTAGTGTAGCGGTGAAATGCATAGATATTACATAGAATACCGATTGCGAAGGCAGTCTACTAACTGTTAACTGACGCTGAGGGACGAAAGCGTGGGGAGCGAACAGG	3.54733106641164e-05	3	0.76062253	FALSE
TACGGAGGGTCCGAGCGTTATCCGGAATCATTGGGTTTAAAGGGTCCGCAGGCGGGCAATTAAGTCAGAGGTGAAATCCCATAGCTCAACTATGGAACTGCCTTTGATACTGGTTGTCTTGAGTTATACGGAAGTAGATAGAATATGTGGTGTAGCGGTGAAATGCATAGATATCACATAGAATACCGATTGCGAAGGCAGTCTACTACGTATATACTGACGCTCATGGACGAAAGCGTGGGGAGCGAACAGG	3.36935440284015e-05	3	0.76062253	FALSE
TACGGAGGATGCGAGCGTTATCCGGATTTATTGGGTTTAAAGGGTGCGCAGGCGGTTTGTTAAGTCAGAGGTGAAATCCCGTTGCTCAACAACGGAACTGCCTTTGATACTGGCAAACTTGAATATAGACGAAGTGGGCGGAATAAGTCATGTAGCGGTGAAATGCATAGATATGACTTAGAACACCGATAGCGAAGGCAGCTCACTAGGCTATTATTGACGCTCATGCACGAAAGCGTGGGGAGCGAACAGG	3.03738266974043e-05	3	0.76062253	FALSE
TACGAAGGTCCCGAGCGTTATTCGGAATCACTGGGCGTAAAGGGAGCGTAGGCTGCGTGGTAAGTCAGATGTGAAATCTCAGAGCTCAACTCTGAAACTGCATCCGATACTGCCATGCTAGAGTAATGGAGGGGTAACTGGAATTCTCAGTGTAGCAGTGAAATGCGTAGATATTGAGAGGAAGACCAACGGCGAAGGCAGGTTACTGGACATTTACTGACGCTGAGGCTCGAAGGCTAGGGTAGCGAAAGGG	2.6585856572502e-05	3	0.76062253	FALSE
TACGGAGGGTGCAAGCGTTAATCGGAATTACTGGGCGTAAAGCGCGCGTAGGTGGCTTATTAAGTCAGATGTGAAAGCCCTGGGCTTAACCTGGGAACTGCATTTGATACTGATTCGCTAGAGTATGGTAGAGGGAAGTGGAATTCCACATGTAGCGGTGAAATGCGTAGAGATGTGGAGGAACACCAGTGGCGAAGGCGACTTCCTGGACCAATACTGACACTGAGGTGCGAAAGCGTGGGGAGCAAACAGG	2.6305228955107e-05	3	0.76062253	FALSE
TACAAGAAGGGCGAACGTTATTCAAAATAATTTGGCGTAAAGAATGTGTGGGTTGTAAATTAATTAATCGATTAAATATTAAACTAAATTTCATATTGTTGATTAAAAAAATTTACTAGAGTTCAATAGAAGATGTAAGAATTTTAGGTGTAACAATAAAATGTAATAATATCTAAAGGAATTTCAAAAGCGAAAGCATTAATCTAAGTTGATACTGACACTAAGACATTAAAGCGTAGGTAGCAAAAGGG	2.50299149958903e-05	3	0.76062253	FALSE
TACGAGGGGAGCGAGTGTTATTCGGTCAAATTGGGCGTAAAGGGTCTGTAGGCAGAATTATGTAAGTAAAAAGTTAAATGTCAAAGCTTAACTTTGGATCGGCTTTTTAAACTGTTTTTTCTTGGGTAATTTAGGGGATAGTAGTATTTCTTCAGTAGGGATGGCATCTGTCGAGAGAAGAACGAATATCGAAGGTGCAGACAACTATCTAGTTTTATTTACCGACGCTGAAAGACTAAAGCATGGGGAGCGAATGGG	2.52559067202956e-05	3	0.76062253	FALSE
TACGGAGGGTCCGAGCGTTAATCGGAATTACTGGGCGTAAAGCGTGCGTAGGCGGTTTGTTAAGTGTGATGTGAAATCCCCGGGCTCAACCTGGGAACTGCACCACAAACTGACAAACTAGAATGCGGTAGAGGGGAGTGGAATTTCCTGTGTAGCGGTGAAATGCGTAGATATAGGAAGGAACACCAGTGGCGAAGGCGACTCCCTGGACTGACATTGACGCTGAGGTACGAAAGCGTGGGGAGCAAACAGG	2.32317722678333e-05	3	0.76062253	FALSE
TACGAAAGGTGCAAGCGTTGTTCGGAATTACTGGGCGTAAAGCGCTCGTAGGCGGGAGGTCAGGTCAATTGTGAAAGCCCAGGGCTCAACCTTGGAATTGCAGTTGAAACCGATTTTCTTGAATACCTGAGAGGGTGGGGGAATTCCTAGTGGAGAAGTGAAATTCGTAGAGATTAGGAGGAACACCAGAGGCGAAGGCGCCTACCTGGCAGTGTATTGACGCTGAGGAGCGAAAGTGTGGGGAGCAAACAGG	2.24144157842775e-05	3	0.76062253	FALSE
TACGGGGGGTGCAAGCGTTGCTCGGAATCACTGGGCGTAAAGCGTACGCAGGCGGCCTATTAAGTCGGATGTGAAAGCCCCGGGCTCAACCCGGGAATTGCATTCGAAACTGGTAGGCTTGAGTGTGAGAGAGGGAAGTGGAATTCCAGGTGTAGAGGTGAAATTCGTTGATATCTGGAGGAACACCGGCGGCGAAGGCGGCTTCCTGGCTCACAACTGACGCTCATGTACGAAAGCGTGGGTAGCAAACAGG	2.15154062430094e-05	3	0.76062253	FALSE
TACGGAGGGTCCGAGCGTTATCCGGAATCATTGGGTTTAAAGGGTCCGCAGGCGGTCGATTAAGTCAGAGGTGAAATCCCATAGCTTAACTATGGAACTGCCTTTGATACTGGTTGACTTGAGTCATATGGAAGTAGATAGAATGTGTAGTGTAGCGGTGAAATGCATAGATATTACACAGAATACCGATTGCGAAGGCAGTCTACTACGTATGTACTGACGCTGAGGGACGAAAGCGTGGGGAGCGAACAGG	2.27495699742568e-05	3	0.76062253	FALSE
TACGAGGGGGGCTAGCGTTGTTCGGAATTACTGGGCGTAAAGGGTGCGTAGGTTGTTTAGTAAGTTAGGTGTGAAATCCTCGATTTCAAGTTGAGAACTGCACTTAATACTGCTAAGCTAGAGAGTAGTAGAGGATAGTGGAATTCCAAGTGTAGGGGTAAAATCCGTAGATATTTGGAGGAACATCAGAGGCGAAGGCGGCTATCTGGGCTACTTCTGACACTGAGGCACGAAAGCGTGGGGAGCAAACAGG	2.11005847235187e-05	3	0.76062253	FALSE
TACGGAGGGTGCAAGCGTTGTTCGGAATTACTGGGCGTAAAGCGCGCGTAGGCGGTTTGTTAAGTCAGATGTGAAAGCCCAGGGCTCAACCCTGGACGTGCATTTGAAACTGGCAGACTTGAGTATCAGAGGGGATAGTGGAATTCCAGGTGTAGAGGTGAAATTCGTAGATATCTGGAGGAATACCGGTGGCGAAGGCGACTATCTGGCTGAATACTGACGCTGAGGTGCGAAAGCATGGGGAGCAAACAGG	1.95355682855551e-05	3	0.76062253	FALSE
TACGGAGGGTGCAAGCGTTAATCGGAATTACTGGGCGTAAAGGGTGTGTAGGTGGTTAATTAAGTCGGATGTGAAAGCCCTGGGCTTAACCTGGGAATGGCATTCGATACTGGTTAACTAGAGTCTGGTAGAGGGTTGTGGAATTCCCGGTGTAGCGGTGAAATGCGTAGAGATCGGGAGGAACATCGGTGGCGAAGGCGGCAACCTGGACTAAGACTGACACTGAGGCACGAAAGCGTGGGGAGCAAACAGG	1.84157471106215e-05	3	0.76062253	FALSE
TACGGGAGGGGCAAGCGTTATCCGGAATTATTGGGCGTAAAGTGTCCGTAGACTGTATTATAAGTTATTTGTTAAATTTTAAAGCCTAACTTTAAAAGAGCATTTAATACTGTTTTACTTGAGTTTTTTACAGAAAAATAGAATTTCAAATGTAGGAGTAATTTCCATAGATATGTGAAGGAACACCAATAGCGAAAGCAATTTTTTAGTAAAAACTGACGTTGAGGGACGAAAGTATAGGTAGCAAACAGG	1.80020119674521e-05	3	0.76062253	FALSE
TACGGAGGGTCCAAGCGTTGTCCGGAATTATTGGGTTTAAAGGGTGCGTAGGCGGCCAGATAAGTCAGAGCTGAAATCCCGAGGCTTAACCTCGGAACTGGCTTTGATACTGTTTGGCTTGAATTTACTAGAGGTTGGCGGAATTTATGATGTAGCGGTGAAATGCATAGATATCATAAAGAACACCGATAGCGAAGGCAGCTAACTGGAGTAATATTGACGCTGAGGCACGAAAGCGTGGGTAGCGAACGGG	1.73100965638163e-05	3	0.76062253	FALSE
TACGGAAGGTGCAAGCGTTAATCGGAATTACTGGGCGTAAAGCGCGCGTAGGCGGTCTGATAAGTCGGGTGTGAAAGCCCCGGGCTCAACCTGGGAACTGCATTCGATACTGTCTGACTAGAGTGTGATAGAGGGAGGCGGAATTCCGCATGTAGCGGTGAAATGCGTAGAGATGCGGAGGAACACCAATGGCGAAGGCAGCCTCCTGGATCAACACTGACGCTGAGGTGCGAAAGCGTGGGGAGCAAACAGG	1.59957262948812e-05	3	0.76062253	FALSE
TACGGAGGGTGCAAACGTTGCTCGGAATCATTGGGCGTAAAGCGCGCGTAGGCGGCTTGGTAAGTTGGATGTGAAAGCCCACGGCTCAACCGTGGAAGTGCATCCAAAACTACCTGGCTTGAATTGCGGAGGGGGCCAGAGAATTCCCGGTGTAGAGGTGAAATTCGTAGATATCGGGAGGAATACCAGTGGCGAAGGCGCTGGCCTGGACGACAATTGACGCTGAGGTGCGAAAGCGTGGGGAGCGAACAGG	1.48320847298152e-05	3	0.76062253	FALSE
TACGGAGGGTGCAAGCGTTATCCGGAATCATTGGGTTTAAAGGGTCCGTAGGCGGGCTGATAAGTCAGAGGTGAAATCCCATAGCTTAACTATGGAACTGCCTTTGATACTGTTAGTCTTGAGTTACTTGGAAGTAGATAGAATGTGTAGTGTAGCGGTGAAATGCATAGATATTACACAGAATACCGATTGCGAAGGCAGTCTACTACGAGTATACTGACGCTGATGGACGAAAGCGTGGGGAGCGAACAGG	1.63566494562597e-05	3	0.76062253	FALSE
TACGTAGGGGGCAAGCGTTATCCGGAATCACTGGGCGTAAAGGGTGCGTAGGCGGTTTTTCAAGTCAGAAGTGAAAGGCTATGGCTCAACCATAGTAAGCTTTTGAAACTGTTAAACTTGAGTGCAGGAGAGGAAAGTGGAATTCCTAGTGTAGAGGTGAAATTCGTAGATATTAGGAGGAACACCAGTGGCGAAGGCGACTTTCTGGACTGTAACTGACGCTGAGGCACGAAAGCGTGGGGAGCGAACAGG	1.53357437547061e-05	3	0.76062253	FALSE
TACGGAGGGAGCTAGCGTTGTTCGGAATTACTGGGCGTAAAGGGCGTGTAGGCTGTAAAGTAAGTCAGAGGTGAAATCCCTAAGCTCAACTTAGGAACTGCCTTTGATACTATTATACTAGAGATCGAGAGAAGTTAGCGGAATTCCAAGTGTAGAGGTGAAATTCGTAGATATTTGGAAGAACACCAGTGGCGAAAGCGGCTAACTGGCTCGTATCTGACGCTGATACGCGAAAGCGTGGGTAGCAAACAGG	1.51827503944824e-05	3	0.76062253	FALSE
TACGAAGGGAGCAAGCGTTGTTCGGAATTACTGGGCGTAAAGGGCGTGTAGGCGGACTGTCCAGTCAGGGGTGAAATCCCGGGGCTCAACCTCGGAACTGCCTTTGATACTGACAGTCTAGAGTCCGCGAGAGGATAGTGGAATACCCAGTGTAGAGGTGAAATTCGTAGATATTGGGTAGAACACCAGTGGCGAAGGCGACTATCTGGAGCGGTACTGACGCTGAGGCGCGAAAGCGTGGGGAGCAAACAGG	1.38443749175131e-05	3	0.76062253	FALSE
TACAGAGGGTGCAAGCGTTGTCCGGATTTATTGGGCGTAAAGCGTCTGTAGGTTGTTTGTTAAGTCTGAAGTGAAAGAATGGAGCTCAACTCCATACCCGCTTTGGAAACTGGCAGGCTAGAGAATGTTAGAGGTAAGTGGAATTCCTAGTGTAGCGGTGAAATGCGTAGATATTAGGAAGAACACCAGAGGCGAAGGCGGCTTACTGGGACATTTCTGACACTGAGAGACGAAAGCTTGGGGAGCGAAAGGG	1.38819139699175e-05	3	0.76062253	FALSE
TACGGGAGGGGCAAGCGTTATTTGGAATTACTGGGCGTAAAGAGTTCGTAGACGGTATTATAAGTTAATTGTTAAATTTTAAAATTCAATTTTAAAACAGCACTTAATACTATTTTACTTTGAGTTTAAATTAGAAGAATAGAATTCCATGTGAAGAAGTAATATTTGTAGATATATGGAGGAATACCTTTAGTGAAGACGATTCTTTATAAAAAACTGACGTTGAGGAACGAAAGTGTAGGTAGCAAACAGG	1.37276032302936e-05	3	0.76062253	FALSE
TACGTAGGTGGCAAGCGTTGTCCGGATTTACTGGGCGTAAAGGGAGCGTAGGCGGATTTTTAAGTGGGATGTGAAATACCCGGGCTCAACCTGGGTGCTGCATTCCAAACTGGAAGTCTAGAGTACAGGAGGGGAAAGTGGAATTCCTAGTGTAGCGGTGAAATGCGTAGAGATTAGGAAGAACACCGGTGGCGAAGGCGACTTTCTGGACTGTAACTGACGCTGAGGCTCGAAAGCGTGGGGAGCAAACAGG	1.35690048181404e-05	3	0.76062253	FALSE
AACGTAGGACGCGAGCGTTATCCGGAGTTACTGGGCGTAAAGGGCGCGCGGGCTGTGAGTTAAGTTGCCTATGAAAGGTACTGGCTAAACTGGTATAAGTTAGGTGAAACTGGCTTGCTAGAGGGAAATAGAGGGGAGCGGAATTCCGGGTGTAGTGGTGAAATGCGTAGATATCCGGAGGAATATCGGTGGCGAAGGCGGCTTCCTGGATTTTTTCTGACGCTGAGGCGCGAAAGCGTGGGTAGCGAACGGG	1.24724474552178e-05	3	0.76062253	FALSE
TACGAAGGGAGCAAGCGTTGTTCGGAATTACTGGGCGTAAAGGGAGTGTAGGCGGAATGATAAGTTAGAAGTGAAAGCCCAGGGCTCAACCTTGGAATTGCTTTTAATACTGTCATTCTTGAGTATCTGAGAGGTAAGTAGAATTTCCAGTGTAGGAGTGAAATCCGTAGATATTGGAAGGAATACCGGTGGCGAAGGCGACTTACTGGCAGATAACTGACGCTGATGCTCGAAAGCGTGGGGAGCAAACAGG	1.32195022749242e-05	3	0.76062253	FALSE
TACGTGTGGACCAAGCGTTGTTCGGAATTACTGGGCTTAAAGGGTGCGTAGGCGGTTTTTTAAGTCAGGGGTGAAATCCGATGGCCCAACCATCGAACTGCCTCTGATACTGAGGAACTTGAGTGTGCTAGGGGTAAGCGGAACGTGTGGTGTAGCGGTGAAATGCGTAGATATTACACGGAAGGCCAGAGCCGAAGGGGGCTTACTGGGGCACAACTGACGCTGAGGCACGAAAGCGTGGGGAGCAAACAGG	1.27305783823712e-05	3	0.76062253	FALSE
TACGGAGGATGCAAGCGTTATCCGGAATCATTGGGTTTAAAGGGTCCGTAGGTGGATTAATAAGTCAGAGGTGAAAGCCTACAGCTTAACTGTAGAACTGCCTTTGATACTGTTAATCTTGAATTATTGTGAAGTAGTTAGAATATGTAGTGTAGCGGTGAAATGCATAGATATTACATAGAATACCGATTGCGAAGGCAGATTACTAACAATATATTGACACTGATGGACGAAAGCGTGGGGAGCGAACAGG	1.4918256167359e-05	3	0.76062253	FALSE
TACAGAGGGTGCGAGCGTTAATCGGAATTACTGGGCGTAAAGGGTGCGTAGGCGGTTATATAAGTTAGGTGTGAAATCCCTTGGGCTTAACCTAGGAATTGCGCTTAAGACTGTATAACTAGAGTATTGGAGAGGAAAGTGGAATTTCCGGTGTAGCGGTGAAATGCGTAGATATCGGAAGGAACACCAGTGGCGAAGGCGACTTTCTGGCCAAATACTGACGCTGAGGCACGAAAGCGTGGGTAGCAAACAGG	1.15667763216324e-05	3	0.76062253	FALSE
TACGAAAGGTGCAAGCGTTGTTCGGATTGACTGGGCGTAAAGCGCATGTAGGCGGGCTAATAAGTCAGTTGTGAAAGCCCCGGGCTCAACCTGGGAATTGCAATTGAAACTGTTAGTCTTGAATATCTGAGGGGTTTATGGAATTCCAGGTGTAGCAGTGAAATGCGTAGATATCTGGAGGAACACCAGAGGCGAAGGCGGTAAACTGGCAGAATATTGACGCTGAGATGCGAAAGCATGGGGAGCAAACAGG	1.26677440129528e-05	3	0.76062253	FALSE
TACAGAGGGCCCGAGCGTTAATCGGAATCACTGGGCTTAAAGAGTGCGTAGGCGGACGTGTAGGTACCTTGTGAAATCCCTCGGCTCAACCGGGGAATTGCTCGGTAAACCATACGTCTTGAGGCAGGTAGGGGTGGTCGGAACGCTAGGTGGAGCGGTGAAATGCGTAGATATCTAGCGGAACGCCAACGGAGAAGTCAGGCCACTGGGCCTGTCCTGACGCTGAGGCACGAAAGCGTGGGTAGCAAACGGG	1.10477753684654e-05	3	0.76062253	FALSE
TACGGGGGTCCCAAGCGTTGTTCGGATTTACTGGGCGTAAAGAGTGCGTAGGCGGCGAGATCAGTTTGGCGTGAAAGCTTCGGGCTCAACCCGGAAAATGCGCTGAATACTATCCCGCTAGAGGATCGGAGAGGAGACCGGAATTCTTGGTGTAGCAGTGAAATGCGTAGATATCAAGAGGAACACCGATGGCGAAGGCAGGTCTCTGGACGGTTCCTGACGCTGAGGCACGAAAGCTAGGGGAGCGAACAGG	1.1784221716763e-05	3	0.76062253	FALSE
TACGGAGGGTGCGAGCGTTAATCGGAATTACTGGGCGTAAAGCGAGCGTAGGCGGCTTTATAAGTTGGATGTGAAAAACCGGGGCTTAACCTCGGCCGTGCATTCAAAACTGTAAGGCTAGAGTCCTGTAGAGGGGGGTAGAATTTCAGGTGTAGCGGTGAAATGCGTAGAGATCTGAAGGAATACCAGTGGCGAAGGCGGCCCCCTGGACGGAGACTGACGCTGAGGTTCGAAAGCGTGGGTAGCGAACAGG	1.13738770222092e-05	3	0.76062253	FALSE
TACGAAGGGGGCGAGTGTTCATCGGAATGACTGGGCGTGAAGGGTGTCTAGGCGGAGGTGCACTCATCGGGTTAAAGCCCTGGAAGAATCGAGGAAAGGCTCGGTGAAAGGCACACTCATGGGTCTGGGAGAGGAAAACGGAAGGCTCGAGGAAGCGGTGCAATGCAGTGATCTCGAGTCGAAGGCCAATGGGCGAAGGCTGTTTTCTGGCCCAGCACCGACGCTGACGCACGAAAGCGTGGGGAGCGAAGAGG	1.12481886247848e-05	3	0.76062253	FALSE
TACGGAGGGGGCAAGCGTTGTTCGGAATTACTGGGCGTAAAGGGCGCGTAGGCGGGATGTCAAGTCAGGGGTGAAAGGCCTGGGCTCAACCTGGGAACTGCCTTTGAAACTGACATTCTGGAGTCCGGGAGAGGATGGCGGAATTCCCAGTGTAGAGGTGAAATTCGTAGATATTGGGAAGAACACCGGTGGCGAAGGCGGCCATCTGGACCGGTACTGACGCTAAGGCGCGAAAGCGTGGGGAGCAAACAGG	1.11369220560531e-05	3	0.76062253	FALSE
TACGAAGGGTACTAGCGTTGTTCGGAATCACTGGGCGTAAAGCGCAAGTAGGTGGTATATTAAGTCAGATGTGAAATCCTCGGTCTCAAACTGAGAAGGTCATTTGAAACTGATAAACTAGAGTACAGAAGGGGATAGTGGAATTCCAAGTGTAGAGGTGAAATTCGTAGATATTTGGAGGAACACCAGTAGCGAAGGCGTCTATCTGGTCTGTAACTGACACTGAGTTGCGAAAGTATGGGTAGCAAACAGG	1.09061556797076e-05	3	0.76062253	FALSE
GACGGGGGGTGCAAGCGTTATCCAAATTCACTGGGTTTAAAGAGTACGTAGGTTGTTTAGTAAGTCAGTGGTGAAAACTAATAGCTCAACTATTAGCTTGCTATTGATACTGCTAGACTTGAGTATAGTCGAGGTGGGTGGAATTTTATATGTAGCGGTGAAATGCATAGATATATAAAAGAACACCAATAACGAAGGTAGCTCACTAGGCTATTACTGACACTGAGGTACGAAAGCGTGGGTAGCAAACAGG	1.0365152578222e-05	3	0.76062253	FALSE
TACGGAGGGTGCAAGCGTTGTCCGGATTTATTGGGTTTAAAGGGTGCGCAGGCGGAGCGCTAAGTCAGTGGTGAAATCCCGCAGCTCAACTGCGGAACTGCCATTGATACTGGCGCCCTTGAGTACGGACGAGGTAGGCGGAATTTATGGTGTAGCGGTGAAATGCATAGATACCATAAAGAACACCGATAGCGAAGGCAGCTTACTAGACCGTAACTGACGCTCATGCACGAAAGCGTGGGGAGCGAACAGG	9.38298270242722e-06	3	0.76062253	FALSE
TACATAGGTCCCAAGCATTATCCGGATTTACTGGGCGTAAAGAGTGCGCAGGCGATTTAACAAGTTGGAAGTGAAAGACCAAGGCTCAACTTTGGTTTGCTTTCAAAACTGTTAGATTAGACTATGGGAGAGGTTATCGGAATTTCAGGTGTAGCGGTGGAATGCGTAGATATCTGAAGGAACACCAATAAGCGAAGGCAGATAACTGGCCCATTAGTGACGCTCATGCACGAAAGCGTGGGGAGCAAACAGG	1.30335033060764e-05	3	0.76062253	FALSE
TACGGTGGGGGCGAGCGTTATCCGACATAACTGGGCTGGGCGCGTAGGCTTTAAGCCAACGGTCGGCCAATTAGGCTAGTCCCGTTGGTTTGATTGAGGAGGGCAAACACTACGGCCGTTGAATGGGGTGTGGAGAGGTCAAATTCACTGATATACTCCGGACGAACAAACGCGAAGGCGGCGGCCACAGCCCATACCTGACGCTGAGGCGCGGAAGCGTGGGGAGCCAATGGG	7.66589309642555e-06	3	0.76062253	FALSE
GACAGAGGGTGCGAACGTTGCTCGGAATTACTGGGCGTAAAGCGCGTGTAGGCGGGCTGGCAAGTCGGATGTGAAATCCCTGGGCTCAACCCAGGAACTGCATTCGAAACTGCCAGCCTTGAGTAGTGGAGAGGGAAGGCGGAATTCCGGGTGTAGAGGTGAAATTCGTAGATATCCGGAGGAACACCAGTGGCGAAGGCGGCCTCCTGGACACTTACTGACGCTGAGACGCGAAAGCGTGGGGAGCAAACAGG	7.54795590340914e-06	3	0.76062253	FALSE
TACGGAAGGGGCTAGTGTTATTCGAAATTACTGGGCGTAAAGGGTAACTAGGTTGCTAATTAAGTCATAAGTTAAAGCCCAAAGCCTAACTTTGGTAAAGCTTATGAAACTAATTAGCTTGAATTGGATAAAGGATAGTAGAATTTTTGGTGGAGGGTTAAGTTCTGTAGATACTAAAAGGAATATCGATAGCGAAGGCAACTATCTATATCTATATTGACACTGAATTACGAAGGCGTAGGGAGCGAATGGG	6.30674322246972e-06	3	0.76062253	FALSE
TACGTATGGTCCGAGCGTTGTCCGGAATGACTGGGCGTAAAGGGTGTGTAGGCTGACACGTGTGTCAGGTGTGAAATTCCTGGGCTTAACCTGGGAACTGCGCTTGAAACTGCGTGTCTAGAGCATGTTAGGGGTAAGTGGAATTCCCGGAGTAGCGGTGAAATGCGTAGAGATCGGGAAGAACACCAGTGGCGAAGGCGACTTACTGGGACATGGCTGACGCTGAGGCACGAAAGCGTGGGGAGCGAACGGG	6.78365119235126e-06	3	0.76062253	FALSE
TACGTAGGTGGCAAGCGTTGTCCGGATTTACTGGGCGTAAAGGGAGCGTAGGCGGATTTTTAAGTGGGATGTGAAATACCCGGGCTCAACCTGGGTGCTGCATTCCAAACTGGAAATCTAGAGTGTCGGAGAGGAAAGCAGAATTCCTAGTGTAGCGGTGAAATGCGTAGATATTAGGAAGAATACCAGTGGCGAAGGCGGCTTTCTGGACGATAACTGACGCTGAGGCTCGAAAGCGTGGGGAGCAAACAGG	6.41732474268346e-06	3	0.76062253	FALSE
TACGGGAGGGGCAAGCGTTATTCGGAATTATTGGGCGTAAAGAGTTCGTAGACGGTATTGTAAGTTATTTGTTAAATATTAAATTATAGTTTTAAAACAACAATTAATACTGCTTTACTAGAGTTTAAATTAGAAAAATAGAATTCCATGTGAAGAAGTAATACTCGTAGATATATGGAGGAATACCTAGAGTGAAGACAATTTTTTATAAAAAACTGACGTTGAGGAACGAAAGTGTAGGTAGCAAACAGG	6.84295807080806e-06	3	0.76062253	FALSE
TACAGAGGGTGCGAGCGTTAATCGGAATTACTGGGCGTAAAGCGAGTGTAGGTGGCTCATTAAGTCACATGTGAAATCCCCGGGCTTAACCTGGGAACTGCATGTGATACTGGTGGTGCTAGAATATGTGAGAGGGAAGTAGAATTCCAGGTGTAGCGGTGAAATGCGTAGAGATCTGGAGGAATACCGATGGCGAAGGCAGCTTCCTGGCATAATATTGACACTGAGATTCGAAAGCGTGGGTAGCAAACAGG	6.62227818034264e-06	3	0.76062253	FALSE
TACGAAGGGAGCTAGCGTTGTTCGGAATTACTGGGCGTAAAGGGCGTGTAGGCGGACTATCAAGTTAGGGGTGAAATCCCGGGGCTCAACCTCGGAACTGCCCTTAATACTGATAGTCTAGAGTCTGTGAGGGGATAGTGGAATACCTAGTGTAGAGGTGAAATTCGTAGATATTAGGTGGAACACCAGTGGCGAAGGCGACTATCTGGCACAGTACTGACGCTGAGGCGCGAAAGCGTGGGGAGCAAACAGG	6.24177989420169e-06	3	0.76062253	FALSE
TACCAGCTGAGCTAGAGATGGGTAACTCTGTTGCAGTAAAAACATTCGTAGTCACTATCTAATTTAATTCTATCTTGTTAGATGGAAATTAAATTTAAACTTTATTGTCCACGATTAAATTAGAACGATCAATTTGCATGGTGAATACTAAAGCGTGGTAAATCTGATGATACCTGAATCTAAAACGCAATTTTGGAAGAAGGAATAAATGGTAAAAATAAGTGAGGGCAGTGGTACTTACCAGCTAGAGGTGAAATTCTTAGATTTGGTAATGACCAACAACTGCGAAGGCATCTGCCCAACTTATATTTGGTGATCAAGAATTAAAGCGTGGGGATCGAAGAGG	6.10827392706896e-06	3	0.76062253	FALSE
GACAGGGGGGGCGAGTGTTATTCACAGTTATTAGGCGTAAAGGGTCCGTAGGTTTTTTTTAAAGTTAAACTTCAAATACCTAGGCTCAACTTAGGTTTATAGTTTAATACTTTTAAAATAGAGTATAGTAGGGGGTAATAGAATTTCTAATGTAAAGATAAAATTTTTCAATATTAGAAGGAATTCCAGAGGCGAAGGCGATTACCTGGGCTAATACTGACACTGAGGGACGAAAGCTTAGGTAGCAAACGGG	5.30320588571409e-06	3	0.76062253	FALSE
TACGAAGGGGGCTAGCGTTGTTCGGAATCACTGGGCGTAAAGCGCAAGTAGGTGGTAAAATAAGTCAGATGTGAAATCCTTAATCTCAAATTAAGAACTGCATTTGATACTGTTTTACTTGAGTACAGTAGAGGATAGTAGAATTCTAAGTGTAGGGGTAAAATCCGTAGATATTTAGAGGAATACCAGGAGCGAAGGCGTCTATCTGGGCTGTTACTGACACTGAGTTGCGAAAGCGTGGGGAGCAAACAGG	5.45983541952012e-06	3	0.76062253	FALSE
TACGGAGGATGCAAGCGTTATCCGGAATCATTGGGCGTAAAGAGTCCGTAGGCGGCTAATCAAGTCTGCTGTCAAAAACCGAAGCTCAACTTCGGGAAGGCGGTGGAAACTGAGGAGCTAGAGTACAGTAGGGGTAGAGGGAATTCCCAGTGTAGCGGTGAAATGCGTAGAGATTGGGAAGAACACCAGTGGCGAAGGCGCTCTACTGGACTTGTACTGACGCTGAGGGACGAAAGCTAGGGTAGCGAAAGGG	5.57604801999498e-06	3	0.76062253	FALSE
TACGAGGGGTGCAAGCGTTGTCCGGATTTATTGGGCGTAAAGAGCTCGTAGGTGGGTTTGTAAGTGAAAATTGAAATACAATGGCTTAACCATTGGCACGGTTTTCATACTGCAAATCTTGAGTTATGTAGAGGTAAGTGGAATTTCTGGTGTAGCGGTGAAATGCGTAGATATCAGAAGGAACACCAAAGGCGAAGGCAACTTACTGGACATAAACTGACACTGAGGAGCGAAAGCGTGGGTAGCAAACAGG	5.44452340135015e-06	3	0.76062253	FALSE
AACGTAGGGGGCGAGCGTTGTCCGGTATTACTGGGCTTGAAGCGTTTGTAGGCGGTTCAAAAAGTCCATAGTGAAAGCTCTCAGCTCAACTGAGAAATTGCTATGGAAACTAATGGACTGGAGGACAGTAGAGGTCTGTGGAACTCAAGGAGTAGCGGTGAAATGCGTAGATATCTTGAAGAACACCAGAGAGGAAGCTGACAGGCTGGGCTGTATCTGACGCTGAGAAACGAAAGCTAGGGGATCGAACCGG	5.66116315916911e-06	3	0.76062253	FALSE
TACGGAGGGTGCGAGCGTTAATCGGAATTACTGGGCGTAAAGCGCATGTAGGTTGATAAATCAGTTAGATGTGAAAAGCCTGGGCTTAACCTAGGTCTTGCATTTAATACTGTTTATCTAGAGTACTGTAGAGGGGGGTAGAATTTCCGGTGTAGCGGTGAAATGCGTAGATATCGGAAGGAATATCGGTGGCGAAGGCGGCCCTCTGGACAGATACTGACACTGAGATGCGAAAGCGTGGGTAGCAAACAGG	6.7183979516611e-06	3	0.76062253	FALSE
TACGGGGGGAGCAAGCGTTGTTCGGAGTTATTGGGCGTAAAGGGCGTACAGGCGGTGGTGTAAGTCAGATGTGAAATCCCCCGGCTCAACCGGGGACCTGCATTTGATACTGCATCGCTTGAGTACAGGAGAGGAGAGCGGAATTTTCGGTGTAGCGGTGGAATGTGTAGATATCGAAAAGAACACCAGTGGCGAAGGCGGCTCTCTGGCCTGATACTGACGCTGACGCGCGAAAGCTAGGGGAGCAAACAGG	4.84810405300202e-06	3	0.76062253	FALSE
TACGGGAGGGGCAAGCGTTATTCGGAATTACTGGGCGTAAAGAGTTCGTAGACGGTATTGTAAGTTAATTGTTAAAGTTTAAAGTTTAATTTTAAATTGGCAATTAAAACTGCTTTACTTGAGTTTGAATTAGAAGAATAGAATTCCATGTGGAGAAGTAGCATTCGTAGATATATGGAGGAATATCAGAAGTGAAGACGATTCTTTATTAAAAACTGACGTTGAGGAACGAAAGTATAGGTAGCAAACAGG	5.03630429047362e-06	3	0.76062253	FALSE
TACGGGAGGGGCGAGCGTTATTCGGAATTATTGGGCGTAAAGCGTTTGTAGATGGTATAGTAAGTTAAAAATAAAAGTCTGAAGCTTAACTTTAGATTCATTTTTAAGACTGCTTTACTTCGAGTTTGATTCAGAAAAATAGAATTTTGTATGTAAAGGTAAAATTTTTAGATATATAAAGGAATATCAGAAGTGAAGACGATTTTTTAGAACAAACTGACATTGAGAAACGAAAGCATAGGTAGCAAACAGG	4.8382000352956e-06	3	0.76062253	FALSE
TACGGAGGGTGCGAGCGTTAATCGGAATGACTGGGCGTAAAGGGCACGTAGGCGGTTTATTAAGCTCATTGTGAAAGGTCCGGGCTCAACCCGGAGAGTGCAGTGAGAACTGGTAAGCTTGAGTTTTGGAGAGGGGAGTAGAATTTCCGGAGTAGCGGTGAAATGCGTAGAGTTCGGAAGGAATACCAGTGGCGAAGGCGACTCTCTGGCCAAAAACTGACGCTGAGGTGCGAAAGCGTGGGGAGCAAACAGG	4.68529544894699e-06	3	0.76062253	FALSE
TACGTAGGGTGCGAGCGTTGTCCGGAATTACTGGGCGTAAAGAGCTCGTAGGTGGTTTGTCGCGTTGTTCGTGAAAACTCACAGCTTAACTGTGGGCGTGCGGGCGATACGGGCAGACTGGAGTACTGCAGGGGAGACTGGAATTCCTGGTGTAGCGGTGGAATGCGCAGATATCAGGAGGAACACCGGTGGCGAAGGCGGGTCTCTGGGCAGTAACTGACGCTGAGGAGCGAAAGCGTGGGGAGCGAACAGG	4.36166226238146e-06	3	0.76062253	FALSE
TACGAGGGGCGCAAGCGTTGTCCGGATTTATTGGGCGTAAAGGGTGCGTAGGCGGGACTGCAAGTTGGAATTTAAATCCCACAGCTTAACTGTGGACCTGGTTTCAAAACTGCAGTTCTTGAGTTCGAGAGAGGGAAGCGGAATTCCTGGTGTAGCGGTGGAATGCGTAGATATCAGGAGGAACACCGGTGGCGAAGGCGGCTTTCTGGCTCGATACTGACGCTAAGGCACGAAAGCGTGGGGAGCAAACAGG	4.27414357890364e-06	3	0.76062253	FALSE
TACGGAGGGTCCAAGCGTTGTCCGGAATTATTGGGTTTAAAGGGTGCGTAGGTGGTTCTTTAAGTCAGAGCTGAAATCCCATGGCTTAACCATGGAACTGGCTTTGATACTGGAGAACTTGAGTTCACTAGAGGTAGGCGGAATTTATGATGTAGCGGTGAAATGCATAGATATCATAAAGAACACCGATAGCGTAGGCAGCTTACTGGAGTGTTACTGACACTGAGGCACGAAAGCGTGGGGAGCGAACAGG	4.23442615833753e-06	3	0.76062253	FALSE
TACGGAGGGTGCAAGCGTTAATCGGAATTATTGGGCGTAAAGAGATCGTAGTTTGTTTAGCAAGTCAAGTGTGAAATCCCCGGGCTCAACCTGGGAATTGCATTTGAAACTACTATTCTAGAGTACTATAGAGGTAAGTGGAATTCCTAGTGTAGCGGTGAAATGCGTAGATATTAGGAGGAACATCAGTGGCGAAGGCGGCTTACTGGATAGATACTGACGATGAGGATCGAAAGCGTGGGGAGCAAACCGG	4.37133335734348e-06	3	0.76062253	FALSE
TACGGAGGGTGCGAGCGTTAATCGGAATTACTGGGCGTAAAGAGTTCGTAGGCGGCTGGATAAGTCAGATGTGAAATCCCCGGGCTCAACCTGGGAACTGCATTTGATACTATTCGGCTAGAGTTAACTAGAGGATTGGGAAATTTCCGGTGTAGCGGTGAAATGCGTAGAGATCGGAAGGAACATCAATGGCGAAGGCAACAATCTGGAGTTAAACTGACGCTGAGGAACGAGAGCGTGGGTAGCAAACAGG	3.85010493367451e-06	3	0.76062253	FALSE
TACAGAGGACGCTAGTGTTATCCGGATTAACTGGGCGTAAAGAGTTCAAAGGTTATTCTTTAAAAGTCTTTTGTTAAAAGCTAAAGCCTAACTTTAGTTCAGTAAAAGAAACTCAAGTACTAGAGTAAATTTAAGGTAGAGAGAATTTTCAATGTAGCGGTGAAATGCGTAGATATTGGAAAGAACACCAGAGGCGAAGGCGCTCTACTAAGACTTAACTGACGCTTAAGGACGAAAGCTAGGGGAGCAAATGGG	3.69936865329021e-06	3	0.76062253	FALSE
TACGGAGGGTGCAAGCGTTGTCCGGAATTATTGGGTTTAAAGGGTGCGTAGGCGGTTTTTTAAGTCGGAGTTGAAATCCCACAGCTTAACTGTGGAACTGGCTCCGATACTGGAAAACTTGAGTATTGTTGAGGTAGGCGGAATTTAAGATGTAGCGGTGAAATGCATAGATATCTTAAAGAACTCCAATTGCGTAGGCAGCTTACTGGACAATAACTGACGCTGAGGCACGAAAGCGTGGGGAGCGAACAGG	4.09772096391376e-06	3	0.76062253	FALSE
TACGGAGGGGGCAAGCGTTATCCGGATTTATTGGGCATAAAGGGCGCGTAGGTGGCGTCTTAAGTCAGATGTTAAAGGCACCGGCTCAACCGGTGTTTGCGTTTGAAACTGAGATGCTAGAGGACAGTAGAGGAAAGCGGAACTCACAGTGGAGCGGTGAAATGCGTAGATATTGTGAGGAACACCAGTTGCGAAGGCGGCTTTCTGGCCTGCTCCTGACACTGAGGCGCGAAAGCGTGGGGAGCGAACGGG	3.35277171865053e-06	3	0.76062253	FALSE
TACGAGGGGTGCAAGCGTTATCCGGAATTATTGGGCGTAAAGCGTCTGTAGATGGATTTGTAAGTCTTTTGTTAAATCTCCGGGCTCAACCTGGAAAATGCAATAGAAACTGCATATCTTGAGTGTGGTAAGGGTAAAGGGAATTTCCAGTGGAGCGGTGAAATGCGTAGAGATTGGAAAGAACACCAAGAGCGAAGGCACTTTACTGGACCATTACTGACATTGAGAGACGAAAGCTAGGGGAGCAAACGGG	3.89815645024847e-06	3	0.76062253	FALSE
TACGGAGGATGCAAGCGTTATCCGGAATCATTGGGCGTAAAGCGTCTGTAGGTGGTCCGGCAAGTCTGCTGTCAAAGACCAGGGCTTAACCCTGGACCGGCAGTGGAAACTGCCAGGCTTGAGTATGGTAGGGGCAGAGGGAATTCCCGGTGTAGCAGTGAAATGTGTAGAGCTCGGGAAGAACACCAATGGCGAAAGCACTCTGCTGGGCCGTAACTGACACTGAGAGACGAAAGCTAGGGGAGCGAATGGG	3.92255014342013e-06	3	0.76062253	FALSE
TACGGAGGGTGCAAGCGTTAATCGGATTTACTGGGCGTAAAGAGCGCGTAGGCGGAAAGGTAAGTCAGATGTGAAATTCCACGGCTCAACCGTGGAGCTGCATTTGAAACTGCTTTTCTTGAGGATAGACGGAGAAAACAGAATTCCACGTGTAGCGGTGAAATGCGTAGATATGTGGAAGAATACCGGTGGCGAAGGCGGTTTTCTAGTTTATTCCTGACGCTGAGGCGCGAAAGCAAGGGGAGCAAACAGG	3.65040913686139e-06	3	0.76062253	FALSE
TACGAGGGATGCAAGCGTTATCCGGAATTACTGGGCGTAAAGCGTCTGCAGGTTGTCCAGCAAGTCTATGGTTAAAGATCAAGGCTCAACCTTGGGAAAGCTGTAGAAACTACTGGTCTTGGGTATACATATGGGTAAAGGGAATTTCTAGTGTAGCGGTGAAATGCGTAGAGATTAGAAGGACCACCAATGGCGAAGGCACTTTACTAGGCAATTACCGACACTCATAGACGAAAGCTAGGGGAGCGAAAGGG	3.52341447591864e-06	3	0.76062253	FALSE
GACGGAGGGGGCTAGCGTTATTCGGAATAACTGGGCGTAAAGGGTGTGTAGGCGGTTTTTTAAGCAAGATGTGAAAGCCTCAAGCTCAACTTGAGAACAGCATTTTGAACTGAAGAACTAGAGTGCGAAAGGGGAAAGAGGAATTCCTAGTGTAGGGGTGAAATCCATAGATATTAGGAAGAACACCAAAGGCGAAGGCAACTTTCTGGTTCGCAACTGACGCTGAGACACGAAAGCGTGGGGAGCAAATAGG	5.32339228130841e-06	3	0.76062253	FALSE
TACGGATGGTGCAAGCGTTGCTCGGAATTACTGGGCGTAAAGCGAGTGCAGGCGGATTATTAAGCCAGATGTGAAAGCCCGGAGCTCAACTCCGGAACTGCATCTGGAACTGGTAATCTAGAGGCAGTGAGAGGGAAGTAGAATTCCTGGTGTAGAGGTGAAATTCGTTGATATCAGGAGGAATACCTGTGGCGAAGGCGGCTTCCTGGCACTGTTCTGACGCTAAAGCTCGAAAGCGTGGGTAGCAAACAGG	3.38915962623674e-06	3	0.76062253	FALSE
TACGTAGGTGGCAAGCGTTATCCGGAATTATTGGGCGTAAAGAGTGAGCAGGCGGCAAGATAAGTTTGAAGTGAAAGAATGGGGCTCAACCCCATACAGCTTCAAAAACTGTCTAGCTAGAGTACGAGAGAGGTAAACGGAATTCCATGTGTAGCGGTGAAATGCGTAGATATATGGAGGAACACCAGTGGCGAAGGCGGTTTACTAGCTCGATACTGACGCTCAGTCACGAAAGCGTGGGGAGCAAATAGG	2.19312698112625e-06	3	0.76062253	FALSE
TACGGAGGGTGCGAGCGTTAATCGGAATTACTGGGCGTAAAGCGCGCGTAGGTGGTTTGTTAAGTGGGATGTGAAAGCCCCGGGCTCAACCTGGGAATCGCATCCCAAACTGACAGACTAGAGTACAATAGAGGGGTGTGGAATTTCCTGTGTAGCGGTGAAATGCGTAGATATAGGAAGGAACACCAGTGGCGAAGGCGACACCCTGGATTGATACTGACACTGAGGTGCGAAAGCGTGGGGAGCAAACAGG	0.001483552	4	0.817617165	FALSE
GACGGAGGATGCAAGTGTTATCCGGAATCACTGGGCGTAAAGCGTCTGTAGGTTGTTGTTTAAGTCAACTGTTAAATCTTGAGGCTCAACCTCGAAATCGCAGTCGAAACTACTCAACTTGAGTATAGTAGGGGTAAAGGGAATTTCCAGTGGAGCGGTGAAATGCGTAGAGATTGGAAAGAACACCGATGGCGAAGGCACTTTACTGGGCTATTACTGACACTCAGAGACGAAAGCTAGGGTAGCAAATGGG	0.000263916	4	0.817617165	FALSE
TACGGAGGGGGTTAGCGTTGTTCGGAATTACTGGGCGTAAAGCGTACGTAGGCGGATTAATAAGTTAGAGGTGAAATCCCAGGGCTCAACCCTGGAACTGCCTTTAAAACTGTTAGTCTTGAGATCGAGAGAGGTGAGTGGAATTCCAAGTGTAGAGGTGAAATTCGTAGATATTTGGAGGAACACCAGTGGCGAAGGCGGCTCACTGGCTCGATACTGACGCTGAGGTACGAAAGTGTGGGGAGCAAACAGG	0.000171676	4	0.817617165	FALSE
TACGGAGGATCCAAGCGTTATCCGGAATCATTGGGTTTAAAGGGTCCGTAGGTGGTTTATTAAGTCAGAGGTGAAATCCTATCGCTTAACGATAGAACTGCCTTTGATACTGATAGACTTGAGTTATTGTGAAGTAGTTAGAATGTGTAGTGTAGCGGTGAAATGCATAGATATTACACAGAATACCGATTGCGAAGGCAGATTACTAACAATATACTGACACTGAGGGACGAAAGCGTGGGTAGCGAACAGG	0.000177081	4	0.817617165	FALSE
TACGGAGGGTGCAAGCGTTATCCGGAATCATTGGGTTTAAAGGGTCCGCAGGCGGTCAATTAAGTCAGAGGTGAAATCCCATAGCTTAACTATGGAACTGCCTTTGATACTGGTTGACTTGAGTTATACGGAAGTAGATAGAATAAGTAGTGTAGCGGTGAAATGCATAGATATTACTTAGAATACCGATTGCGAAGGCAGTCTACTACGTGTATACTGACGCTCATGGACGAAAGCGTGGGGAGCGAACAGG	0.000173239	4	0.817617165	FALSE
TACGGAGGGTGCAAGCGTTATCCGGAATCATTGGGTTTAAAGGGTCCGCAGGCGGTCAATTAAGTCAGAGGTGAAATCCCATAGCTTAACTATGGAACTGCCTTTGATACTGGTTGACTTGAGTTATACGGAAGTAGATAGAATGTGTAGTGTAGCGGTGAAATGCATAGATATTACACAGAATACCGATTGCGAAGGCAGTCTACTACGTGTATACTGACGCTCATGGACGAAAGCGTGGGGAGCGAACAGG	0.000155397	4	0.817617165	FALSE
TACGGAGGGTGCGAGCGTTAATCGGAATTACTGGGTGTAAAGCGCGCGTAGGTGGTTTGATAAGCTAGCTGTGAAAGCCCCGGGCTCAACCTGGGAACTGCAGTTAGAACTGTCTGACTAGAGTACAGTAGAGGGTGGCGGAATTTCCTGTGTAGCGGTGAAATGCGTAGATATAGGAAGGAACATCAGTGGCGAAGGCGGCCACCTGGACTGATACTGACACTGAGGTGCGAAAGCGTGGGGAGCAAACAGG	0.000132528	4	0.817617165	FALSE
TACGAAGGGGGCGAGCGTTGTTCGGAATTACTGGGCGTAAAGGGAGCGCAGGCGGTTCATTTAGTTAGGCGTGAAAGCCCCGGGCTCAACCTGGGAACTGCGCTTAATACTGATGAGCTAGAAAACAGAAGAGGATAGTGGAATTCCCAGTGTAGAGGTGAAATTCGTAGATATTGGGAAGAACACCGGTGGCGAAAGCGGCTATCTGGTCTGATTTTGACGCTGAGGCTCGAAAGCGTGGGGAGCAAACAGG	0.000153239	4	0.817617165	FALSE
TACGGAGGGTCCGAGCGTTATCCGGAATCATTGGGTTTAAAGGGTCCGTAGGCGGGAATCTAAGTCAGTGGTGAAATCTTGCAGCTCAACTGTAAAATTGCCATTGATACTGGATTTCTTGAATTAGTGTGAAGTGGTTAGAATGTGTAGTGTAGCGGTGAAATGCATAGATATTACACAGAATACCAATTGCGAAGGCAGATCACTAACACTATATTGACGCTGAGGGACGAAAGCGTGGGGAGCGAACAGG	0.000111052	4	0.817617165	FALSE
TACGGAGGATCCAAGCGTTATCCGGAATCATTGGGTTTAAAGGGTCCGTAGGCGGTCTGATAAGTCAGAGGTGAAATCCTGCAGCTCAACTGTAGCATTGCCTTTGATACTGTTAGACTTGAGTTATTGTGAAGTAGTTAGAATGTGTGGTGTAGCGGTGAAATGCATAGATATCACACAGAATACCGATTGCGAAGGCAGATTACTAACAATACACTGACGCTGAGGGACGAAAGCGTGGGTAGCGAACAGG	9.00364876498088e-05	4	0.817617165	FALSE
TACCGGCAGCTCGAGTGGTCGTCGCTTTTATTGGGCCTAAAACGTCCGTAGCCTGTTTGGTAAATCTGTGGGTAAATCAACCAGCTTAACTGGTTGAATTCTGCAGAGACTGCCAGACTAGGGACCGGGAGAGGTGTGGGGTACTCTAGGGGTAGGGGTAAAATCCTGTCATCCTTAGAGGACCACCAGTTGCGAAGGCGCCACACTAGAACGGATCCGACGGTCAGGGACGAAGCCTAGGGGCACGAACCGG	8.22645454879122e-05	4	0.817617165	FALSE
TACGGAGGATCCAAGCGTTATCCGGATTTATTGGGTTTAAAGGGTCCGCAGGCGGAATATTAAGTCAGTGGTGAAATCCTACAGCTTAACTGTAGAACTGCCATTGATACTGATTTTCTTGAGTACACCTGAAGTGGGCGGAATGTGTCATGTAGCGGTGAAATGCTTAGATATGACACAGAACACCAATTGCGAAGGCAGCTCACTAAAGTGTAACTGACGCTGAGGGACGAAAGCGTGGGTAGCGAACAGG	7.55355455540131e-05	4	0.817617165	FALSE
TACGGAGGATCCAAGCGTTATCCGGATTTATTGGGTTTAAAGGGTCCGCAGGCGGAAATTTAAGTCAGTGGTGAAATCCTACAGCTTAACTGTAGAACTGCCATTGATACTGAATTTCTTGAGTACACCTGAAGTGGGCGGAATGTGTCATGTAGCGGTGAAATGCTTAGATATGACACAGAACACCGATTGCGAAGGCAGCTCACTAAAGTGTCACTGACGCTGAGGGACGAAAGCGTGGGTAGCGAACAGG	5.49402503760925e-05	4	0.817617165	FALSE
TACGAAGGGGGCGAGCGTTGTTCGGAATTACTGGGCGTAAAGGGCGCGTAGGCGGTCCTTTAAGTTAGGCGTGAAAGCCCCGGGCTCAACCTGGGAACTGCGCTTAAGACTGGAGGACTAGAAAACGGAAGAGGGTAGTGGAATTCCCAGTGTAGAGGTGAAATTCGTAGATATTGGGAAGAACACCAGTGGCGAAAGCGGCTACCTGGTCCGATTTTGACGCTGAGGCGCGAAAGCGTGGGGAGCAAACAGG	5.53883939664851e-05	4	0.817617165	FALSE
TACGGAGGGTGCAAGCGTTATCCGGAATCACTGGGTTTAAAGGGTACGTAGGCGGTTAAGTAAGTCAGACGTCAAAGGCTGTAGCTAAACTATGGTACGCGTTTGAAACTACTTGACTTGAATATGATCGAGGTGCATAGAATGCGTTATGTAGCGGTGAAATGCATAGATATAACGTAGAATACCAATTGCGAAGGCAGTGCACTAGGTTATTATTGACGCTGAGGTACGAAAGCGTGGGTAGCGAACAGG	5.06828762332907e-05	4	0.817617165	FALSE
GACGGAGGATGCAAGTGTTATCCGGAATCACTGGGCGTAAAGCGTCTGTAGGTGGTCAAATAAGTCAACTGTTAAATCTTGAGGCTTAACCTCGAAATCGCAGTCGAAACTATTAGACTAGAGTATAGTAGGGGTAAAGGGAATTTCCAGTGGAGCGGTGAAATGCGTAGAGATTGGAAAGAACACCAATGGCGAAGGCACTTTACTGGGCTATTACTAACACTCAGAGACGAAAGCTAGGGTAGCAAATGGG	4.82799094376499e-05	4	0.817617165	FALSE
TACGAGGGGTGCAAGCGTTAATCGGAATTACTGGGCGTAAAGCGAGCGTAGGCGGTTGTATAAGTTGGATGTGAAAAACCGGGGCTCAACCTCGGCCGTGCATTCAAAACTGTATAACTAGAGTCCTGTAGAGGGGGGTAGAATTTCAGGTGTAGCGGTGAAATGCGTAGAGATCTGAAGGAATACCAGTGGCGAAGGCGGCCCCCTGGATGGAGACTGACGCTGAGGTTCGAAAGCGTGGGTAGCGAACAGG	3.89416995042867e-05	4	0.817617165	FALSE
TACGGGGGGTGCAAGCGTTACTCGGAATCACTGGGCGTAAAGAGCGTGTAGGCGGGTTTGTAAGTTGGAAGTGAAATCCTATGGCTCAACCATAGAACTGCTTCCAAAACTGCTTACCTAGAATATGGGAGAGGTAGATGGAATTTCTGGTGTAGGGGTAAAATCCGTAGAGATCAGAAGGAATACCGATTGCGAAGGCGATCTACTGGAACATTATTGACGCTGAGACGCGAAAGCGTGGGGAGCAAACAGG	3.98718384612167e-05	4	0.817617165	FALSE
TACGGAGGGTGCAAGCGTTAATCGGAATTACTGGGCGTAAAGCGCACGTAGGCGGCTTTTTAAGCGAGGTGTGAAAGCCCCGGGCTCAACCTGGGAACTGCACTTCGAACTGGAAAGCTAGAGTATGGTAGAGGATAGTGGAATTTCAGGTGTAGCGGTGAAATGCGTAGAGATCTGAAGGAACATCAGTGGCGAAGGCGACTGTCTGGACCAATACTGACGCTGAGGTGCGAAAGCGTGGGTAGCAAACAGG	3.88977276769902e-05	4	0.817617165	FALSE
TACGGAGGGTGCAAGCGTTAATCGGAATTACTGGGCGTAAAGCGCGCGTAGGCGGTTTGTTAAGCGAGATGTGAAAGCCCTGGGCTCAACCTGGGAACTGCATTTCGAACTGGCAAGCTAGAGTACAAGAGAGGGTGGTGGAATTTCCAGTGTAGCGGTGAAATGCGTAGAGATTGGAAGGAACATCAGTGGCGAAGGCGGCCACCTGGCTTGATACTGACGCTGAGGTGCGAAAGCGTGGGGAGCAAACAGG	3.79920689792808e-05	4	0.817617165	FALSE
TACGGAGGATCCAAGCGTTATCCGGATTTATTGGGTTTAAAGGGTCCGCAGGCGGAAAATTTAGTCAGTGGTGAAATCCTACAGCTTAACTGTAGAACTGCCATTGATACTGGTTTTCTTGAGTACAAATGAGGTGAGTGGAATGTGGCGTGTAGCGGTGAAATGCATAGATATGCCACAGAACACCAATTGCGAAGGCAGCTCACTAACATGTAACTGACGCTGAGGGACGAAAGCGTGGGGAGCGAACGGG	3.19454372933486e-05	4	0.817617165	FALSE
TACGGAGGGTGCAAGCGTTATCCGGAATCATTGGGTTTAAAGGGTCCGCAGGCGGATGTATAAGTCAGTGGTGAAATCCTACAGCTTAACTGTAGAACTGCCATTGATACTGTACATCTTGAATTCGGTCGAAGTGGGCGGAATATGTCATGTAGCGGTGAAATGCTTAGATATGACATAGAACACCGATAGCGAAGGCAGCTCACTAGGCCTGGATTGACGCTCAGGGACGAAAGCGTGGGTAGCGAACAGG	3.05754394665209e-05	4	0.817617165	FALSE
TACGGAGGGTGCAAGCGTTATCCGGAATTATTGGGTTTAAAGGGTGCGTAGGCGGAAGTTTAAGTCAGTGGTGAAAGCCTGCAGCTCAACTGTAGAATTGCCATTGATACTGAATTTCTTGAATCTAATTGAAGTAGGCGGAATATGACATGTAGCGGTGAAATGCTTAGATATGTCATAGAACACCGATAGCGAAGGCAGCTTACTAAGTTAGTATTGACGCTAATGCACGAAAGCGTGGGGAGCGAACAGG	3.15551782983335e-05	4	0.817617165	FALSE
TACGGAGGGTGCAAGCGTTGTCCGGAATTATTGGGTTTAAAGGGTGCGTAGGCGGTCTAATAAGTCAGAGCTGAAATCCCAGGGCTTAACCCTGGAACTGGCTTTGATACTGTTGGACTTGAATATACTAGAGGTTGGCGGAATTTATGATGTAGCGGTGAAATGCATAGATATCATAAAGAACACCGATAGCGAAGGCAGCTAACTGGAGTATTATTGACGCTGAGGCACGAAAGCGTGGGTAGCGAACGGG	2.99266394911295e-05	4	0.817617165	FALSE
TACGGAGGGTGCGAGCGTTAATCGGAATTACTGGGCGTAAAGCGCGCGTAGGCGGTTGGGTAAGTCAGATGTGAAAGCCCTGGGCTTAACCTGGGAACTGCATTCGATACTGCCTGACTAGAGTATGTTAGAGGAAAGTGGAATTCCGGGTGTAGCGGTGAAATGCGTAGATATCCGGAGGAACATCAGTGGCGAAGGCGACTTTCTGGGACAATACTGACGCTGAGGTGCGAAAGCGTGGGGAGCAAACAGG	2.95231727909701e-05	4	0.817617165	FALSE
GACGGAGGATGCAAGTGTTATCCGGAATCACTGGGCGTAAAGCGTCTGTAGGTGGTTTAATAAGTCGGCTGTTAAATCTTGAGGCTTAACTTCAAAACTGCAGTTGAAACTATTAAACTAGAGTATAGTAGGGGTAAAGGGAATTTCCAGTGGAGCGGTGAAATGCGTAGATATTGGAAAGAACACCGATGGCGAAGGCACTTTACTGGGCTATTACTGACACTCAGAGACGAAAGCTAGGGTAGCAAATGGG	2.73829209550415e-05	4	0.817617165	FALSE
TACGTAGGGAGCGAGCGTTGTTCGGATTTACTGGGCGTAAAGAGCACGTAGGCGGGCATGCAAGTCGGTTGTGAAATCCTCTGGCTCAACCAGAGAACTGCAATCGAAACTGCATGCCTTGAGTCCAGCAGAGGAAATCGGAATCTTAGGTGTAGCGGTGAAATGCGTAGATATCTAAGAGAACATCGGTGGCGAAGGCGGATTTCTGGGCTGGCACTGACGCTGAGGTGCGAAAGCTGAGGTAGCGAACAGG	2.3819604465744e-05	4	0.817617165	FALSE
TACGGGAGGGGCTAGCGTTATTCGGAATTATTGGGCGTAAAGAGTTCGTAGACTGTATTGTAAGTTATTTGTTAAAGTTTAGAGTTTAATTTTAAATGTGCAATTAATACTGCTTTACTTGAGTTTTAATTAGAAAAATAGAATTCCATGTGGAGAAGTAATATTTGTAGATATATGGAGGAATATCTGTAGTGAAGACGATTTTTTATTAAAAACTGACGTTGAGGAACGAAAGTATAGGTAGCAAACAGG	2.66672449660987e-05	4	0.817617165	FALSE
TACGTAGGGGGCAAGCGTTATCCGGAATCACTGGGTGTAAAGGGTGCGTAGGCGGTAAGGTAAGTCAGATGTGAAAACCCGGGGCTCAACTTCGGGATTGCATTTGAAACTACTTAACTAGAGTGCAGGAGAGGAAAGTGGAATTCCTAGTGTAGCGGTGAAATGCGTAGATATTAGGAGGAACACCAGTGGCGAAGGCGGCTTTCTGGACTGTAACTGACGCTGAGGCACGAAAGCGTGGGGAGCGAACAGG	2.38037984190764e-05	4	0.817617165	FALSE
TACGGAGGGTGCAAGCGTTGTTCGGAATTATTGGGCGTAAAGCGTGCGTAGGTGGACTATTAAGTCTGATGTGAAATCCCTCGGCTCAACCGAGGACGTGCATTGGATACTGGTAGTCTTGAGTCCCGGAGAGGAGAGCGGAATTCCTAGTGTAGAGGTGAAATTCGTAGATATTAGGAGGAACACCAGTGGCGAAAGCGGCTCTCTGGACGGTGACTGACACTGAGGCACGAAAGCATAGGTAGCAAACAGG	2.50328305794903e-05	4	0.817617165	FALSE
GACGGAGGATGCAAGCGTTATCCGGAATTATTGGGCGTAAAGCGTCCGTAGGTGGCACATCAAGTCTGTTTTTAAATCGTGCAGCTCAACTGCATACTGGGAATGGAAACTGATGAGCTAGAGTTCGGTAGGGGCAGAGGGAATTCCCGGTGTAGCGGTGAAATGCGTAGATATCGGGAAGAACACCAGTGGCGAAAGCGCTCTGCTGGGCCTGAACTGACACTGATGGACGAAAGCTAGGGGAGCGAAAGGG	2.36396293020053e-05	4	0.817617165	FALSE
TACGAGGGGTGCAAGCGTTAATCGGAATTACTGGGCGTAAAGCGTGCGTAGGCGGTTTGTTAAGCAAGATGTGAAAGCCCCGGGCTCAACCTGGGAACTGCATTTTGAACTGGCAGGCTAGAGTACTGTAGAGGGTGGTGGAATTTCCAGTGTAGCGGTGAAATGCGTAGAGATTGGAAGGAACATCAGTGGCGAAGGCGGCCACCTGGACAGATACTGACGCTGAGGCACGAAAGCGTGGGGAGCAAACAGG	2.22918488929229e-05	4	0.817617165	FALSE
TACGGGGGGTGCAAGCGTTACTCGGAATCACTGGGCGTAAAGAGCGTGTAGGCGGGTTTGTAAGTTGGAAGTGAAATCCTATGGCTCAACCATAGAACTGCTTCCAAAACTGCTTACCTAGAATGTGGGAGAGGTAGATGGAATTTCTGGTGTAGGGGTAAAATCCGTAGAGATCAGAAGGAATACCGATTGCGAAGGCGATCTACTGGAACATTATTGACGCTGAGACGCGAAAGCGTGGGGAGCAAACAGG	2.71044190010903e-05	4	0.817617165	FALSE
TACGAAGGGTGCAAGCGTTGTTCGGAATCACTGGGCGTAAAGGGCGTGTAGGCGGATGGACAAGTTAGAGGTGAAAGCCCCGGGCTCAACCTGGGAACTGCCTTTAAAACTGTTCATCTAGAATCCGGGAGGGGAGTGTGGAATTCCTAGTGTAGAGGTGAAATTCGTAGATATTAGGAAGAACACCGGTGGCGAAGGCGACACTCTGGACCGGTATTGACGCTGAGGCGCGAAAGCGTGGGGAGCAAACAGG	2.17274540716336e-05	4	0.817617165	FALSE
TACGAGGGGTGCTAGCGTTGTCCGGAATTATTGGGCGTAAAGGGTCCGTAGGCGACTTGATAAGTCAATTGTTAAATACATCGGCTTAACCGATGGAGTGCAGTTGAAACTATCAGGATAGAGTTTAGGAGAGGAAAGTGGAATTTCTGGTGTAGCGGTGACATGCGTAGATATCAGAAGGAACACCAATGGCGAAGGCAGCTTTCTGGCCTAAAACTGACGCTGAGGGACGAAAGCGTGGGGAGCGAACAGG	1.83413083796292e-05	4	0.817617165	FALSE
TACGTGTGGGGCGAGCGTTGTTCGGAATTACTGGGCATAAAGGGTCCGTAGGCGGTTTGCTAAGTCAGGGGTGAAAATTCGGGGCCCAACCTCGAACTTGCCTTTGATACTGGTGAACTTGAGTCCATTAGGGGTGAGCGGAACGTGTGGTGTAGCGGTGAAATGCGTAGATATCACACGGAAGGCCGGAGGCGAAGGCGGCTCACTGGGATGGTACTGACGCTGAGGGACGAAAGCGTGGGGAGCAAACAGG	2.04772100403975e-05	4	0.817617165	FALSE
TACGGAGGGTGCAAGCGTTAATCGGAATTACTGGGCGTAAAGCGCGCGTAGGCGGTTTGTTAAGCTAGTTGTGAAAGCCCAGGGCTCAACCTTGGAATTGCAATTAGAACTGGCAAGCTAGAGTGCAGCAGAGGATAGTGGAATTTCTAGTGTAGCGGTGAAATGCGTAGATATTAGAAGGAACACCAGTGGCGAAGGCGACTGTCTGGGCTGACACTGACGCTGAGGTGCGAAAGCGTGGGGAGCAAACAGG	1.98362184201898e-05	4	0.817617165	FALSE
TACGAGGGGGGCAAGCGTTATCCGGATTCATTGGGCGTAAAGGGTTCGTAGGCTGACCGATCAGTCAAAATTGAAAGACCTTGACTTAATCAAGGGAACGGTTTTGATACTGTCGGTCTTGAGTGAGGTAGAGGTGAATAGAATTCCTGGTGTAGCGGTGAAATGCATAGATATCAGGAGGAATACCAAAGGCGAAGGCAGTTCACTGGACCTATACTGACGCTGAGGAACGAAAGCGTGGGGAGCAAACAGG	1.99937958207727e-05	4	0.817617165	FALSE
TACGTGTGGACCAAGCGTTGTTCGGAATTACTGGGCTTAAAGGGTGCGTAGGCGGTTTGCTAAGTCAGTGGTGAAATCCGATGGCCCAACCATCGAACTGCCTCTGATACTGGTGAACTTGAGTGTGCTAGGGGTAAGCGGAACGTGTGGTGTAGCGGTGAAATGCGTAGATATTACACGGAAGGCCAGAGCCGAAGGGGGCTTACTGGGGCACAACTGACGCTGAGGCACGAAAGCGTGGGGAGCAAACAGG	1.94220571282198e-05	4	0.817617165	FALSE
GACGAACCGTCCAAACGTTATTCGGAATCACTGGGCTTAAAGGGTGCGTAGGCGGCTTGGAAAGTTGGGTGTGAAATCCCTCGGCTCAACCGGGGAACTGCGCTCAAAACTGCCAAGCTAGAGGAAGATAGAGGTGAGCGGAACTAATGGTGGAGCGGTGAAATGCGTTGATATCATTAGGAACACCTGTGGCGAAAGCGGCTCACTGGGTCTTTTCTGACGCTGAGGCACGAAAGCTAGGGTAGCGAACGGG	1.86390457900065e-05	4	0.817617165	FALSE
TACGGAGGATCCAAGCGTTATCCGGATTTATTGGGTTTAAAGGGTTCGTAGGCGGAATATTAAGTCAGTGGTGAAATCCTACAGCTTAACTGTAGAACTGCCATTGATACTGGTCTTCTTGAGTACAAATGAGGTGGGCGGAATGTGGCATGTAGCGGTGAAATGTATAGATATGCCACAGAACACCAATTGCGAAGGCAGCTCACTAAAATGTAACTGACGCTGAGGAACGAAAGCGTGGGGAGCGAACGGG	1.88685684906331e-05	4	0.817617165	FALSE
TACGGAGGGTGCGAGCGTTAATCGGAATTACTGGGCGTAAAGCGTACGTAGGCGGTTGTTTAAGTCAGATGTGAAAGCCCAGGGCTCAACCCTGGAACTGCATTTGAAACTGGGCAGCTAGAGTTTTTGAGAGGGTGGTAGAATTTCCAGTGTAGCGGTGAAATGCGTAGAGATTGGAAGGAATACCAGTGGCGAAGGCGGCCACCTGGCAAATAACTGACGCTGAGGTACGAAAGCGTGGGGAGCAAACAGG	1.77863872867833e-05	4	0.817617165	FALSE
TACGGAGGGTGCAAGCGTTGTCCGGAATTATTGGGTTTAAAGGGTGCGTAGGCGGTCTTTTAAGTCAGAGCTGAAATCCAACGGCTTAACCGTTGAACTGGCTTTGATACTGGAAGACTTGAGTATACTAGAGGTAGGCGGAATTTAAGATGTAGCGGTGAAATGCATAGATATCTTAAAGAACACCAATAGCGAAGGCAGCTTACTGGAGTATAACTGACGCTGAGGCACGAAAGCGTGGGGAGCGAACAGG	1.82927981197785e-05	4	0.817617165	FALSE
TACGGGGGGTGCAAGCGTTGCTCTAATGAACTCGGCGTAAAGGGAGCGTAGGTGGCTTTTAGTAACAGAAGGAGTTCCATTTTAATGCATTCTTGTTCTGTATAGAAAAGCTTGAGTTATTTAACATGGTTGTAGTACCTTTTTCGTAAAGATGAAATTTTGTGATTATCTAGGGAATACCAACGTTGAAAAAAGCAGCCTGGATATAACTGACGCTGAGGCTCGAAAGTATAGGAATCGAAGGGG	1.87090952396977e-05	4	0.817617165	FALSE
TACAGAGGGCCCGAGCGTTAATCGGAATCACTGGGCTTAAAGAGTGTGTAGGCGGACGTGTAGGTACTTTGTGAAAGCCCACGGCTCAACCGTGGAATTGCTTGGTAAACCATACGTCTTGAGGCAGGTAGGGGTGGTCGGAACGATAGGTGGAGCGGTGAAATGCGTAGATATCTATCGGAACGCCAACGGAGAAGTCAGGCCACTGGGCCTGTCCTGACGCTGAGACACGAAAGCATGGGTAGCGAACGGG	1.68265772848657e-05	4	0.817617165	FALSE
TACGGAGGGTGCAAGCGTTAATCGGAATTACTGGGCGTAAAGCGCGCGTAGGCGGTTTGTTAAGTCGGATGTGAAAGCCCAGGGCTCAACCTTGGAATTGCACCCGATACTGGCTAACTAGAGTACGATAGAGGGTGGTAGAATTTCTTGTGTAGCAGTGAAATGCGTAGATATAAGAAGGAATACCAGTGGCGAAGGCGGCCACCTGGATCGATACTGACGCTGAGGTGCGAAAGCGTGGGGAGCAAACGGG	1.58885491661734e-05	4	0.817617165	FALSE
TACGAGGGGAGCAAGCGTTGTCCGGATTTATTGGGCGTAAAGAGTTCGTAGGCTGATTTATAAGTCGAAATTGAAATCCAATGGCTTAACCATTGTAACGGTTTCGATACTGTAAATCTTGAATTATGCAGAGGTAAGTGGAATTCCTGGTGTAGCGGTGAAATGCGTAGATATCAGGAGGAACACCAAAGGCGAAGGCAACTTACTGGGCATCAATTGACGCTGAGGAACGAAAGCGTGGGTAGCAAACAGG	1.7573944689815e-05	4	0.817617165	FALSE
TACGGAGGGTGCAAGCGTTATCCGGATTCATTGGGTTTAAAGGGTGCGTAGGCGGGTCTTTAAGTCAGTGGTGAAATCTCTCAGCTCAACTGAGAAACTGCCATTGATACTGAAGACCTTGAATTTAGTTGGAGTTGGCGGAATGAGGCATGTAGCGGTGAAATGCATAGATATGCCTCAGAACACCGATCGCGAAGGCAGCTAACTAAACTAATATTGACGCTGAGGCACGAAAGCGTGGGGAGCAAACAGG	1.72051565587188e-05	4	0.817617165	FALSE
TACGGGAGGGGCTAGCGTTATTCGGAATTATTGGGCGTAAAGAGTTCGTAGACTGTATTGCAAGTTAATTGTTAAAGTTTAGAGTCCAATTTTAAATGTGCAATTAATACTGCTTTACTTGAGTTTTAATTAGAAAAATAGAATTCCATGTGGAGAAGTAATATTTGTAGATACATGGAGGAATACCTGTAGTGAAGACGATTTTTTATTAAAAACTGACGTTGAGGAACGAAAGTATAGGTAGCAAACAGG	1.62998903889708e-05	4	0.817617165	FALSE
TACGAAAGGTGCGAGCGTTGTTCGGATTGACTGGGCGTAAAGCGCGTGTAGGCGGCTTAGTAAGTTGGTTGTGAAAGCCCCGAGCTCAACTTGGGAATTGCAATCAAAACTACTTTGCTTGAATGCTTGAGAGGTCTGTGGAATTCCAGGTGTAGCAGTGAAATGCGTAGATATCTGGAGGAACACCAGCGGCGAAGGCGGCAGACTGGCAGTGCATTGACGCTGAGACGCGAAAGCGTGGGGAGCAAACAGG	1.49094090645658e-05	4	0.817617165	FALSE
TACATAGGTGGCGAGCGTTATCCGGATTTATTGGGCGTAAAGAGTGCACAGGTGGTTTGATAAGTCAATTGTTAAAGCCCGGAGCTCAACTCCGGTTCGCAGTTGAAACTGTTAAACTAGAATGTAGGTGGGGGTAGTAGAATTCCATGTGTAGCGGTGGAATGCATAAATATATGGAGGAATACCAGTGGCGAAGGCGGCTACCTGAACTATAATTGACACTTAAGCACGAAAGCGTGGGGAGCAAATAGG	1.5183021298428e-05	4	0.817617165	FALSE
TACGGAGGATGCAAGCGTTATCCGGAATGATTGGGCGTAAAGGGTCCGCAGGTGGAACTGAAAGTCTGCTGTTAAAGAATTTGGCTTAACCAGATAAAAGCAGTGGAAACTACAGAACTAGAGTATGGTAGGGGTAGAAGGAATTCCTAGTGTAGCGGTGAAATGCGTAGATATTAGGAAGAACACCGGTAGCGAAAGCGTTCTACTAGACCAAAACTGACACTGAGGGACGAAAGCTAGGGGAGCGAATGGG	1.54711291823439e-05	4	0.817617165	FALSE
TACGGAGGGTGCAAGCGTTAATCGGAATTACTGGGCGTAAAGCGCGCGTAGGCGGTTGCTTAAGTGGAATGTGAAAGCCCCGGGCTCAACCTGGGAACTGCATTGCAAACTGAGCAACTTGAGTACAGCAGAGGCGAGTGGAATTTCCTGTGTAGCGGTGAAATGCGTAGATATAGGAAGGAACACCAGTGGCGAAGGCGACTCGCTGGGCTGATACTGACGCTGAGGTGCGAAAGCGTGGGGAGCAAACAGG	1.49765207997325e-05	4	0.817617165	FALSE
TACGGAGGGTGCAAGCGTTATCCGGATTTATTGGGTTTAAAGGGTGCGTAGGCGGTGCGATAAGTCAGTGGTGAAATCTTGCAGCTCAACTGTAAAATTGCCATTGAAACTGTCGCACTTGAGTATAGTTGAGGTAGGCGGAATGAGTAGTGTAGCGGTGAAATGCTTAGATATTACTCAGAACACCGATTGCGAAGGCAGCTTACTAAACTATAACTGACGCTGATGCACGAAAGCGTGGGGAGCGAACAGG	1.46894966964922e-05	4	0.817617165	FALSE
TACGGAGGGTGCGAGCGTTAATCGGAATTACTGGGCGTAAAGCGCGCGTAGGCGGCTCACTAAGTCGGATGTGAAAGCCCTGGGCTTAACCTAGGAACTGCATTCGATACTGGTGGGCTAGAGTATAGAAGAGGGAAGCGGAATTCCGGGTGTAGCGGTGAAATGCGTAGATATCCGGAGGAACACCAGTGGCGAAGGCGGCTTCCTGGGCTAATACTGACGCTAAGGTGCGAAAGCGTGGGGAGCAAACAGG	1.50143501846858e-05	4	0.817617165	FALSE
TACGGAGGATGCAAGCGTTATCCGGAATGATTGGGCGTAAAGGGTCCGCAGGTGGAACTGAAAGTCTGCTGTTAAAGAATTTGGCTTAACCAGATAAAAGCAGTGGAAACTACAGAACTAGAGTATGGTAGGGGTAGAAGGAATTCCTAGTGTAGCGGTGAAATGCGTAGATATTAGGAAGAACATCGGTGGCGAAAGCGTTCTACTAGACCAAAACTGACACTGAGGGACGAAAGCTAGGGGAGCGAATGGG	1.44310912944916e-05	4	0.817617165	FALSE
TACGAAGGGCCCGAGCGTTAATCAGAATCACTGGGCTTAAAGCGTGTGTAGGCGGACATGAAGGCGCCTTGTGAAATCCCTCGGCTCAACCGAGGAACTGCAGGGCGAACCGTGTGTCTTGAGACAGGTAGGGGTCGTCGGAACGGTAGGTGGAGTGGTGAAATGCGTTGATATCTACCGGAACGCCGAAGGAGAAGTCAGGCGACTGGGCCTGTTCTGACGCTGAGACACGAAAGCGTGGGGAGCGAACGGG	1.39135786249966e-05	4	0.817617165	FALSE
TACGGGAGGGGCTAGCGTTATCTGGAATAACTGGGCGTAAAGCGTTCGTAGACTGTATTGTAAGTTATTTGTTAAAACCTAAAGCTTAACTTTAGAAGAGCATTTAATACTACTTTACTTGAGTTTTATTCAGAAAAGCAGAATTTCATATCGAGGAGTAACGCCTGCAGACATATGAAGGAATATCTAAAGTGAAGACAGCTTTTTAGTAAAAACTGACGTTGAGGGACGAAAGTATAGGTAGCAAACAGG	1.37572066117011e-05	4	0.817617165	FALSE
TACGGGGGGAGCTAGCGTTTTTCGGATTTACTGGGCGTAAAGGGCACGTAGGCGGTTAGTAAAGTTGAAAGTGAAATCCCTGGGCTTAACCTAGGAACTGCTTTCAAAACTCACTAACTAGAGAATGATAGAGGATAGCAGAATTCCTAGTGTAGAGGTGAAATTCTTAGATATTAGGAGGAATACCAGTGGCGAAGGCGGCTATCTGGGTCATTTCTGACGCTGAGGTGCGAAAGCGTGGGGAGCAAACAGG	1.3807143008427e-05	4	0.817617165	FALSE
TACAGAGGGTGCGAGCGTTAATCGGAATTACTGGGCGTAAAGAGCGCGTAGGTGGTCTACTAAGTCATGTGTGAAATCCCTGAGCTTAACTTAGGAATTGCATGTGAAACTGGTAGTCTAGAGTATGGTAGAGGGAAGTGGAATTTTCGGTGTAGCGGTGAAATGCATAGATATCGAAAGGAACACCAGTGGCGAAGGCGACTTCCTGGGCCAATACTGACACTGAGGCGCGAAAGCGTGGGGAGCGAACAGG	1.23079083142323e-05	4	0.817617165	FALSE
GACGTAGGGACCGAGCGTTATCCGGATTTATTGGGCGTAAAGAGCTCGTAGGCGGTTGCGTAAGTCGGATGTGAAAACTCAGGGCTTAACCCTGAGACGCCATCCGATACTGCGCTGACTTGAATCCAGTAGGGGAGTGTGGAATTTGTTGTGTAGCGGTGAAATGCGCAGATATAACAAGGAACACCTATGGCGAAGGCAGCACTCTGGGCTGGTATTGACGCTGAGGAGCGAAAGCATGGGTAGCAAACAGG	1.07704067032739e-05	4	0.817617165	FALSE
GACGGAGGATGCAAGCGTTATCCGGAATTATTGGGCGTAAAGCGTACGTAGGCGGCTAAGAAAGTCTGATGTTAAAGGCCACGGCCCAACTGTGGAAAGGCATTGGAAACTACTTGGCTAGAGTGCGGTAGGGGTAGAGGGAATTCCCGGTGTAGCGGTGAAATGCGTAGATATCGGGAAGAACACCAGTGGCGAAAGCGCTCTACTGGGCCGCAACTGACGCTGAGGTACGAAAGCTAGGGTAGCGAAAGGG	1.13679505760044e-05	4	0.817617165	FALSE
TACGGAGGATGCAAGCGTTATCCGGATTTATTGGGCGTAAAGCGTCTGTAGGTTGCTTAGTCAGTCTGTTGTTAAAGCCTAAGGCTTAACCTTAGATCTGCAGTGGAAACTGCTAAGCTTGAGTATGATAGGGGTAGAGGGAATTCCTAGTGTAGCGGTGAAATGCGTAGATATTAGGAAGAACACCAGAAGCGAAGGCGCTCTACTGGGTCATTACTGACACTCAGAGACGAAAGCTAGGGGAGCGAATGGG	1.02249689799667e-05	4	0.817617165	FALSE
TACGGGGGATGCAAGTGTTATCCGGATTTATTGGGCGTAAAGCGTCTGTAGGTGGTTTAAAAAGTCAATTGTAAAATATAAAAGCTTAACTTTTAAATCGCATTTGAAACTTTTAGGCTAGAGTATAGTAGAGGTAAAGGGAATTTCCAATGTAGCGGTGAAATGTGTAGATATTGGAAGGAACACCAACAGCGAAGGCACTTTACTGGTCTATTACTGACACTGAGAGACGAAAGCTAGGGTAGCAAATGGG	1.06999294470604e-05	4	0.817617165	FALSE
TACGGAGGGTGCAAGCGTTAATCGGAATTACTGGGCGTAAAGCGAGTGTAGGCGGCTACGTCAGTCGGATGTGAAAGCCCCGGGCTTAACCTGGGAATTGCATTCGATACTGCGTGGCTAGAGTCTGATAGAGGGAAGTGGAATTCCGGGTGTAGCGGTGAAATGCGTAGATATCCGGAGGAACACCAGTGGCGAAGGCGGCTTCCTGGATCAAGACTGACGCTGAGGCTCGAAAGCGTGGGGAGCAAACAGG	1.1071367794588e-05	4	0.817617165	FALSE
TACGGAGGGTGCAAGCGTTATCCGGAATCATTGGGTTTAAAGGGTCCGTAGGCGGGCTAATAAGTCAGAGGTGAAATCCCACAGCTTAACTGTGGCACTGCCTTTGATACTGTTAGTCTTGAGTCATTTGGAAGTAGATAGAATGTGTAGTGTAGCGGTGAAATGCATAGATATTACACAGAATACCGATTGCGAAGGCAGTCTACTACGAATGTACTGACGCTGATGGACGAAAGCGTGGGTAGCGAACAGG	1.14826420490056e-05	4	0.817617165	FALSE
TACGAAGGGAGCTAGCGTTGTTCGGAATTACTGGGCGTAAAGCGCGCGTAGGCGGCTTTGTCAGTCAGAGGTGAAATCCCGGGGCTTAACCTCGGAACTGCCTTTGATACTGCAGAGCTTGAGTCCGTGAGAGGATGGTGGAATACCCAGTGTAGAGGTGAAATTCGTAGATATTGGGTGGAACACCGGTGGCGAAGGCGGCCATCTGGCACGGTACTGACGCTGAGGTGCGAAAGCGTGGGGAGCAAACAGG	9.42823239513678e-06	4	0.817617165	FALSE
TACGGGAGGGGCAAGCGTTATTCGAAATGATTGGGCGTAAAGAGTCCGTAGATTGTAAAATAAGTTATTTGTTAAATCACAAGCATTAATCTTGTAAAAACGTTTAAAACTGTTTTACTAGAGTTTTTTTCAGAAAAGTAGAATTTCATATGAAAGGATAAACCCTGTAGATATATGAAGGAATATCAAAAGCGAAAGCAACTTTTTAGTAAAAACTGACATTGAGGGACGAAAGTATAGGTAGCAAACAGG	1.06128292954563e-05	4	0.817617165	FALSE
TACGGAGGGTGCAAGCGTTGCTCGGAATCACTGGGCGTAAAGCGTACGCAGGCGGGACATTAAGTTGGGTGTGAAAGCCCGGGGCTCAACCCCGGAAGTGCACTCAAAACTGGTGACCTAGAATACGGGAGAGGAGAGTGGAATTCCTGGTGTAGAGGTGAAATTCGTAGAGATCAGGAGGAACACCCGTGGCGAAAGCGGCTCTCTGGCCCGATATTGACGCTCATGTACGAAAGCGTGGGGAGCGAACAGG	1.05228759195583e-05	4	0.817617165	FALSE
TACGTAGGTGGCGAGCGTTATTCGGATTTACTGGGCGTAAAGGGTCCGTAGGGGGATAAATAAGTTTGATGTGAAATTTCGAGGCTCAACCTCGAACCTGCATTGAAAACTGTTTATCTAGAATCCGGTAGAGGTAAGTGGAATTTGTGGTGTAGCGGTGGAATGCGTAGATATCACAAGGAACATCAAAGGCGAAAGCAGCTTACTGGGCCGGTATTGACCCTGAGGGACGAAAGCTAAGGTAGCGAAAAGG	1.01056747311391e-05	4	0.817617165	FALSE
TACGGGGGATGCAAGCGTTATCCGGAATCATTGGGCGTAAAGCGTCTGTAGGTGGTTTAGCAAGTCTGCTGTCAAAGACTAGGGCTTAACCCTGGAAAGGCAGTGGAAACTGTTAGGCTTGAGTACGGTAGGGGCAGAGGGAATTCCCGGTGTAGCAGTGAAATGTGTAGAGCTCGGGAAGAACACCAATGGCGAAAGCACTCTGCTGGGCCGTGACTGACACTGAGAGACGAAAGCTAGGGGAGCGAATGGG	1.05438066093028e-05	4	0.817617165	FALSE
TACGGAGGGTGCAAGCGTTAATCGGAATTACTGGGCGTAAAGCGCGCGTAGGTGGTTATCTCAGTCGGATGTGAAAGCCCAGGGCTTAACCTTGGAACTGCATTCGATACTGGATGACTAGAGTATGGGAGAGGAGAGTAGAATTTCTTGTGTAGCAGTGAAATGCGTAGATATAAGAAGGAATACCAGTGGCGAAGGCGGCTCTCTGGCTCAATACTGACACTGAGGTGCGAAAGCGTGGGTAGCAAACGGG	9.16387875818897e-06	4	0.817617165	FALSE
TACGGAAGGGGCAAGCGTTATTCGGAATAATTGGGCGTAAAGTGTCCGTAGATTGCATTGCAAGTTATTTGTTAAATCTTTTATTTTTTAGAAAAAAACATATAATACTGTTTTGCTGGAGTTTAAATAAGAAAAATAGAATTCCATGTGTAAAGGTAATATTTTTAAATCTATGGAGGAATACCTAAAGTGAAGACAATTTTTTATTATAAACTGACGTTGAGGGACGAAAGTATAGGTAGCAAACAGG	9.64802053694671e-06	4	0.817617165	FALSE
TACGGGGGGGACAAGTGTTATTCGGAATGACTGGGTGTAAAGAGTCTGTAGGCGGTTTTTTAAGTTGAAATATAAATCTTGTAGCTTGACTTCAAGGAAGGTTTCAAAACTGAAAGACTAGAGTTTGATAGGGGAAAGTAGAATTTCTAATGGAGGGATAAAATTCATAGAGATTAGAAGGAATACCAGAGGCGAAGGCGACTTTCTGGATCAAAACTGACGCTGAGAGACGAAAGCATGGGTAGCGAACAGG	9.05443272019247e-06	4	0.817617165	FALSE
TACCGGCGCCTCAAGTGGTAGTCGCTTTTATTGGGCCTAAAACGTCCGTAGCCGGTTTGGTACATTCGTGGGTAAATCAAGGCGCTCAACGTCTTGAATTCTGCGAGCACGGCCAGACTTGGGACCGGGTGAGGTGTGGGGTACTCTCAGGGTAGGGGTAAAATCCTGTCATCCTGAGAGGACCACCTGTTGCGAAGGCGCCACACTAGAACGGATCCGACGGTCAGGGACGAAGCCTAGGGGCACGAACCGG	8.32599666332408e-06	4	0.817617165	FALSE
TACGGAGGATCCAAGCGTTGTCCGGATTTATTGGGTTTAAAGGGTGCGTAGGCGGATTAATAAGTCAGTGGTGAAAGCCTGTAGCTCAACTACAGAATTGCCATTGAAACTGTTAATCTTGAGTCTGGTCGAGGTGGATGGAATATATCATGTAGCGGTGAAATGCTTAGATATGATATAGAACACCGATTGCGAAGGCAGTTCACTAGACCAGTACTGACGCTGAGGCACGAAAGCATGGGTATCGAACAGG	9.00182245436162e-06	4	0.817617165	FALSE
TACGTAGGTGGCGAGCGTTATTCGGATTTACTGGGCGTAAAGGGTCCGTAGGGGGATAAATAAGTTTGATGTGAAATTTCGAGGCTCAACCTCGAACCTGCATTGAAAACTGTTTATCTGGAATCCGGTAGAGGTAAGTGGAATTTGTGGTGTAGCGGTGGAATGCGTAGATATCACAAGGAACATCAAAGGCGAAAGCAGCTTACTGGGCCGGTATTGACCCTGAGGGACGAAAGCTAAGGTAGCGAAAAGG	7.51126712616722e-06	4	0.817617165	FALSE
TACAGAGGGTGCTAGCGTTATTCGGAATTACTGGGCGTAAAGGGCACGTAGGTGGTCTATTAAGTTGGGTGTGAAATCCCTGAGCTCAACTCAGGAACTGCGCTCAATACTGGTAGGCTAGAGTATTGGAGAGGTAGGCGGAATTTCTAGTGTAGAGGTGGAATTCGTAGATACTAGAAGGAACACCGAAAGCGAAGGCAGCTTACTGGCCAATTACTGACACTGAGGTGCGAAAGCGTGGGGAGCAAACAGG	8.03928928335033e-06	4	0.817617165	FALSE
TACAGAGGATGCAAGCGTTATCCGGAATCATTGGGCGTAAAGCGTCTGTAGGTGGCTAGTTAAGTCTGTATGTAAAATCTCAGGGCTCAACCCTGAATCTACTATAGAAACTGATTAGCTTGAGATTGGTAGGGGCAGAGGGAATTCCCAGTGTAGCGGTGAAATGCGTAGATATTGGGAAGAACACCGATGGCGAAAGCACTCTGCTGGGCCAATTCTGACATTGAGAGACGAAAGCTAGGGGAGCAAATCGG	8.46030782953841e-06	4	0.817617165	FALSE
TACAGAGGGTGCGAGCGTTAATCGGAATTACTGGGCGTAAAGGGTGCGTAGGTGGTTCAATTAGTCAGATGTGAAATCCCCAAGCTCAACTTGGGAATTGCGTTTGATACTGTTGAACTAGAGTATGGTAGAGGGAAGTGGAATTTCAGGTGTAGCGGTGAAATGCGTAGATATCTGAAGGAACATCAGTGGCGAAGGCGGCTTCCTGGACTAATACTGACACTGAGGCACGAAAGCGTGGGGAGCAAACAGG	7.71176249999131e-06	4	0.817617165	FALSE
TACGGGGGATGCAAGCGTTATCCGGAATCATTGGGCGTAAAGAGTCTGTAGGTTGTTTAGTAAGTCTGCTGTTAAATGTTAGAGCTCAACTCTAAAAAAGCAGTGGAAACTACTAAACTAGAGTGTGGTAGAGGCAAAGGGAATTCCCAGTGTAGCGGTGAAATGCGTAGATATTGGGAAGAACACCAGAAGCGAAAGCGCTTTGCTGGGCCATCACTGACACTAAGAGACGAAAGCTAGGGGAGCAAATGGG	7.38286273108317e-06	4	0.817617165	FALSE
TACGGGGGGGGCAAGCGTTACTCGGAATGATTAGGCGTAAAGGGTCCTTAGGCTGTCTAAAAAGTCAAATATTTTAAAACTAGAGCTCAACTCTTTGACAATTTTGATACTTTTAGACTTGAGTTTATTCGGGGGTAATAGAATTCATAGAGGAGGGATAAAATCTGTTGATACTATGAGGAAAACCAATGGCGAAGGCAATTACTCAGGATATAACTGACGCTGTAAGACGAAAGCATGGGTAGCAAATGGG	6.79937515403094e-06	4	0.817617165	FALSE
TACGGAGGGAGCTAGCACTATTCGGATTTACTGGGCGTAAAGAGCACGTAGGTGGGCTTGTAAGTTGGGTGTGAAATCCCGGGGCTTAACCTCGGAACTGCATCCAAAACTGCAAGCCTCGAGTTCGGTAGAGGGAAGTGGAATTCTAAGTGTAGAGGTGAAATTCGTAGATACTTAGAGGAACACCAGTGGCGAAGGCGACTTCCTGGGCCGATACTGACACTGAGGTGCGAAAGCGTGGGGAGCAAACAGG	6.60620127167184e-06	4	0.817617165	FALSE
GACGAGGGGGGCAAGCGTTATTCATCATGACTGGGCGTATAGAGTTTGTAGACTGTAAAGAAAGTTATTTGTTAAAAATTAAATTAAATTTTTTTTGCTTATAATACTTTTTTACTTTGAGTTTTATACAGAAAAGCAGAATTTTATTTGTAAGGGTGAAATCTATTAATAAATAAAGGAATGCCAGTAAGCGAAGGCGGCTTTTTAGTAATTACTGACGTTGAGAAACGAAAGTATGGGTAGCAAACAGG	7.02200983479578e-06	4	0.817617165	FALSE
TACGGAGGGTGCAAGCGTTAATCGGAATTACTGGGCGTAAAGCGCACGTAGGCGGTATATTAAGTTGGCTGTGAAAGTCCCGGGCTCAACCTGGGAAGGCCAGTCAAAACTGATATACTAGAGTACAGTAGAGGGGTGTGGAATTTCCGGTGTAGCGGTGAAATGCGTAGAGATCGGAAGGAACACCAGTGGCGAAGGCGACACTCTGGACTGATACTGACGCTGAGGAGCGAAAGCGTGGTTAGCAAACAGG	7.12717205149003e-06	4	0.817617165	FALSE
TACAGAGGGGGCAGGTGTTATTCGTAGTTATTAGGCGTAAAGGGTCCGTAGGTTTTTTAACCAGTTTTCTAAAAAAACCAAAGCTTAACTTTGGTAAATAGTTTTAACGGTTAAAATAGAGTTAAAAAGGGGGTGATAGTATTTCTAATGTAGTGATAAAATACTGTGATATTAGAAGGAATTTCAGTGGCGAAGGCGATCACCTAGGTTTATACTGACACTGAGGGACGAAAGCGTAGGGAGCAAACGGG	6.05910959167441e-06	4	0.817617165	FALSE
TACGTAGGACCCAAGCGTTGTCCGGATTTACTGGGTATAAAGGGTGCGCAGGCGGCCGTGTGCGTCAGAAGTGAAATATCCGGGCTTAACCCGGAGGGTGCTTTTGATACGGCATGGCTTGAGTCCGAGAGAGGATGATGGAATTCCTGGTGTAGCGGTGGAATGCGTAGATATCAGGAGGAACACCGGTGGCGAAGGCGGTCATCTGGCTCGGAACTGACGCTCAGGCACGAAAGCGTGGGGATCAAACAGG	6.63704318999517e-06	4	0.817617165	FALSE
TACGAAGGGGGCGAGCGTTATTCGGAATTATTGGGCGTAAAGTGTTCGTAGGTTGTAATTGATGTTGTGAGTAAAATTTTATGTTGATTACATAAATATGCTCATAATACACTTTTTACTTGAGATAAATAAGGGATAACAGAACTTTATAATTAGGTGTAAAATCCAACGATTTATAAAAGAATGTCATAGGCGAAAGCGGTTATCTTGATTTAATCTGACATTGAGGGACGAAAGCGTAGGGAGCAAACAGG	6.43452049254307e-06	4	0.817617165	FALSE
TACGTAGGTGGCGAGCGTTATTCGGATTTATTGGGCGTAAAGGGTTCGTAGGAGGTTTTCTAAGTTTGATGTGAAAGCCCGTGGCTCAACCACGGAACTGCATTGGATACTGGAAGACTTGAGGTTTGGAGAGGAAAGCAGAATTCCCGGTGTAGCGGTGGAATGCGTAGATATCGGGAGGAATACCGACAGCGAAGGCAGCTTTCTGGACAACACCTGACTCTGAGGAACGAAAGCCTGGGGAGCAAACAGG	5.50983480567475e-06	4	0.817617165	FALSE
GACGGAGGATGCAAGTGTTATCCGGAATTATTGGGCGTAAAGCGTCTGTAGGTGGTTTAGTAAGTCTGTTGTTAAAGCTCGAAGCTCAACTTCGAAAAAGCATCAGAAACTGTTAGACTTGAGTATAGTAGAGGTAAAAGGAATTTCCAGTGGAGCGGTGAAATGCGTAGAGATTGGAAAGAACACCGATGGCGAAAGCATTTTACTAGGCTATAACTGACACTCAGAGACGAAGGCTAGGGTAGCAAATGGG	5.40912929557753e-06	4	0.817617165	FALSE
TACGGAAGGTGCAAGCATTGTTCGGATTGACTGGGCGTAAAGAGCACGTAGGTGGGTTTATAAGTCGGATGTGAAAGCCCTAGGCTCAACCTGGGAACTGCATTCGAAACTGTAGATCTTGAATGTTTGAGAGGCTGGCGGAATTCCAGGTGTAGGAGTGAAATCCGTAGATATCTGGAGGAACACCGGAGGCGAAGGCGGCTGGCTAACAATACATTGACACTGAGGTGCGAAAGCGTGGGTAGCAAACAGG	5.61517550713848e-06	4	0.817617165	FALSE
TACGAAGGGGGCAGGCATTATTCAAAATGACTGGGTATAAAGGGTTTGTAGATTATTTCTAATGTTATAAGTAAAAGATTACAGAAAAACTGTTTTAATACTTTGTTTTCATAGATTAGAGGGTTAGGAAGGGAATAATAGAATTTTATATGAAAGGGTGGAATCTTGGCATATATAAAGGAATACCAGAGATGAAGGTGATTATTCGTGCCTATACTGTCATTGAGAAACGAAAGCATGGGGAGCGATTAGG	5.7017434992695e-06	4	0.817617165	FALSE
TACAGGGGGGGCAAGTGTTATTCTTAGTTATTAGGCGTAAAGGGTCTGTAGGCGATTAAATAAGTTAAAGTTTAAAGTCCATAGCTCAACTATGGGTCGGCTTTAATACTGTTTTATTTGAGTTTAATAGAGGATAGTAGAATTTCTAAGGTAAAGATAAAATTTTGCAATTTTAGAAGGAATTTCAGTGGCGAAGGCGACTATCTGGATTAATACTGACGCTGATAGACGAAAGCTTGGGTAGCGAATGGG	5.58962869306746e-06	4	0.817617165	FALSE
TACGAGGGGGGCAAGTGTTATTCCCATTAACTGGGCGTAAAGCGCTTCTAGGCGGTATAGGCTTGTTATAAGTGAAATCTCAGAAGAAACCATCTGAAAGGTCTTTTAAAACAACTATACTTGAGTAAGTAAAGGATGGTGTTACGTCGAAAGTAGGAGTAACTGCCTTAAAGATTCGGCGGAGTTCCGTAAGTGAAGACGACTATCCGTATCATACTGACGCTGAAGAGCGAAAGCGTGGGGAGCAAACAGG	5.26738793954492e-06	4	0.817617165	FALSE
TACGGGGGGGGCAAGTGTTATTCGCAATGACTGGGCGTAAAGCGTGCGTAGGCGGCTTGCAATTAGGCCTCTTGCGAAAGGCTAGGGCTCAACCTTAGTGTGACTTTTGGCACAGCAAGCTAGAGTTTGGTAGGGGTTGGTAGAATTCTCAGAAGAGGGGTACAATCCAGGGACACTGAGACGAATACCGTGGGCGAAGGCAGCCAACTGGACCAAACTGACGCTAAAGCACGGAAGCGTAGGTAGCAAATAGG	4.49525585662297e-06	4	0.817617165	FALSE
TACGGGAGGGGCAAGCGTTATCCGAAATGACTGGGCGTAAAGGGTTCGTAGACTGTATTATAAGTTATTTGATAAAATTTAAAAATATTTTTAAGAAAACAAATAAAACTGTTATACTATAGAGTTTTAAACAGAAGAGTGGTATTTTATAAGGAGAGATAAAATTCAAAGAAAAATAAAGGAATATCTATAGCGAAGGCAACTCTTTAGTAAAAACTGACGTTGAGGGACGAAAGTATAGGGAGCAAACAGG	4.88549538036462e-06	4	0.817617165	FALSE
TACCAGCTGAGCTAGAAATGGGTAACATTGTTGCAGTAAAAACGTACGTAGTCACCTCTGTTTTCGTGCCCCCTCCGTAAGGTTGGGGCAGATGAACAACTCATCTTGGCTTGCTCAAGATGATCTCCGCGAGTAAACTAGAACGATTAACTTGAAAGTTGTATATGACAGCGTGGGAAACCTGATGATACCTATCGGTTTTGTGCTTATCTTAGCCATAGGGATAAACTGTAGGAATGAATGAGGACATTAGTATTTAGTAGCTAGAGGTGAAATTCCTAGATTTACTAACGACTAACTACTGCGAAAGCATTTGTCTAATTCATTTTTGGTGATCAAGTACTAAAGAGTGGGGATCGAAGAGG	5.24025735780162e-06	4	0.817617165	FALSE
GACGGAGGATGCAAGTGTTATCCGGAATCACTGGGCGTAAAGCGTCTGTAGATGGTTTTGTGTGTCTGTTGTTAAAGCTCAAGGCTTAACCTTGAATCGGCAACAAAAACTACATAACTTGAGTATGGTAGGGGTAGAGGGAATTTCCAGTGGAGCGGTGAAATGCGTTGATATTGGAAAGACCACCAACGGCGAAGGCATTCTACTGGGCCATTACTGACATTGAGAGACGAAAGCTAGGGGAGCAAATGGG	5.06099070852172e-06	4	0.817617165	FALSE
TACGGGAAGGGCAAGCGTTATCCGGCATGATTGGGCGTAAAGGGTTCGTAGACGGTAAAGTAAGTTTTTTGTTAAAGTTTAAGACTCAATCTTAATTCGGCAATCAATACTTCTTTACTTTGAGTTTGATATAGAAAAGTAGAATTTTATATGTAGAGGTGAAATTCGTAGATATATAAAGGAATGCCGATAGCGAAGGCAACTTTTTGATACAACACTGACGTTAAGGGACGAAAGTGTGGGTAGCAAACAGG	4.86512786707923e-06	4	0.817617165	FALSE
TACAGGGGGTGCGAGCGTTATTCGGATTTATTGGGCGTAAAGAGCGTGTAGGTTGTTTATTAAGTCATTTATGAAATCTCTTAGCTCAACTAAGAAAGTATAAATGATACTGATAAACTTGAGTATCGAAGAGGATAGTGGAATTTCCGGTGTAGAGGTGAAATTCGTAGATATCGGAAGGAACACCTGAGGCGAAGGCGACTATCTGGTAGATTACTGACGCTGAGACGCGAAAGCATGGGGAGCAAACAGG	4.99088861493572e-06	4	0.817617165	FALSE
TACGGGGGGGACGAGTCTTATTCGGAATGACTGGGCGTAAAGAGTCTGTAGGCGGTCTATTAAGTGAAGTGCAAAAGTTTAGGGCTCAACCCTAAAAGGACGTTTCAAACTGATAGACTAGAGTTCAAAAGGGGATAGTAGAATTTCTGGTGGAGGGATAAAATCCGTAGAGATCAGAAGGAATACCAGAGGCGAAGGCGACTATCTGGGTTGATACTGACGCTGAGAGACGAAAGCATGGGTAGCGAACGGG	4.48672752289211e-06	4	0.817617165	FALSE
TACAGGTGATGCAAGCGTTATCCGGAATGATTGGGCGTAAAGCGTTTGTAGGTGGTTTCGCCAGTCTATTGTTAAAGAGTACAGCTCAACTGTATAAAGGCAATAGAAACTACGAGGCTCGAGTGTGGTAGGGGCAGAGGGAATTCCCGGTGTAGCGGTGAAATGCGTAGATATCGGGAAGAACACCAAGAGCGAAAGCACTCTGCTGGGCCAACACTGACACTGAGAGACGAAAGCTAAGGGAGCGAATAGG	4.01200748011241e-06	4	0.817617165	FALSE
TACGGGAAGGGCAAGTGTTATTCGAATTTACTGGGTGTAAAGTGCATGTAGGCTGTTTATTGTTGTTAGTTGTTAAATCCTAAAAAATTATTTTAGTAGCAATTAAAACGGATAAACTAGAGTATAATAGGGGATGATAGAATTCTTAATGTAGCGATAAAATGTTAAAATATTAAGAGGAACACCAGAGGCGAAGGCGATCATCTATATTATTACTAACGCTATAAGGCGAAAGCATGGGGAGCAAATGGG	4.24603866694936e-06	4	0.817617165	FALSE
TACGTAGGGTGCAAGCGTTATCCGGATTTATTGGGCATAAAGCGCGCGTAGGCTGTAAATTAAGTCCGATGTGAAATGCTTCAGCTCAACTGAAGTAGGCGTCGGAAACTGATTTACTAGAGATCAGTAGAGGGAAGCGGAACTCACAGTGTAGCGGTGAAATGCGTAGATATTGTGAGGAACACCAGTTGCGAAGGCGGCTTCCTGGACTGAATCTGACGCTGAGGTGCGAAAGCGTGGGTAGCGAACGGG	4.44807741981479e-06	4	0.817617165	FALSE
TACGGGAGGGGCAAGCGTTATTCGAAATTACTGGGCGTACAAAATTCGTAGGTTGTAATTTAAGTTATATGTTAAAATTTAAAGCCTAACTTTAAAAGAACATATAATACTTTTTTACTAGAGTTTAATACAGAAAAGTAGAATTTCATGTTAAGGAGTAATTACCTGAAATACATGAAGGAACACCAATAGCGAAGGCAACTTTTTAGTATAAACTGACACTGAGGGATGAAAGTATAGGGAGCAAATAGG	3.31351778693435e-06	4	0.817617165	FALSE
TACGGGAGGGGCAAGTGTTATTCGGAATGATTGGGCGTAAAGAGCTTGTAGGTGGCGTACAGTGATAAACGGTGCCATCCCAAGGCCTAACCTTGGGAATGCCTTTAATACTTGTATGCTAGAGTATGTATAAGGAAAGTGGAATGCCATATGGAGCGGTTAAATGCGTAGATATATGGAGGAAGACCAAAAGCGAAGGCAACTTTCTGGTACATGACTGACACTGAGAAGCGAAAGCGTGGGTAGCGAATGGG	3.85453515926148e-06	4	0.817617165	FALSE
TACGGAGGGTGCAAGCGTTATCCGGAATCACTGGGTTTAAAGGGTACGTAGGTGGTTTAATAAGTCAGACGTGAAAGATCGTAGCTTAACTATGAAATTGCGTTTGAAACTGTTAAACTTGAGTATGGGAGAGGTGCGTAGAATGCGTCATGTAGCGGTGAAATGCATAGATATGACGTAGAATACCAATAGCGAAGGCAGCGCACTATCCCAGCACTGACACTGATGTACGAAAGCGTGGGTAGCGAACAGG	3.37355855217917e-06	4	0.817617165	FALSE
TACGAGGGGTGCAAGCGTTAATCGGAATTATTGGGCGTAAAGCGTGCGTAGGCGGATAATTAAGTCAAATGTGAAATCCCAGGGCTTAACCTTGGAATTGCGTATGAAACTGGTTGTCTAGAGTATGGTAGAGGTGAGTGGAATTTCGAGTGGAGCGGTGAAATGCGTAGATATTCGAAGGAACACCAGTGGCGAAGGCGACTCACTGGGCCTATACTGACGCTGAGGTACGAAAGCGTGGGTAGCGAACAGG	3.27395600524598e-06	4	0.817617165	FALSE
TACGTAGGTGCAAAACGTTGTCCGGATTTACTGGGCGTAAAGGGCGCGCAGGCGGGTTAACAAGTCATCAATTAAAGTCCATGGCTTAACTGTGGGATGTTGGTGAAACTGTTAATCTTGAGGTTTCTAGAGGAGAGTGGAATTATCGGTGTAGTGGTGGAATGCGTAGATATCGATAGGAACACCAGTGGCGAAAGCGGCTCTCTGGGGAACACCTGACGCTGAGGCGCGAAAGCATGGGTAGCAAACCGG	3.38744432328646e-06	4	0.817617165	FALSE
TACGGGGGGTGCAAGTGTTATTCGGAATTATTGGGCGTAAAGCGTCTGTAGGTGGCATGGTAAGTCCTGTGTTAAATCCCAAAGCTTAACTTTGGAATGGCATAGGAAACTACTAAGCTTGAGTTCGGTAGAGGTAGAGGGAATTCCCAGTGTAGCGGTGAAATGCGAAGATATTGGGAGGAACACCAACGGCGAAAGCACTTTACTAGGCCGATACTGACACTCAGAGACGAAAGCTAAGGTAGCGAACAGG	4.04895393506594e-06	4	0.817617165	FALSE
TACGGGGGGAGTAAGCGTTATTCTAAATGATTGGGCGTAAAGTGTTCGTAGGCTGTATTTGGTGTTATGCGTAAAATAATAGATTAATCTTTATTCCTGCGCGTAATACTCTTTTACTAGAGTATAACAGAGGATAATGGAATTTTATATGGAAGAGTAAAATCTAATGATATATAAAGGAATGTCAGTGGCGAAGGCAATTATCTGGGTTATTTACTGACGTTGAGGAACGAAAGTGCGGGTAGCAAACAGG	2.97280481576561e-06	4	0.817617165	FALSE
GACAGGAGGAGCAAGTGTTATTCAGAATTATTGGGCGTAAAGGGCATGTAGGTGGATGATTGGAGTTGATTGTGCCATTCCAATGGGATGCATTGGGTTTGCAATCAATACTCTTCATCTTGAGGTCAAAAGAGGAAAATAGAATTTCTAGTGGAGAGGTTAAATTCTTAGAGATTAGAAGGAATATCTAAAGCGAAGGCAATTTTCTGGTTTGAACCTGACACTGAGGTGCGAAAGCGTGGGGAGCAAACAGG	0.000607563	5	0.863212874	FALSE
TACGGAGGGTCCAAGCGTTATCCGGATTTATTGGGTTTAAAGGGTCCGTAGGCGGGTCATTAAGTCAGTGGTGAAATCCTACAGCTCAACTGTAGAACTGCCATTGAAACTGATGACCTTGAGTATAATTGAAGTGGGCGGAATGTGTCATGTAGCGGTGAAATGCTTAGATATGCCACAGAACACCGATTGCGAAGGCAGCTCACTAAGTTATAACTGACGCTGAGGGACGAAAGCGTGGGTAGCGAACAGG	0.000316961	5	0.863212874	FALSE
TACGGGAGTGGCAAGCGTTATCCGGAATTATTGGGCGTAAAGCGTCCGCAGGCGGTCTTATAAGTCTGCTGTTAAAGCGTGGAGCTTAACTCCATTTCGGCAGTGGAAACTGTAAGACTAGAGTGTGGTAGGGGCAGAGGGAATTCCCGGTGTAGCGGTGAAATGCGTAGATATCGGGAAGAACACCAGTGGCGAAGGCGCTCTGCTGGGCCATAACTGACGCTCATGGACGAAAGCCAGGGGAGCGAAAGGG	0.000113253	5	0.863212874	FALSE
TACCGGCGCCTCAAGTGGTAGTCGCTTTTATTGGGCCTAAAACGTCCGTAGCCGGTCTGATACATTCGTGGGTAAATCAACCAGCTTAACTGGTTGAATTCTGCGAGGACGGTCAGACTTGGGACCGGGAGAGGTGTGGGGTACGCTCAGGGTAGGGGTAAAATCCTGTCATCCTGAGCGGACCACCTGTTGCGAAGGCGCCACACTAGAACGGATCCGACGGTCAGGGACGAAGCCTAGGGGCACGAACCGG	9.57951446482698e-05	5	0.863212874	FALSE
TACGGAGGGTGCAAGCGTTGTCCGGAATCACTGGGTGTAAAGGGTGTGTAGGCGGAGCTGTAAGTCAGAGGTGAAATCCTACGGCTCAACCGTAGAACTGCCTTTGATACTGCAGCCCTTGAGTATCGGAGAGGTTGCTGGAATTCGTGGTGTAGCGGTGAAATGCGTAGATATCACGAGGAACACCAGAGGCGTAGGCGGGCAACTGGACGATTACTGACGCTGAGGCACGAAAGCGTGGGGAGCAAACAGG	9.78038041744468e-05	5	0.863212874	FALSE
GACGAAGGATCCAAGCGTTGTCCGGATTTACTGGGTTTAAAGGGTGCGTAGGCGGATATTTAAGTCAGTGGTGAAATCCCATAGCTCAACTATGGAACTGCCATTGAAACTGGATATCTTGAATACGGTTGAGGTAGATGGAATATAACATGTAGCGGTGAAATGCTTAGATATGTTATAGAACACCGATTGCGAAGGCAGTCTACTAAGCCGTGATTGACGCTGAGGCACGAAAGCGTGGGGAGCGAACAGG	9.37369046359639e-05	5	0.863212874	FALSE
TACGAAGGGTGCAAGCGTTGTTCGGATTTATTGGGCGTAAAGCGCGCGCAGGCGGATTGATAAGTCAGATGTGAAATCTCGGGGCTCAACCCCGAAACTGCGTCTGAAACTGTTAATCTAGAATCTTGGAGAGGGAAGGGGAATTTCGCATGTAGGGGTAAAATCCGTAGAGATGCGAAGGAACACCAGAGGCGAAGGCGCCTTCCTGGACAAGTATTGACGCTGAGGCGCGAAAGCGTGGGTAGCAAACAGG	7.33138211189144e-05	5	0.863212874	FALSE
TACGGAGGATGCAAGCGTTATCCGGATTCATTGGGTTTAAAGGGTGCGCAGGCGGGCTAGTAAGTCAGTGGTGAAATCTTGCCGCTTAACGGTAAAACTGCCATTGATACTGCAAGTCTTGAATATAGTTGAGGTAGGCGGAATGTGTTGTGTAGCGGTGAAATGCATAGATATGACACAGAACACCAATTGCGAAGGCAGCTTACTAAGCTATAATTGACGCTGAGGCACGAAAGCGTGGGTAGCGAACAGG	6.50075578104931e-05	5	0.863212874	FALSE
TACGGAGGATCCAAGCGTTATCCGGAATCATTGGGTTTAAAGGGTCCGTAGGTGGTTAATTAAGTCAGAGGTGAAAGCCAGCAGCTCAACTGTTGAACTGCCTTTGATACTGATTAACTTGAGTTATTGTGAAGTAGTTAGAATATGTAGTGTAGCGGTGAAATGCATAGATATTACATAGAATACCGATTGCGAAGGCAGATTACTAACAATACACTGACACTGAGGGACGAAAGCGTGGGTAGCGAACAGG	6.68375078586848e-05	5	0.863212874	FALSE
TACGAAGGGGGCTAGCGTTGTTCGGAATTACTGGGCGTAAAGCGCGCGTAGGCGGGTTATTAAGTCAGATGTGAAATCCCAGGGCTCAACCCTGGAACTGCATTTGAAACTGATAGCCTAGAGTTCAGGAGAGGTTAGCGGAATACCGAGTGTAGAGGTGAAATTCGTAGATATTCGGTGGAACACCAGTGGCGAAGGCGGCTAACTGGACTGATACTGACGCTGAGGTGCGAAAGTGTGGGGAGCAAACAGG	6.02199836653598e-05	5	0.863212874	FALSE
TACGGAGGGTGCGAGCGTTAATCGGAATTACTGGGCGTAAAGCGCGCGTAGGTGGTCTGTTAAGTCGGATGTGAAAGCCCCGGGCTCAACCTGGGAACTGCATCCGATACTGGCAAACTAGAGTGCGGGAGAGGGAGGTAGAATTCCATGTGTAGCGGTGAAATGCGTAGATATGTGGAGGAATACCAGTGGCGAAGGCGGCCTCCTGGCTCGACACTGACACTGAGGCGCGAAAGCGTGGGGAGCAAACAGG	6.03869946913194e-05	5	0.863212874	FALSE
TACGGAGGGTGCAAGCGTTATCCGGATTTATTGGGTTTAAAGGGTCCGTAGGCGGATCATTAAGTCAGTGGTGAAAGCCGGCAGCTCAACTGTCGAACTGCCATTGATACTGGTGATCTTGAATACGGTTGAAGTTGGCGGAATAGGTCATGTAGCGGTGAAATGCTTAGATATGACCTAGAACACCGATTGCGAAGGCAGCCAACTAAACCGTCATTGACGCTGAGGGACGAAAGCGTGGGGAGCGAACAGG	5.70143620639323e-05	5	0.863212874	FALSE
TACGGAGGGTGCAAGCGTTAATCGGAATTACTGGGCGTAAAGCGCGCGTAGGCGGTTATCTAAGCTAGATGTGAAAGCCCAGGGCTTAACCTTGGAACTGCATTTAGAACTGGGTAGCTAGAGTACAGCAGAGGATAGTGGAATTTCAGGTGTAGCGGTGAAATGCGTAGATATCTGAAGGAACATCAGTGGCGAAGGCGACTGTCTGGGCTGATACTGACGCTGAGGTGCGAAAGCGTGGGGAGCAAACAGG	4.78907755807529e-05	5	0.863212874	FALSE
GACGGAGGATGCAAGTGTTATCCGGAATCACTGGGCGTAAAGCGTCTGTAGGTGGTTTAATAAGTCAACTGTTAAATCTTAAAGCTTAACTTTGAAATCGCAGTCGAAACTATTAAACTAGAGTATAGTAGGGGTAAAGGGAATTTCCAGTGGAGCGGTGAAATGCGTAGAGATTGGAAAGAACACCGATGGCGAAGGCACTTTACTGGGCTATTACTAACACTCAGAGACGAAAGCTAGGGTAGCAAATGGG	5.07330165081504e-05	5	0.863212874	FALSE
TACGGAGGGGGTTAGCGTTGTTCGGAATTACTGGGCGTAAAGCGCACGTAGGCGGATTAGAAAGTTAGAGGTGAAATCCCAGGGCTCAACCCTGGAACTGCCTTTAAAACTCCTAGTCTTGAGTTCGAGAGAGGTGAGTGGAATTCCAAGTGTAGAGGTGAAATTCGTAGATATTTGGAGGAACACCAGTGGCGAAGGCGGCTCACTGGCTCGATACTGACGCTGAGGTGCGAAAGTGTGGGGAGCAAACAGG	5.03310650709855e-05	5	0.863212874	FALSE
TACGGAGGGTGCAAGCGTTAATCGGAATTACTGGGCGTAAAGCGTGCGTAGGCGGCTTGTTAAGTTGGATGTGAAAGCCCCGGGCTCAACCTGGGAACTGCACCCAAAACTGGCAAGCTAGAGTGCGGAAGAGGAGTGTGGAATTTCCTGTGTAGCGGTGAAATGCGTAGATATAGGAAGGAACACCAGTGGCGAAGGCGACACTCTGGTCTGACACTGACGCTGAGGTACGAAAGCGTGGGGAGCAAACAGG	4.55308494724553e-05	5	0.863212874	FALSE
TACAGAGGGTGCGAGCGTTAATCGGATTTACTGGGCGTAAAGCGTGCGTAGGCGGCCATTTAAGTCAAATGTGAAATCCCCGAGCTTAACTTGGGAATTGCATTCGATACTGGATGGCTAGAGTATGGGAGAGGATGGTAGAATTCCAGGTGTAGCGGTGAAATGCGTAGAGATCTGGAGGAATACCGATGGCGAAGGCAGCCATCTGGCCTAATACTGACGCTGAGGTACGAAAGCATGGGGAGCAAACAGG	4.62889802083504e-05	5	0.863212874	FALSE
TACGTAGGGTGCAAGCGTTAATCGGAATTACTGGGCGTAAAGCGTGCGCAGGCAGTTTTATAAGTCAGATGTGAAATCCCCGAGCTCAACTTGGGAACTGCGTTTGAAACTGTAAGACTAGAGTGTGTCAGAGGGGGGTAGAATTCCACGTGTAGCAGTGAAATGCGTAGAGATGTGGAGGAATACCAATGGCGAAGGCAGCCCCCTGGGATAACACTGACGCTCATGCACGAAAGCGTGGGGAGCAAACAGG	4.15773197445873e-05	5	0.863212874	FALSE
GACAGAGGATGCAAGTGTTATTCGGATTGATTGGGCGTAAAGCGTCTGTAGGCGGTTTAGAAAGTCTTTTGTGAAATACTTCAGCTCAACTGGAGCTCCGCAAAAGAAACTTCTAGACTTGAGGGAAGTAGAGGTACAGGGAATTTCCGGTGGAGCGGTGAAATGCGTAGATATCGGAAGGAACACCAATATGGCGAAGGCACTGTACTGGGCTTTACCTGACGCTAAGAGACGAAAGCTAAAGGAGTGATTAGG	3.96375335094805e-05	5	0.863212874	FALSE
TACGGAGGGTGCAAGCGTTATTCGGAATTATTGGGCGTAAAGGGTGCGTAGGCTGCCCGTTAAGTCAGATGTGAAAGCCCGGGGCTCAACCCCGGAACTGCATTTGATACTGGCGGGCTTGAGTATGGGAGAGGAAAGCGGAATTCCTGGTGTAGCGGTGAAATGCGTAGATATCAGGAGGAACACCGGTGGCGAAGGCGGCTTTCTGGACCAATACTGACGCTGATGCACGAAGGCGTGGGGAGCAAACAGG	3.79807075739737e-05	5	0.863212874	FALSE
TACGGAGGGTGCCAGCGTTATCCGGAATCACTGGGTTTAAAGGGTACGTAGGCGGTTATATAAGTCAGACGTTAAAGGCTGTGGCTAAACCATAGTACGCGTTTGAAACTGTATAACTTGAATATATTCGAGGTGCACGGAATGCGTCATGTAGCGGTGAAATGCATAGATATGACGTAGAACACCGAATGCGAAGGCAGTGCACTAGGGTATTATTGACGCTGATGTACGAAAGCGTGGGTAGCGAACAGG	3.73333890520224e-05	5	0.863212874	FALSE
GACGGAGGATGCAAGTGTTATCCGGAATCACTGGGCGTAAAGCGTCTGTCGGTGGTTGAACAAGTCAACTGTTAAATCTTGAAGCTTAACTTTAAAAATGCAGTCGAAACTGTTTAACTAGAGTATAGTAGAGGTAAAGGGAATTTCCAGTGGAGCGGTGAAATGCGTAGATATTGGGAAGAACACCGATGGCGAAGGCACTTTACTTGGCTATTACTGACACTCAGAGACGAAAGCTAGGGTAGCAAATGGG	3.4629522783682e-05	5	0.863212874	FALSE
TACGGAGGATCCAAGCGTTATCCGGAATCATTGGGTTTAAAGGGTCCGCAGGCTGTTGTTTAAGTCAGAGGTGAAAGTTTGCAGCTCAACTGTAAAATTGCCTTTGATACTGGATAACTTGAGTTATAATGAAGTGGTTAGAATATGTAGTGTAGCGGTGAAATGCATAGATATTACATAGAATACCGATTGCGAAGGCAGATCACTAATTATATACTGACGCTGAGGGACGAAAGCGTGGGGAGCGAACAGG	3.46617211924636e-05	5	0.863212874	FALSE
TACGTAGGGTGCAAGCGTTGTCCGGATTTATTGGGCGTAAAGGGCTCGTAGGCGGTCTGTCGCGTCGGATGTGAAAACTCGGAGCTTAACTCCGGGCCTGCATTCGATACGGGCAGACTAGAGTTCGGTAGGGGAGACTGGAATTTCTGGTGTAGCGGTGGAATGCGCAGATATCAGGAAGAACACCGATGGCGAAGGCAGGTCTCTGGGCCGATACTGACGCTGAGGAGCGAAAGCATGGGGAGCGAACAGG	3.0731976014936e-05	5	0.863212874	FALSE
TACGAGGGGTGCAAGCGTTGTCCGGAATCACTGGGCGTAAAGGGTCCGTAGGCGTTTCAATAAGTCATTTGTGAAAGACACCGGCTTAACCGGTGGCCCGCATTTGAAACTATTGAAATCGAGTATAGGAGAGGAAAGTGGAATTCCTGGTGTAGCGGTGACATGCGTAGATATCAGGAGGAACACCAATGGCGAAGGCAGCTTTCTGGCCTATTACTGACGCTGAGGGACGAAAGCGTGGGGAGCGAACAGG	3.25137392986845e-05	5	0.863212874	FALSE
TACGGAGGATTCGAGCGTTATCCGGATTTATTGGGTTTAAAGGGTCCGTAGGCGGGCTTGTAAGTCAGTGGTGAAATCTCACAGCTCAACTGTGAAACTGCCATTGATACTGCAGGTCTTGAATTTAGTTGAGGTGGGCGGAATACGATATGTAGCGGTGAAATGCATAGATATATCGTAGAACACCGATTGCGAAGGCAGCTCACTAAGCTAATATTGACGCTGATGGACGAAAGCGTGGGGAGCGAACAGG	3.15113869775057e-05	5	0.863212874	FALSE
TACGGGAGGGGCAAGCGTTATCCGAAATGACTGGGCGTAAAGAGTCCGTAGACAGTACTGTAAGTTATTTGTTAAATCCTAAAGCTCAACTTTAGAACAGCTTATAATACTACTTTACTTGAGTTTTGTTCAGAAGAGTAGAATTCCATGTTTAGGGATAAGCCCCGTAGATATATGGAGGAACACCTGTGGCGAAGGCGACTCTTTAGTAAAAACTGACGTTGAGGGACGAAAGTGTAGGGAGCAAACAGG	3.22438999624163e-05	5	0.863212874	FALSE
TACGGAGGGTGCAAGCGTTGCTCGGAATCACTGGGCGTAAAGCGGACGCAGGCGGATCAGTAGGTCAGGCGTGAAAGCCCGGGGCTCAACCCCGGAACTGCGCTTGAAACCGCTGGCCTGGAATACGGGAGAGGGGAGTGGAATTCCTGGTGTAGAGGTGAAATTCGTAGATATCAGGAGGAACACCTGTGGCGAAAGCGGCTCCCTGGCCCGATATTGACGCTCATGTCCGAAAGCGTGGGTAGCAAACAGG	3.26754466819581e-05	5	0.863212874	FALSE
TACAGAGGGCCCGAGCGTTAATCGGAATCACTGGGCTTAAAGAGTGCGTAGGCTGACGTGTAGGTACCTTGTGAAATCCCCCGGCTCAACCGGGGAATTGCTCGGTAAACCATACGTCTTGAGGCAGGTAGGGGTGGTCGGAACGCTAGGTGGAGCGGTGGAATGCGTAGATATCTAGCGGAACGCCAATGGAGAAGTCAGGCCACTGGGCCTGTCCTGACGCTGAGGCACGAAAGCGTGGGTAGCGAACGGG	2.65402884170825e-05	5	0.863212874	FALSE
GACAGAGGATGCAAGCGTTATCCGGATTAATTGGGCGTAAAGCGTCTGTAGGTGGTTTATCAAGTTTTTTGTCAAAGATCGGGGCCTAACCCCGGGCAGGCAGAGAAAACTAATAGACTTGAGTTCGGTAGGGGCAGAGGGAATTCCCGGTGGAGCGGTGAAATGCGTAGAGATCGGGAGGAACACCAAAGGCGAAGGCACTCTGCTGGGCCGCAACTGACACTGAGAGACGAAAGCGAGGGTAGCAAATGGG	3.03118235835741e-05	5	0.863212874	FALSE
TACGGAGGGTGCGAGCGTTAATCGGAATTACTGGGCGTAAAGCGCGCGTAGGCGGTTTTTTAAGTCGGATGTGAAATCCCCGGGCTTAACCTGGGAACTGCATCCGATACTGGACAACTAGAGTGCGAGAGAGGGAGGTAGAATTCCACGTGTAGCGGTGAAATGCGTAGATATGTGGAGGAATACCGGTGGCGAAGGCGGCCTCCTGGCTCGACACTGACGCTGAGGTGCGAAAGCGTGGGGAGCAAACAGG	2.74191031821494e-05	5	0.863212874	FALSE
TACGGAGGATCCAAGCGTTATCCGGAATCATTGGGTTTAAAGGGTCCGCAGGCGGTTTGTTAAGTCAGAGGTGAAAGCCTACCGCTCAACGGTAGAACGGCCTTTGATACTGACAGGCTTGAGTTATTGTGAAGTAGTTAGAATGTGTAGTGTAGCGGTGAAATGCATAGATATTACACAGAATACCGATTGCGAAGGCAGATTACTAACAATAAACTGACGCTGAGGGACGAAAGCGTGGGTAGCGAACAGG	2.64092555731718e-05	5	0.863212874	FALSE
TACAGAGGGTGCGAGCGTTAATCGGAATTACTGGGCGTAAAGCGCGCGTAGGCGGCTTGCCAAGTCAGATGTGAAAGCCCCGGGCTCAACCTGGGAACTGCATCTGATACTGGTTCGCTAGAGTACAGCAGAGGAGTGTGGAATTTCAGGTGTAGCGGTGAAATGCGTAGATATCTGAAGGAACACCAGTGGCGAAGGCGACACTCTGGGCTGATACTGACGCTGAGGTGCGAAAGCGTGGGGAGCAAACAGG	2.56861227404281e-05	5	0.863212874	FALSE
GACAGAGGATGCAAGTGTTATTCGGATTGATTGGGCGTAAAGCGTCTGTAGGCGGTTTGGAAAGTCTTTTGTGAAATTCTTCAGCTCAACTGGGGGTCCGCAAAAGAAACTTCTAGGCTTGAGGGAAGTAGAGGTACAGGGAATTTCCGGTGGAGCGGTGAAATGCGTAGATATCGGAAGGAACACCAATATGGCGAAGGCACTGTACTGGGCTTTACCTGACGCTAAGAGACGAAAGCTAAAGGAGTGATTAGG	2.52210224633233e-05	5	0.863212874	FALSE
TACGAGGGGTGCAAGCGTTATTCGGAATTACTGGGCGTAAAGGGTGCGTAGGCGGTTTGTTAAGTCCACTGTTAAAGACCCCAGCTTAACTGGGGAACAGCGGTTGAAACTGGCAAACTTGAGGGCGGAAGAGAGAAGTGGAATTCTTGGAGTAGCGGTAAAATGCGTAGATCTCAAGAGGAACACCGATGGCGAAGGCAGCTTCTTGGTCCGTTCCTGACGCTGAGGCACGAAAGCGTGGGTAGCAAACAGG	2.97459775618345e-05	5	0.863212874	FALSE
TACGGAGGATCCAAGCGTTATCCGGAATCATTGGGTTTAAAGGGTCCGTAGGTGGTTTGCTAAGTCAGAGGTGAAATCCTGCCGCTTAACGGTAGAACTGCCTTTGATACTGGCAAACTTGAGTTATTGTGAAGTAGTTAGAATGTGTAGTGTAGCGGTGAAATGCATAGATATTACACAGAATACCGATTGCGAAGGCAGATTACTAACAATATACTGACACTGAGGGACGAAAGCGTGGGTAGCGAACAGG	2.43058339330931e-05	5	0.863212874	FALSE
TACGGAGGGTGCAAGCGTTAATCGGAATTACTGGGCGTAAAGGGCGCGTAGGCGGCTTAGTCAGTCGGATGTGAAAGCCCCGGGCTTAACCTGGGAACTGCATTCGATACTGCTGAGCTAGAGTATGGAAGAGGGAAGTGGAATTCCGGGTGTAGCGGTGAAATGCGTAGATATCCGGAGGAACACCAGTGGCGAAGGCGACTTCCTGGTCCAATACTGACGCTGATGTGCGAAAGCGTGGGGAGCAAACAGG	2.36415278222346e-05	5	0.863212874	FALSE
TACGGAGGATCCAAGCGTTATCCGGAATCATTGGGTTTAAAGGGTCCGTAGGCGGTTTTATAAGTCAGTGGTGAAAGTTACCAGCTTAACTGGGAAATTGCCATTGATACTGTAGAACTTGAATTATTGTGAAGTGGTTAGAATAAGTAGTGTAGCGGTGAAATGCATAGATATTACTTAGAATACCGATTGCGAAGGCAGATCACTAACAATACATTGACGCTGATGGACGAAAGCGTGGGGAGCGAACAGG	1.93772601190378e-05	5	0.863212874	FALSE
TACGGAGGGTCCAAGCGTTATCCGGAATCATTGGGTTTAAAGGGTCCGTAGGCGGGCAATTAAGTCAGAGGTGAAATCCCACAGCTCAACTGTGGAACTGCCTTTGATACTGGTTGTCTTGAGTTATAGTGAAGTAGATAGAATATGTAGTGTAGCGGTGAAATGCATAGATATTACATAGAATACCGATTGCGAAGGCAGTCTACTAACTGTACACTGACGCTGATGGACGAAAGCGTGGGGAGCGAACAGG	1.96149980060202e-05	5	0.863212874	FALSE
TACGGAGGGTGCAAGCGTTGTTCGGAATTACTGGGCGTAAAGCGCGCGTAGGCGGCTCTTTAAGTCAGATGTGAAAGTCCACGGCTCAACCGTGGAAGTGCATTTGAAACTGGGGAGCTTGAATATCAGAGGGGACAGTGGAATTCCAGGTGTAGAGGTGAAATTCGTAGATATCTGGAGGAATACCGGTGGCGAAGGCGACTGTCTGGCTGAATATTGACGCTGAGGTGCGAAAGCGTGGGGAGCAAACAGG	2.02533449785772e-05	5	0.863212874	FALSE
TACGGAGGGAGCTAGCGTTGTTCGGAATTACTGGGCGTAAAGCGCACGTAGGCGGCTTTTCAAGTCAGGGGTGAAATCCCGGGGCTCAACCCCGGAACTGCCCTTGAAACTGGATGGCTAGAATACTGGAGAGGTGAGTGGAATTCCGAGTGTAGAGGTGAAATTCGTAGATATTCGGAAGAACACCAGTGGCGAAGGCGACTCACTGGACAGTTATTGACGCTGAGGTGCGAAAGCGTGGGGAGCAAACAGG	2.60729428051932e-05	5	0.863212874	FALSE
TACAGGGGATGCAAGTGTTATCCGGAATTATTGGGCGTAAAGCGTCTGTAGGTTGATATTTAAGTCTTTTGTTAAAACTTTGAGCTTAACTCAAAAACAGCAAAAGAAACTATTTATCTTGAGTATGGTAGAGGTAAAGGGAATTTCCAGTGGAGCGGTGAAATGCGTAGATATTGGAAAGAACACCAACAGCGAAGGCACTTTACTGGGCCAGTACTGACACTGAGAGACGAAAGCTAGGGTAGCAAACGGG	1.9560170045565e-05	5	0.863212874	FALSE
TACGGAGGGTGCAAGCGTTGTTCGGATTCACTGGGCGTAAAGAGCGCGTAGGCGGTGCTGTAAGTTAAGGGTGAAATCCCGGGGCTCAACCTCGGAATGGCTCTTAAAACTGCAGTACTAGAGTTTATCAGAGGCAGGCAGAATTCCTGGTGTAGAGGTGAAATTCGTAGATATCAGGAGGAATACCGGAGGCGAAGGCGGCCTGCTGGGATAATACTGACGCTGAGGCGCGAAAGCATGGGTAGCAAACGGG	1.88262630795298e-05	5	0.863212874	FALSE
TACGGAGGGTGCAAGCGTTAATCGGAATTACTGGGCGTAAAGCGCGCGTAGGCGGTTTGATAAGTCAGATGTGAAAGCCCCGGGCTTAACCTGGGAACTGCATCTGAAACTATCTCACTAGAGTATGGTAGAGGGAAGTGGAATTCCACATGTAGCGGTGAAATGCGTAGAGATGTGGAGGAACACCAGTGGCGAAGGCGACTTCCTGGACCAATACTGACGCTGAGGTGCGAAAGCGTGGGGAGCAAACAGG	1.68083294989399e-05	5	0.863212874	FALSE
TACGAAAGGTGCAAGCGTTGTTCGGATTGACTGGGCGTAAAGCGCATGTAGGCGGGCTAATAAGTCAGTTGTGAAAGCCCCGGGCTCAACCTGGGAATTGCAATTGAAACTGTTAGTCTTGAATATCTGAGGGGTTGATGGAATTCCAGGTGTAGCAGTGAAATGCGTAGATATCTGGAGGAACACCAGCGGCGAAGGCGGTCAACTGGCAGAATATTGACGCTGAGATGCGAAAGCGTGGGGAGCAAACAGG	1.81251575901413e-05	5	0.863212874	FALSE
TACGGAGGGTGCAAGCGTTATCCGGAATTATTGGGTTTAAAGGGTCCGTAGGCGGTCCATTAAGTCAGAGGTGAAATCTTGTAGCTTAACTATAAAATTGCCTTTGAAACTATTGGACTTGAAAGAATTTGACGTGAGTGGAATGAGTAGTGTAGCGGTGAAATGCATAGATATTACTCAGAACACCGAAAGCGAAGGCAGCTCACGAAGATTGCTTTGACGCTGATGGACGAAAGCGTGGGGAGCGAACAGG	1.91390139025869e-05	5	0.863212874	FALSE
TACCAGCTGAGCTAGAAATGGGTAACATTGTTGCAGTAAAAACGTACGTAGTCATCTTCGATTTGTCTGTGTCAGCTTCAAAGCTACGCACAGCAAGAAGTTTATCGCGCGTTTGACGCGCGGTTGCTCCGCGAGTAAAGTAAAACGATTAACTTGGATGTTGTATATGACAGCGTGGGAAATCTGATGATGCCTATTGATTTTGCCGCTTTTCTTAATCATAGGGATAAACAGTAGGAATGAATGAGGGCATTAGTACTTAGTAGCTAGAGGTGAAATTCCTAGATTTGCTAATGACTGACTACTGCGAAAGCATTTGCCTAATTCATTTTTTGTGATCAAGTACTAAAGAGTGGGGATCGAAGAGG	1.62886952368693e-05	5	0.863212874	FALSE
TACGGAGGGTGCAAGCGTTAATCGGAATTACTGGGCGTAAAGCGCGCGTAGGCGGTTTGTTAAGTTGGATGTGAAAGCCCCGGGCTCAACCTGGGAACTGCATTCAAAACTGGCAAACTGGAGTACGGCAGAGGCAAGTGGAATTTCCAGTGTAGCGGTGAAATGCGTAGAGATTGGAAGGAACACCAGTGGCGAAGGCGACTTGCTGGGCTGATACTGACGCTGAGGTGCGAAAGCGTGGGGAGCAAACAGG	1.6493087294641e-05	5	0.863212874	FALSE
TACGAGAGGGGCGAGCGTTATTCAAAATGATTGGGCGTAAAGCGCACGTAGGTGGTGATATGTATCCATAAATATTCAGGCTACAAGTCTTGTCGATATTTATGACGTGTATGTATCGCTTGAGGGTGTGAGAGGAGCATGGAATTCCCTAGGAAGCGGTAGAATGTGTTGATCTAGGGAGGAACACCAATAGCGAAAGCAGTGCTCTGGCACATTCCTGACATTGAGGTGCGAAAGCGTGGGGATCAAAAGGG	1.83106578293091e-05	5	0.863212874	FALSE
TACGGAGGGTGCGAGCGTTAATCGGAATTACTGGGCGTAAAGCGCGCGTAGGTGGATTGGTCAGTCAGATGTGAAAGCCCAGGGCTCAACCTTGGAACTGCACCTGATACTGCCAGTCTAGAATACGGTAGAGGGTAGTGGAATTTCCTGTGTAGCGGTGAAATGCGTAGATATAGGAAGGAACACCAGTGGCGAAGGCGACTACCTGGACCGATATTGACACTGAGGTGCGAAAGCGTGGGGAGCAAACAGG	1.58265410610728e-05	5	0.863212874	FALSE
TACCAGCGTCAGTAGCATATATTAAAATTGTTGCAGTTAAAACGTCCGTAGTCTGTACGTCGTCCCAAACTCACTGCAGTCTTCCGTTTTCTTGATTGAATGCGGTAGTCTCTGCAGTCACTCCCTTGATCAAATTAAGTTGTTCAAGGTAGACCAAGTCTTCATATTTTCACATGGAATTGGGTGAGGGAACTTAAGAGTTTAAGTTTCTCGTCTTAGGATCATCCGGGGTCATTCGTACTCGTCCGCGAGAGGTGAAATTCTTGGACCGGACGAAGACGACCAGCAGCGAAAGCATCTGTCAGGGATGTTTTCTGCGACAAAGGACGAAGGTCAGGGTATCGAAGACG	1.5842351687057e-05	5	0.863212874	FALSE
GACGAAGGGGGCAAGTGTTATTCGGAATGATTGGGCGTAAAGGGTACGTAGGCGGTAGTTGTGATCGTTTCCAAAAGGCACTCCGAAAAGGGTGTATCGAAACGCAATCCAGCTACTAAGAGGGAAGGAGAGGAGAACGGAATTTCAGGTGGAGCGATAATATGCTTAGAGATCTGAAGGAACACCCGAGGCGAAGGCGGTTCTCTGGCCTTCAACCTGACGCTGAGGTACGAAAGCATGGGGAGCAAATGGG	1.65058918966595e-05	5	0.863212874	FALSE
TACGGGGGATGCAAGCGTTATCCGGAATTATTGGGCGTAAAGCGCCTGTAGGTTGTTTAGTAAGTCTGTTGTTAAAGACTAAGGCTTAACCTTAGAAAAGCAATGGAAACTACTAGACTTGAGTATGGCAGGGGTAGAGGGAATTTCTAGTGTAGCGGTGAAATGCGTAGATATTAGAAAGAACACCAGCGGCGAAAGCGCTCTACTGGACCATTACTGACACTCAGAGGCGAAAGCTAGGGGAGCAAAAGGG	1.60589032525831e-05	5	0.863212874	FALSE
TACGGAGGGTGCAAGCGTTGCTCGGAATTACTGGGCGTAAAGGGTGTGCAGGCGGTCTATTAAGTCAGATGTGAAAGCCCAGAGCTCAACTCTGGAACTGCATCTGAAACTGGTAGACTTGAGGCAGAGAGAGGGAAGTGGAATTCCTGGTGTAGAGGTGAAATTCGTTGATATCAGGAGGAACACCAGCGGCGAAGGCGGCTTCCTGGCTCTGTTCTGACGCTGAGACACGAAAGCGTGGGGAGCAAACAGG	1.54411891786912e-05	5	0.863212874	FALSE
TACGGAGGGTGCAAGCGTTAATCGGAATTACTGGGCGTAAAGGGCGCGTAGGCGGTTATGTAAGTGTGGTGTGAAATCCCAGGGCTCAACCTTGGAACTGCACCCCAAACTGCATAGCTAGAGTGCGATAGAGGGAGGTAGAATTTCCGGTGTAGCGGTGAAATGCGTAGAGATCGGAAGGAATACCGGTGGCGAAGGCGGCCTCCTGGATCGACACTGACGCTGAGGTGCGAAAGCGTGGGGAGCAAACAGG	1.33277570860627e-05	5	0.863212874	FALSE
TACGGGGGGTGCAAGCGTTATTCGGATTTACTGGGCGTAAAGCGCGCGTAGGCGGCCGTTTAAGTCAGATGTGAAAGCCCGGGGCTCAACCCCGGAAGTGCATTTGATACTATTCGGCTTGAGTATGGGAGAGGGAAGTGGAATTCCTGGTGTAGAGGTGAAATTCGTAGATATCAGGAGGAACACCGGTGGCGAAGGCGACTTCCTGGACCAATACTGACGCTGAGGCGCGAAGGCGTGGGGAGCAAACAGG	1.34252143291885e-05	5	0.863212874	FALSE
TACGGAGGGTGCAAGCGTTATCCGGATTTACTGGGTTTAAAGGGTGCGTAGGCGGCTCTTTAAGTCAGTGGTGAAAGCCTGGCGCTTAACGCCAGAACGGCCATTGATACTGGAGAGCTTGAGTGAAGAAGAGGTAAGCAGAATTTATGGTGTAGCGGTGAAATGCATAGATACCATGAGGAATTCCAATAGCGAAGGCAGCTTACTGGTCTTTCACTGACGCTGAGGCACGAAAGCGTGGGGAGCGAACAGG	1.51588832664418e-05	5	0.863212874	FALSE
TACGGAGGGTGCAAGCGTTATTCGGAATCACTGGGCGTAAAGGACGCGTAGGCGGGATAGTAAGTCTGATGTGAAATCCTATGGCTTAACCATAGAACTGCATTGGAAACTACTAACCTAGAGTATGGGAGGGGGAGATGGAATTAGTGGTGTAGGGGTAAAATCCGTAGATATCACTAGGAATACCGAAAGCGAAGGCGATCTCCTGGAACAATACTGACGCTAAGGCGTGAAAGCGTGGGGAGCAAACGGG	1.56140717349731e-05	5	0.863212874	FALSE
TACGGAGGGTGCTAACGTTGCTCGGAATCATTGGGCGTAAAGCGCACGTAGGCGGCTGTGCAAGCTGGATGTGAAAGCCCAGGGCTCAACCCTGGAAGTGCATCCAGAACTGCATGGCTTGAGTACCAGAGGGGGTCGGAGAATTCCCGGTGTAGAGGTGAAATTCGTAGATATCGGGAGGAATACCAGAGGCGAAGGCGCCGACCTGGATGGATACTGACGCTGAGGTGCGAAAGCGTGGGGAGCGAACGGG	1.34298268411545e-05	5	0.863212874	FALSE
TACGTAGGTGGCAAGCGTTATTCGGATTTATTGGGCGTAAAGGGTTCGTAGGAGGTCGCATAAGTCTGATGTGAAATTTCAAGGCTCAACTTTGAACGTGCATTGGATACTGTGTGACTAGAGTACTGGAGGGGTAGACGGAATTCCTGGTGTAGCGGTGGAATGCGTAGATATCAGGAAGAACACCGATAGCGAAGGCAGTCTACTGGACAGTTACTGACTCTGAAGAACGAAAGCCGGGGTAGCCAAAAGG	1.30211703801013e-05	5	0.863212874	FALSE
TACGGAGGGCGCAAGCGTTGTTCGGATTCACTGGGCATAAAGGGCGCGTAGGCTGTCAATTTAGTTGGGTGTGAAAGCCCCCGGCCCAACCGGGGAACTGCACTCAATACTGGTTGACTAGAGGATGGTAGGGGCCAATGGAACTCCAGGTGGAACGGTGAAATGTGTAGATATCTGGAGGAACACCGGTGGCGAAAGCGATTGGCTGGGCCATCTCTGACGCTGAGGCGCGAAAGCCAGGGGAGCGAACGGG	1.28341964881942e-05	5	0.863212874	FALSE
GACGGAGGATGCAAGTGTTATCCGGAATTATTGGGCGTAAAGCGTTTGTAGGTGGATAAATAAGTCTATTGTTAAATCCAGAAGCTTAACTTCTGTCAAGCGATATGAAACTATTTTTCTTGAGAATGGTAGGGGTAGAAGGAATTCCTAGTGTAGCGGTGAAATGCGTAGATATTAGGAAGAACACCAAAGGCGAAGGCATTCTACTGGGCCAATTCTGACACTGAGAGACGAAAGCTAGGGGAGCGAATGGG	1.27017503353397e-05	5	0.863212874	FALSE
TACGGAGGGTGCAAGCGTTACTCGGAATCACTGGGCGTAAAGCGCGCGCAGGCGGTCTGATAAGTTGGATGTGAAAGCCTACGGCTCAACCGTAGAACTGCATCCAAAACTGTCAGACTAGAGTCTGGGAGGGGAAGATGGAATTAGTTGTGTAGGGGTAAAATCCGTAGAGATAACTAGGAATACCAAAAGCGAAGGCGATCTTCTGGAACAGTACTGACGCTGAGGCGCGAAAGCGTGGGGAGCAAACAGG	1.22047755299436e-05	5	0.863212874	FALSE
GACGGAGGATGCAAGTGTTATCCGGAATTATTGGGCGTAAAGCGTTTGTAGGTGGAAAAATAAGTCTATTGTTAAATCCAGGAGCTTAACTTCTGTCCAGCGATATGAAACTATTTTTCTTGAGGGTGGTAGGGGTAGAAGGAATTCCTAGTGTAGCGGTGAAATGCGTAGATATTAGGAAGAACACCAAAGGCGAAGGCATTCTACTGGGCCAATCCTGACACTGAGAGACGAAAGCTAGGGGAGCGAATGGG	1.25084162174626e-05	5	0.863212874	FALSE
TACGGAGGGTGCAAGCGTTACTCGGAATCACTGGGCGTAAAGCGCGCGCAGGCGGCCTTTTAAGTTGGATGTGAAAGCCTATGGCTCAACCATAGAACTGCATCCAAAACTATCAGGCTAGAGTGTGGGAGAGGAAGATGGAATTAGTTGTGTAGGGGTAAAATCCGTAGAGATAACTAGGAATACCAAAAGCGAAGGCAATCTTCTGGAACATTACTGACGCTGAGGCGCGAAAGCGTGGGGAGCAAACAGG	1.20970112185643e-05	5	0.863212874	FALSE
TACGAAGGTCCCGAGCGTTATTCGGAATCACTGGGCGTAAAGGGAGCGTAGGCGGCGTGGTAAGTCAGATGTGAAAGCCCAGGGCTCAACCCTGGAACTGCATTCGATACTGCCATGCTAGAGTAATGGAGAGGTAACTGGAATTCTCAGTGTAGCAGTGAAATGCGTAGATATTGAGAGGAAGACCGATGGCGAAAGCAGGTTACTGGACATTTACTGACGCTGAGTCTCGAAGGCTAGGGTAGCGAAAGGG	1.20563382732223e-05	5	0.863212874	FALSE
TACGGAGGGTGCAAGCGTTATCCGGAATCACTGGGTTTAAAGGGTACGTAGGCGGTTTAATAAGTCAGATGTGAAATGTCGGAGCTTAACTTCGGATCTGCATTTGAAACTGTTAAACTTGAATTGGGTGGAAGTGCATGGAATGCATCATGTAGCGGTGAAATGCTTAGATATGATGTAGAACACCAAAAGCGAAGGCAGTGCACTACGCCTCGATTGACGCTGAGGTACGAAAGCGTGGGGAGCGAACAGG	1.24749729020757e-05	5	0.863212874	FALSE
TACGGAGGGTCCAAGCGTTATCCGGATTCATTGGGTTTAAAGGGTGCGTAGGCGGCCTGTTAAGTCAGTGGTGAAATTTTGTGGCTCAACCATAAAACTGCCATTGAAACTGATAGGCTTGAATACTGTCGAGGTAGGCGGAATAGGTAGTGTAGCGGTGAAATGCTTAGATATTACCTAGAACACCGATAGCGAAGGCAGCTTACCAGAGAGTCATTGACGCTGATGCACGAAAGCGTGGGTAGCGAACGGG	1.18645028251964e-05	5	0.863212874	FALSE
TACAGAGGGTGCTAGCGTTATTCGGAATTACTGGGCGTAAAGGGCACGTAGGTGGTCTATTAAGTTGGGTGTGAAATCCCTGGGCTCAACCCAGGAACTGCGCTCAATACTGGTGGACTAGAGTTTTGGAGAGGTAAGCGGAATTTCTAGTGTAGAGGTGGAATTCGTAGATACTAGAAGGAACACCGAAAGCGAAGGCAGCTTACTGGCCAATAACTGACACTGAGGTGCGAAAGCGTGGGGAGCAAACAGG	1.0236377173246e-05	5	0.863212874	FALSE
TACAGAGGGTGCAAGCGTTAATCGGAGTTACTGGGCGTAAAGCGCACGTAGGCGGGTGTTCAAGTCAGATGTGAAATCCCTGGGCTCAACCTAGGAACTGCATTTGATACTGTTCACCTAGAGTATGGTAGAGGGAAGTGGAATTTCCGGTGTAGCGGTGAAATGCATAGATATCGGAAGGAACATCAGTGGCGAAGGCGACTTCCTGGACCAATACTGACGCTGAGGTGCGAAAGCATGGGGAGCAAACAGG	1.13634089842328e-05	5	0.863212874	FALSE
TACGGAGGGTCCAAGCGTTAATCGGAATTACTGGGCGTAAAGCGCACGCAGGTGGACGAGCAAGTTGGATGTGAAAGCCCTGGGCTTAACCTGGGAACTGCATTCAAAACTGCTCATCTAGAGTACAGGAGAGGGAAGTGGAATTTCCGGTGTAGCGGTGAAATGCGTAGATATCGGAAGGAACACCAGTGGCGAAGGCGACTTCCTGGACTGATACTGACACTCAGGTGCGAAAGCGTGGGGAGCAAACAGG	1.07065904801265e-05	5	0.863212874	FALSE
TACGGAGGGTGCAAGCATTAATCGGATTTATTGGGTGTAAAGAGCATGTAGGCGGATAAGTAAGTCAGATGTGAAATTTCGGAGCTCAACTTCGAAGCTGCATTTGAAACTACTTATCTCGAGGGTAGACGGAGAAAACGGAATTCCAAGTGTAGCGGTGAAATGCGTAGATATTTGGAAGAACACCGGTGGCGAAAGCGGTTTTCTAGTTTATTCCTGACGCTGAGATGCGAGAGCAAGGGTAGCAAACAGG	1.09307070975047e-05	5	0.863212874	FALSE
TACGAGGGGGGCAAGCGTTGTCCGGATTAATTGGGCGTAAAGAGTTCGTAGGCGGATTAGTAAGTCGATATTGAAATACAATGGCTCAACCATTGACACAGTATGGATACTGCTAATCTTGAATTATGTAGAGGTAAGTGGAATTTCTGGTGTAGCGGTGAAATGCGTAGATATCAGAAGGAACACCAAAGGCGAAGGCAACTTACTGGGCATTAATTGACGCTGAGGAACGAAAGCGTGGGTAGCAAACAGG	1.04844137766423e-05	5	0.863212874	FALSE
TACGGAGGGTGCAAGCGTTGTTCGGAATCATTGGGCGTAAAGCGCGCGCAGGCGGCTTGCCAAGTCTGATGTGAAAGCCCGGGGCTCAACCCCGGAACTGCATTGGAAACTGGTTGGCTTGAGTATGAGAGGGGTATGTGGAATTCCTGGTGTAGGGGTGAAATCCGTAGAGATCAGGAGGAACACCGGTGGCGAAGGCGACATACTGGATCATTACTGACGCTGAGGCGCGAAAGCGTGGGGAGCAAACAGG	1.04397775466398e-05	5	0.863212874	FALSE
GACGTAGGATGCAAGTGTTATCCGGAATTACTGGGCGTAAAGCGTCTGTAGGTTGTTTAGTAAGTCTTTTGTTAAATCTTGAAGCTCAACTTCAAAACCGCATAAGATACTGCTAGACTCGAGTTTACTTGAAGCAGAAGGAATTTCTAGTGAAGCGGTGAAATGCGTAGATATTAGAAGGACCACCAAAGGCGAAAGCATTCTGTTAAAGTAATACTGACACTCAGAGACGAAAGCTAGGGTAGCAAATGGG	9.71935396004895e-06	5	0.863212874	FALSE
TACGGAGGGTGCGAGCGTTAATCGGAATTACTGGGCGTAAAGCGTACGCAGGCGGCTAAGTCAGTCAGATGTGAAAGCCCGGGGCTTAACCTCGGAACGGCATTTGATACTGCTTAGCTAGAGTTTTGTAGAGGGTGGTAGAATTTCAGGTGTAGCGGTGAAATGCGTAGAGATCTGAAGGAATACCAGTGGCGAAGGCGGCCACCTGGACAAGAACTGACGCTCATGTACGAAAGCGTGGGGAGCAAACAGG	9.96942542651765e-06	5	0.863212874	FALSE
GACAGAGGATGCAAGCGTTATCCGGATTGATTGGGCGTAAAGTGTCTGAAGGTGGTTTTTTAAGTCTAATGTTAAAGATTAGAGCTCAACTCTAGTTTGGCATGAGATACTCAAAAGCTTTGAATATGATAGAGGTAGTAAGAATTCTCGGTGTAGCAGTGAAATGCGTAGATCTCGGGAGGAATACCAGAAGCGAAAGCGTACTACTGGGTCATTTTTGACACTGAAAGACGAAAGCCAGGGTAGCGAATGGG	9.31197538558345e-06	5	0.863212874	FALSE
GACAGAAGGGGCAAGTGTTATTCAGAATAATTGGGCGTAAAGGGCACGTAGGTTGCTTTGAAAGTGAAAGGTGAAAGCCCAGAGCTTGACTGTGGATGTGCCTTTGAAAACTTTGAAGCTTGAGCGTGAAAGAGGATAGTAGAATTTCGAGTGGAGAGGTAAAATTCATAGAGATTCGAAGGAATACCGAATGCGAAGGCATCTATCTGGTTCACTGCTGACACTGAGGTGCGAAAGCGTGGGGAGCAAACGGG	8.45758184984597e-06	5	0.863212874	FALSE
TACCAGCTGAGCTAGAAATGGGTAACATTGTTGCAGTAAAAACGTACGTAGTCACTTTCGTTTTACTACACGCTCATTGAGTGCTGTATACGAACGCACCGCACCATGTAATTGGTGTGAACTCCGCGAGTAAACTAGAATGATTAACTTGAATGTTGAATATGACAGCGTGGGAAATCTGATGATGCCATAGATTGGATTGCTGATCTTATCTAAGGGATAAACCGTAAGAATGAATGAGGGCACTAGTACTTAGTAGCTAGAGGTGAAATTCCTAGATTTACTAATGACTAACTACTGCGAAAGCATTTGCCTAATTCATTTTTGGTGATCAAGTACTAAAGAGTGGGGATCGAAGAGG	1.096056125924e-05	5	0.863212874	FALSE
TACGGATGGTGCGAGCGTTAATCGGAATTACTGGGCGTAAAGCGCGCGTAGGCGGCTAAGTCAGTCAGAAGTGAAAGCCCCGGGCTCAACCTGGGAATTGCTTTTGATACTGCTTGGCTAGAGTTTGGTAGAGGATAGTGGAATTCCAGGTGTAGCGGTGAAATGCGTAGATATCTGGAGGAACATCAGTGGCGAAGGCGACTGTCTGGACCAAAACTGACGCTGAGGTGCGAAAGCGTGGGTAGCAAACAGG	9.44140202657896e-06	5	0.863212874	FALSE
TACGGGAGGGGCAAGCGTTATTCAAAATTATTGGGCGTAAAGAGTTCGTAGACTGTATTGTAAGTTATTTGTTAAATCTTAGGCTAAAACTTAAAACAACATTTAATACTGCTTTACTTGAGTTTTAAATAGAAAAATAGAATTCTATATGTAAAGGTAACATTTTATGATATATAGAGGAATATCTTTAGTGAAAACGATTTTTTATTAAAAACTGACGTTGAGGAACGAAAGTGTAGGTAGCAAACAGG	9.09511558696034e-06	5	0.863212874	FALSE
TACGGGAAGGGCAAGCGTTATTCATCATTACTGGGCGTAAAGAGTCCGTAGATTGTAAAATAAGTTTTTTGTTAAATTTTAAGACTTAATCTTAATCAAGCATTTAATACTGTTTTACTATAGAGTTTAATAGAGAAAAGTAGAATTTTATACGATTAGAGGTAAAATTCGTAGATATATAAAGGAATGCCAATAGCGAAGGCAACTTTTTACTATAAACTGACGTTGAGGGACGAAAGTGTGGGTAGCAAACAGG	8.85798514584665e-06	5	0.863212874	FALSE
TACAGAGGGTGCAAGCGTTAATCGGAATTACTGGGCGTAAAGCGTCCGTAGGTTGTTATTTAAGTCAGATGTGAAAGCCCTGGGCTCAACCTAGGAACTGCATCTGATACTGAATAACTGGAGTGCAGTAGAGGGAAGAGGAATTTCTGGTGTAGCAGTGAAATGCGTAGAGATCAGAAGGAACATCGGTGGCGAAGGCGTCTTCCTGGACTGACACTGACACTGAGGGACGAAAGCGTGGGTAGCAAACAGG	8.90501729600649e-06	5	0.863212874	FALSE
TACGGAGGGTGCAAGCGTTGTCCGGAATTATTGGGTTTAAAGGGTGCGTAGGCGGTCTAATAAGTCAGAGCTGAAATCCCAGGGCTTAACCCTGGAACTGGCTTTGATACTGTTGGACTTGAATATACTAGAGGTTAGCGGAATTTATGATGTAGCGGTGAAATGCATAGATATCATAAAGAACACCGATAGCGAAGGCAGCTAACTGGAGTATTATTGACGCTGAGGCACGAAAGCGTGGGTAGCGAACGGG	9.02296487715074e-06	5	0.863212874	FALSE
TACGGAGGGTCCAAGCGTTAATCGGAATTACTGGGCGTAAAGCGCTCGTAGGCGGCATATCAAGTCAAGGGTGAAAGCCCCGCGCTCAACGTGGGAACTGCCTTTGAAACTGGTAAGCTAGAGTGTGTGAGAGGATGGCGGAATTCCAGGTGTAGGAGTGAAATCCGTAGATATCTGGAGGAACATCAGTGGCGAAGGCGGCCATCTGGCACATAACTGACGCTGAGGAGCGAAAGCGTGGGTAGCAAACAGG	8.10973012089527e-06	5	0.863212874	FALSE
TACGGGAGGGGCAAGCGTTATTCGAAATTACTGGGCGTACAAAATTCGTAGGTTGTAATTTAAGTTATATGTTAAAATTTAAAGCCTAACTTTAAAAGAACATACAATACTTTTTTACTAGAGTTTAATACAGAAAAGTAGAATTTCATGTTAAGGAGTAATTACCTGAAATACATGAAGGAACATCAATAGCGAAAGCAACTTTTTAGTATAAACTGACACTGAGGGATGAAAGTATAGGGAGCAAATAGG	8.85200965801358e-06	5	0.863212874	FALSE
TTTACAGGGGCTGAGTTTTATAGGGTAGGGCGTAAATAGTGTAATGATGGGTGCTGAGTCCCATAAAGGGATAGCAAGGGGCACGCAAAGGGGTAGCTGGAACAAGTAAGAAGCGGTGAAATGCGGACAGATACGAAGGAACACCAGAGGCGAAAGCGAGCTACTGTGTTAGCACCAACCAGTGGTTGGTTCATAAGGGGCTGACATTTAAGCACGAAAGTGTGGGGAGCGAGTAGG	8.53874677878284e-06	5	0.863212874	FALSE
GACAAAGGATGCAAGCGTTATCCGGATTGACTGGGCGTAAAGGGTTCGTAGGTGGATTTCTAAGTCTTTTGTTAAAAACTAAAGCCTAACTTTAGTCTGGCATAAGAAACTTGAAGTCTTGAGTACGGTAGAGGCAGTGGGAATTTCCGGTGTAGTGGTGAAATGCGTAGAGCTTGGGAAGAACACCAGAAGCGAAAGCGCGCTGCTGGGCCGTTACTAACGCTGAAGGACGAAAGCTAGGGGAGCGAATGGG	8.20598547117903e-06	5	0.863212874	FALSE
TACGGGGGGGACGAGTCTTATTCGGAATGACTGGGCGTAAAGAGTCTGTAGGCGGTCTATTAAGTGAGGCGCAAAAGTTTAGGGCTCAACCCTAAAAAGACGCTTCAAACTGATAGACTAGAGTTCAAAAGGGGATAGTAGAATTTCTGGTGGAGGGATAAAATCCGTAGAGATCAGAAGGAATACCAGAGGCGAAGGCGACTATCTGGGTTGATACTGACGCTGAGAGACGAAAGCATGGGTAGCGAACGGG	8.45733351062542e-06	5	0.863212874	FALSE
TACGGGAGGGGCAAGCGTTATCTGAAATAACTGGGCGTAAAGGGTCCGTAGACTGTATTGTAAGTTATTTGTTAAAGCCTAAAGCCTAACTTTAGAAAAGCACTTAATACTACTATACTTGAGTTTTTTGCAGAAAAATAGAATTTCATGTCGAGGAGAAACGCCTGCAAACACATGAAGGAATATCAGCAGCGAAGGCGATTTTTTAGTAAAAACTGACGTTGAGGGACGAAAGTGTAGGTAGCAAACAGG	9.82048556046813e-06	5	0.863212874	FALSE
TACGGAGGGTGCAAGCGTTGCTCGGAATCACTGGGCGTAAAGCGCTCGCAGGCGGCCTGTCAAGTCAGGTGTGAAATCCCAGGGCTCAACCCTGGAACTGCACTTGAAACTGGCAAGCTAGAGTACGAGAGAGGGGAGCGGAATTCCTGGTGTAGAGGTGAAATTCGTAGATATCAGGAGGAACACCCGTGGCGAAAGCGGCTCCCTGGCTCGATACTGACGCTCATGAGCGAAAGCGTGGGTAGCAAACAGG	7.78547057803426e-06	5	0.863212874	FALSE
TACGAAAGGGGCAAGTGTTATTCGAAATTACTGGGCGTAAAGAGTACGTAGGCGGCTTATTAAGTTATATATTAAAGCCCCAGGCATAACCTGGGATCAGTATGTAAAACAAGTAAGCTAGAATTAGATAGGGGATAGTGGAATTTCTCATGTAGGGTTAAGTTCCGTAGATATGAGAAGGAACATCGGAAGCGAAGGCGACTATCTGGATCTATATTGACGCTGAGGTACGAAGGCGTAGGGAGCAAAGGGG	7.27810168156089e-06	5	0.863212874	FALSE
TACCGGCCCCCCAAGTGGTCGTCACTTTTATTGGGCCTAAAACGTCCGTAGCCTGTTTAGTAAACCCGTGGGTAAATCAACCAGCTTAACTGGTTGAATTCTGCGGAGACTGCTAGACTAGGGACCGGGAGAGGTACGAGGTACTCTTGGGGTAGGGGTAAAATCCTGTCATCCCAGGGGGACCACTTGTTGCGAAGGCGTCGTACTAGAACGGATCCGACGGTCAGGGACGAAGCCTAGGGGCACGAACCGG	7.5086412120872e-06	5	0.863212874	FALSE
TACGGAGGGTGCAAGCGTTAATCGGAATTACTGGGCGTAAAGCGTGCGTAGGCGGTTTGCCAAGTCAGATGTGAAAGCCCTGGGCTTAACCTAGGAACTGCATTTGAAACTGGTAAACTAGAGTATAGTAGAGGAAAGTGGAATTTCTGGTGTAACGGTGAAATGTTTAAATATCAGAAGGAACATCAATGGCGAAGGCAGCTTTCTGGACTAATACTGACGCTGAGGCACGAAAGCGTGGGGAGCAAACAGG	7.57574015806386e-06	5	0.863212874	FALSE
TACCAGCGTCAGTAGCATATATTAAAATTGTTGCAGTTAAAACGTCCGTAGTCTGTACGTCGTCCCAAACTCACTGCAGTCTTCCGTTTTCTTCATTGAATGCGGTAGTTTCTGCAGTCACTCCCTTGATCAAATTAGGTTGTTCAAGGTAGACCAAGTCTTCATATTTTCACATGGAATTGGGTGAGGGAACTTAAGAGTTTAAGTTTCTCGTCTTAGGATCATCCGGGGTCATTCGTACTCGTCCGCGAGAGGTGAAATTCTTGGACCGGACGAAGACGACCAGCAGCGAAAGCATCTGTCAGGGATGTTTTCTGCGACAAAGGACGAAGGTCAGGGTATCGAAGACG	7.86846661141445e-06	5	0.863212874	FALSE
TACGGGGGGTGCAAGCGTTGTTCGGAATGACTGGGCGTAAAGAGCACGTAGGCGGGTTTGTAAGTTGGGTGTGAAAGCCCCGGGCTTAACCTGGGAACTGCATTCAAAACTGCAAATCTTGAATACCTGAGAGGTTGGTAGAATTCCGGGTGTAGGAGTGAAATCCGTAGATATCCGGAGGAACATCGGCGGCGAAGGCGGCCAACTGGCAGTGTATTGACGCTGAGGTGCGAAAGCGTGGGGAGCAAACAGG	7.55261250713256e-06	5	0.863212874	FALSE
TACGGGAGGGGCAAGCGTTATTTGGAATTACTGGGCGTAAAGAGTTCGTAGACTGTATTATAAGTTAATTGTTAAAGGTTAAATTTCAAGTTTAAAACAGCAATTAATACTATTTTACTTGAGTTTTAATTAGAAGAATAGAATTCCATGTGAAGAAGTAATATTCGTAGATATATGGAGGAATACCATTAGTGAAGACGATTCTTTATAAAAAACTGACGTTGAGGAACGAAAGTATAGGTAGCAAACAGG	7.53783798129091e-06	5	0.863212874	FALSE
TACGAAGGGTGCTAGCGTTGTTCGGAATCATTGGGCGTAAAGGGTGCGTAGGCGGTTTGGTAAGTCAGTTGTGAAAGCCCAGGGCTCAACCCTGGAACTGCAATTGAAACTGCTCGACTAGAATTTGGTGGGGGATAATAGAATTCCTAGTGTAGGGGTGAAATCCGTAGATATTAGGAGGAATACCAGAGGCGAAGGCGATTGTCTATACCAATATTGACGCTGAGGCACGAAAGCGTGGGGAGCAAACAGG	7.88000215729522e-06	5	0.863212874	FALSE
TACAAGGGGTGCAAGCGTTGTTCGGATTTACTGGGCGTAAAGAGCGTGTAGGCTGCACATCAAGTCAGTTGTGAAAGCCCTTGGCTTAACCAAGGAAGTGCAAATGATACTGTTGTGCTAGAGTGTCGGAGAGGATGATGGAATTTCCGGTGTAGAGGTGGAATTCGTAGATATCGGAAGGAACACCAGTGGCGAAGGCGATCATCTGGAAGAATACTGACGCTGAGACGCGAAAGCATGGGGAGCAAACAGG	6.74215124523166e-06	5	0.863212874	FALSE
TACGTAGGATGCAAGCGTTGTCCGGAATTATTGGGCGTAAAGGGCGTCTAGGTGGATTAACAAGTCCTGTGTGAAATCTCTTGGCTCAACCAAGAAAGGTCACAGGAAACTATTAATCTAGAGGTCATGAGAGGTAAGTGGAATTCACAGAGTAGTGGTGAAATGCGTAGATACTGTGAGGAACACCAGAGGCGAAAGCGACTTACTAGCATGATTCTGACACTAAAGCGCGAAAGTGTGGGTAGCAAACCGG	6.96576659490463e-06	5	0.863212874	FALSE
TACGGGGGGTGCAAGCGTTACTCGGAATCACTGGGCGTAAAGAGCGTGTAGGTTGATATAAAAGTCATAAATAAAAGAGTATAGCTTAACTATATAAATGTTTATGAAACTATATATCTAGAATCTAGAGGGGGTAGATGGAATTTCTTGTGTAGGGGTAAAATCCGTAGATATGAGAAGGAATACCAAAAGTGAAGACGATCTACAAATATAGTATTGACACTGAGACGCGAGAGCTTGGGGAGCGAACAGG	6.38520484043912e-06	5	0.863212874	FALSE
CACGAACTGCGCGAACGTTATTCGGAATCACTGGGCTTAAAGGGTGCGTAGGCGGACTGTTAAGTAGGGCGTGAAATTTGTCGGCTCAACCGGCAAACTGCGTTCTAAACTGGCAGTCTTGAGCGAGTCAGGGGTGTGTGGAACTTCCGGTGGAGCGGTGAAATGTGTTGATATCGGAAGGAACGCCGGTGGCGAAAGCGACACACTGGGGCTTGTCTGACGCTGAGGCACGAAAGCCAGGGGAGCGAACAGG	6.56548499689863e-06	5	0.863212874	FALSE
TACAGAGGGGGCAAGTGTTATTCGGAATAATTGGGCGTAAATGGCGTGTAGGTTGTGCTTCGCTGTTATCGGTTAAATTCCCATCGATATGGTGGGTAAGGCTGATAGAACGGTTGTACTAGAGAGTGAGAGAGGATACGGGAATTTCGAGTGGAGAAGTTAAATTCTTAGATATTCGAAGGAAGGCCAACTGCGAAGGCACATATCTGGCTCATTTCTGACACTGAGGCGCGAAGGCGTGGGGAGCGAAGCCG	5.80545147521425e-06	5	0.863212874	FALSE
TACGAGTAGTACAAGTGTTATTCAGACAAACTGGGTGTAAAGGGTCCTTAGGTTGTTTTTTGTAAGTTGATTCTTAAATGTCAAAGCTTAACTTTGGAATGGGAATCAATACTAAATTTCTGGAGTAGTTTGCGGGTTGATAGTATTTTTTCAGTAGGAAAATTATCCTTAAATAGAAAAAGGAGTCTCTAGGGTGAAAACAATCAACTAGCTTCGAACTGACACTGAAGGACTAAAGCGTGGGGAGCAAACAGG	6.39417133353675e-06	5	0.863212874	FALSE
TACGGAGGGTGCGAGCGTTAATCGGAATTACTGGGCGTAAAGCGTTCGTAGGTGGTTATTCAAGTCAGATGTGAAATCCCGGGGCTTAACCTCGGAATTGCATTTGAAACTGATTAACTAGAGTTCTTGAGAGGATAGTAGAATTTCCAGTGTAGCGGTGAAATGCGTAGAGATTGGAAGGAATATCAGTGGCGAAGGCGACTATCTGGCAAGAAACTGACACTGAGGGACGAAAGCGTGGGGAGCAAACAGG	6.17068677471766e-06	5	0.863212874	FALSE
TACGGAGGGTGCGAGTGTTAATCGGAATTACTGGGCGTAAAGAGTATGTAGGCGGTTAGATAAGTTGAATGTGAAATCTCTGGGCTCAACCTAGAAACTGCATTCAAAACTGTTTAGCTAGAGTATGGTAGAGGATAGTGGAATTTCCTGTGTAGCGGTGGAATGTGTAGATACAGGAAGGAACACCAGTTGCGAAGGCGGCTATCTGGACCAATACTGACGCTGAGATACGAAAGCTTGGGTAGCAAACAGG	6.23901542576095e-06	5	0.863212874	FALSE
TACGGGATCCACAAGCGTTATTCGGTATTAATCGGCGTAAAGCGTTCGTAGGTTGTTAAGTTTTGTTACATGTTAAATCTTTAAGCTGTACTTAAAAATTGCGTGTAAAACATCTTAGCTTGAGTAATGTAGAAGATGATAGAATTTTTAAAGGAGAAATAAAATTTTAAGATATTAGAAGGAATTTCAGAAGCGAAGGCGGTCATCTAAACATTTACTGACACTGAGGAACTAAAGCATAGGTAGCGAAAAGG	5.54665136815356e-06	5	0.863212874	FALSE
TACGGGAGGGGCAAGCGTTATTCGAAATTACTGGGCGTACAAAATTCGTAGGTTGTAATTTAAGTTATATGTTAAAATTTAAAGCCTAACTTTAAAAGAACATACAATACTTTTTTACTAGAGTTTAATACAGAAAAGTAGAATTTCATGTTAAGGAGTAATTACCTGAAATACATGAAGGAACATCAATAGCGAAGGCAACTTTTTAGTATAAACTGACACTGAGGGATGAAAGTATAGGGAGCAAATAGG	5.31079792343169e-06	5	0.863212874	FALSE
TACGGAGGGTGCAAGCGTTATCCGGAATTATTGGGTTTAAAGGGTGTGTAGGTGGACGATTAAGTCAGAGGTGAAATATCATAGCTTAACTATGGTGCTGCCTTTGATACTGGTTGTCTTGAGTTCTGTAGAGGTAAGCGGAATTTATAATGTAGCGGTGAAATGCATAGATATTATAAAGAACTCCGATTGCGAAGGCAGCTTACTGGACAGAAACTGACACTGATGCACGAAAGTGTGGGTAGCGAACAGG	6.11814956853501e-06	5	0.863212874	FALSE
TACAGGGGATACAAGTGTTGTCCGGAATTATTGGGCGTAAAGGGTTCGTAGGCTGAGTACCAAGTCTTTTGTTAAATATCTAGGCTTAACCTGGAGACTGCAAAAGAAACTGTTACTCTAGAGTATGGTAGAGGTAGTGGGAATTTCCGGTGGAGCGGTGAAATGCGTAGAGATCGGAAAGAACACCAATGGCGAAGGCACACTACTGGGCCAGTACTGACGCTCAGGAACGAAAGCTAGGGGAGCAAACAGG	5.71820904995025e-06	5	0.863212874	FALSE
TACGGGAGGGGCGAGCGTTATTCGGAATAACTGGGCGTAAAGGGTTCGTAGACGGTATTATAAGTTAATTAAAAAAGATTAAAGCTTAACTTTAATTAATCCTAATTAAAACTATTTTACTAGAGTTTTGTGCAGAAGAGTAGAATTTCATAAGTAGAGGTGGCATTTGTAGATCTATGAAGGAATATCAGAAGCGAAGGCGACTCTTTAGCAATAACTGACGTTGAGGAACGAAAGCGTAGGTAGCAAACAGG	5.75935021031057e-06	5	0.863212874	FALSE
TACGAGGGGTGCAAGCGTTATTCGGAATTACTGGGCGTAAAGGGCGTGTAGGCGGCTTTTTAAGTCATCTGTCAAAGACCATTACATAATGATGGGGAGGCAGGTGAAACTGGAAGGCTCGAGGATAGGAGAGAGAAGTGGAATTCTTGGAGTAGCGGTAAAATGCGTAGATCTCAAGAGGAACACCAATGGCGAAGGCAGCTTCTTGGCCTATATCTGACGCTGAGACGCGAAAGCGTGGGGAGCAAACAGG	5.96961633967293e-06	5	0.863212874	FALSE
TACAGAGGGTGCGAGCGTTAATCGGATTTACTGGGCGTAAAGGGCGAGTAGGCGGATGTTTAAGTCGGGTGTGAAATCCCTGGGCTCAACCCAGGAACTGCACTCGAAACTGGGCATCTAGAGTATGAGAGAGGAAAGTAGAATTTCCGGTGTAGCGGTGAAATGCATAGATATCGGAAGGAATACCAGTGGCGAAGGCGGCTTTCTGGCTCAATACTGACGCTGAGGCGCGAAGGCGTGGGGAGCGAACAGG	5.40203683122275e-06	5	0.863212874	FALSE
TACGGAGGATGCGAGCGTTATCCGGATTTATTGGGTTTAAAGGGTGCGTAGGTGGTTTAGTAAGTTAGTGGTAAAATCTTCAGGCTCAACCTGATTTAGCCATTAATACTGCTAGACTAGAGTATAGACGAGGTAGGCGGAATAAGTTAAGTAGCGGTGAAATGCTTAGATATAACTTAGAACTCCGATAGCGAAGGCAGCTTACCAGGCTATAACTGACACTGATGCACGAGAGCGTGGGTAGCGAACAGG	5.91804277097384e-06	5	0.863212874	FALSE
TACGGAATCCACGAGCATTATTCGATATTAATCGGCGTAAAGGGTCCGTAGGCCGTCAATAAAGCTAAATGTGAAATGCCAGAGCTCAACTCTGGAACGTCGTTTAGAACTAATTGACTTGAGAGATAAAGAGGATAATGGAATTTTTAATGGAGAGATAAAATGCTAAGATATTAAAAGGAACATCAAAGGCGAAAGCAATTATCTGGTTATTTTCTGACGCTGAGGGACAAAAGCGTAGGTAGCGAATAGG	3.96298821411789e-06	5	0.863212874	FALSE
AACGAGAAGGGCAAACGTTATTCGGATTGATTGGGCGTAAAACATACGTAAGTGGAAAATTAAATTTTAACTTAAATCTTAAATATAACTTTTAAAAGGGTTATTAAAATGATTTTCTAGAGTTTAATAGAAGATTATGGAACTTTAAGTGTAACGGTAAAATGTTTTGATATTTAAAAGAACCTCAATAGCGTAAGCAATAATCTAAATTAATACTGACACTAAGGTTATTAAAGTGTGGGTAGCAAAAGGG	3.86705319861735e-06	5	0.863212874	FALSE
TACGAGGGGTGCTAGCGTTGTCCGGAATCATTGGGCGTAAAGGGTCCGTAGGCGGTTTAACAAGTCAATTGTTAAAGACATCGGCTTAACCGATGGAATGCATTTGAAACTGTTAGAATAGAGTTTAGGAGAGGAAAGTGGAATTTCTGGTGTAGCGGTGACATGCGTAGATATCAGAAGGAACACCAATGGCGAAGGCAACTTTCTGGCCTAAAACTGACGCTGAGGGACGAAAGCGTGGGGAGCGAACAGG	0.000470947	11	0.877199793	FALSE
CCCCGGCGCCTCGAGTGGTGATCATATTTATTGGGTTTAAAGCATCCGTAGCTGGTTGAGTCAGTTTTTGGTGAAATTTAGCAGCTTAACTGTTAAGAAGGCTAAAAATACTACTCAGCTAGGGACCGGGAGGAGTCAGAGGAATGTTGTGGGGAGCGGTAAAATGTGTTAATCCACGATGGACCACCAGTGGCGAAGGCGTCTGACTAGAACGGATCCGACAGTGAGGGATGAAAGCTAGGGGAGCAAATCGG	0.00043833	11	0.877199793	FALSE
TACGGAGGGTGCAAGCGTTAATCGGAATTACTGGGCGTAAAGCGCGCGTAGGTGGTTTTATAAGCTAGCTGTGAAAGCCCCGGGCTCAACCTGGGAACTGCAGTTAGAACTGTTTGACTAGAGTATAATAGAGGGTGGCGGAATTTCCTGTGTAGCGGTGAAATGCGTAGATATAGGAAGGAACATCAGTGGCGAAGGCGGCCACCTGGATTAATACTGACACTGAGGTGCGAAAGCGTGGGGAGCAAACAGG	0.000387657	11	0.877199793	FALSE
TACGGGAGTGGCAAGCGTTATCCGGAATTATTGGGCGTAAAGCGTCCGCAGGCGGCCCTTCAAGTCTGCTGTTAAAAAGTGGAGCTTAACTCCATCATGGCAGTGGAAACTGTTGGGCTTGAGTGTGGTAGGGGCAGAGGGAATTCCCGGTGTAGCGGTGAAATGCGTAGATATCGGGAAGAACACCAGTGGCGAAGGCGCTCTGCTGGGCCATCACTGACGCTCATGGACGAAAGCCAGGGGAGCGAAAGGG	0.087896729	23	0.895833333	FALSE
TACGGAGGGTCCGAGCGTTATCCGGAATCATTGGGTTTAAAGGGTCCGTAGGCGGAAATCTAAGTCAGTGGTGAAATCTTGCAGCTCAACTGTAAAATTGCCATTGATACTGGATTTCTTGAATTAGTGTGAAGTGGTTAGAATGTGTAGTGTAGCGGTGAAATGCATAGATATTACACAGAATACCAATTGCGAAGGCAGATCACTAACACTATATTGACGCTGAGGGACGAAAGCGTGGGGAGCGAACAGG	0.000901985	6	0.899209486	FALSE
TACGGAGGATCCAAGCGTTATCCGGAATCATTGGGTTTAAAGGGTCCGCAGGCTGTTTTTTAAGTCAGAGGTGAAATCCTACAGCTCAACTGTAGAACTGCCTTTGATACTGGAAAACTTGAGTTATTGTGAAGTGGTTAGAATGTGTGGTGTAGCGGTGAAATGCATAGATATCACACAGAATACCGATTGCGAAGGCAGATCACTAACAATATACTGACGCTCATGGACGAAAGCGTGGGGAGCGAACAGG	0.00039058	6	0.899209486	FALSE
TACGAGGGGTGCTAGCGTTGTCCGGATTTACTGGGCGTAAAGGGTACGTAGGCGTTTTAAAAAGTTGAATGTTAAATATCTTAGCTTAACTAAGAAAGTGCATTCAAAACTGTTAAAATAGAGTTTGAGAGAGGAACGCAGAATTCATGGTGGAGCGGTGACATGCGTAGATATCATGAGGAAAGTCAAATGCGAAGGCAGCCTTCTGGCTCAAAACTGACGCTGAGGTACGAAAGCGTGGGGAGCGAACAGG	0.000311633	6	0.899209486	FALSE
GACGGAGGATGCAAGTGTTATCCGGAATCACTGGGCGTAAAGCGTCTGTAGGTGGTTTAATAAGTCAACTGTTAAATCTTGAGGCTCAACCTCAAAATCGCAGTCGAAACTATTAGACTAGAGTATAGTAGAGGTAAAGGGAATTTCCAGTGGAGCGGTGAAATGCGTAGATATTGGAAAGAACACCGATGGCGAAAGCACTTTACTGGGCTATTACTAACACTCAGAGACGAAAGCTAGGGTAGCAAATGGG	0.000249069	6	0.899209486	FALSE
GACGGAGGATGCAAGTGTTATCCGGAATCACTGGGCGTAAAGCGTCTGTAGGTGGCTTAACAAGTCAACTGTTAAATCTTGAGGCTCAACCTCAAAATCGCAGTCGAAACTGTTAGGCTAGAGTATAGTAGGGGTAAAGGGAATTTCCAGTGGAGCGGTGAAATGCGTAGAGATTGGAAAGAACACCGATGGCGAAGGCACTTTACTGGGCTATTACTGACACTCAGAGACGAAAGCTAGGGTAGCAAATGGG	0.000215974	6	0.899209486	FALSE
GACGGAGGATGCAAGTGTTATCCGGAATCACTGGGCGTAAAGCGTCTGTAGGTTGCACAATAAGTCAACTGTAAAATCTTGAAGCTCAACTTCAAAACCGCAGTCGAAACTATTGAGCTCGAGTATAGTAGAGGTAAAGGGAATTTCCAGTGGAGCGGTGAAATGCGTAGATATTGGAAAGAACACCGATGGCGAAGGCACTTTACTGGGCTATTACTGACACTCAGAGACGAAAGCTAGGGTAGCAAATGGG	0.000210616	6	0.899209486	FALSE
GACGGAGGATGCAAGTGTTATCCGGAATCACTGGGCGTAAAGCGTCTGTAGGTGGTTAAGTAAGTCAACTGTTAAATCTTGAGGCTCAACTTCAAAATCGCAGTCGAAACTGCTTGACTAGAGTATAGTAGGGGTAAAGGGAATTTCCAGTGGAGCGGTGAAATGCGTAGATATTGGAAAGAACACCGATGGCGAAGGCACTTTACTGGGCTATTACTGACACTCAGAGACGAAAGCTAGGGTAGCAAATGGG	0.000170318	6	0.899209486	FALSE
TACGTAGGGGTCAAGCGTTGTCCGGATTTATTGGGCGTAAAGAGCTCGTAGGCGGTTCAACAAGTCGGTCGTAAAAGTTTAGGGCTCAACCCTAAAATGTCGATCGATACTGTTGTGACTAGGATACGGTAGAGGTGAATGGAATTCCGAGTGTAGCGGTGAAATGCGTAGATATTCGGAGGAACACCAATTGCGAAGGCAGTTCACTGGACCGTGATCGACGCTGAGGAGCGAAAGCTAGGGGAGCAAACAGG	0.000151702	6	0.899209486	FALSE
TACGGAGGGTGCAAGCGTTAATCGGAATTACTGGGCGTAAAGCGCGCGTAGGCGGCTTGCTAAGCTAGATGTGAAAGCCCCGGGCTCAACCTGGGAACTGCATTTAGAACTGGCAAGCTAGAGTACAGCAGAGGAGTGTGGAATTTCAGGTGTAGCGGTGAAATGCGTAGAGATCTGAAGGAACATCAGTGGCGAAGGCGACACTCTGGGCTGATACTGACGCTGAGGTGCGAAAGCGTGGGGAGCAAACAGG	0.000137942	6	0.899209486	FALSE
TACGGAGGATCCAAGCGTTATCCGGAATTATTGGGTTTAAAGGGTCCGTAGGCGGTTTTTTAAGTCAGAGGTGAAATCCTGCAGCTCAACTGTAGCATTGCCTTTGATACTGAAAGACTTGAGTTATTGTGAAGTAGTTAGAATGTGTAGTGTAGCGGTGAAATGCATAGATATTACACAGAATACCGATTGCGAAAGCAGATTGCTAACAATATACTGACGCTGAGGGACGAAAGCGTGGGTAGCGAACAGG	0.000122064	6	0.899209486	FALSE
TACGGAGGATCCAAGCGTTATCCGGAATCATTGGGTTTAAAGGGTCCGTAGGCGGTCTGGTAAGTCAGAGGTGAAATCCTGCAGCTCAACTGTAGCATTGCCTTTGATACTGCCAGACTTGAGTTATTGTGAAGTAGTTAGAATGTGTAGTGTAGCGGTGAAATGCATAGATATTACACAGAATACCGATTGCGAAAGCAGATTACTAACAATATACTGACGCTGAGGGACGAAAGCGTGGGTAGCGAACAGG	0.000107079	6	0.899209486	FALSE
TACGAAGGTCCCAAGCGTTGTTCGGAATCACTGGGCGTAAAGCGTGTGTAGGCTGCGCGGAAAGTCAAATGTGAAAGCCCGGGGCTCAACCTCGGAACTGCATTCGATACTCCCGTGCTAGAGTAATGGAGAGGTAAGTGGAATTCCTGGTGTAGCAGTGAAATGCGTGGATATCAGGAGGAACATCAATGGCGAAGGCAACTTACTGGACATTTACTGACGCTCAGACACGAAGGCTAGGGTAGCGAAAGGG	0.00010515	6	0.899209486	FALSE
TACGGAGGGTGCAAGCGTTATCCGGATTTATTGGGTTTAAAGGGTCCGTAGGCGGATGATTAAGTCAGTGGTGAAAGCCCACAGCTCAACTGTGGAAATGCCATTGATACTGATCATCTTGAGTACAATTGAAGTTGGCGGAATAGGTCATGTAGCGGTGAAATGCTTAGATATGACCTAGAACACCGATTGCGAAGGCAGCCAACTAAGCTGTAACTGACGCTGAGGGACGAAAGCGTGGGGAGCGAACAGG	0.000104939	6	0.899209486	FALSE
TACGAAGGTCCCAAGCGTTGTTCGGATTCACTGGGCGTAAAGGGAGCGTAGGCTGTGCGGTAAGTCAGATGTGAAATCCCGGGGCTCAACCCCGGAACTGCATCCGATACTGCCGTACTAGAGTATTGGAGAGGTAACAGGAATTCACGGTGTAGCAGTGAAATGCGTAGATATCGTGAGGAAGACCAATGGCGAAAGCATGTTACTGGACAATCACTGACGCTGAGGCTCGAAGGCCAGGGTAGCGAAAGGG	9.83671727796459e-05	6	0.899209486	FALSE
TACGGAGGGTGCAAGCGTTAATCGGAATTACTGGGCGTAAAGCGCGCGTAGGCGGTTATCTAAGCTAGATGTGAAATCCCAGGGCTTAACCTTGGAACTGCATTTAGAACTGGGTAACTAGAGTACAGAAGAGGAGTGTGGAATTTCAGGTGTAGCGGTGAAATGCGTAGAGATCTGAAGGAACATCAGTGGCGAAGGCGACACTCTGGTCTGATACTGACGCTGAGGTGCGAAAGCGTGGGGAGCAAACAGG	8.38181654515931e-05	6	0.899209486	FALSE
TACGGAGGGTGCAAGCGTTATCCGGAATTATTGGGTTTAAAGGGTCCGCAGGCGGACGTATAAGTCAGTGGTGAAAGCCTACAGCTCAACTGTAGAACTGCCATTGATACTGTACATCTTGAATTTGATCGAAGTGGGCGGAATGTGTAATGTAGCGGTGAAATGCTTAGATATTACACAGAACACCGATAGCGAAGGCAGCTCACTAGGTTATAATTGACGCTCATGGACGAAAGCGTGGGGAGCGAACAGG	7.69450253342082e-05	6	0.899209486	FALSE
TACGGAGGGTGCAAGCGTTAATCGGAATTACTGGGCGTAAAGCGCGCGTAGGCGGTTTGTTAAGTGGGATGTGAAAGCCCAGGGCTCAACCTTGGAACTGCATCTCATACTGGCAGGCTAGAGTACGGTAGAGGGGGGTAGAATTCCACGTGTAGCGGTGAAATGCGTAGAGATGTGGAGGAATACCAGTGGCGAAGGCGGCCCCCTGGATCGATACTGACGCTGAGGTGCGAAAGCGTGGGGAGCAAACAGG	7.43513354930463e-05	6	0.899209486	FALSE
TACGGAGGATCCAAGCGTTATCCGGAATCATTGGGTTTAAAGGGTCCGTAGGTGGTCTATTAAGTCAGAGGTGAAAGCCTATCGCTCAACGATAGAACTGCCTTTGATACTGATGGACTTGAGTTATTGTGAAGTAGTTAGAATATGTAGTGTAGCGGTGAAATGCATAGATATTACATAGAATACCGATTGCGAAGGCAGATTACTAACAATATACTGACACTGAGGGACGAAAGCGTGGGTAGCGAACAGG	8.00078524367439e-05	6	0.899209486	FALSE
TACGGAGGGTCCGAGCGTTAATCGGAATTACTGGGCGTAAAGCGCGCGTAGGTGGTTTCGTCAGTCAGATGTGAAAGCCCAGGGCTCAACCTTGGAACTGCACCTGATACTGCGGAACTAGAGTACGATAGAGGGGAGTGGAATTTCCGGTGTAGCGGTGAAATGCGTAGAGATCGGAAGGAACACCAGTGGCGAAGGCGACTCCCTGGATTGATACTGACACTGAGGTGCGAAAGCGTGGGGAGCAAACAGG	5.51689635662193e-05	6	0.899209486	FALSE
TACGGGGAATGCAAGCGTTATCCGGAATGATTGGGCGTAAAGCGTCTGTAGGTGGCTTCCCAAGTCAACTGTCAAAAATCAGGGCTTAACCTTGAGCCGGCAGTTGAAACTATGAAGCTTGAGTTAGGTAGGGGCAGAGGGAATTCCTAGTGTAGCGGTGAAATGCGTAGATATTAGGAAGAACACCAATCGCGAAAGCACTCTGCTGGGCCATAACTGACACTCAGAGACGAAAGCTAGGGGAGCGAATGGG	4.96884051573504e-05	6	0.899209486	FALSE
TACGGAGGGTCCAAGCGTTATCCGGATTTATTGGGTTTAAAGGGTCCGTAGGCGGGTTCATAAGTCAGTGGTGAAATCCTACAGCTCAACTGTAGAACTGCCATTGAAACTGTGAACCTTGAATATAATTGAAGTGGGCGGAATGTGTCATGTAGCGGTGAAATGCTTAGATATGCCACAGAACACCGATTGCGAAGGCAGCTCACTAAGTTATTATTGACGCTGAGGGACGAAAGCGTGGGTAGCGAACAGG	4.78302869143322e-05	6	0.899209486	FALSE
TACGGAGGGTGCAAGCGTTATCCGGAATCACTGGGTTTAAAGGGTACGTAGGCGGTTAATTAAGTCAGACGTCAAAGGCTGTGGCTAAACCACGGTACGCGTTTGAAACTGGTTAACTTGAATATGTTCGAGGTGCATGGAATGCATCATGTAGCGGTGAAATGCTTAGATATGATGTAGAACACCAATTGCGAAGGCAGTGCACTAGGGCATTATTGACGCTGAGGTACGAAAGCGTGGGTAGCGAACAGG	4.45510307030352e-05	6	0.899209486	FALSE
TACGGAGGATCCAAGCGTTATCCGGAATCATTGGGTTTAAAGGGTCCGCAGGCGGTCTATTAAGTCAGAGGTGAAATCCTGCCGCTCAACGGTAGAATGGCCTTTGATACTGATAGACTTGAGTTATTGTGAAGTAGTTAGAATGTGTAGTGTAGCGGTGAAATGCATAGATATTACACAGAATACCAATTGCGAAGGCAGATTACTAACAATACACTGACGCTGAGGGACGAAAGCGTGGGTAGCGAACAGG	4.01969942623148e-05	6	0.899209486	FALSE
GACGGAGGATGCAAGTGTTATCCGGAATCACTGGGCGTAAAGCGTCTGTAGGTGGTTTAGTAAGTCGACTGTTAAATCTTGAGGCTCAACCTCAAAATCGCATTCGAAACTATTAGACTAGAGTATAGTAGAGGTAAAGGGAATTTCCAGTGGAGCGGTGAAATGCGTAGATATTGGAACGAACACCGATGGCGAAAGCACTTTACTGGGCTATTACTAACACTCAGAGACGAAAGCTAGGGTAGCAAATGGG	4.20426424621913e-05	6	0.899209486	FALSE
GACGGAGGGTGCAAGCGTTATCCGGATTCACTGGGTTTAAAGGGTACGTAGGCGGTCGAGTAAGTCAATGGTGAAATCTAGCAGCTTAACTGTTAACGTGCCATTGATACTGCTTGACTTGAGTATAGTCGAGGTGGGCGGAATTCTACATGTAGCGGTGAAATGCATAGATATGTAGAGGAACACCAATAGCGAAGGCAGCTCACTAGGCTATTACTGACGCTGAGGTACGAAAGCGTGGGGAGCAAACAGG	3.72808224649582e-05	6	0.899209486	FALSE
TACGGGAGGGGCTAGCGTTATTCGGAATTATTGGGCGTAAAGAGTTCGTAGACGGTATTGTAAGTTAATTGTTAAAGTTTAGAGTTTAATTTTAAATTTGCAATTAATACTGCTTTACTTGAGTTTAAATTAGAAAAATAGAATTCCATGTGGAGAAGTAATATTTGTAGATATATGGAGGAATTTCAGTAGTGAAGACGATTTTTTATTAAAAACTGACGTTGAGGAACGAAAGTATAGGTAGCAAACAGG	3.59171686163451e-05	6	0.899209486	FALSE
TACATACTGTGCGAACGTTATTCGGAATCACTGGGCTTAAAGGGTGCGTAGGCGGCGATTCAAGTCAGATGTGAAATGCCTGAGCTCAACTGAGGCATTGCGTTTGAAACTGGATTGCTGGAGTGTCCCAGGGGTGTGCGGAACTGCCAGTGGAGCGGTGAAATGTGTTGATATTGGCAGGAACACCAGAGGCGAAAGCGGCACACTGGGGGATAACTGACGCTGAGGCACGAAAGCCAGGGTAGCGAACGGG	3.66508331613647e-05	6	0.899209486	FALSE
TACCGGAGGGGCGAGCGTTATTCGGAATGATTGGGCGTAAAGGGTCCGTAGGCGGTTTTTTAAGTTGTTTTTATAATTTTAGGGCATAACCTTAAACTTGAAACAAAACTGAAAAACTAGAATTTGATAGAGGATAGTGGAATTCCTAGTGGAAGGATAAAATCTCTAGATATTAGGAGGAACATCAGAGGCGAAGGCGACTATCTGGATCAATATTGACGCTAAAGGACGAAAGTATGGGTATCAAATGGG	3.47526361762331e-05	6	0.899209486	FALSE
TACGAGGGGTCCTAGCGTTGTCCGGATTTACTGGGCGTAAAGGGTACGTAGGCGTTTTAATAAGTTGTATGTTAAATATCTTAGCTTAACTAAGAAACTGCATACAAAACTGTTAAGATAGAGTTTGAGAGAGGAACGCAGAATTCATGGTGGAGCGGTGACATGCGTAGATATCATGAGGAAAGTCAAATGCGAAGGCAGCCTTCTGGCTCAAAACTGACGCTGAGGTACGAAAGCGTGGGGAGCGAACAGG	3.48000322935726e-05	6	0.899209486	FALSE
TACGGAGGGTGCAAGCGTTAATCGGAATTACTGGGCGTAAAGCGCGCGTAGGCGGTTTGGTAAGTCGGATGTGAAAGCCCAGGGCTCAACCCTGGAATTGCATTCGATACTGCTTAACTAGAGTATGGTAGAGGGAAGTGGAATTTCCGGTGTAGCGGTGAAATGCGTAGATATCGGAAGGAACACCAGTGGCGAAGGCGACTTCCTGGGCCAATACTGACGCTGAGGTGCGAAAGCGTGGGGAGCAAACAGG	3.14876419717123e-05	6	0.899209486	FALSE
TACGGGAGGGGCAAGCGTTATTCGGAATTACTGGGCGTAAAGGGTTCGTAGACTGTATAATAAGTTATTAGTTAAATCTTAAAAAAATACTTTAAACAAGCTAATAATACTGTTATACTAGAGTTTTAATCAGAAGAATAGAATTTCATATGAAGAGGTAAAATTCGTAGATATATGAAGGAATATCATAAGTGAAAACGATTCTTTATTAAAAACTGACGTTGAGGAACGAAAGCATAGGTAGCAAACAGG	3.17805210647171e-05	6	0.899209486	FALSE
TACGTAGGGAGCAAACGTTGTCCGGATTTATTGGGCGTAAAGGGCTCGTAGGCGGTTCAACAAGTCGGTCGTGAAAGCCCGGGGCTCAACCCCGGGAGGCCGGTCGAAACTGTTGTGACTAGAGTTCGGTAGAGGTGAGTGGAATTCCCGGTGTAGCGGTGGAATGCGCAGATATCGGGAGGAACACCATTAGCGAAGGCGGCTCACTGGGCCGATACTGACGCTGAGGAGCGAAAGCGTGGGGAGCAAACAGG	2.75082603591463e-05	6	0.899209486	FALSE
TACGGAGGGAGCGAGCGTTAATCGGAATTACTGGGCGTAAAGCGCGCGTAGGCGGCTTTGTAAGTCGGATGTGAAAGCCCCGGGCTTAACCTGGGAATGGCATTCGATACTGCAGAGCTAGAGTATGGTAGAGGGAAGTGGAATTTCCGGTGTAGCGGTGAAATGCGTAGATATCGGAAGGAACACCGATGGCGAAGGCAACTTCCTGGGCCAATACTGACGCTGAGGTGCGAAAGCGTGGGTAGCAAACAGG	2.63573454550275e-05	6	0.899209486	FALSE
GACGGGAGATGCAAGCGTTATTCGGATTTATTGGGCGTAAAGGGTCTGTAGGTTGTTGGTTAAGTCTATGGTCAAATTCCGAAGCTCAACTTCGGGCCGGCACTAGAAACTAATCAACTTGAGTACGTTAGAGGCAGGGGGAATTCCCAGTGTAGCGGTGAAATGCGTAGATATTGGGAGGAACATCAATGGCGAAGGCACCCTGCTAGGCCGATACTGACACTGAAAAACGAAAGCTAGGGGAGCAAATGGG	2.58850753208806e-05	6	0.899209486	FALSE
TACAGAGAGTGCAAGCGTTAATCGGAATTACTGGGCGTAAAGCGCGCGTAGGCGGATATTTAAGTCGGATGTGAAAGCCCTGGGCTCAACCTAGGAACTGCATCCGATACTGGGTAACTAGAGTATGGTAGAGGGAAGTGGAATTTCCGGTGTAGCGGTGAAATGCGTAGATATCGGAAGGAACACCAGTGGCGAAGGCGGCTTCCTGGACCAATACTGACGCTGAGGCGCGAAAGCGTGGGGAGCAAACAGG	2.66490519653964e-05	6	0.899209486	FALSE
TACGAAAGGTGCAAGCGTTGTTCGGAATAACTGGGCGTAAAGCGCTCGTAGGCGGGACTTCAGGTCGATTGTGAAAGCCCAGGGCTCAACCTTGGAATTGCAGTCGAAACCGTTGTTCTTGAATACCTGAGAGGGTGGGGGAATTCCTAGTGGAGAAGTGAAATTCGTAGAGATTAGGAGGAACACCAGAGGCGAAGGCGCCTACCTGGCAGTGTATTGACGCTGAGGAGCGAAAGTGTGGGTAGCAAACAGG	2.42481846686293e-05	6	0.899209486	FALSE
TACGGGAGGGGCAAGCGTTATCCGAAATTATTGGGCGTAAAGTGTCCGTAGACTGTAATATAAGTTATTTGTTAAATTTTAGAGCTTAACTTTAAAATAGCATTTAATACTGTTTTACTTGAGTTTTATACAGAAAAATAGAATTTCAAATGTAGGAGTAATTTCCATAGATATGTGAAGGAACACCAATAGCGAAAGCAATTTTTTAGTAAAAACTGACGTTGAGGGACGAAAGTATAGGTAGCAAACAGG	2.56899352080121e-05	6	0.899209486	FALSE
TACGGGGGATGCAAGCGTTATCCGGAATGATTGGGCGTAAAGCGCCTGTAGGTTGTTTATCAAGTCCGTTGTTAAAGACCAGGGCTTAACCCTGGGAGTGCAATGGAAACTGTTAGACTTGAGTATGGTAGGGGTAGAGGGAATTTCTAGTGTAGCGGTGAAATGCGTAGATATTAGAAAGAACACCAGTGGCGAAAGCGCTCTACTGGGCCATTACTGACACTGAGAGGCGAAAGCTAGGGGAGCGAAAGGG	2.37778272584264e-05	6	0.899209486	FALSE
TACGGAAGGTGCAAGCGTTAATCGGAATTACTGGGCGTAAAGCGCGCGTAGGCTGTTATCTAAGTCGAATGTGAAATCCTCGGGCTCAACCTGGGAACTGCATCCGAAACTGGATAACTAGAGTATGGGAGAGGTAAGTAGAATTTCCGGTGTAGCGGTGAAATGCGTAGATATCGGAAGGAATACCAGTGGCGAAGGCGGCTTACTGGACCAATACTGACGCTAAGGTGCGAAAGCGTGGGGAGCGAACAGG	2.230826694757e-05	6	0.899209486	FALSE
TACGGAGGGTACGAACGTTAATCGGAATTACTGGGCGTAAAGCGCGCGTAGGCGGTTTATTAAGTGGGATGTGAAAGCCCCGGGCTTAACCTGGGAACTGCATTCCAAACTGATAGGCTAGAGTACGATAGAGGGGGGTAGAATTCAGAGTGTAGCGGTGAAATGCGTAGATATTCTGAGGAATACCGGTGGCGAAGGCGGCCCCCTGGATTGATACTGACGCTGAGGTGCGAAAGCGTGGGGAGCAAACAGG	2.18587589519913e-05	6	0.899209486	FALSE
TACGGAGGGTGCAAGCGTTGTCCGGATTTATTGGGTTTAAAGGGTACGTAGGCGGCTTTTTAAGTCAGTGGTGAAATCCTGCAGCTTAACTGCAGAACTGCCATTGATACTGGAGAGCTTGAGTATTGTTAAGGTAGGCGGAATTGATGGTGTAGCGGTGAAATGCATAGATACCATCAGGAACACCGATTGCGAAGGCAGCTTACTGGGCAATAACTGACGCTAAGGTACGAAAGCGTGGGGAGCGAACAGG	2.21238763763113e-05	6	0.899209486	FALSE
TACGGAGGGTGCGAGCGTTAATCGGAATTACTGGGCGTAAAGCGCGCGTAGGTGGATTGGTCAGTCAGATGTGAAAGCCCAGGGCTCAACCTTGGAACTGCACCTGATACTGCCAATCTAGAATACGGTAGAGGGTAGTGGAATTTCCTGTGTAGCGGTGAAATGCGTAGATATAGGAAGGAACACCAGTGGCGAAGGCGACTACCTGGACCGATATTGACACTGAGGTGCGAAAGCGTGGGGAGCAAACAGG	2.1009367098367e-05	6	0.899209486	FALSE
TACGGAGGGTCCGAGCGTTATCCGGATTCATTGGGTTTAAAGGGTGCGTAGGCGGTTTTTTAAGCCAGTGGTGAAAGCTTGTCGCTCAACGATAAAATTGCCATTGGAACTGAAGAACTTGAATTCGATTGAAGTAGGCGGAATAAATTGTGTAGCGGTGAAATGCATAGATATAATTTAGAACACCAATTGCGAAGGCAGCTTACTAAGTCGATATTGACGCTGATGCACGAAAGCGTGGGGAGCGAACAGG	1.99490626640933e-05	6	0.899209486	FALSE
TACGTAAGTTGCAAGCGTTATCCGGATTTATTGGGCATAAAGAGTGCGTAGGCGGTATTTTAAGTCAGATGTAAAATCCCACAGCTCAACTGTGGTCAGCATTTGAAACTGGGATACTAGAGACTAGGAGAGGAAAGTGGAACTCACAGTGTAGCGGTGAAATGCGTAGATATTGTGAGGAACACCAGTGGCGAAGGCGGCTTTCTGGACTAGATCTGACGCTGAGGCACGAAAGCATGGGGAGCGAACGGG	2.08572653818535e-05	6	0.899209486	FALSE
TACGTATGGGGCTAGCGTTGTTCGGAATTATTGGGCGTAAAGGGCACGCAGGTGGATAAAAAAGTTGGTTGTATAATCTTTCGGCTCAACCGGAAGTCTGCTTCCAAAACTGTTTATCTTGAGTGCTAGAGGGGAGAGCGGAATTCTCGGTGTAGCGGTGGAATGCGCAGATATCGAGAAGAACATCAGTGGCGAAGGCGGCTCTCTGGCTAGTAACTGACACTCATGTGCGAAAGCGTGGGTAGCGAACAGG	2.05605145265198e-05	6	0.899209486	FALSE
TACGGAGGGTGCAAGCGTTATCCGGAATCACTGGGTTTAAAGGGTGCGTAGGCGGCACAATAAGTCAGAAGTGAAATGCTGTAGCTTAACTATGGAATTGCTTTTGATACTGTTGAGCTTGAATTGGGTTGAGGTTAGCGGAATGAGTCATGTAGCGGTGAAATGCATAGATATGACTTAGAACACCAATTGCGAAGGCAGCTAACTGGGCCTTGATTGACGCTGAGGCACGAAAGCGTGGGGAGCGAACAGG	2.06097470634857e-05	6	0.899209486	FALSE
TACGGAGGGTGCTAACGTTGCTCGGAATCATTGGGCGTAAAGCGCACGTAGGCGGCTGTGCAAGCTGGATGTGAAAGCCCAGGGCTCAACCCTGGAAGTGCATCCAGAACTGCATGGCTTGAGTACCAGAGGGGGTCGGAGAATTCCCGGTGTAGAGGTGAAATTCGTAGATATCGGGAGGAATACCAGAGGCGAAGGCGCCGGCCTGGATGGATACTGACGCTGAGGTGCGAAAGCGTGGGGAGCGAACGGG	1.94299267755724e-05	6	0.899209486	FALSE
TACGGAGGGTGCAAGCGTTGCTCGGAATCACTGGGCGTAAAGCGTACGCAGGCGGCTTGATAAGTCGGGTGTGAAAGCCCGGGGCTCAACCCCGGAACTGCATTCGAAACTGTCTGGCTTGAATACGGGAGAGGGAAGCGGAATTCCTGGTGTAGAGGTGAAATTCGTAGATATCAGGAGGAACACCAGCGGCGAAAGCGGCTTCCTGGCCCGATATTGACGCTCATGTACGAAAGCGTGGGGAGCAAACAGG	1.90045331940121e-05	6	0.899209486	FALSE
TACGGAGGATCCAAGCGTTATCCGGAATCATTGGGTTTAAAGGGTCCGCAGGCGGTTCATTAAGTCAGAGGTGAAATCCTACCGCTCAACGGTAGCATTGCCTTTGATACTGATGGACTTGAGTTATAGTGAAGTAGTTAGAATGTGTAGTGTAGCGGTGAAATGCATAGATATTACACAGAATACCGATTGCGAAAGCAGATTACTAACTGTATACTGACGCTGAGGGACGAAAGCGTGGGTAGCGAACAGG	1.89071976532201e-05	6	0.899209486	FALSE
TACGGAGGGTGCAAGCGTTAATCGGAATTACTGGGCGTAAAGCGCGCGTAGGCGGCTTGTTAAGCGGAATGTGAAAGCCCCGGGCTTAACCTGGGAACTGCATTGCGAACTGGCAAGCTAGAGTACAGTAGAGGGTAGTGGAATTTCAGGTGTAGCGGTGAAATGCGTAGAGATCTGAAGGAACATCAGTGGCGAAGGCGACTGCCTGGACTGATACTGACGCTGAGGTGCGAAAGCGTGGGGAGCAAACAGG	1.75774486776559e-05	6	0.899209486	FALSE
TACGGAGGGTGCAAGCGTTATCCGGAATTATTGGGTTTAAAGGGTCCGTAGGCGGACCATTAAGTCAGTGGTGAAATCTCTCGGCTCAACCGGGAAACTGCCATTGATACTGATGGTCTTGAATATAGTTGAAGTGGGCGGAATATGGCATGTAGCGGTGAAATGCTTAGATATGCCATAGAACACCGATAGCGAAGGCAGCTCACTAAGTTATTATTGACGCTAAGGGACGAAAGCGTGGGGAGCGAACAGG	1.72580322430397e-05	6	0.899209486	FALSE
TACGTAGGTGGCGAGCGTTATTCGGATTTATTGGGCGTAAAGGGTTCGTAGGGGGTTGGATAAGTTTGATGTGAAAGCCCGTGGCTCAACCACGGAACTGCATTGGAAACTGTCCAACTTGAGGTTCGGAGAGGAAAGCAGAATTCCCGGTGTAGCGGTGGAATGCGTAGATATCGGGAGGAATACCGACAGCGAAGGCAGCTTTCTGGACGACACCTGACCCTGAGGAACGAAAGCCTGGGGAGCAAACAGG	1.67386872205917e-05	6	0.899209486	FALSE
TACGGAGGGTGCGAGCGTTAATCGGAATTACTGGGCGTAAAGCGCGCGTAGGCGGCTTACTAAGTCGGATGTGAAAGCCCTGGGCTTAACCTAGGAACTGCATTCGATACTGGTGGGCTAGAGTATAGAAGAGGGAAGCGGAATTCCGGGTGTAGCGGTGAAATGCGTAGATATCCGGAGGAACACCAGTGGCGAAGGCGGCTTCCTGGGCTAATACTGACGCTAAGGTGCGAAAGCGTGGGGAGCAAACAGG	1.61277431474079e-05	6	0.899209486	FALSE
TACGGAGGGTGCAAGCGTTATCCGGATTTATTGGGTTTAAAGGGTGCGTAGGCGGTTTCTTAAGTCAGTGGTGAAAGTCTGCAGCTTAACTGTAGAAGTGCCATTGATACTGGGAAACTTGAATATGGTGAAGGTAGGCGGAATTCGTGGTGTAGCGGTGAAATGCATAGATACCACGAAGAACACCGATAGCGAAGGCAGCTTACTATACCATTATTGACGCTGAGGCACGAAAGCGTGGGGAGCGAACAGG	1.50152599533504e-05	6	0.899209486	FALSE
TACGAGGGGTGCAAGCGTTAATCGGAATTACTGGGCGTAAAGCGTACGCAGGCGGTTGTGTAAGTCAGATGTGAAAGCCCCGGGCTCAACCTGGGAAAGTCATTTGAAACTGCACAACTAGAGTCTTGTAGAGGGGGGTAGAATTTCAGGTGTAGCGGTGAAATGCGTAGAGATCTGAAGGAATACCAGTGGCGAAGGCGGCCCCCTGGACAAAGACTGACGCTCATGTACGAAAGCGTGGGGAGCAAACGGG	1.97502138106925e-05	6	0.899209486	FALSE
TACAGAGGGCCCGAGCGTTAATCGGAATCACTGGGCTTAAAGAGTGTGTAGGCGGACATATAGGTACCTTGTGAAAGCCCACGGCTCAACCGTGGAATAGCTTGGTAAACCATATGTCTTGAGGCAGGTAGGGGTGGTCGGAACGATAGGTGGAGCGGTGAAATGCGTAGATATCTATCGGAACGCCAACGGAGAAGTCAGGCCACTGGGCCTGTCCTGACGCTGAGACACGAAAGCATGGGTAGCGAACGGG	1.52181562402377e-05	6	0.899209486	FALSE
TACGGAGGATCCAAGCGTTATCCGGAATCATTGGGTTTAAAGGGTCCGCAGGTGGATAATTAAGTCAGAGGTGAAAGTTTGCCGCTTAACGGTAAAATTGCCTTTGATACTGGTTATCTTGAGTCATTATGAAGTGGTTAGAATATGTAGTGTAGCGGTGAAATGCATAGATATTACATAGAATACCGATTGCGAAGGCAGATCACTAATAATGTACTGACACTGAGGGACGAAAGCGTGGGGAGCGAACAGG	1.53489858599582e-05	6	0.899209486	FALSE
TACGGAGGGTGCAAGCGTTACTCGGAATCACTGGGCGTAAAGGACGCGTAGGCGGGTTATCAAGTCAGGTGTGAAATCCTATGGCTCAACCATAGAACTGCACTTGAAACTGGTAACCTAGAGTATGGGAGGGGCAGATGGAATTAGTAGTGTAGGGGTAAAATCCGTAGATATTACTAGGAATACCGAAAGCGAAGGCGATCTGCTGGAACATTACTGACGCTAAGGCGTGAAAGCGTGGGGAGCAAACGGG	1.52926304084169e-05	6	0.899209486	FALSE
TACAGGGGGAGCTGGTGTTATTCCACGTTATTAGGCGTAAAGAGTTTGTAGGTTATTTAACTGGTTAGAATGGAAAGGCTATAGCTCAACTATAGAAAATGTTCTAAAACAGCTTTATTTGAGTTTAACAGAAGATAATAGAATTCTTAAAGTAAAGATAAAATTTTTTGATATTAAGAGGAATTCCTGTAGCGAAGGCGATTATCTAAGTTAATACTGACACTGAGAAACGAAAGTATAGGGAGCAAATGGG	2.04053246865698e-05	6	0.899209486	FALSE
TACGGAGGGTGCAAGCGTTGCTCGGAATCACTGGGCGTAAAGCGCACGCAGGCGGCGTGCCAAGTCGAGTGTGAAATCCCTGGGCTCAACCCAGGAACTGCACTCGAAACTGGTACACTTGAGTCCGAGAGAGGGTGGTGGAATTCCTGGTGTAGAGGTGAAATTCGTTGATATCAGGAGGAACATCGGCGGCGAAGGCGGCCACCTGGCTCGGTACTGACGCTCATGTGCGAAAGCGTGGGTAGCAAACAGG	1.56576899109292e-05	6	0.899209486	FALSE
TACGTAGGTGGCAAGCGTTATCCGGAATTATTGGGCGTAAAGGGAGCGTAGGCGGATATTTAAGTGGGATGTGAAATACATGAGCTCAACTCGTGTGCTGCATTCCAAACTGGATATCTAGAGTGCAGGAGAGGAGAGTGGAATTCCTAGTGTAGCGGTGAAATGCGTAGAGATTAGGAAGAACACCAGTGGCGAAGGCGACTCTCTGGACTGTAACTGACGCTGAGGCTCGAAAGCGTGGGGAGCGAACAGG	1.53152311496092e-05	6	0.899209486	FALSE
TACGGAGGGTGCAAGCGTTATCCGGATTTATTGGGTTTAAAGGGTGCGCAGGCGGCGCATTAAGTCAGTGGTGAAAGTCTGCAGCTTAACTGTAGAAGTGCCATTGATACTGGTGTGCTTGAGTATGGTGAAGGTAGGCGGAATTCGTGGTGTAGCGGTGAAATGCATAGATACCACGAAGAACACCGATAGCGAAGGCAGCTTACTGTACCATTACTGACGCTGAGGCACGAAAGCGTGGGGAGCGAACAGG	1.35285891382168e-05	6	0.899209486	FALSE
TACGGGAGGGGCAAGCGTTATTCGGAATTATTGGGCGTAAAGAGTTTGTAGACGGTATTGTAAGTTATTTGTTAAATGTTAAATAATAATTTTAAAACGACAATTAATACTGCTTTACTAGAGTTTTAATTAGAAAAATAGAATTCCATGTGAAGAAGTAATATTCGTAGATATATGGAGGAATACCAAAAGTGAAGACAATTTTTTATAAAAAACTGACGTTGAGGAACGAAAGTATAGGTAGCAAACAGG	1.37918973997145e-05	6	0.899209486	FALSE
TACGGAGGGGGCTAGCGTTGCTCGGAATTACTGGGCGTAAAGAGCACGTAGGCGGGTATTCCAGTCAGGCGTGAAAGCCCCGGGCTCAACCCGGGAACTGCGCTTGATACTGAATACCTAGAGTCCGAGAGAGGGTGGTGGAATTCCCAGTGTAGAGGTGAAATTCGTAGATATTGGGAAGAACACCAGTGGCGAAGGCGGCCACCTGGCTCGGTACTGACGCTGAGGTGCGAAAGCGTGGGGAGCAAACAGG	1.30684934112934e-05	6	0.899209486	FALSE
TACGTAGGGAGCGAGCGTTATCCGGAATTACTGGGTTTAAAGTGCGTGTAGGCGGTAATTTAAGTCAGGTGTTAAATGCCTCAGCTCAACTGAGGTCCGCACTTGATACTGATTTACTAGAGGCTAATAGAGGGAAGTGGAACTCATAGTGTAGCGGTGAAATGCGTAGATATTATGAGGAACCCCGGTGACGAAGGTGACTTCCTGGATTATGCCTGACGCTGAGACGCGAAAGCGTGGGGAGCGAACGGG	1.23842907105266e-05	6	0.899209486	FALSE
TACGGGGGGGGCTAGCGTTATTCGGAATGATTGGGCGTAAAGGGTCCGTAGGCGGTTTTTTTTGTTGGTTCTATAACTTTGTGGGCTCAACCCGAAAAGTGAATCGAGACGAAAAAACTACGAGTTTGAGAGGGGATAGTGGAATTCCTAGTGTAAGGATAAAATCTCTAGATATTAGGAGGAACATCAGTTGGCGAAGGCGACTATCTGGCTCAACACTGACGCTGAGGGACGAAAGTATGGGTATCGAATGGG	1.27202573092607e-05	6	0.899209486	FALSE
TACGGAGAGTGCAAGCGTTGTTCGGAATCATTGGGCGTAAAGGGCGTCTAGGTGGCCTGGCAAGTCAGATGTGAAATCCCTCGGCTTAACCGAGGACGTGCATTTGAAACTGCCGGGCTTGAGTGTCGGAGGGGGTAGCGGAATTCCCGGTGTAGAGGTGAAATTCGTAGATATCGGGAGGAACACCAGTGGCGAAGGCGGCTACCTGGCCGAACACTGACACTGAAGCGCGAAAGCGTGGGGAGCAAACAGG	1.26952740592036e-05	6	0.899209486	FALSE
TACGGGAGGGGCAAGCGTTATTCAAAATTACTGGGCGTAAAGAGTTCGTAGACTGTAGTGTAAGTTAATTGTTAAATTTTAGATTTTTTGAAACAACATTTAATACTGCTCTACTTGAGTTTGAAATAGAAAAATGGAATTTTACATGTAAAGGTAACATTTTATGATATGTAGAGGAACATCTTTAGTGAAAACGATTTTTTATTGAAAACTGACGTTGAGGAACGAAAGTATAGTTAGCAAACAGG	1.18276270653719e-05	6	0.899209486	FALSE
GACGGAGGGTGCAAGCGTTATCCGGATTTACTGGGTTTAAAGGGTACGTAGGCTGTTTTATAAGTCAGTGGTGAAAACTAGCAGCTCAACTGTTAAAGTGCCATTGATACTGTAAAACTTGAGTATAGTAGAAGTGGGTGGAATTCTACATGTAGCGGTGAAATGCATAGATATGTAGAGGAACGCCAATAACGAAGGTAACTCACTAGGCTATTACTGACGCTGAGGTACGAAAGCGTGGGGAGCAAACAGG	1.19301238955221e-05	6	0.899209486	FALSE
TACGGAGGGTGCTAGCGTTGTTCGGATTTACTGGGCGTAAAGGGCACGTAGGCTGTCTATCAAGTTGGGAGTGAAATCCCGGGGCTCAACCTCGGAACTGCTCTCAAAACTGGTAGACTAGAGTTAAGTAGAGGATAGTGGAATTCCCAGTGTAGAGGTGAAATTCGTAGATATTGGGAGGAACACCAGAAGCGAAGGCGACTATCTGGGCTTATACTGACGCTGAGGTGCGAAAGTGTGGGGAGCAAACAGG	1.23073214231565e-05	6	0.899209486	FALSE
TACGGAGGGTGCAAGCGTTGCTCGGAATTACTGGGCGTAAAGGGTGCGCAGGCGGTCTGTTAAGTCAGATGTGAAAGCCCGGGGCTCAACCCCGGAACTGCATCTGAAACTGGCAGACTTGAGGCAGAGAGAGGGAAGTGGAATTCCTGGTGTAGAGGTGAAATTCGTTGATATCAGGAGGAACACCAGCGGCGAAGGCGGCTTCCTGGCTCTGTTCTGACGCTGAGGCACGAAAGCGTGGGTAGCAAACAGG	1.15273549833452e-05	6	0.899209486	FALSE
TACGGGGGATGCAAGCGTTATCCGGAATCATTGGGCGTAAAGCGCTTGTAGGTGGTTTAATAAGTCTGCTTTTAAAGACTAGGGCTTAACCCTAGCAAAGGGGTGGAAACTGCTAAACTAGAGTATGGGAGGGGTAGAGGAAATTTCTAGTGTAGCGGTGAAATGCGTAGATATTAGAAAGAAAACCGGTGGCGAAGGCGCTCTCCTGGTCCATTACTGACACTCAGAGGCGAAAGCTAGGGTAGCAAAAGGG	1.10441439787957e-05	6	0.899209486	FALSE
TACGGAGGGCGCAAGCGTAGTTCGGATTTACTGGGCATAAAGAGCACGTAGGCGGCTCGCTCAGTCGGGTGTGAAAGCCCACGGCCCAACCGTGGAACTGCACCCGATACTGGCGAGCTCGAGGACGGAAGGGGTGAGTGGAACTCCAGGTGGAACGGTGAAATGTATAGATATCTGGAGGAACACCGGTGGCGAAAGCGGCTCACTGGTCCGTCTCTGACGCTGAGGTGCGAAAGCTAGGGTAGCGAACGGG	1.15569263569913e-05	6	0.899209486	FALSE
TACGGAGGGTGCAAGCGTTGTCCGGATTTATTGGGTTTAAAGGGTACGTAGGCGGATCTTTAAGTCCGTGGTGAAAGCCTGCAGCTTAACTGTAGAACTGCCATGGATACTGGAGATCTTGAATTCAGTTGAGGTAAGCGGAATTTATGATGTAGCGGTGAAATGCATAGATATCATAAAGAACACCTATTGCGAAGGCAGCTTGCTGGACTTGGATTGACGCTGAGGTACGAAAGCGTGGGGAGCGAACAGG	1.11346490975237e-05	6	0.899209486	FALSE
TACGGGAGGGGCGAGCGTTATTCGGAATAACTGGGCGTAAAGGGTTCGTAGACGGTATTATAAGTTAATTAAAAAAGATTAAAGCTTAACTTTAATTAATCCTAATTAAAACTATTTTACTAGAGTTTTATGCAGAAGAGTAGAATTTCATAAGTAGAGGTGGCATTTGTAGATCTATGGAGGAATATCAGAAGCGAAAGCGACTCTTTAGCAATAACTGACGTTGAGGAACGAAAGCGTAGGTAGCAAACAGG	1.13967945628312e-05	6	0.899209486	FALSE
GACAGAGGATGCAAGCGTTATCCGGATTGATTGGGCGTAAAGTATCCGTAGGTGGTTTACTAAGTCTTTTGTTAAAGATTAAAGCTTAACTTTAAATTAGCATAGGAAACTGGAAGACTCGAGTATGGTATAGGCAGTAGGAATTCTCGGTGTAGTGGTGAAATGTGTAGAGATCGGGAAGAACACCAGAGGCGAAAGCGTACTGCTGGGCTATTACTGACACTCAGGGATGAAAGCTAGGGGAGCGAATGGG	1.01722572660061e-05	6	0.899209486	FALSE
GACAGAGGGTGCGAGCGTTAATCGGAATTACTGGGCGTAAAGCGCATGTAGGCGGATGCTTAAGTCAGATGTGAAAGCCCGGAGCTTAACTCCGGAACTGCATTTGATACTGGGCATCTAGAGTATGGTAGAGGAAAGTGGAATTTCTGGTGTAGCGGTGAAATGCATAGATATCAGAAGGAACATCAGTGGCGAAGGCGGCTTTCTGGACCAATACTGACGCTGAGATGCGAAAGCGTGGGGAGCAAACAGG	1.03016327107709e-05	6	0.899209486	FALSE
GACAGAGGGTGCAAACGTTGTTCGGAATTACTGGGCGTAAAGCGCGTGTAGGCGGTCGGATAAGTCGGGTGTGAAAGCCCTGGGCTCAACCCAGGAAGTGCCCTCGAAACTATTCGACTAGAGTCTCGGAGAGGGAAGCGGAATTCTGGGTGTAGAGGTGAAATTCGTAGATATCCAGAGGAACACCGGTGGCGAAGGCGGCTTCCTGGACGATGACTGACGCTGAGACGCGAAAGCGTGGGGAGCAAACAGG	9.79574009603611e-06	6	0.899209486	FALSE
TACGGGAGGGGCAAGCGTTACCCACCGTTACTGGGCGTATAGCGTCCGTAGATGGTACTATAAGTTATATGTTAAAATTTAAATCTTAACTTTAAAAAAAGATATAATACTGTTTTACTTGAGTTTAGCACGGAAGAGTAGAATTTCATGTTAAGGGGTAAATCCCAAAAATACACGAAGGAATATCACAAGCGAAAGCAACTCTTTAGTGAAAACTGACATTGAGGGACGAAAGTGTAGGGAGCAAACAGG	9.51207936950057e-06	6	0.899209486	FALSE
TACGGAGGATGCGAGCGTTATCCGGAATTATTGGGTTTAAAGGGTGCGCAGGCTGCGTACTAAGTCAGAGGTGAAATCCCAATGCTTAACATTGGAACTGCCTTTGATACTGGTATGCTTGAGTTTGGTTGAGGTAGGCGGAATACAGCATGTAGCGGTGAAATGCATAGATATGCTGTAGAACACCGATAGCGAAGGCAGCTTACTAAGCCATAACTGACGCTCATGCACGAAAGCGTGGGTAGCGAACAGG	9.53116369782328e-06	6	0.899209486	FALSE
TACGGGGGATGCAAGCGTTATCCGGATTTATTGGGCGTAAAGCGCCTGTAGGTTGTTTAGCAAGTCTGTTGTTAAAGACCAGGGCTTAACCCTGGGAATGCAATGGAAACTACTAAGCTAGAGTATGGCAGGGGTAGAGGGAATTTCTAGTGTAGCGGTGAAATGCGTAGATATTAGAAAGAACACCAGAGGCGAAGGCGCTCTACTGGACCATTACTGACACTGAGAGGCGAAAGCTAGGGTAGCAAAAGGG	1.00026880352618e-05	6	0.899209486	FALSE
TACGGAGGGTGCAAGCGTTGTTCGGAATCACTGGGCGTAAAGCGTGTGTAGGCGGCTTTGTAAGTCGGATGTGAAAGCCCTGGGCTTAACCTAGGAACTGCATTCGATACTGCAGAGCTTGAGTATGGGAGAGGGAAGCGGAATTCCTGGTGTAGCGGTGAAATGCGTAGATATCAGGAGGAACACCCGTGGCGAAAGCGGCTTCCTGGCCCAAAACTGACGCTGAGACACGAAAGCATGGGGAGCAAACAGG	9.74993443248377e-06	6	0.899209486	FALSE
TACGGAGGGTGCAAGCGTTGTTCGGAATCATTGGGCGTAAAGAGAGCGTAGGCGGCTCATCAAGTCGGGTGTGAAAGCCCGGGGCTCAACCCCGGAACTGCGCTCGAAACTGATGGACTTGAGTACGGAAGAGGGTTGCGGAATTGCCAGTGTAGAGGTGAAATTCGTAGAGATTGGCAAGAATGCCGGTGGCGAAGGCGGCAACCTGGTCTGATACTGACGCTGAGGCTCGAAAGCGTGGGGAGCAAACAGG	8.11543183669251e-06	6	0.899209486	FALSE
CACGGGAAGAATTAGTGTTATTCGAAATAACTGGGCGTAAAGCGTGTGTAGGCTGTTGTTATTGTCAAAAGCTAAATCTTAATATTGAATATTAAGTCACTTTTAATACAGACAACTAGAGTGCTATGGAAGATAATAGAATTTCAAGTGGAGAAATAAAATTCGTAGATTTTTGAAGGAATATCGAAAGCGAAGGCAGTTATCTATGTAGAAACTGACGCTAATGCACGAAAGTGTGGGTAGCAACCGGG	7.90376933627215e-06	6	0.899209486	FALSE
TACGGAGGGTGCGAGCGTTGTCCGGATTTATTGGGTTTAAAGGGTGCGTAGGCGGGCTAATAAGTCAGTGGTGAAAGGGTGTCGCTTAACGATAGCATTGCCATTGATACTGTTAGTCTTGAGTACTGTAGAGGTGGGCGGAATTCCGCATGTAGCGGTGAAATGCATAGATATGCGGAGGAACGCCAAAAGAGAAGTCAGCTCACTGGGCAGTAACTGACGCTGAGGCACGAAAGCGTGGGGATCGAACAGG	8.3340169847173e-06	6	0.899209486	FALSE
GACGAGGGGGGCAAGCGTTATCCAGCATAACTGGGCGTAAAGTGTCCGTAGACGGTACAGTAAGTTAAGTGTGAAAGTTTAAAGCTTAACTTTAAAAAAACACTTAATACTGCTGTACTTTGAGTTTTATACAGAAAAGTAAAATTTTATTAGTAAGGGTAAAATCTTGTAATAAATAAAGGAATGCCTGTGGCGAAAGCGTCTTTTTAGTACAAACTGACGTTGAGGGACGAAAGTGTAGGTAGCAAACAGG	7.37377613984775e-06	6	0.899209486	FALSE
TACGGAGGGTGCAAGCGTTATCCGAATTTACTGGGTTTAAAGGGTGTGTAGGCGGTTTTTTAAGTCAGTGGTGAAAGCCTAGTGCTTAACATTAGAAATGCTATTGAAACTGGAAAACTTGAATCAAAGAGAGGTAAGTAGAATTTATAGTGTAGCAGTGAAATGCTTAGATACTATAAGGAATACCGATAGCGAAAGCAGCTTGCTGGCTTTGTATTGACGCTGAGACACGAAAGCATGGGGAGCAAACAGG	6.37636787038565e-06	6	0.899209486	FALSE
TACGGGAGGGGCAAGTCTTATTCGAAATTACTGGGCGTAAAGGGTAAGTAGGCTGTTGATTAGGTTGTATATGAAATACCAAGACATAATTTCGGGAGTGTATGCAAAACGAATCAACTAGAATTGAGTAGAGGATAGTAGAATTTTTAATGGAGGGTTAAGTTCCGTAGATATTAAAAGGAATATCAAAAGCGAAGGCAACTATCTAGGCTTAAATTGACGCTGAATTACGAAGGAGTAGGTAGCGAATCGG	5.3705509510824e-06	6	0.899209486	FALSE
TACAGAAGGGGCGAGTGTTATTCATCATAATTGGGCGTAAAGAGTTCGTAGGCAGATAAATAAGTTAAAATAAAATTCCAAAGCTCAACTTTGGGCAAAGTTTTAATACTGTTTATCTAGAGTTTAAAAGGGGGTAATAGAATTCTTACAGTAACGATAAAATGTTTGGATAGTAAGAGGAATTTCAGAGGCGAAGGCGATTACCTGGTTTAATACTGACGCTGAGGAACGAAAGCTTGGGTAGCAAACAGG	6.08445762913287e-06	6	0.899209486	FALSE
TACGAGAGGGGCAAGTGTTATTCGGAATGACTAGGCGTAAAGCGCACGCAGGTGGTTTTATAAGTTAAAATTGAAATTTAAAGGCTTAACCTTTAAAGTGGTTTTAATACTACAAAACTAGAGTAAGAATAGAGGATAGTGGAATTTTTAATAAAGAGTTGAAATTCGTCGACATTAGAAGGAAGATCAAATGCGAAGGCAGCTATCTAGCTCTTAACTGACACTGGTGTGCGAAAGCATGGGTAGCGAACAGG	4.76625553605257e-06	6	0.899209486	FALSE
TACGGAGGGTGCAAGCGTTATCCGGATTTATTGGGTTTAAAGGGTCCGTAGGCGGATCATTAAGTCAGTGGTGAAAGCCGACAGCTCAACTGTCGAACTGCCATTGATACTGGTGATCTTGAGTACGGTTGAAGTAGGCGGAATATGACATGTAGCGGTGAAATGCTTAGATATGTCATAGAACACCGATTGCGAAGGCAGCCTACTAAGCCGTGACTGACGCTGAGGGACGAAAGTGTGGGGAGCGAACAGG	0.000136398	12	0.911490683	FALSE
TACGGAGGGTCCAAGCGTTATCCGGATTTATTAGGTTTAAAGGGTCCGCAGGCGGGATTTTAAGTCAGTGGTGAAAGCCTACAGCTCAACTGTAGAACTGCCATTGATACTGAAATTCTTGAGTGTGGTTGAAGTGGGCGGAACATGTCATGTAGCGGTGAAATGCATAGATATGACATAGAACACCAATTGCGAAGGCAGCTCACTAAGCCATTACTGACGCTGAGGGACGAAAGCGTGGGGAGCGAACAGG	0.000374112	7	0.927206851	FALSE
TACCGGCAGCTCAAGTGGTCGTCGCTTTTATTGGGCCTAAAACGTCCGTAGCCTGTTTGGTAAATCTGTGGGTAAATCAACTTGCTCAACGGGTTGAATTCTGCAGAGACTGCCAGACTAGGGACCGGGAGAGGTGTGGGGTACTCGAGGGGTAGGGGTAAAATCCTGTCATCCTTCGAGGACCACCAGTTGCGAAGGCGCCACACTGGAACGGATCCGACGGTCAGGGACGAAGCCTAGGGGCACGAACCGG	0.000321758	7	0.927206851	FALSE
TACGTAGGGGGCGAGCGTTGTCCGGATTTATTGGGCGTAAAGAGCTCGTAGGCGGTTCAACAAGTCGGTAGTAAAAGTTCAGGGCTCAACCCTGAAATGTCTATCGATACTGTTGTGACTAGGATACGGCAGAGGTGAGTGGAATTCCGAGTGTAGCGGTGAAATGCGTAGATATTCGGAGGAACACCAATTGCGAAGGCAGCTCACTGGGCCGCTATCGACGCTGAGGAGCGAAAGCTAGGGGAGCAAACAGG	0.000273334	7	0.927206851	FALSE
GACGAAGGATCCAAGCGTTGTCCGGATTTACTGGGTTTAAAGGATGCGTAGGCGGACACTTAAGCCAGTGGTGAAATCCCATAGCTCAACTATGGAACTGCCATTGGAACTGTGTGTCTTGAATTCGGTTGAGGTAGATGGAATATAACATGTAGCGGTGAAATGCTTAGATATGTTATAGAACACCGATTGCGAAGGCAGTCTACTAAGCCGACATTGACGCTGAGGCATGAAAGCGTGGGGAGCGAACAGG	0.00015768	7	0.927206851	FALSE
TACGGAGGATCCAAGCGTTATCCGGATTTATTGGGTTTAAAGGGTCCGCAGGCGGAATATTAAGTCAGTGGTGAAATCCTACAGCTTAACTGTAGAACTGCCATTGATACTGGTTTTCTTGAGTACACCTGAAGTGGGCGGAATGTGTCATGTAGCGGTGAAATGCTTAGATATGACACAGAACACCAATTGCGAAGGCAGCTCACTAAAGTGTAACTGACGCTGAGGGACGAAAGCGTGGGTAGCGAACAGG	0.000145375	7	0.927206851	FALSE
GACGGAGGATGCAAGTGTTATCCGGAATCACTGGGCGTAAAGCGTCTGTAGGTGGTTGAACAAGTCAACTGTTAAATCTTGAGGCTCAACTTCAAAATCGCAGTCGAAACTGTTCGACTAGAGTATAGTAGGGGTAAAGGGAATTTCCAGTGGAGCGGTGAAATGCGTAGATATTGGAAAGAACACCGATGGCGAAGGCACTTTACTGGGCTATTACTGACACTCAGAGACGAAAGCTAGGGTAGCAAATGGG	0.000125476	7	0.927206851	FALSE
TACGGAGACCTCGAGCGTTACTCGGATTTACTGGGCGTAAAGGGTGAGCAGGCGGCCAGGTGTGTTAGGTGTGAAATCCCGGGGCTCAACCCCGGAACTGCGCCTAAAACTACCTGGCTAGAGTCTCGGAGAGGACAGTGGAATTCCAGGTGTAGCGGTGAAATGCGTAGATATCTGGAGGAACACCAGTGGCGAAGGCGACTGTCTGGACGAGTACTGACGCTCAATCACGAAAGCGTGGGTAGCGAAAGGG	0.000124266	7	0.927206851	FALSE
GACGGAGGATGCAAGTGTTATCCGGAATCACTGGGCGTAAAGCGTCTGTAGGTTGTTGTTTAAGTCAACTGTTAAATCTTGAGGCTTAACCTCGAAATCGCAGTCGAAACTATTCAACTTGAGTATAGTAGGGGTAAAGGGAATTTCCAGTGGAGCGGTGAAATGCGTAGATATTGGAAAGAACACCGATGGCGAAGGCACTTTACTGGGCTATTACTGACACTCAGAGACGAGAGCTAGGGTAGCAAATGGG	7.91982038885992e-05	7	0.927206851	FALSE
TACGGAGGTCCCAAGCGTTGTTCGGATTTACTGGGCGTAAAGGGTGCGTAGGTGGCCAGGAAAGTTTGATGTGAAAGCTCCGAGCTCAACTCGGAAAATGCATTGAATACTACTTGGCTTGAGGATCGGAGGGGAGACTGGAATTCTCGGTGTAGCAGTGAAATGCGTAGATATCGAGAGGAACACCAGTGGCGAAGGCGAGTCTCTGGACGATTCCTGACACTGAGGCACGAAAGCTAGGGGAGCAAACAGG	6.31738843282173e-05	7	0.927206851	FALSE
TACCAGCTGAGCTAGAAATGGGTAACGTTGTTGCAGTAAAAACGTACGTAGTCACCTATGTTCGTAATTGCATCCTCACGGATTGCAATTTGGAATAAGTCACTTTCTTTATTGATGGTGAACTCCGCGAGTAAACTAGAATGATTAACTTGAATGTTGAATATGACAGCGTGGGAAATCTGATGATGCCAATGACTATGTTGCTTATCTTAGTTATAGGGATAAACTGTAAGAATGAATGAGGGCATTAGTACTTAACAGCTAGAGGTGAAATTCCTAGATTTGTTAATGACTAACTACTGCGAAAGCATTTGCCTAATTCATTTTTGGTGATCAAGTACTAAAGAGTGGGGATCGAAGAGG	6.04022375550085e-05	7	0.927206851	FALSE
TACGGAGGGGGTTAGCGTTGTTCGGAATTACTGGGCGTAAAGCGTACGTAGGCGGATTAGTAAGTTAGAGGTGAAATCCCGGGGCTCAACCCCGGAACTGCCTTTAATACTGCTAGTCTTGAGTTCGAGAGAGGTGAGTGGAATTCCAAGTGTAGAGGTGAAATTCGTAGATATTTGGAGGAACACCAGTGGCGAAGGCGGCTCACTGGCTCGATACTGACGCTGAGGTACGAAAGTGTGGGGAGCAAACAGG	5.87847046393687e-05	7	0.927206851	FALSE
TACGGAGGGATCGAACGTTAATCGGAATTACTGGGCGTAAAGCGCGCGTAGGTGGTTTGTTAAGTGGGATGTGAAAGCCCCGGGCTTAACCTGGGAACTGCATTCCAAACTGACAAACTAGAGTACGATAGAGGGGGGTAGAATTCAGAGTGTAGCGGTGAAATGCGTAGATATTCTGAGGAATACCGGTGGCGAAGGCGGCCCCCTGGATTGATACTGACACTGAGGTGCGAAAGCGTGGGGAGCAAACAGG	5.60332630142987e-05	7	0.927206851	FALSE
CACGAACCGTGCGAACGTTATTCGGAATCACTGGGCTTAAAGGGTGCGTAGGCGGCTTTGCAAGTGGGATGTGAAATCCCTCAGCTCAACTGAGGAACTGCGTTCCAAACTGCAAAGCTAGAGGGAGACAGAGGTAAGCGGAACTGATGGTGGAGCGGTGAAATGCGTTGATATTATCAGGAACACCAGTGGCGAAGGCGGCTTACTGGGTCTCTTCTGACGCTGAGGCACGAAAGCTAGGGTAGCGAACGGG	5.46655656941797e-05	7	0.927206851	FALSE
TACGGAGGGTGCGAGCGTTAATCGGAATTACTGGGCGTAAAGCGCGCGTAGGTGGTTAATTAAGTCAGATGTGAAAGCCCAGGGCTTAACCTTGGAACTGCATTTGATACTGGTTAACTAGAGTTTTGTAGAGGGTGGTAGAATTTCAGGTGTAGCGGTGAAATGCGTAGAGATCTGAAGGAATACCAGTGGCGAAGGCGGCCACCTGGACAGAGACTGACACTGAGGCGCGAAGGCGTGGGGAGCAAACGGG	5.28625470791006e-05	7	0.927206851	FALSE
CACGTAGGGAGCGAGCGTTGTCCGGATTTATTGGGCGTAAAGAGCTCGTAGGCTGTTCAGTAAGTCAGGTGTGAAAACTCGAGGCTCAACCTCGAGACGCCACCTGAAACTGCTGTGACTAGAGTCCGGTAGGGGAGTGTGGAATTCCTGGTGTAGCGGTGAAATGCGCAGATATCAGGAGGAACACCAGCAGCGAAGGCGGCACTCTGGGCCGGTACTGACGCTCAGGAGCGAAAGCATGGGGAGCGAACAGG	5.10765569597233e-05	7	0.927206851	FALSE
TACGGAGGGGGTTAGCGTTGTTCGGAATTACTGGGCGTAAAGCGCGCGTAGGCGGACTATTAAGTCAGGGGTGAAATCCCGGGGCTCAACCCCGGAACTGCCCTTGATACTGGTAGTCTTGAGTTCGAGAGAGGTGAGTGGAATTCCGAGTGTAGAGGTGAAATTCGTAGATATTCGGAGGAACACCAGTGGCGAAGGCGGCTCACTGGCTCGATACTGACGCTGAGGTGCGAAAGTGTGGGGAGCAAACAGG	5.30524546468541e-05	7	0.927206851	FALSE
TACGGGGGATGCAAGCGTTATCCGGAATGATTGGGCGTAAAGCGTCTGTAGGTGGCTTCCCAAGTCAACTGTCAAAAATCAGGGCTTAACCTTGAGCCGGCAGTTGAAACTATGAAGCTTGAGTTAGGTAGGGGCAGAGGGAATTCCTAGTGTAGCGGTGAAATGCGTAGATATTAGGAAGAACACCGATCGCGAAAGCACTCTGCTGGGCCATAACTGACACTGAGAGACGAAAGCTAAGGGAGCAAATGGG	4.98299893179479e-05	7	0.927206851	FALSE
TACGGAGGGCGCAAGCGTTACTCGGAATCACTGGGCGTAAAGAGCGTGTAGGCGGGTTAATAAGTTTGAAGTGAAATCCTATAGCTCAACTATAGAACTGCTTTGAAAACTGTTAACCTAGAATATGGGAGAGGTAGATGGAATTTCTGGTGTAGGGGTAAAATCCGTAGAGATCAGAAGGAATACCGATTGCGAAGGCGATCTACTGGAACATTATTGACGCTGAGACGCGAAAGCGTGGGGAGCAAACAGG	4.81676109625868e-05	7	0.927206851	FALSE
TACGGAGGGTGCGAGCGTTAATCGGAATTACTGGGCGTAAAGCGCGCGTAGGCGGCTGAGTAAGTCAGATGTGAAAGCCCCGGGCTCAACCTGGGAATGGCATTTGAGACTGCTCGGCTAGAGTCTGTCAGAGGGTGGCGGAATTCCGGGTGTAGCGGTGAAATGCGTAGATATCCGGAGGAACATCGGTGGCGAAGGCGGCCACCTGGGGCAAGACTGACGCTGAGGGGCGAAAGCGTGGGGAGCGAACAGG	4.76357391841229e-05	7	0.927206851	FALSE
TACGGAGGGTGCAAGCGTTAATCGGAATTACTGGGCGTAAAGCGCGCGTAGGCGGTCTGTTAAGCTAGATGTGAAAGCCCAGGGCTCAACCTTGGAACTGCATCCAGAACTGGCAGACTAGAGTACAAGAGAGGTAAGTGGAATTTCCCGTGTAGCAGTGAAATGCGTAGATATGGGAAGGAACATCAGTGGCGAAGGCGACTTACTGGCTTGATACTGACGCTGAGGTGCGAAAGCGTGGGGAGCAAACGGG	4.57854799452448e-05	7	0.927206851	FALSE
TACGGGAGGGGCAAGCGTTATCCGAAATGACTGGGCGTAAAGAGTCCGTAGACAGTACTGTAAGTTATTTGTTAAATCCTAAAGCTCAACTTTAGAACAGCTTATAATACTACTTTACTTGAGTTTTGTTCAGAAGAGTAGAATTCCATATTTAGGGATAAGCCCCGTAGATATATGGAGGAACACCTGTAGCGAAGGCGACTCTTTGGTAAAAACTGACGTTGAGGGACGAAAGTGTAGGGAGCAAACAGG	4.78147979637597e-05	7	0.927206851	FALSE
TACGGAGGGTGCGAGCGTTAATCGGAATTACTGGGCGTAAAGCGTGCGTAGGCGGATAATTAAGCGAGATGTGAAATCCCGGGGCTTAACCTCGGCACTGCATTTCGAACTGGTTGTCTAGAGTCTTGTAGAGGGTGGTGGAATTTCCAGTGTAGCGGTGAAATGCGTAGAGATTGGAAGGAACATCAGTGGCGAAGGCGGCCACCTGGACAAGTACTGACGCTGAGGTACGAAAGCGTGGGGAGCGAACAGG	4.29704902908814e-05	7	0.927206851	FALSE
TACGGAGGGTGCAAGCGTTATCCGGAATCATTGGGTTTAAAGGGTCCGTAGGCGGGCTGATAAGTCAGAGGTGAAATCCCACAGCTCAACTGTGGAACTGCCTTTGATACTGTTAGTCTTGAGTTACTTGGAAGTAGATAGAATGTGTAGTGTAGCGGTGAAATGCATAGATATTACACAGAATACCGATTGCGAAGGCAGTCTACTACGAGTATACTGACGCTGATGGACGAAAGCGTGGGGAGCGAACAGG	4.45359514442699e-05	7	0.927206851	FALSE
TACGGAGGGTGCAAGCGTTGTTCGGAATCACTGGGCGTAAAGCGCGTGTAGGCGGTTTTTTAAGTCGGATGTGAAATCCCTCGGCTCAACCGAGGACGTGCATCCGATACTGGAGAACTAGAGTACCGGAGGGGATGGTGGAATTCCTGGTGTAGAGGTGAAATTCGTAGATATCAGGAGGAACATCAGTGGCGAAGGCGACCATCTGGAAGGTAACTGACGCTGAGACGCGAAAGCGTGGGGAGCAAACAGG	4.20322845800649e-05	7	0.927206851	FALSE
TACGGAGGGCGCAAGCGTTACTCGGAATCACTGGGCGTAAAGAGCGTGTAGGCGGGTTAATAAGTTTGAAGTGAAATCCTATGGCTCAACCATAGAACTGCTTTGAAAACTGTTAACCTAGAGTATGGGAGAGGTAGATGGAATTTCTGGTGTAGGGGTAAAATCCGTAGAGATCAGAAGGAATACCGATTGCGAAGGCGATCTACTGGAACATTACTGACGCTGAGACGCGAAAGCGTGGGGAGCAAACAGG	4.28786369207636e-05	7	0.927206851	FALSE
AACGGAAAGGGCAAGCGTTATTCGGATTTATTGGGCGTAAAGCATAAGTAGGTGGAAAATTAAGTTCTAACATAAAGTTTAAATTTTATTTTTAAGTATGAGATTAAACTAATTTTCTAGAGTTTAAAAGAAGATTATGGAATTTTAAGTGTAGCAGTAAAATGCTTTTATATTTAAAGGAACTTCAACAGCGTAAGCAATAATCTAATTTAAAACTGACACTGAGGTTATTAAAGTGTGGGTAGCAAAAGGG	3.8271353444785e-05	7	0.927206851	FALSE
TACGGAGGGTGCGAGCGTTAATCGGAATTACTGGGCGTAAAGCGCGCGTAGGCGGCCAAGTCAGTCAGATGTGAAAGCCCCGGGCTCAACCTGGGAACTGCACCTGATACTGCTTGGCTAGAGTACAGAAGAGGGTGGTGGAATTTCCTGTGTAGCGGTGAAATGCGTAGATATAGGAAGGAACATCAGTGGCGAAGGCGGCCACCTGGTCTGATACTGACGCTGAGGTGCGAAAGCGTGGGGAGCAAACAGG	3.59932493187247e-05	7	0.927206851	FALSE
TACGGAGGATCCAAGCGTTATCCGGATTTATTGGGTTTAAAGGGTGCGTAGGCGGTCTCTTAAGTCAGCGTTGAAAGTTTTCGGCTCAACCGGAAAATTGGCATTGAAACTGGGAGACTTGAGTGTAAATGAAGTTGGCGGAATTCGTTGTGTAGCGGTGAAATGCATAGATATAACGAAGAACTCCGATTGCGAAGGCAGCTGACTAACATACAACTGACGCTGAGGCACGAAAGCGTGGGGATCAAACAGG	3.80655710630168e-05	7	0.927206851	FALSE
TACGGAGGATCCAAGCGTTATCCGGAATCATTGGGTTTAAAGGGTCCGTAGGTGGATAATTAAGTCAGAGGTGAAATCCTGCAGCTCAACTGTAGAATTGCCTTTGATACTGGTTGTCTTGAGTTATTGTGAAGTGGTTAGAATATGTAGTGTAGCGGTGAAATGCATAGATATTACATAGAATACCAATTGCGAAGGCAGATCACTAACAATCGACTGACACTGATGGACGAAAGCGTGGGTAGCGAACGGG	3.63144883246024e-05	7	0.927206851	FALSE
TACGGAGGGTCCGAGCGTTAATCGGAATTACTGGGCGTAAAGCGTGCGCAGGCGGTTTGTTAAGTCAGATGTGAAAGCCCCGGGCTCAACCTGGGAACAGCATTTGAAACTGACAAACTAGAGTCTTGTAGAGGGGGGTAGAATTTCAGGTGTAGCGGTGAAATGCGTAGAGATCTGAAGGAATACCGGTGGCGAAGGCGGCCCCCTGGACAAAGACTGACGCTCAGGCACGAAAGCGTGGGGAGCAAACAGG	3.47204498096354e-05	7	0.927206851	FALSE
TACAGAGGGTGCGAGCGTTAATCGGAATTACTGGGCGTAAAGAGCGCGTAGGTGGTCTACTAAGTCATGTGTGAAAGCCCTGAGCTTAACTTAGGAATTGCATGTGATACTGGTAGTCTAGAGTATGGTAGAGGGAAGTGGAATTTCCGGTGTAGCGGTGAAATGCATAGATATCGGAAGGAACACCAGTGGCGAAGGCGACTTCCTGGGCCAATACTGACACTGAGGCGCGAAAGCGTGGGTAGCAAACAGG	3.521795061247e-05	7	0.927206851	FALSE
TACGGAGGGTGCGAGCGTTAATCGGAATTACTGGGCGTAAAGCGCGCGTAGGCGGTCTGGTCAGTCGGATGTGAAAGCCCCGGGCTTAACCTGGGAACTGCATTCGATACTGCCAAACTAGAATGTTGGAGAGGGAAGTGGAATTTCCGGTGTAGCGGTGAAATGCGTAGAGATCGGAAGGAACACCAGTGGCGAAGGCGGCTTCCTGGCCAAACATTGACGCTGAGGTGCGAAAGCGTGGGTAGCGAACAGG	3.5338610229554e-05	7	0.927206851	FALSE
TACGGAGGGTGCAAGCGTTGTTCGGATTTATTGGGCGTAAAGCGCGCGCAGGCGGATCGGAAAGTCAGATGTGAAATCTCGGGGCTCAACCCCGAAACTGCGTCTGAAACTATCGATCTAGAATCTTGGAGAGGGAAGGGGAATTTCACGTGTAGGGGTAAAATCCGTAGAGATGTGAAGGAACACCAGAGGCGAAGGCGCCTTCCTGGACAAGTATTGACGCTGAGGCGCGAAAGCGTGGGTAGCAAACAGG	3.69151391984998e-05	7	0.927206851	FALSE
TACGGAGGGTGCAAGCGTTAATCGGAATTACTGGGCGTAAAGCGCACGCAGGCGGTCTGTCAAGTCGGATGTGAAATCCCCGGGCTCAACCTGGGAACTGCATTCGAAACTGGCAGGCTAGAGTCTTGTAGAGGGGGGTAGAATTCCAGGTGTAGCGGTGAAATGCGTAGAGATCTGGAGGAATACCGGTGGCGAAGGCGGCCCCCTGGACAAAGACTGACGCTCAGGTGCGAAAGCGTGGGGAGCAAACAGG	2.96819130842924e-05	7	0.927206851	FALSE
TACGGAGGATGCGAGCGTTATCCGGATTTATTGGGTTTAAAGGGTGCGCAGGCTGTTTGTTAAGTCAGAGGTGAAATCCCATCGCTCAACGATGGAACTGCCTTTGATACTGGCAAACTTGAGTGTAAATGAAGTGGGCGGAATATGTCATGTAGCGGTGAAATGCATAGATATGACATAGAACACCGATAGCGAAGGCAGCTCACTAAATTACTACTGACGCTCATGCACGAAAGCGTGGGGAGCGAACAGG	2.88803058025457e-05	7	0.927206851	FALSE
GACGGAGGATGCAAGTGTTATCCGGAATCACTGGGCGTAAAGCGTCTGTAGGTGGTTTAATAAGTCGGGTGTTAAATCTTGAAGCTTAACTTCAAAACCGCATTCGAAACTGTCAAACTTGAGTATGGTAGGGGTAAAGGGAATTTCCAGTGGAGCGGTGAAATGCGTAGATATTGGAAAGAACACCGATGGCTAAGGCACTTTACTGGGCTATTACTGACACTCAGAGACGAAAGCTAGGGTAGCAAATGGG	2.98778663697188e-05	7	0.927206851	FALSE
TACGGAGGGTGCAAGCGTTGCTCGGAATTACTGGGCGTAAAGGGTGCGCAGGCGGTCCTTTAAGTCAGATGTGAAAGCCCAGGGCTCAACCCTGGAACTGCATCTGAAACTGGAGGACTTGAGTGTGAGAGAGGAAAGCAGAATTCCTGGTGTAGAGGTGAAATTCGTTGATATCAGGAGGAATACCGGCGGCGAAGGCGGCTTTCTGGCTCACAACTGACGCTCATGCACGAAAGTGTGGGTAGCAAACAGG	2.80342432017046e-05	7	0.927206851	FALSE
TACGGGGGATGCAAGCGTTATCCGGAATCATTGGGCGTAAAGCGTCTGTAGGTTGCTTAATAAGTCTGTTGTTAAAGGTTAGGGCTCAACCCTAAAAAAGCAATGGAAACTGTTAAGCTTGAGTATGGCAGGGGTAGAGGGAATTTCTAGTGTAGCGGTGAAATGCGTAGATATTAGAAAGAACACCGGTGGCGAAAGCGCTCTACTGGACCATTACTGACACTCAGAGACGAAAGCTAGGGGAGCAAAAGGG	2.84965903865579e-05	7	0.927206851	FALSE
GACGGAGGGGGCTAGCGTTGTTCGGAATTACTGGGCGTAAAGGGCGCGTAGGCGGCCAAGTGTGTCAGGGGTGAAATCCCAGGGCTCAACCCTGGAACTGCTCTTGAAACTGCTTGGCTAGAGTGAGTGAGAGGCGGACGGAATTCCGAGTGTAGCAGTGAAATGCGTAGATATTCGGAGGAACATCGGTGGCGAAGGCGGTTCGCTGGTGCTCAACTGACGCTGAGGCGCGAAAGCGTGGGGAGCAAACAGG	2.65379946083818e-05	7	0.927206851	FALSE
TACGGAGGGGGTTAGCGTTGTTCGGAATTACTGGGCGTAAAGCGCGCGTAGGCGGACTGGAAAGTTGGGGGTGAAATCCCAGGGCTCAACCCTGGAACTGCCTCCAAAACTATCAGTCTAGAGTTCGAGAGAGGTGAGTGGAATTCCGAGTGTAGAGGTGAAATTCGTAGATATTCGGAGGAACACCAGTGGCGAAGGCGGCTCACTGGCTCGATACTGACGCTGAGGTGCGAAAGTGTGGGGAGCAAACAGG	2.64914755343941e-05	7	0.927206851	FALSE
TACGGAGGATCCGAGCGTTATCCGGATTTATTGGGTTTAAAGGGTGCGTAGGCGGTCTCTTAAGTCAGCGTTGAAAGTTTTCGGCTCAACCGGAAAATTGGCATTGAAACTGGGAGACTTGAGTGTAAATGAAGTTGGCGGAATTCGTTGTGTAGCGGTGAAATGCATAGATATAACGAAGAACTCCGATTGCGAAGGCAGCTGACTAACATACAACTGACGCTGAGGCACGAAAGCGTGGGGATCAAACAGG	2.57273771916299e-05	7	0.927206851	FALSE
TACGGGGGGGACAAGTGTTACTCCTAATGACTGGGCGTAAAGCGTGCGTAGGCGGTTTTCGTTAAGGTTTTTATGCGAAAGACTAGGGCACAACCCTAGGGTGACGTTTTTACACAGGAAACTTGAGTTTAGTAGGGGTTAGTGGAATTCTCAGAGGAGGGGTCAAATCCTGGCACACTGAGACGAACACCAGGTGGCGAAGGCGACTGACTGGACTAAACTGACGCTAAAGCACGGAAGCGTAGGTAGCGAATAGG	2.35247112115993e-05	7	0.927206851	FALSE
TACGTAAGTTGCAAGCGTTATCCGGATTTATTGGGCATAAAGAGTGCGTAGGCGGTATATTAAGTCAGATGTTAAATTCCACAGCTCAACTGTGGCTTGCATTTGAAACTGATTTACTAGAGATTAGGAGAGGAAAGTGGAACTCACAGTGTAGCGGTGAAATGCGTAGATATTGTGAGGAACACCAGTGGCGAAGGCGGCTTTCTGGACTAAATCTGACGCTGAGGTACGAAAGCATGGGGAGCGAACGGG	2.61977201714571e-05	7	0.927206851	FALSE
GACAGGAGGAGCAAGTGTTATTCAGAATTATTGGGCGTAAAGGGCATGTAGGTGGATGTTTGGAGTTGATTGTGCCATTCCAATTGTTAACATTGGGTTTGCAATCAATACTCTTCATCTTGAGGTCAATAGAGGAAAATAGAATTTCTAGTGGAGAGGTTAAATTCTTAGAGATTAGAAGGAATATCGAAAGCGAAGGCAATTTTCTGGGTTGAACCTGACACTGAGGTGCGAAAGCGTGGGGAGCAAACAGG	2.36536869888831e-05	7	0.927206851	FALSE
TACGGAGGGTGCAAGCGTTGTTCGGAATGACTGGGCGTAAAGAGCACGTAGGCGGGTTTGTAAGTTGGGTGTGAAAGCCCCGGGCTTAACCTGGGAACTGCATTCAAAACTGCAAATCTTGAATACCTGAGAGGTTGGTAGAATTCCGGGTGTAGGAGTGAAATCCGTAGATATCCGGAGGAACATCGGCGGCGAAGGCGGCCAACTGGCAGTGTATTGACGCTGAGGTGCGAAAGCATGGGGAGCAAACAGG	2.17935305913153e-05	7	0.927206851	FALSE
TACGGGAGGGGCTAGCGTTATTCGGAATTATTGGGCGTAAAGAGTTCGTAGACTGTATTGCAAGTTAATTGTTAAAGTTTAGAGTCTAATTTTAAATGTGCAATTAATACTGCTTTACTTGAGTTTTAATTAGAAAAATAGAATTCCATGTGGAGAAGTAATATTTGTAGATACATGGAGGAATACCTGTAGTGAAGACGATTTTTTATTAAAAACTGACGTTGAGGAACGAAAGTATAGGTAGCAAACAGG	2.27313656500899e-05	7	0.927206851	FALSE
TACGGAGGATCCGAGCGTTATCCGGATTTATTGGGTTTAAAGGGTGCGTAGGCGGTCTTTTAAGTCAGCGTTGAAAGTTTTCGGCTCAACCGGAAAATTGGCATTGAAACTGGAGGACTTGAGTGTAAATGAAGTGGGCGGAATTCGTCGTGTAGCGGTGAAATGCATAGATATGACGAAGAACTCCGATTGCGAAGGCAGCTCACTAACATACAACTGACGCTGATGCACGAAAGCGTGGGGATCAAACAGG	2.28860238650145e-05	7	0.927206851	FALSE
TACGGAGACTGCAAGCGTTACTCGGATTCACTGGGCGTAAAGGGTGCGCAGGCGGCCTGGTATGTCAGATGTGAAAGCCCATGGCTCAACCATGGAACTGCATTTGAAACTACCAGGCTAGAGTATTGGAGAGGTAAGCGGAATTCCTAGTGTAGCGGTGAAATGCGTAGATATTAGGAGGAACACCAAAGGCGAAGGCAGCTTACTGGACAATTACTGACGCTCAGGCACGAAAGCATGGGGAGCGAAAGGG	2.26260736704647e-05	7	0.927206851	FALSE
TACGTAGGTGGCGAGCGTTATTCGGATTTACTGGGCGTAAAGGGTCCGTAGGGGGATGCTTAAGTCTGATGTGAAATTTCAAGGCTCAACCTTGAACCTGCATTGGAAACTGAGTGTCTAGAATTCGGTAGAGGTAAGTGGAATTTGTGGTGTAGCGGTGGAATGCGTAGATATCACAAGGAACACCAAAGGCGAAAGCAGCTTACTGGGCCGATATTGACCCTGAGGGACGAAAGCTAAGGTAGCGAAAAGG	2.22932289400201e-05	7	0.927206851	FALSE
TACGGAGGGTGCAAGCGTTAATCGGAATTACTGGGCGTAAAGCGCGCGTAGGTGGTTGTATAAGCTAGATGTGAAAGCCCAGGGCTTAACCTTGGAACTGCATTTAGAACTGTATGACTAGAGTACAGCAGAGGATAGTGGAATTTCAGGTGTAGCGGTGAAATGCGTAGATATCTGAAGGAACATCAGTGGCGAAGGCGACTGTCTGGGCTGATACTGACGCTGAGGTGCGAAAGCGTGGGGAGCAAACAGG	2.20021566364478e-05	7	0.927206851	FALSE
TACGGGGGGGACAAGTGTTATTCGAAATGACTGGGCGTAAAGGGTCCGTAGGTTGTTGATTAAGCTGAAAGGTACAAACTAGGGCTCAACCTTAGGAAACTTTTCAGAACTGATCAACTTGAGTTTGGGAGAGGATAGTAGAATTTTCAGAGTAGGGCTAAAATCCAAAGATACTGAAAGGAATACCAGGAGCGAAGGCGACTATCTGGAACAATACTGACACTGAGGGACGAAAGCATGGGTAGCAAACAGG	1.84774436837705e-05	7	0.927206851	FALSE
TACGGAGGATCCAAGCGTTATCCGGAATCATTGGGTTTAAAGGGTCCGTAGGTGGATTAATAAGTCAGAGGTGAAATCCTGCAGCTCAACTGTAGAACTGCCTTTGATACTGTTAATCTTGAGTCATTATGAAGTAGTTAGAATGAGTAGTGTAGCGGTGAAATGCATAGATATTACTCAGAATACCGATTGCGAAGGCAGATTACTAATAATGTACTGACACTGAGGGACGAAAGCGTGGGGAGCGAACAGG	2.33861551242268e-05	7	0.927206851	FALSE
TACAGAGGGTGCTAGCGTTATTCGGAATTACTGGGCGTAAAGAGCATGTAGGCGGTTTATTAAGTTAGGTGTGAAAGCCCTGGGCTCAACCCAGGAACTGCGCCTAATACTGGTAAACTAGAGTATTGGAGAGGTAAGTGGAATTTCTAGTGTAGAGGTGGAATTCGTAGATACTAGAAGGAACACCGAAAGCGAAGGCAGCTTACTGGCCAATTACTGACGCTGAGATGCGAAAGCGTGGGGAGCAAACAGG	1.90203546617252e-05	7	0.927206851	FALSE
TACGGGGGGGGCAAGCGTTACTCGGAATGATTAGGCGTAAAGGGTCCTTAGGCTGTCTAAAAAGTCAAATATTTTAAAACTAGAGCTCAACTCTTTGACAATTTTGATACTTTTAGACTTGAGTTTATTCGGGGGTAATAGAATTCATAGAGGAGGGATAAAATCCGTTGATACTATGAGGAAAACCAATGGCGAAGGCAATTACTCAGGATATAACTGACGCTGTAAGACGAAAGCATGGGTAGCAAATGGG	1.87522641866214e-05	7	0.927206851	FALSE
GACGGAGGGGGCTAGCGTTATTCGGAATTACTGGGCGTAAAGGGTGCGTAGGCGGTTCTTTAAGCAAGGTGTGAAAGCCCCGGGCTCAACCCGGGAACTGCGCTTTGAACTGAAGGGCTAGAGTGCGAAAGAGGAAAGAGGAATTCCTAGTGTAGGGGTGAAATCCATAGATATTAGGAAGAACACCAAAGGCGAAGGCGACTTTCTGGTTCGTAACTGACGCTGAGGCACGAAAGCGTGGGGAGCAAATAGG	1.82763091445065e-05	7	0.927206851	FALSE
TACGGGAGGGGCAAGCGTTACTCAGATAACTGGGCGTAAAGGGTTCGTAGGCTGTAAAGTAAGTTAAAATACTAAAAACTAAGCTAATCTTAGTCATGGTTTTAATACTGCTTTACTTGAGTTTTATACAGAAAAGTAGAATTTCATATCGAGAAGTAACTTTCGTAGACATATGAAGGAATACCTTTTAGCGAAGGCGACTTTTTAGTAAAAACTGACGCTGAGGGACGAAAGTATGGGGAGCGAACAGG	1.82296075932744e-05	7	0.927206851	FALSE
TACGGAAGGTGCAAGCGTTGTTCGGATTGACTGGGCGTAAAGAGCACGTAGGCGGATTTATAAGTCGAATGTGAAAGCCCAGGGCTTAACCCTGGAACTGCATTCGAAACTGTAGATCTTGAATGTTTGAGAGGTTGGCGGAATTCCAGGTGTAGGAGTGAAATCCGTAGATATCTGGAGGAACACCAGAGGCGAAGGCGGCTAACTGGCAAAACATTGACGCTGAGGTGCGAAAGCGTGGGTAGCAAACAGG	1.86615150811774e-05	7	0.927206851	FALSE
TACGGAATCCACGAGCATTATTCGATATTAATTGGCGTAAAGGGTCCGTAGGCCGTCAATAAAGCTAAATGTGAAATGCCAGAGCTTAACTCTGGAACGTCGTTTAGAACTAATTGACTTGAGAGATAAAGAGGATAATGGAATTTTTAATGGAGAGATAAAATGCTAAGATATTAAAAGGAACATCAAAGGCGAAAGCAATTATCTGGTTATTTTCTGACGCTGAGGGACGAAAGCGTAGGTAGCGAATAGG	1.6740200444898e-05	7	0.927206851	FALSE
TACGAAGGGTGCAAGCGTTAATCGGAATTACTGGGCGTAAAGCGCGCGTAGGCGGTTAAATAAGATGGATGTGAAATACCTGGGCTCAACCTGGGAACTGCATTCATAACTGTTTAACTAGAGTACAGTAGAGGGTGGTGGAATTTCCTGTGTAGCGGTGAAATGCGTAGATATAGGAAGGAACACCAGTGGCGAAGGCGACCACCTGGACTGATACTGACGCTGAGGTGCGAAAGCGTGGGGAGCAAACAGG	1.78864982635073e-05	7	0.927206851	FALSE
TACGGAGGGTGCGAGCGTTAATCGGAATTACTGGGCGTAAAGCGCACGTAGGCGGATATTTAAGTTGAATGTGAAAGCCCTGGGCTTAACCTAGGAACTGCATTCGATACTGAATATCTTGAGTATGGTAGAGGGAAGTGGAATTTCCGGTGTAGCGGTGAAATGCGTAGATATCGGAAGGAACACCAGTGGCGAAGGCGACTTCCTGGACCAATACTGACGCTGAGGTGCGAAAGCGTGGGGAGCAAACAGG	1.65344398170172e-05	7	0.927206851	FALSE
TACGGAGGGTCCAAGCGTTATCCGGAATCATTGGGTTTAAAGGGTTCGCAGGCGGTGATTTAAGTCAGTGGTGAAATCCCATAGCTCAACTATGGAACTGCCATTGATACTGAATCACTTGAATATAGTTGGAGTAGGCGGAATGTGTAGTGTAGCGGTGAAATGCTTAGATATTACACAGAACACCGATAGCGAAGGCAGCTTACTAAACTATTATTGACGCTCATGAACGAAAGCGTGGGGAGCGAACAGG	1.73573828038644e-05	7	0.927206851	FALSE
AACCAGCACCTCAAGTGGTCAGGATGATTATTGGGCCTAAAGCATCCGTAGCCTGTTCTGTAAGTTTTCGGTTAAATCTATGCGCTCAACGTATAGGCTGCCGAAAATACTGCAGAACTAGGGAGTGGGAGAGGTAGACGGTACTCGGTAGGAAGGGGTAAAATCCTTTGATCTATTGATGACCACCTGTGGCGAAGGCGGTCTACCAGAACACGTTCGACGGTGAGGGATGAAAGCTGGGGGAGCAAACCGG	1.47972316661245e-05	7	0.927206851	FALSE
TACGGGAGGGGCAAGCGTTATCCGAAATGACTGGGCGTAAAGAGTCCGTAGACTGTACTGTAAGTTATTTGTTAAATCCTAAAGCTTAACTTTAGAATAGCCTATAATACTACTTTACTCGAGTTTTATTCAGAAGAGTAGAATTCCATGTTTAGGGATAAGCCCCGTAGATATATGGAGGAACACCTGTGGCGAAGGCGACTCTTTAGTAAAAACTGACGTTGAGGGACGAAAGTGTAGGGAGCAAACAGG	1.53691741448683e-05	7	0.927206851	FALSE
TACGAAGGGGGCGAGCGTTATCCGGAATGATTGGGCGTAAAGGGTTCGTAGGCGGTATTTGTTGTTATATGTAAAATTCTAGATTTATTATTTAGGTATGCGTATAATACTCTTTTACTTGAGTATAGCAGAGGATAACAGAATTTCACATATAGGGGTAAAATCCAATCATTTGTGAAGGAATGCCAGCGGCGAAAGCGGTTATCTGGGCTATTTACTGACGCTGAGGAACGAAAGCATAGGGAGCAAACAGG	1.42177957996324e-05	7	0.927206851	FALSE
TACGGAGGGTGCAAGCGTTGTTCGGAATTACTGGGCGTAAAGCGCGTGTAGGCGGCGACGTAAGTCGGATGTGAAATCCCTCGGCTCAACCGAGGACGTGCATCCGATACTGCGTTGCTTGAGTGTTGGAGGGGGTGGCGGAATTCCCGGTGTAGAGGTGAAATTCGTAGATATCGGGAGGAACACCTGTGGCGAAGGCGGCCACCTGGACAACAACTGACGCTGAGACGCGAAAGCGTGGGTAGCAAACAGG	1.36629283872749e-05	7	0.927206851	FALSE
TACGGAGGGTGCAAGCGTTATCCGGAATTATTGGGTTTAAAGGGTGTGTAGGCGGGCAATTAAGTCAGAGGTGAAATATCATAGCTTAACTATGGTGCTGCCTTTGATACTGGTTGTCTTGAGTTCTGTAGAGGTAGGCGGAATTTATAATGTAGCGGTGAAATGCATAGATATTATAAAGAACTCCGATTGCGAAGGCAGCTTACTGGACAGAAACTGACGCTGATGCACGAAAGTGTGGGTAGCGAACAGG	1.39460160822384e-05	7	0.927206851	FALSE
TACGAAGGGGGCTAGCGTTACTCGGAATTATTGGGCGTAAAGCGTGCGTAGGCGGTAAAATAAGTTGGAAGTGAAAGCCTTTGGCTCAACCAAAGAATTGCTTTCAAAACTGTTTTACTAGAGTATCAAAGGGGATAGAGGAATTCCTAGTGTAGAGGTGAAATTCGTAGATATTAGGAGGAATACCGGAGGCGAAAGCGTCTATCTGGTTGATAACTGACGCTGTTGCACGAAAGCGTGGGGAGCAAACAGG	1.32139898589448e-05	7	0.927206851	FALSE
TACAGAGGGTGCAAACGTTGCTCGGATTTACTGGGCGTAAAGCGCGTGTAGGCGGATACGCAAGTCGGTTGTGAAATCCCTGGGCTCAACCTAGGAACTGCATCCGAAACTGTGTGTCTTGAGTAATGGAGAGGGTGGCGGAATTCCCGGTGTAGAGGTGAAATTCGTAGATATCGGGAGGAACATCTGTGGCGAAGGCGGCCACCTGGACATTTACTGACGCTGAGACGCGAAAGCGTGGGGAGCAAACAGG	1.52019714347214e-05	7	0.927206851	FALSE
TACGAAGGGTGCTAGCATTGTTCGGAATCATTGGGCGTAAAGCGTATGTAGGCGGCTTGGCAAGTTGGTTGTGAAATCCCAGGGCTCAACCCTGGAATTGCAATCAAAACTGCTTTGCTAGAGTATAGTAGGGGATAGTGGAATTCCTAGTGTAGGGGTGAAATCCGTAGATATTAGGAGGAACATCGGCGGCGAAAGCGGCTATCTAGACTATTACTGACGCTGAGATACGAAAGCGTGGGGAGCAAACAGG	1.46438204385444e-05	7	0.927206851	FALSE
TACGGGAGGGGCAAGCGTTATCCGGACTAACTGGGCGTAAAGGGTCCGTAGACTGTACTGTAAGTTATTTGTTAAAACTTAAAGCTCAACTTTAAAAAAGCATTTAATACTACTGTACTTGAGTTTTATGCAGAAGAGTAGAATTTTATATTGAGGAGTAATTCCCGTAGATATATGAAGGAATACCGTTAGCGAAGGCGACTCTTTAGTAAAAACTGACGTTGAGGGACGAAAGTATAGGTAGCAAACAGG	1.32079549690198e-05	7	0.927206851	FALSE
TACGGAGGGTGCAAGCGTTATCCGGATTTATTGGGTTTAAAGGGTGCGCAGGCGGCCTATTAAGTCAGTGGTGAAATCTTACAGCTTAACTGTGAAAGTGCCATTGATACTGGTAGGCTTGAGTGCGGTGAAGGTAGGCGGAATTCCTCATGTAGCGGTGAAATGCATAGATATGAGGAAGAACACCGATAGCGAAGGCAGCTTACTGTACCGTTACTGACGCTCATGCACGAAAGCGTGGGGAGCGAACAGG	1.34730695354575e-05	7	0.927206851	FALSE
TACGGAGGGTGCAAGCGTTAATCGGAATTACTGGGCGTAAAGCGAGCGTAGGCGGTTTGTTAAGTTGGCTGTGAAAGCCCCGGGCTTAACCTGGGATGGTCAGTCAAAACTAGCAGACTAGAATACAGTAGAGGGGTGTGGAATTTCCGGTGTAGCGGTGAAATGCGTAGAGATCGGAAGGAACACCAGTGGCGAAGGCGGCACCCTGGACTGATATTGACGCTGAGGTTCGAAAGCGTGGGGAGCAAACAGG	1.30407946064294e-05	7	0.927206851	FALSE
TACGGAGGGTGCGAGCGTTAATCGGAATTACTGGGCGTAAAGCGCGCGTAGGCGGTCTGTTAAGCTGGATGTGAAAGCCCAGGGCTCAACCTTGGAACTGCATTCAGAACTGGCAGACTAGAGTACGAGAGAGGTAAGTGGAATTTCCCGTGTAGCAGTGAAATGCGTAGATATGGGAAGGAACATCAGTGGCGAAGGCGACTTACTGGCTTGATACTGACGCTGAGGTGCGAAAGCGTGGGGAGCAAACGGG	1.22584768119014e-05	7	0.927206851	FALSE
GACGGAGGATGCAAGTGTTATCCGGAATCACTGGGCGTAAAGCGTCTGTAGGTGGTTTATTAAGTCTATTGTTAAATCTTGAGGCTTAACCTCAAATCAGCGATGGATACTGATAGACTAGAGTGTGATAGAGGTAAGAGGAATTTCCAGTGGAGCGGTGAAATGCGTAGAGATTGGAAAGAACACCGATGGCGAAAGCATCTTACTGGGTCAAAACTGACACTGAGAGACGAAAGCTAGGGTAGCAAATGGG	1.22513612973839e-05	7	0.927206851	FALSE
TACGGAGGATGCAAGCGTTATCCGGAATCATTGGGCGTAAAGCGTCTGTAGGTGGCTTGGTAAGTCTGCTGTTAAAGAGTACAGCTTAACTGTATAAAGGCAGTGGAAACTACTAGGCTTGAGTGTGGTAGGGGCAGAGGGAATTCCCGGTGTAGCGGTGAAATGCGTAGATATCGGGAAGAACACCAACGGCGAAAGCACTCTGCTGGGCCAACACTGACACTCAGAGACGAAAGCTAGGGTAGCCAATGGG	1.14450217657612e-05	7	0.927206851	FALSE
TACGGAGGGTGCAAGCGTTGTTCGGAATTACTGGGCGTAAAGCGTACGTAGGCGGTCGATCAGGTCCGATGTGAAATCCCAGGGCTCAACCCTGGACGTGCATTGGAAACCGATCGACTTGAGTACTGGAGAGGATGGTGGAATTCCCGGTGTAGAGGTGAAATTCGTAGATATCGGGAGGAAGATCAGAGGCGAAGGCGGCCATCTGGACAGATACTGACGCTGAGGTACGAAAGCGTGGGGAGCGAACAGG	1.29603437775669e-05	7	0.927206851	FALSE
TACAGGGGGGACGAGTGTTATTCGGAGTGATTAGGCGTAAAGGGTCCTTTAAGCGGATTGATCAGTTGGAGCAAGAAAGGAAAGAGCTCAACTCTTTTAATTCTCCAATACTGTCAATCTTGAGTTTATCAGAGTTTAGTAGAACTTACGGAGTAGGGATAAAATCCGTTAATATCGTAGGGAACACCAGTGGCGAAGGCGACTATTCATGATAAAACTGACGCTGTAAGACGAAGGCGTAGGTAGCGAATGGG	1.08644529483732e-05	7	0.927206851	FALSE
TACGGGAGGAGCGAGGGTTCTGGATGATGATTGGGTGTAAAGCAGGATAAGGTGGTAAGTACAAGTTTGACGTCGACTGACCGAAAGGAAAGGAGGATTTCAAAAACTAACTTACTTGAGGGATTTCAGAGTTGAAAGCGGAACTCTATGGGGAGCGGTGTAATGCATTTCATCTATAGGGGAACACCAAAAGCGATAAGCAGCCAACTAAAGATACCCTGCCACTAGACCTGAAACCTAGGGTAGCAAAACGG	1.08712182862844e-05	7	0.927206851	FALSE
TACGGAGGGTGCAAGCGTTAATCGGACTTACTGGGCGTAAAGGGTTCGTAGGCGGTTATATAAGTCAGATGTGAAAGGCCTGGGCTTAACCTAGGAATTGCATTTGAAACTGTGTAACTAGAGTTTAGTAGAGGAGTGAGGAATTTCCGGTGTAGCGGTGAAATGCGTAGAGATCGGAAGGAACACCAGTGGCGAAGGCGACACTCTGGGCTTAAACTGACGCTGAGGGACGAAAGCGTGGGTAGCAAACAGG	1.08239980997867e-05	7	0.927206851	FALSE
TACAGGGGGGACGAGTGTTATTCGGAGTGATTAGGCGTAAAGGGTCCTTTAAGCGGAATGATCAGTTGGACCAGCTAAGGAAAGAGCTCAACTCTTTTTGTTATCCAATACTGTCATTCTTGAGTTTATCAGAGTTTAGTAGAACTTACGGAGTAGGGATAAAATCCGTTAATATCGTAGGGAACACCAGTGGCGAAGGCGACTATTCATGATAAGACTGACGCTGTAAGACGAAGGCGTGGGTAGCGAATGGG	1.07055702389575e-05	7	0.927206851	FALSE
GACGGAGGATGCGAGTGTTATCCGGAATTATTGGGCGTAAAGAGTCTGTAGGTTGTTAGTCAAGTCTTTTGTTAAATCTTAAAGCTCAACTTTAAATAGGCAATCGAAACTAGCTAACTAGAGTATAGTAGAGGTAAAGGGAATTTCTAGTGTAGCGGTGAAATGCGTAGATATTAGAAAGAACATCAGTTGCGAAGGCGCTTTACTGGGCTATTACTGACACTAAGAGACGAAAGCTAGGGGAGCGAAAGGG	1.09502320650761e-05	7	0.927206851	FALSE
GACAGGGGGGGCAGGTGTTACTCTTCGTGAATAGGCGTAAAGGGCTAGTAGGTTTTTTAATAAGTTAAAATTAAAATCTTGCGGTTCAACCGTAAAAATAATTTTAATACTATTAAAATTGAGTTTAATAGGGGGTGGTAGAATTTCTAAAGTAGAGATAAAATTTTATGAGATTAGAAAGAATTTCAATTGGCGAAGGCGACCACCTGGATTAATACTGACACTCAGTAGCGAAAGTATAGGTAGCAAATGGG	1.06705882314978e-05	7	0.927206851	FALSE
TACAGGGGGGACGAGTGTTATTCGGAGTGATTAGGCGTAAAGGGTCCTTTAAGCGGATTGATAAGTTGGAGTAAGAAATGAAAGAGCTCAACTCTTTTAATTCTCCAATACTGTCATTCTTGAGTTTATCAGGGTTTAGTAGAACTTACGGAGTAGGGATAAAATCCATTAATATCGTAGGGAACACCAGTGGCGAAGGCGACTATTCATGATAATACTGACGCTGTAAGACGAAGGCGTGGGTAGCGAATGGG	9.33577554134103e-06	7	0.927206851	FALSE
TACGAGGGGTGCAAGCGTTGTTCGGAATCACTGGGCGTAAAGGGTCCGTAGGCGGATATACAAGTCAGATGTTTAATTTCGAGGCCTAACTTCGAGTTTGCATTTGAAACTGTATGTCTTGAATAGATCAGAGGTTGATGGAATACCTGGTGTAGCGGTGGAATGCGTAGATATCAGGTAGAACACCAATGGCGAAGGCAGTCAACTGGGATCATATTGACGCTGAGGGACGAAAGCGTGGGTAGCAAACAGG	9.08179412280237e-06	7	0.927206851	FALSE
TACGGAGGGTGCAAGCGTTATCCGGAATCACTGGGTTTAAAGGGAGCGTAGGCGGCATAATAAGTCAGAGGTGAAAGGCTGTAGCTCAACTATGGAACTGCCTTTGATACTGTTATGCTTGAATCAAGTTGAGGTTAGCAGAATGTGACATGTAGCGGTGAAATGCATAGATATGTCATAGAATACCAATTGCGAAGGCAGCTGGCTGGACTTGTATTGACGCTGAGGCTCGAAAGCGTGGGGAGCAAACAGG	7.55033874136275e-06	7	0.927206851	FALSE
TACAGAAGGAGCAAGTGTTATTCGGAATAATTGGGCGTAAAGGGCGTGTAGGCTGTTGTTTGCTGTTGTTTGTGAAAATCCAAAGCCCACCTTTGGCTGTGCATTCAAAACGAAGCAACTTGAGTATAAGAGGGGAAAATAGAATTTCTAGTGGAGAGGTTAAATTCTTAGAGATTAGAAGGAATACCAAAAGCGAAGGCAATTTTCTGGCTTATTACTGACGCTGAGGCGCGAAAGCGCGGGGAGCAAACGGG	7.41541080093237e-06	7	0.927206851	FALSE
TACAGGGGGTGCGAGCGTTATTCGGATTTATTGGGCGTAAAGAGCGTGTAGGTTGTTTATTAAGTCATTTATGAAATCTCTTAGCTCAACTAAGAAAGTATAAATGATACTGGTAGACTTGAGTATCGAAGAGGATAGTGGAATTTCCGGTGTAGAGGTGAAATTCGTAGATATCGGAAGGAACACCTGAGGCGAAGGCGACTATCTGGTAGATTACTGACGCTGAGACGCGAAAGCATGGGGAGCAAACAGG	7.76701280761804e-06	7	0.927206851	FALSE
TACGAAGGTGGCGAGCGTTGTTCGGATTTACTGGGCGTAAAGGGTGCGTAGGTGGTTTGGTATGTCGGATGTGAAAGCCCACGGCTCACCCGTGGAATTGCATTCGAAACTGCCAGACTAGAGTATCGGAGAGGTAAGTGGAATTCTTGGTGTAGCGGTGAAATGCGTAGATATCAAGAGGAACACCGGTGGCGAAGGCGACTTACTGGACGAATACTGACACTGAGGCACGAAAGCTGGGGTAGCGAAGAGG	7.41942062630106e-06	7	0.927206851	FALSE
GACGGAGGGGGCTAGCGTTATTCGGAATTACTGGGCGTAAAGGGTGCGTAGGCGGCTCCTTAAGCAAAGTGTGAAAGCCCCAGGCTCAACCTGGGAACTGCGCTTTGAACTGAGGGGCTAGAGTGCGAAAGAGGAAAGAGGAATTCCTAGTGTAGGGGTGAAATCCATAGATATTAGGAAGAACACCAAAGGCGAAGGCGACTTTCTGGTTCGTAACTGACGCTGAGGCACGAAAGCGTGGGGAGCAAATAGG	6.75950846797398e-06	7	0.927206851	FALSE
TACGTAGGGTGCAAGCATTAATCGGATTTACTGGGCGTAAAGAGCGCGTAGGCGGTCTAATCAGTCAGTTGTTAAAGCCTAGGGCTCACCCCTAGGATGCAACTGAAACAGTTAGACTTGAGGGTATACGGGGAAAACGGAATTCCATGAGTAGCGGTGAAATGCGTAGATACATGGAAGAACACCGGTGGCGAAAGCGGTTTTCTAGTATACTCCTGACGCTGAGGCGCGAGAGCATGGGTAGCAAACAGG	5.62752771154113e-06	7	0.927206851	FALSE
TACGGGGGATGCAAGCGTTATCCGGAATTATTGGGCGTAAAGCGCCTGCAGGCTGTTTGGTAAGTCTGGGGTCAAATGCCACGGCTTAACCCTGGGAAGGCAACAGGAACTGCCAAACTGGAGGGTGGTAGGGGTAGAGGGAACTCCTAGTGTAGCGGTAAAATGCGTAGATATTAGGAAGAACACCGGCGGCGAAGGCGCTCTACTGGACCATTACTGACGCTCAGAGGCGAAAGCTAGGGGAGCGAGAGGG	0.000138519	13	0.938664596	FALSE
TACCGGCGCCTCAAGTGGTAGTCGCTTTTATTGGGCCTAAAACGTCCGTAGCCGGTTTGGTACATTCGTGGGTAAATCAACTCGCTCAACGAGTTGAATTCTGCGAGGACGGCCAGACTTGGGACCGGGAGAGGTGTGGGGTACTCTCAGGGTAGGGGTAAAATCCTGTCATCCTGAGAGGACCACCTGTTGCGAAGGCGCCACACTAGAACGGATCCGACGGTCAGGGACGAAGCCTAGGGGCACGAACCGG	0.000844288	8	0.948616601	FALSE
TACGGAGGATCCAAGCGTTATCCGGAATCATTGGGTTTAAAGGGTCCGCAGGCGGCCTGTTAAGTCAGAGGTGAAAGCCAACAGCTCAACTGTTGAACTGCCTTTGATACTGATAGGCTTGAGTTATTGTGAAGTGGTTAGAATGTGTGGTGTAGCGGTGAAATGCTTAGATATCACACAGAATACCCATTGCGAAGGCAGATCACTAACAATATACTGACGCTCATGGACGAAAGCGTGGGGAGCGAACGGG	0.000418326	8	0.948616601	FALSE
GACGGAGGATGCAAGTGTTATCCGGAATCACTGGGCGTAAAGCGTCTGTAGGTGGTTAGGTAAGTCAACTGTTAAATCTTGAGGCTCAACCTCAAAATCGCAGTCGAAACTATCTGACTAGAGTATAGTAGAGGTAAAGGGAATTTCCAGTGGAGCGGTGAAATGCGTAGATATTGGAAAGAACACCGATGGCGAAGGCACTTTACTGGGCTATTACTGACACTCAGAGACGAAAGCTAGGGTAGCAAATGGG	0.000303399	8	0.948616601	FALSE
TACGGAGGGTGCAAGCGTTATCCGGATTTATTGGGTTTAAAGGGTCCGCAGGCGGGATTCTAAGTCAGTGGTGAAAGCCTACAGCTTAACTGTAGAACTGCCATTGATACTGGAATTCTTGAGTGTGGTTGAAGTAGACGGAATATGTCATGTAGCGGTGAAATGCATAGATATGACATAGAACACCAATTGCGTAGGCAGTTTACTAAACCATTACTGACGCTCATGGACGAAAGTGTGGGGAGCGAACAGG	0.000111892	8	0.948616601	FALSE
TACGGAGGGTGCGAGCGTTAATCGGAATTACTGGGCGTAAAGCGCATGCAGGTGGTTTGTTAAGTCAGATGTGAAAGCCCGGGGCTCAACCTCGGAATTGCATTTGAAACTGGCAAGCTAGAGTACTGTAGAGGGGGGTAGAATTTCAGGTGTAGCGGTGAAATGCGTAGAGATCTGAAGGAATACCGGTGGCGAAGGCGGCCCCCTGGACAGATACTGACACTCAGATGCGAAAGCGTGGGGAGCAAACAGG	8.72183324710012e-05	8	0.948616601	FALSE
GACGGAGGATGCAAGTGTTATCCGGAATCACTGGGCGTAAAGCGTCTGTAGGTTGTTAAACAAGTCAACTGTTAAATCTTGAGGCTCAACTTCAAAATCGCAGTCGAAACTGTTTGACTAGAGTATAGTAGGGGTAAAGGGAATTTCCAGTGGAGCGGTGAAATGCGTAGATATTGGAAAGAACACCAATGGCGAAGGCACTTTACTGGGCTATTACTGACACTCAGAGACGAAAGCTAGGGTAGCAAATGGG	8.14060112564704e-05	8	0.948616601	FALSE
TACGGAGGGTGCGAGCGTTAATCGGAATTACTGGGCGTAAAGCGCATGCAGGTGGTTTGTTAAGTCAGATGTGAAAGCCCAGGGCTCAACCTTGGAATTGCATTTGAAACTGGCAAACTAGAGTACTGTAGAGGGGGGTAGAATTTCAGGTGTAGCGGTGAAATGCGTAGAGATCTGAAGGAATACCGGTGGCGAAGGCGGCCCCCTGGACAGATACTGACACTCAGATGCGAAAGCGTGGGGAGCAAACAGG	7.471634921716e-05	8	0.948616601	FALSE
TACGGAGGGTGCAAGCGTTAATCGGAATTACTGGGCGTAAAGCGTGCGTAGGTGGTTGTTTAAGTCAGATGTGAAAGCCCCGGGCTTAACCTGGGAACTGCATTTGAAACTGGATAACTAGAGTATAGTAGAGGAAAGTAGAATTTCTGGTGTAGCGGTGAAATGCGTAGATATCAGAAGGAATACCGATGGCGAAGGCAGCTTTCTGGACTAATACTGACACTGAGGTACGAAAGCGTGGGTAGCAAACAGG	7.51374299820363e-05	8	0.948616601	FALSE
TACGAGGGGAGCAAGCGTTGTCCGGATTTATTGGGCGTAAAGAGTTCGTAGGCTGATTTATAAGTCGAAATTGAAATCCAATGGCTTAACCATTGTCACGGTTTCGATACTGTAAATCTTGAATTATGCAGAGGTAAGTGGAATTCCTGGTGTAGCGGTGAAATGCGTAGATATCAGGAGGAACACCAAAGGCGAAGGCAACTTACTGGGCATCAATTGACGCTGAGGAACGAAAGCGTGGGTAGCAAACAGG	7.01306016755729e-05	8	0.948616601	FALSE
TACGGAGGGTGCAAGCGTTATCCGGATTTATTGGGTTTAAAGGGTCCGTAGGCGGATCATTAAGTCAGTGGTGAAAGCCGACAGCTCAACTGTCGAACTGCCATTGATACTGGTGATCTTGAGTACGGTTGAAGTAGGCGGAATATGACATGTAGCGGTGAAATGCTTAGATATGTCATAGAACACCGATTGCGAAGGCAGCCTACTAAGCCGTCACTGACGCTGAGGGACGAAAGTGTGGGGAGCGAACAGG	6.29060572846419e-05	8	0.948616601	FALSE
TACGGAGGGTGCAAGCGTTATCCGGATTTATTGGGTTTAAAGGGTTCGTAGGCGGTAATATAAGTCAGTGGTGAAATCCTGCAGCTCAACTGTAGAACTGCCATTGAAACTGTATTACTTGAGTATACTTGAGGTAGGCGGAATATGTAGTGTAGCGGTGAAATGCTTAGATATTACATAGAACACCGATTGCGAAGGCAGCTTACTAAGGTATAACTGACGCTGATGAACGAAAGCGTGGGGAGCGAACAGG	5.64791734414037e-05	8	0.948616601	FALSE
TACGGAGGATCCAAGCGTTATCCGGATTTATTGGGTTTAAAGGGTCCGTAGGCGGGTCTTTAAGTCAGTGGTGAAAGCCTGCAGCTTAACTGTAGAATTGCCATTGATACTGAAGACCTTGAGTGTAGTAGAAGTAGGCGGAATATGGCATGTAGCGGTGAAATGCATAGATATGCCATAGAACACCGATTGCGAAGGCAGCTTACTATGTTACAACTGACGCTGAGGGACGAAAGCGTGGGTAGCAAACAGG	5.42486318439059e-05	8	0.948616601	FALSE
TACGGAGGGTGCGAGCGTTAATCGGAATTACTGGGCGTAAAGCGCATGCAGGTGGTTTGTTAAGTCAGATGTGAAAGCCCGAGGCTCAACCTCGGAACTGCATTTGAAACTGGCAGGCTAGAGTACTGTAGAGGGGGGTAGAATTTCAGGTGTAGCGGTGAAATGCGTAGAGATCTGAAGGAATACCGGTGGCGAAGGCGGCCCCCTGGACAGATACTGACACTCAGATGCGAAAGCGTGGGGAGCAAACAGG	5.10971929366601e-05	8	0.948616601	FALSE
GACGGAGGATGCAAGTGTTATCCGGAATCACTGGGCGTAAAGCGTCTGTAGGTGGTCAAATAAGTCAACTGTTAAATCTTGAAGCCTAACTTCAAAATCGCAGTCGAAACTATTAGACTAGAGTATAGTAGAGGTAAAGGGAATTTCCAGTGGAGCGGTGAAATGCGTAGATATTGGAAAGAACACCAATGGCGAAGGCACTTTACTGGGCTATTACTAACACTCAGAGACGAAAGCTAGGGTAGCAAATGGG	5.41987455702223e-05	8	0.948616601	FALSE
TACGAAGGGGGCTAGCGTTGTTCGGAATCACTGGGCGTAAAGCGCACGTAGGCTGACTGGTCAGTTGGGGGTGAAATCCCGGGGCTCAACCTCGGAACTGCCTTCAATACTGCCAGTCTTGAGTCCGAGAGAGGTGAGTGGAATTCCTAGTGTAGAGGTGAAATTCGTAGATATTAGGAAGAACACCAGTGGCGAAGGCGGCTCACTGGCTCGGTACTGACGCTGAGGTGCGAAAGCGTGGGGAGCAAACAGG	5.48843132988435e-05	8	0.948616601	FALSE
TACGGAGGGTGCGAGCGTTAATCGGAATTACTGGGCGTAAAGCGCGCGTAGGCTGTAAGATAAGCGTGATGTGAAAGCCCTGGGCTTAACCTAGGAATAGCATCCCGAACTGTCTTGCTAGAGTGCGGTAGAGGATGGTGGAATTTCCAGTGTAGCGGTGAAATGCGTAGAGATTGGAAGGAACACCGGTGGCGAAGGCGACCATCTGGACTGACACTGACGCTGAGGTGCGAGAGCGTGGTTAGCAAACAGG	9.03982092747111e-05	8	0.948616601	FALSE
GACGAACCGTCCAAACGTTATTCGGAATCACTGGGCTTAAAGGGTGCGTAGGCGGCTTGGCAAGTTGGGTGTGAAATCCCTCGGCTCAACCGAGGAACTGCGCTCAAAACTGCCAAGCTAGAGGAAGATAGAGGTGAGCGGAACTAATGGTGGAGCGGTGAAATGCGTTGATATCATTAGGAACACCTGTGGCGAAAGCGGCTCACTGGGTCTTTTCTGACGCTGAGGCACGAAAGCTAGGGTAGCGAACGGG	4.7672240294445e-05	8	0.948616601	FALSE
TACGGAGGGTGCAAGCGTTAATCGGAATTACTGGGCGTAAAGCGCGCGTAGGCGGTTTGTTAAGTCGGATGTGAAAGCCCAGGGCTCAACCTTGGAACTGCACCCGATACTGGCTAACTAGAGTACGATAGAGGGTGGTAGAATTTCTTGTGTAGCAGTGAAATGCGTAGATATAAGAAGGAATACCAGTGGCGAAGGCGGCCACCTGGATCGATACTGACGCTGAGGTGCGAAAGCGTGGGGAGCAAACGGG	4.86194847268692e-05	8	0.948616601	FALSE
TACGAGAGGGGCGAGCGTTATTCGGAATAATTGGGCGTAAAGGGTTCGTAGACGGTATTATAAGTTAATTAAAAAAGATTAAGGCTTAACCTTAATTAAATAATTAAAACTGTTTTACTTTGAGTTTTTTATAGAAGAATAGAATTCCGTGTGTAGAGGTGGTATTTGTAGATCTACGGAGGAATACCTAAAGCGAAGGCAATTCTTTAATAATAACTGACGTTGAGGAACGAAAGCGTAGGTAGCAAACAGG	4.9165954169227e-05	8	0.948616601	FALSE
TACGGAGGGTGCAAGCGTTGTTCGGAATTATTGGGCGTAAAGCGTGCGTAGGCGGACTGTTAAGTCTGATGTGAAATCCCTCGGCTCAACCGAGGACGTGCATTGGATACTGGCAGTCTTGAGTCCCGGAGAGGAGAGCGGAATTCCTAGTGTAGAGGTGAAATTCGTAGATATTAGGAGGAACACCAGTGGCGAAAGCGGCTCTCTGGACGGTGACTGACGCTGAGGCACGAAAGCATAGGTAGCAAACAGG	4.60985354382223e-05	8	0.948616601	FALSE
TACGTATGGTGCAAGCGTTATCCGGAATCACTGGGCGTAAAGGGTACGTAGGCGGTTTTGCAAGTCAGAAGTGAAAGGCTACGGCTCAACCGTAGTAAGCTTTTGAAACTGCAAGACTAGAGTTCAGGAGAGGCAAGTGGAATTCCTAGTGTAGAGGTGAAATTCGTAGATATTAGGAGGAACACCAGTGGCGAAGGCGACTTGCTGGACTGATACTGACGCTGAGGTACGAAAGCGTGGGGAGCAAACAGG	4.05879178710533e-05	8	0.948616601	FALSE
TACGGAGGGGGTTAGCGTTGTTCGGAATTACTGGGCGTAAAGCGCGCGTAGGCGGATTAGTCAGTCAGAGGTGAAATCCCAGGGCTCAACCCTGGAACTGCCTTTGATACTGCTAGTCTTGAGTTCGAGAGAGGTAAGTGGAATTCCGAGTGTAGAGGTGAAATTCGTAGATATTCGGAGGAACACCAGTGGCGAAGGCGGCTTACTGGCTCGATACTGACGCTGAGGTGCGAAAGTGTGGGGAGCAAACAGG	3.83701164121446e-05	8	0.948616601	FALSE
TACGGAGGGTGCAAGCATTAATCGGATTTATTGGGTGTAAAGAGCGTGTAGGCGGATTGGTAAGTCAGATGTGAAATTTCGGAGCTCAACTTCGAAGCTGCATTTGAAACTACTTGTCTTGAGGGTAGACGGAGAAAACGGAATTCCAAGTGTAGCGGTGAAATGCGTAGATATTTGGAAGAACACCGGTGGCGAAAGCGGTTTTCTAGTTTATTCCTGACGCTGAGACGCGAGAGCAAGGGGAGCAAACAGG	3.7161764819876e-05	8	0.948616601	FALSE
TACGGAGGGTGCGAGCGTTAATCGGAATTACTGGGCGTAAAGAGTACGTAGGCGGCTTGGTCAGTCGGATGTGAAAGCCCCGGGCTTAACCTGGGAATTGCACTCGATACTGCCAAGCTAGAGTTTAGTAGAGGAATGCGGAATTCCGGGTGTAGCGGTGAAATGCGTAGAGATCCGGAGGAACATCAATGGCGAAGGCAGCATTCTGGGCTAAAACTGACGCTGAGGTACGAAAGCGTGGGGAGCAAACAGG	3.71672969210169e-05	8	0.948616601	FALSE
TACGAAAGGTGCAAGCGTTGTTCGGATTGACTGGGCGTAAAGCGCATGTAGGCGGGCTAATAAGTCAGTTGTGAAAGCCCCGGGCTCAACCTGGGAACTGCAATTGAAACTGTTAGTCTTGAATATCTGAGGGGTTGATGGAATTCCAGGTGTAGCAGTGAAATGCGTAGATATCTGGAGGAACACCAGCGGCGAAGGCGGTCAACTGGCAGAATATTGACGCTGAGATGCGAAAGCGTGGGGAGCAAACAGG	3.93675912940037e-05	8	0.948616601	FALSE
TACGGAGGATGCAAGTGTTATCCGGAATCACTGGGCGTAAAGAGTCTGTAGGTGGTTTAAAAAGTCTACTATTAAAGATTGAAGCTTAACTTCAGGAGTGTCGTAGAAACTTTTAAACTCGAGTATGATAGGGGTAGAGGGAATTTCCAGTGGAGCGGTGAAATGCGTAGATATTGGAAAGACCACCGATGGCGAAGGCACTCTACTGGGCCATTACTGACACTGAGAGACGAAAGCTAGGGTAGCAAATGGG	3.71937107354809e-05	8	0.948616601	FALSE
TACGGGGGGTGCAAGCGTTAATCGGAGTTATTGGGCGTAAAGGGTGCGTAGGTTGTTATTTAAGTCATGTGGGAAATACCAGGGCTCAACCTTGGAATGACGGATGATACTGGATAACTAGAGTATAGCAGAGGGTAGTGGAATTTCCGGTGTAGCGGTGAAATGCGTAGAGATCGGAAGGAACACCAGTGGCGAAGGCGGCTACCTGGGCTAATACTGACACTGAGGCACGAAAGCGTGGGTAGCAAACAGG	3.18787060322993e-05	8	0.948616601	FALSE
TACGTAGGTGGCGAGCGTTATTCGGATTTACTGGGCGTAAAGGGTCCGTAGGGGGATTTTTAAGTCAGATGTGAAATTTCAGGGCTCAACCCTGAACCTGCATTTGAAACTGAAGATCTAGAGTTCGGTAGAGGTAAGTGGAATTTGTGGTGTAGCGGTGGAATGCGTAGATATCACAAGGAACATCGAAGGCGAAAGCAGCTTACTGGGCCTGAACTGACCCTGAGGGACGAAAGCTAAGGTAGCGAAAAGG	3.14248702803596e-05	8	0.948616601	FALSE
TACAGAGGGTGCGAGCGTTAATCGGAATTACTGGGCGTAAAGAGCACGTAGGTTGGTATTTAAGTCAGTTGTGAAATCCTCGAGCTTAACTTGAGAACTGCATCTGAAACTGGATACCTAGAGTTTGGTAGAGGGAAGTGGAATTTCCGAAGTAGCGGTGAAATGCATAGATATCGGAAGGAACACCAGTGGCGAAGGCGGCTTCCTGGACCAATACTGACACTGAGGTGCGAAAGCGTGGGGAGCGAACAGG	3.10223565868216e-05	8	0.948616601	FALSE
TACGGAAGGTGCAAGCGTTGTTCGGATTGACTGGGCGTAAAGCGCACGTAGGCGGGTTTGTAAGTCGGATGTGAAAGCCCCGGGCTTAACCTGGGAACTGCACCCGAAACTATAAATCTTGAATGCCTGAGAGGTTGGTAGAATTCCAGGTGTAGGAGTGAAATCCGTAGATATCTGGAGGAACATCGGAGGCGAAGGCGGCCAACTGGCGGTGCATTGACGCTGAGGTGCGAAAGCGTGGGGAGCAAACAGG	3.30756632166374e-05	8	0.948616601	FALSE
TACGTAGGTAGCGAACGTTGTCCGGAATCACTGGGCGTAAAGGGTCCGTAGGCGGTTTGATAAGTCTCATATGAAAACTTCAAGCTCAACTTGGAGAGGTTGTGAGATACTGTCAAACTAGAGACTGTTAGAGGTAAGTGGAATTCCAGGTGTAGTGGTGAAATGCGTAGATATCTGGAGGAACACCAGTGGCGAAAGCGACTTACTGGGACAGTTCTGACGCTAAGGGACGAAAGCGTGGGGAGCGAACCGG	2.94454713711629e-05	8	0.948616601	FALSE
GACGGAGGATGCAAGTGTTATCCGGAATCACTGGGCGTAAAGCGTCTGTAGGTGGTTTAATAAGTCAACTGTTAAATCTTGAGGCTCAACCTCAAAATCGCAGTCGAAACTATTAGACTAGAGTATAGTAGGGGTAAAGGGAATTTCCAGTGGAGCGGTGAAATGCGTAGAGATTGGAAAGAACACCAATGGCGAAGGCACTTTACTGGGCTATAACTGACACTCAGAGACGAAAGCTAGGGTAGCAAATGGG	2.78790710779572e-05	8	0.948616601	FALSE
TACGAGGGGGGCAAGCGTTGTCCGGATTTATTGGGCGTAAAGAGTTCGTAGGCGGGCTAATCAGTCAAGATTGAAATCCCACGACTTAATCGTGGTTCCGGTTTTGATACTGTTAGTCTTGAATGGGATAGAGGTAAGCGGAATTCCTGGTGTAGCGGTGAAATGCGTAGATATCAGGAGGAACACCGATGGCGAAGGCAGCTTACTAGGTCCATATTGACGCTGAGGAACGAAAGCGTGGGTAGCAAACAGG	2.89097335601516e-05	8	0.948616601	FALSE
TACGGGGGGGGCGAGCGTTATTCGGAATGACTGGGCGTAAAGAGTTCGTAGGCGGTTTTTTAAGTTGGTTTTTAAAATTTAGGGCATAACCCTAAACGTGAACCAAAACTGAGAAACTTGAGTTTGGTAGAGGATAGTGGAATTCCTAGTGGAAGGATAAAATCTCTAGAGATTAGGAGGAACATCAGAGGCGAAGGCGACTATCTGGACCAAAACTGACGCTAAAGAACGAAAGTATGGGTATCGAATGGG	2.89030526852858e-05	8	0.948616601	FALSE
GACAGAGGGTGCAAACGTTGTTCGGAATTACTGGGCGTAAAGCGCGTGTAGGCGGCACTGCAGGTCGGATGTGAAATCCCGTGGCTCAACCATGGAAGTGCACCCGAAACCGCAGAGCTAGAGTCCTGGAGAGGAAGGTGGAATGCTTGGTGTAGAGGTGAAATTCGTAGATATCAAGCGGAACACCGGCGGCGAAGGCGGCCTTCTGGACAGTGACTGACGCTGAGACGCGAAAGCGTGGGTAGCAAACAGG	2.72142626799458e-05	8	0.948616601	FALSE
TACGGAGGGTGCGAGCGTTAATCGGAATTACTGGGCGTAAAGCGAGCGTAGGCGGTTATATAAGTTGGATGTGAAAAACCGGGGCTTAACCTCGGCCGTGCATTCAAAACTGTATAACTAGAGTCCTGTAGAGGGGGGTAGAATTTCAGGTGTAGCGGTGAAATGCGTAGAGATCTGAAGGAATACCAGTGGCGAAGGCGGCCCCCTGGACAGTGACTGACGCTGAGGTTCGAAAGCGTGGGTAGCGAACAGG	2.66013904335826e-05	8	0.948616601	FALSE
TACGGAGGGTGCGAGCGTTGCTCGGAATTACTGGGCGTAAAGAGCGTGTAGGCGGTTCTGTGTGTCGGGCGTGAAAGCCCCGGGCTCAACCCGGGATGTGCGTCCGAAACTGCAGAACTAGAGTCTCGGAGAGGGAGGTGGAATTCCAGGTGTAGCGGTGGAATGCGTAGATATCTGGAAGAACACCGGTGGCGAAGGCGACCTCCTGGACGATGACTGACGCTGAGACGCGAAAGCGTGGGTAGCAAACAGG	2.70985237561971e-05	8	0.948616601	FALSE
TACGGAGGGTGCAAGCGTTGCTCGGAATCACTGGGCGTAAAGCGGACGCAGGCGGAACGTTAAGTTGGATGTGAAAGCCCCGGGCTCAACCTGGGAACTGCATTCAAAACTGGCGTTCTTGAGTTCAAGAGAGGGTGGTGGAATTCCTGGTGTAGAGGTGAAATTCGTTGATATCAGGAGGAACACCGGCGGCGAAGGCGGCCACCTGGCTTGATACTGACGCTCATGTCCGAAAGCGTGGGGAGCAAACAGG	2.79602367591038e-05	8	0.948616601	FALSE
TACGAAGGGGGCTAGCGTTGTTCGGAATCACTGGGCGTAAAGCGTACGTAGGCGGACTGATCAGTCAGGGGTGAAATCCCGGGGCTCAACCCCGGAACTGCCTTTGATACTGTCAGTCTTGAGATCGAGAGAGGTGAGTGGAACTCCGAGTGTAGAGGTGAAATTCGTAGATATTCGGAAGAACACCAGTGGCGAAGGCGGCTCACTGGCTCGATACTGACGCTGAGGTACGAAAGCGTGGGGAGCAAACAGG	2.67160678069539e-05	8	0.948616601	FALSE
TACGGAGGAGGCAAGCGTTATCCGGAATGATTGGGCGTAAAGCGTCCGCAGGTGGCCATGTAAGTCTGCTGTCAAAACCCAGGGCTTAACTCTGGTCAGGCAGTGGAAACTACAAAGCTAGAGTTCGGTAGGGGCAAAGGGAATTCCCGGTGTAGCGGTGAAATGCGTAGATATCGGGAAGAACATCGGTGGCGAAAGCGCTTTGCTAGACCAAAACTGACACTCAGGGACGAAAGCTAGGGGAGCGAATGGG	2.62220127172273e-05	8	0.948616601	FALSE
TACAGAGAGTGCAAGCGTTAATCGGAATCACTGGGCGTAAAGCGCGCGTAGGTGGATTCTTAAGTCGAATGTGAAAGCCCCGGGCTCAACCTGGGAACTGCATTCGATACTGAGTTTCTAGAGTATAGTAGAGGGAAGTGGAATTTCCGGTGTAGCGGTGAAATGCGTAGATATCGGAAGGAACACCAGTGGCGAAGGCGACTTCCTGGACTAATACTGACACTGAGGTGCGAAAGCGTGGGTAGCAAACAGG	2.797505599519e-05	8	0.948616601	FALSE
GACGAACCGTACGAACGTTACTCGGAATTACTGGGCTTAAAGGGTGCGTAGGCTGCGCGGAAAGTTGGGTGTGAAAGCCCTCGGCTCAACCGAGGAATTGCATCCAAAACTACCGTGCTTGAGGGAGACAGAGGTGAGCGGAACTCAAGGTGGAGCGGTGAAATGCGTTGATATCTTGAGGAACACCGGTGGCGAAGGCGGCTCACTGGGTCTTTTCTGACGCTGAGGCACGAAAGCTAAGGTAGCAAACGGG	2.54556596150986e-05	8	0.948616601	FALSE
GACGGAGGGTGCTAGCGTTGTTCGGAATCACTGGGCGTAAAGGGCGCGTAGGCGGCTTGGTTAGTCAGATGTGAAAGCCCAGGGCTCAACTCTGGAACTGCATTTGATACTCCCAAGCTTGAGGTCGAAAGAGGAGAGTGGAATACCCAGTGTAGAGGTGAAATTCGTAGATATTGGGTGGAACACCAGTGGCGAAAGCGGCTCTCTGGTTCGATTCTGACGCTGAGGCGCGAAAGCGTGGGGAGCAAACAGG	2.58717137005595e-05	8	0.948616601	FALSE
TACGGGAGATGCAAGCGTTATCCGGAATCACTGGGCGTAAAGCGTCTGCAGGTGGTTTAGTAAGTCTGTTGTTAAAAACTGAAGCTCAACTTCAGGGGTGCGGCAGAAACTGCTAGACTTGAGTATGGTAGGGGTAGGAGGAATTTCTAGTGTAGCGGTGAAATGCGTAGATATTAGGAAGAACACCATTAGCGAAGGCGTCCTACTGGGCCATTACTGACACTCAGAGACGAAAGCTAGGGTAGCAAACGGG	2.5228397682504e-05	8	0.948616601	FALSE
TACGGAGGGTGCTAGCGTTGTTCGGAATTACTGGGCGTAAAGGGCGCGTAGGCGGCTTGTCAAGTTGGAAGTGAAATCCCGAGGCTCAACCTCGGAACTGCTTTCAAAACTGGCTTGCTAGAGTTATGTAGAGGATAGTGGAATTCCCAATGTAGAGGTGAAATTCGTAGATATTGGGAGGAACACCAGAGGCGAAGGCGACTATCTGGGCATATACTGACGCTGAGGCGCGAAAGTGTGGGGAGCAAACAGG	2.51366630187201e-05	8	0.948616601	FALSE
TACGAGGGGTGCTAGCGTTGTCCGGAATAACTGGGCGTAAAGGGTCCGTAGGCGTTTTGCCAAGTTGATCGTTAAAGCCACCGGCTCAACCGGTGATCTGCGATCAAAACTGGTAGAATAGAATATGTGAGGGGAATGTGGAATTCCTGGTGTAGCGGTGACATGCGTAGATATCAGGAGGAACACCAATGGCGAAGGCAGCATTCTGGCACAATATTGACGCTGAGGGACGAAAGCGTGGGGAGCGAACAGG	2.48980312575464e-05	8	0.948616601	FALSE
TACGGAGGGTGCGAGCGTTAATCGGAATTACTGGGCGTAAAGCGTGCGTAGGCGGCTATTTAAGTTGGATGTGAAAGCCCCGGGCTTAACCTGGGAACTGCATCCAAAACTGAGTAGCTAGAGTGCGAGAGAGGAGTGTGGAATTTCCTGTGTAGCGGTAAAATGCGTAGATATAGGAAGGAACACCAGTGGCGAAGGCGACACTCTGGCTTGACACTGACGCTGAGGTACGAAAGCGTGGGGAGCAAACAGG	2.51029713534784e-05	8	0.948616601	FALSE
TACGAAGGGTGCGAGCGTTGTTCGGATTTATTGGGCGTAAAGCGGGTGCAGGCGGATAAGTAAGTCAGATGTGAAATCTCGGGGCTCAACCCCGAAACTGCGTCTGAAACTACTCATCTAGAATCTCGTAGAGGGAGGCGGAATTTCACATGTAGGAGTAAAATCCGTAGAGATGTGAAGGAACACCAGAGGCGAAGGCGGCCTCCTGGGCGAGAATTGACGCTGTAGCCGAAAGCGTGGGGAGCAAACAGG	2.60420172025995e-05	8	0.948616601	FALSE
TACGGAGGGTGCAAGCGTTGCTCGGAATCACTGGGCGTAAAGCGGACGCAGGCGGACTGTTAAGTTGGGTGTGAAAGCCCCGGGCTCAACCTGGGAACTGCACTCAAAACTGGCAGTCTTGAGTTCAAGAGAGGGTGGTGGAATTCCTGGTGTAGAGGTGAAATTCGTTGATATCAGGAGGAACACCGGCGGCGAAGGCGGCCACCTGGCTTGATACTGACGCTCATGTCCGAAAGCGTGGGGAGCAAACAGG	2.4864157289561e-05	8	0.948616601	FALSE
TACGGAGGGTGCAAGCGTTATCCGGAATCACTGGGTTTAAAGGGTACGTAGGCGGGCTAATAAGTCAGAAGTGAAATCTCGCAGCTTAACTGCGAAACTGCTTTTGAAACTGTTAGTCTTGAATTCGGTTGAGGTGCACGGAATGCGTCATGTAGCGGTGAAATGCTTAGATATGACGTAGAACACCAATTGCGAAGGCAGTGCACTGGACCGCGATTGACGCTGAGGTACGAAAGCGTGGGTAGCGAACAGG	2.34486247641607e-05	8	0.948616601	FALSE
TACGGAGGATCCAAGCGTTATCCGGATTTATTGGGTTTAAAGGGTGCGTAGGCGGATTATTAAGTCAGAGGTGAAATCCTGCAGCTCAACTGTAGAACTGCCTTTGATACTGGTAATCTTGAATTTAGTTGAAGTAGGCGGAATGTAACATGTAGCGGTGAAATGCATAGAGATGTTACAGAACACCAATTGCGAAGGCAGCTTGCTAAGCTAATATTGACGCTGATGCACGAAAGCGTGGGGAGCGAACAGG	2.20584434487893e-05	8	0.948616601	FALSE
TACCAGCGCGTCAAATATTGGCTGATGTTGTTGCAGTAAAAACGTTCGTAGTCACTGTTGTTGAAAGCTATTTATAAATTAAATAAGTTTGAGACACTTGTTCCTCCGCGATAAAATTAGAACGATCAAATTATATTAATGTATATACAAGCGCGGTAAATCTGAAGATACCTTATTGCAAAATTTTTGAAGTAAGGAATATAAGGCAAAAATTCGAGAGGGCGGTGGTACTTATCAGCTAGAGGTGAAATTCTTAGATTTGATAATGACTAACAACTGCAAAAGCATCTGTCCAACGAATATTTGGTGATCAAGAACTAAAGTGTGGGGTTCGAAGAGG	2.22376399574409e-05	8	0.948616601	FALSE
TACGGAGGGCGCAAGCGTTGTTCGGAATCACTGGGCGTAAAGCGTGCGTAGGCGGCGCAGTAAGTCAGATGTGAAATCTCTGGGCTCAACCCGGAAACTGCATCCGATACTGCTGCGCTAGAGTAATGGAGGGGTAGCTGGAATTCTCGGTGTAGCAGTGAAATGCGTAGATATCGAGAGGAACACTCGTGGCGAAGGCGAGCTACTGGACATTTACTGACGCTGAGGCACGAAGGCTAGGGTAGCGAAAGGG	2.01835332859319e-05	8	0.948616601	FALSE
GACAGAAGGGGCAAGTGTTATTCAGAATGATTGGGCGTAAAGGGCACGTAGGCTGCTTTTTAAGTGAAAAGTTAAATTCCAGAGCTTGACTGTGGGTCCGCTTTTCAAACTAAAAAGCTTGAGCTTGAAAGAGGATACTAGAATTTCGAGTGGAGAGGTTAAATTCATAGAGATTCGAAGGAATACCAAATGCGAAGGCATGTATCTGGTTCAAAGCTGACGCTGAGGTGCGAAAGCATGGGGAGCAAACGGG	2.01194386974299e-05	8	0.948616601	FALSE
TACGGAGGGTGCAAGCGTTGTCCGGATTTATTGGGTTTAAAGGGTGCGTAGGCGGTCTGTTAAGTCAGTGGTGAAATCCCGCAGCTCAACTGCGGAACTGCCATTGATACTGGCAGACTTGAGTACGGACGAGGTAGGCGGAATTTATGGTGTAGCGGTGAAATGCATAGATACCATAAAGAACACCGATAGCGAAGGCAGCTTACTAGACCGTAACTGACGCTCAGGCACGAAAGCGTGGGGAGCGAACAGG	2.00061289949094e-05	8	0.948616601	FALSE
TACGGAGGGTGCAAGCGTTAATCGGAATTACTGGGCGTAAAGCGCGCGTAGGCGGTAATGCAAGTGAGAGGTGAAATCCCTGGGCTCAACCTAGGAACTGCTTTTCAAACTGCATAACTAGAATGCGGCAGAGGTGAGTGGAATTTCCTGTGTAGCGGTGAAATGCGTAGATACAGGAAGGAACATCAGTGGCGAAGGCGACTCACTGGGCTGACATTGACGCTGAGGTGCGAAAGCGTGGGTAGCGAACAGG	1.93290461155525e-05	8	0.948616601	FALSE
TACGGAGGGTGCGAGCGTTAATCGGAATTACTGGGCGTAAAGGGCACGTAGGCGGCTATGTAAGTGTGGTGTGAAAGCCCAGGGCTTAACCTTGGAACTGCACTTCAAACTGCATAGCTAGAGTAAGGTAGAGGGAGGTAGAATTTCCGGTGTAGCGGTGAAATGCGTAGAGATCGGAAGGAATACCGGTGGCGAAGGCGGCCTCCTGGACTATTACTGACGCTGAGGTGCGAAAGCGTGGGGAGCAAACAGG	1.98275618380662e-05	8	0.948616601	FALSE
GACGGAGGATGCAAGTGTTATCCGGAATCACTGGGCGTAAAGCGTCTGTAGGTGGTTTAGTAAGTCAGTTGTTACAAGTTGAAGCTTAACTTCAAACCAGCAATCGATACTGCTAGACTTGAGTATAGTAGAGGTAAAAGGAATTTCCAGTGGAGCGGTGAAATGCGTAGATATTGGAAAGAACACCGATGGCGAAGGCATTTTACTGGGCTATAACTGACACTCAGAGACGAAAGCTAGGGTAGCAAATGGG	1.86127126730629e-05	8	0.948616601	FALSE
TACAGAGGATGCAAGTGTTATCCGGAATTATTGGGCGTAAAGCGTCTGCAGGTGGATTTGCAAGTCCTTTGTTAAATATCTGAGCTCAACTCAGAATCTGCAAAAGAAACTACAAATCTTGAGTCTGGTAGAGGTTAAGGGAATTTCCAGTGGAGCGGTGAAATGCGTAGAGATTGGAAGGAACACCAACAGCGAAGGCACTTAACTGGGCCATGACTGACACTCAGAGACGAAAGCTAGGGGAGCGAACAGG	1.89088381397762e-05	8	0.948616601	FALSE
TACGTATGTGGCGAGCGTTGTTCGGAATCACTGGGCATAAAGAGTTCGTAGGCGGATGCATCAGTTGGGTGTGAAATCCCGAGGCTCACCCTCGGAACTGCACTCAATACTGTGTATCTGGAGTCCTTCAGGGGAAAGTGGAATTCCATGTGTAGCGGTGAAATGCGTAGATATATGGGAGAACGCCAATGGCGAAGGCAGCTTTCTGGGAAGTGACTGACGCTGAGGAACGAAAGTTAGGGTATCGAACGGG	1.87235668488756e-05	8	0.948616601	FALSE
TACGGAGGGTGCAAGCGTTGTTCGGAATCACTGGGCGTAAAGCGTGTGTAGGCGGCTTTGTAAGTCGGATGTGAAAGCCCTGGGCTTAACCTAGGAACTGCATCCGATACTGCAGAGCTTGAGTATGGGAGAGGGAAGCGGAATTCCTGGTGTAGCGGTGAAATGCGTAGATATCAGGAGGAACACCCGTGGCGAAAGCGGCTTCCTGGCCCAAAACTGACGCTGAGACACGAAAGCATGGGGAGCAAACAGG	1.8928338102013e-05	8	0.948616601	FALSE
TACAGAGGGTGCTAGCGTTAATCGGAATTACTGGGCGTAAAGAGTACGTAGGTGGTAGCATAAGTTAGATGTGAAAGGCTCAGGCTCAACCTGAGAACTGCATTTAAAACTGTGCCACTAGAGTTTTATAGAGGTAAGTGGAATTTCCGGTGTAGCGGTGAAATGCGTAGATATCGGAAGGAACATCAGTGGCGAAGGCGACTTACTGGGTAAAAACTGACACTGAGGTACGAAAGCGTGGGTAGCAAACAGG	1.85277970417786e-05	8	0.948616601	FALSE
TACGGAGGGGGCTAGCGTTGTTCGGAATTACTGGGCGTAAAGCGCACGTAGGCGGTGTGCATAGTCAGAGGTGAAAGCCCGGGGCTCAACCCCGGAATTGCCTTTGATACTTGCATGCTAGAATCCATGAGAGGGTAGTGGAACTCCTAGTGTAGAGGTGAAATTCGTAGATATTAGGAAGAACACCAGTGGCGAAGGCGACTGCCTGGCATGGTATTGACGCTGAGGTGCGAAAGCGTGGGGAGCGAACAGG	1.80491928272178e-05	8	0.948616601	FALSE
TACGTATGTCGCAAGCGTTATCCGGATTTATTGGGCGTAAAGCGCGTCTAGGCGGGAAAGAAAGTCTGATGTTAAAATGCGGGGCTCAACTCCGTATTGCGTTGGAAACTCCTTTTCTAGAGTATCAGAGAGGTGGGCGGAACTACAAGTGTAGAGGTGAAATTCGTAGATATTTGTAGGAATGCCGATGGAGAAGTCAGCTCACTGGATGAATACTGACGCTAAAGCGCGAAAGCGTGGGGAGCAAACAGG	1.83321364541647e-05	8	0.948616601	FALSE
TACGGAGGGTCCAAGCGTTATCCGGAATCACTGGGTTTAAAGGGTGCGTAGGTGGATTAATAAGTCAGAGGTGAAATCCCATAGCTCAACTATGGAACTGCCTTTGAAACTGTTAGTCTTGAATATATTGGAAGTGGGCGGAATGAGTCATGTAGCGGTGAAATGCGTAGATATGACTCAGAACACCGATTGCGAAGGCAGCTCACTATGATATTATTGACACTGAGGCACGAAAGCGTGGGTAGCGAACAGG	1.95504874671936e-05	8	0.948616601	FALSE
TACGGAGGGTGCAAGCGTTATCCGGATTCACTGGGTTTAAAGGGTGCGTAGGCGGATTAATTAGTCAGAAGTGAAATCCCGGAGCTCAACTTCGGAATTGTTTCTGATACTGTTAATCTTGAGTTTGGTTGAGGTAGGCGGAATATGTCATGTAGCGGTGAAATGCGTAGATATGACATAGAACACCAATTGCGAAGGCAGCTTGCTAAACCAATACTGACGCTGAGGCACGAAAGCGTGGGGAGCGAACAGG	1.66107113379447e-05	8	0.948616601	FALSE
GACGGAGGGTGCAAGCGTTATCCGGAATCATTGGGCGTAAAGCGTTCGCAGGTGGTTCGGACAGTCCGCTGTCAAAGCCCAGAGCTCAACTCTGGTCCGGCAGTGGAAACTTCCGAGCTTGAGTACGGTAGGGGCAGAGGGAATTCCCGGTGTAGCGGTGAAATGCGTAGAGCTCGGGAAGAACCCCAATGGCGAAAGCACTCTGCTGGGCCGTTACTGACACTCATGGACGAAAGCTAGGGGAGCGAATGGG	1.69874874274723e-05	8	0.948616601	FALSE
TACGGAGGGTGCAAGCGTTATCCGGAATTACTGGGTTTAAAGGGTGCGTAGGCGGAAGTATAAGTCAGAGGTGAAATCACACAGCTTAACTGGGTAATTGCCTTTGATACTGTATTTCTTGAATCAGATTGAGGTTAGCGGAATGAGTCATGTAGCGGTGAAATGCATAGATATGACTTAGAACACCAATTGCGAAGGCAGCTAGCTAGGTCTGTATTGACGCTGAGGCACGAAAGCGTGGGGAGCGAACAGG	1.68487282100593e-05	8	0.948616601	FALSE
TACATAGGGTGCAAGCGTTATCCGGAATTATTGGGCGTAAAGCGTTCGTAGGTGGTTTATTAAGTCTGAAGTTAAAGCCCGGGGCTCAACCCCGGCCCGCTTTGGATACTGATAGACTAGAGTTACAGAGAGGTAAGTGGAACTCCAAGTGAAGCGGTGGAATGCGTAGATATTTGGAAGAACACCAATGGCGAAGGCAGCTTACTGGATGTATACTGACACTGAGGGACGAAAGCGTGGGGAGCAAACAGG	1.54409919612315e-05	8	0.948616601	FALSE
TACGGAGGGTGCAAGCGTTATCCGGAATCATTGGGTTTAAAGGGTCCGCAGGCGGTTTAATAAGTCAGTGGTGAAATCCTACAGCTTAACTGTAGAACTGCCATTGAAACTGTTAGACTAGAGTTCGATTGAAGTAGGCGGAATGAGTAGTGTAGCGGTGAAATGCATAGATATTACTCAGAACACCGATAGCGAAGGCAGCTTACTAAGTCTGGACTGACGCTGATGGACGAAAGCGTGGGGAGCGAACAGG	1.47654560771157e-05	8	0.948616601	FALSE
TACGGAGGGTGTAAGCGTTATCCGGATTTATTGGGTTTAAAGGGTACGTAGGCGGTAATATAAGTCAGTGGTGAAATCCTGCAGCTCAACTGTAGAACTGCCATTGAAACTGTATTACTTGAGTATACTTGAGGTAGGCGGAATGAGTAGTGTAGCGGTGAAATGCTTAGATATTACTCAGAACACCGATTGCGAAGGCAGCTTACTAAGGTATAACTGACGCTGATGTACGAAAGCGTGGGGAGCGAACAGG	1.5041025535659e-05	8	0.948616601	FALSE
AACGGAGGGGGCGAGCATTATTCAGATTGACTGGGTGTAAAGGGTTCGTAGGTGGTTCATGAAGTTAGAATTTAAATATTAAAGCCCAACTTTAATGCTGGTTCTAAAACCAATGAACTTGAGTACGAGAGAGGATAGTGGAATTTTTAATGTAGGGGTAAAATCCAAAGATATTAAAAGGAACTCCAGAGGCGAAGGCGACTATCTGGATCGGTACTGACACTGAGGAACGAAAGCATGGGTAGCAAACAGG	1.41136380797337e-05	8	0.948616601	FALSE
TACAGAGGGTGCAAGCGTTAATCGGAATTACTGGGCGTAAAGCGAGCGTAGGTGGCTTGATAAGTCAGATGTGAAATCCCCGGGCTTAACCTGGGAACTGCATCTGATACTGTTAAGCTAGAGTAGGTGAGAGGGAAGTAGAATTCCAGGTGTAGCGGTGAAATGCGTAGAGATCTGGAGGAATACCGATGGCGAAGGCAGCTTCCTGGCATCATACTGACACTGAGGCTCGAAAGCGTGGGTAGCAAACAGG	1.47482786008301e-05	8	0.948616601	FALSE
TACGGGAGGGGCAAGCGTTATTCAAAATAACTGGGCGTAAAGGGTTCGTAGATTGTGTAGTAAGTTACTTTAAAAGCTAGAAGTCAACCTTTAGTTAAAGCTAACCCTGCTTCACTTGAGTAATAATCAAAAGAATAGAATTCTGTAAGAAGAGATAAAATTCATAGATAAACAGAAGAACACCTATATAGCGTAAGCAATTCTTTAGTATTTACTGACGTTGAGGAACGAAAGTTTAGGTAGCGAATAGG	1.46838724314011e-05	8	0.948616601	FALSE
TACGGAGGGTGCGAGCGTTAATCGGAATTACTGGGCGTAAAGGGCGTGTAGGCGGTTATTTAAGTGAGAGGTGAAATCCCTGGGCTCAACCTGGGAACTGCTTTTCAAACTAGATAGCTAGAATGTGTCAGAGGTGAGTGGAATTTCCTGTGTAGCGGTGAAATGCGTAGAGACAGGAAGGAACATCAGTGGCGAAGGCGACTCACTGGGATAACATTGACGCTGAGGCGCGAAAGCGTGGGTAGCGAACAGG	1.37044485592525e-05	8	0.948616601	FALSE
TACGAAGGTCCCAAGCGTTGTTCGGAATCACTGGGCGTAAAGCGTGTGTAGGCTGCGCGGAAAGTCAAATGTGAAAGCCCGGGGCTCAACCTCGGAACTGCATTCGATACTCCCGTGCTAGAGTAATGGAGAGGTAAGTGGAATTCTCGGTGTAGCAGTGAAATGCGTAGATATCGAGAGGAACATCAATGGCGAAGGCAACTTACTGGACATTTACTGACGCTGAGACACGAAGGCTAGGGGAGCGAAAGGG	1.50034643422382e-05	8	0.948616601	FALSE
TACGAAAGGGGCAAGCGTTATTCGGTTTAATTTGGTGTAAAGGGTTCGTAGGCTGTAATAAGGTTGTTTAAATTTAAATTAAGAGACCTAATCTCTTTTAACGTATTTAAAAACACTTTTACTTGAGTATAAAAGAGGATTATAGAATTTTAAAGGGAAAGGTAAAATTTTAAGATCTTTAAAGGAATATCAAAAGCGAAAGCAATAATCTGGTTTATTTTTACTGACGCTGAGGAACGAAAGAATAGGTAGCAAACAGG	1.31217126897347e-05	8	0.948616601	FALSE
TACGGAGGGTGCGAGCGTTAATCGGAATTACTGGGCGTAAAGCGTACGTAGGCTGTTACTTAAGCTAGATGTGAAAGCCCCGGGCTCAACCTGGGAACTGCATTTAGAACTGAGTAGCTAGAATGTGTGAGAGGTAAGTGGAATTTCCAGTGTAGCGGTGAAATGCGTAGAGATTGGAAAGAACACCAGTGGCGAAGGCGACTTACTGGCATAACATTGACGCTGAGGTACGAAAGCGTGGGTAGCAAACAGG	1.8942318875573e-05	8	0.948616601	FALSE
TACGGAGGGTGCAAGCGTTGCTCGGAATCACTGGGCGTAAAGGGCTCGCAGGCGGCCTGTTAAGTCAGATGTGAAAGCCCAGGGCTCAACCCTGGAACTGCATTTGAAACTGGCAAGCTAGAGTGCGTGAGAGGAGAGCGGAATTCCTGGTGTAGAGGTGAAATTCGTAGATATCAGGAGGAACACCCGTGGCGAAAGCGGCTCTCTGGCACGACACTGACGCTCATGAGCGAAAGCGTGGGTAGCAAACAGG	1.22949019539459e-05	8	0.948616601	FALSE
TACAGAGGGTGCGAGCGTTAATCGGAATTATTGGGCGTAAAGAGCGTGTAGGCGGATAGTTAAGTTAGATGTGAAATACTTGGGCTCAACCTGAGGACTGCGTCTAATACTGGTTATCTAGAGTATGGTAGAGGGAAGTGGAATTTCCGGTGTAGCGGTGGAATGCATAGATATCGGAAGGAACCTCAGTGGCGAAGGCGGCTTCCTGGACCAATACTGACGCTGAGACGCGAAAGCGTGGGTAGCAAACAGG	1.40528167419075e-05	8	0.948616601	FALSE
TACGGGAGGGGCAAGCGTTATTTGGAATTACTGGGCGTAAAGAGTTCGTAGGCGGTATTATAAGTTAATTGTTAAAGGTTAAATTTTAATTTTAAAATAGCAATTAATACTATTTTACTTGAGTTTTAATTAGAAGAATAGAATTCCATGTGAAGAAGTAATATTCGTAGATATGTGGAGGAATACCATTAGTGAAGACGATTCTTTATAAAAAACTGACGTTGAGGAACGAAAGTATAGGTAGCAAACAGG	1.246979376739e-05	8	0.948616601	FALSE
TACGTAGGTGGCAAGCGTTATCCGGAATTATTGGGCGTAAAGAGCGCGCAGGTGGTTAATTAAGTCTGATGTGAAAGCCCACGGCTCAACCGTGGAGGGTCATTGGAAACTGGTTAACTTGAGTGCAGAAGAGGGTAGTGGAATTCCATGTGTAGCGGTGAAATGCGTAGAGATATGGAGGAACACCAGTGGCGAAGGCGGCTACCTGGTCTGTAACTGACACTGAGGCGCGAAAGCGTGGGGAGCAAACAGG	1.17092023075119e-05	8	0.948616601	FALSE
GACAGAGGGTGCAAGCGTTGTTCGGATTTACTGGGCGTAAAGGGCGCGTAGGCGTATTTGTAAGTCAGTTGTGAAAGACCGGGGCTCAACCCCGGAACTGCAGCCGATACTGCAAGTATAGAGATAGTAAGAGGAAAGCGGAATTCCTAGTGTAGAGGTAAAATTCACAGATATTAGGAGGAACACCAAAGGCGAAGGCAGCTTTCTGGGACATATCTGACGTTAAAGCGCGAAAGTGTGGGTAGCAAACAGG	1.15767896136021e-05	8	0.948616601	FALSE
TACGGAGGGGGCTAGCGTTGTTCGGATTTACTGGGCGTAAAGCGCACGTAGGCGGTGTGCATAGTCAGAGGTGAAAGCCCGGGGCTCAACCCCGGAACTGCCTTTGATACTTGCATGCTAGAATCCGTGAGAGGGTAGTGGAATTCCTAGTGTAGAGGTGAAATTCGTAGATATTAGGAAGAACACCAGTGGCGAAGGCGACTACCTGGCACGGCATTGACGCTGATGTGCGAAAGCGTGGGGAGCGAACAGG	9.6062834653554e-06	8	0.948616601	FALSE
TACGTAGGGGGCAAGCGTTATCCGGATTCACTGGGTGTAAAGGGTGCGTAGGTGGCAATGTAAGTCAGATGTGAAATTTAGGGGCTCAACCTCTAAGCTGCATCTGAAACTGCGTAGCTAGAGTGCAGGAGAGGAAAGCGGAATTCCGAGTGTAGCGGTGAAATGCGTAGAGATTCGGAGGAACACCAGTAGCGAAGGCGGCTTTCTGGACTGTAACTGACACTGAGGCACGAAAGCGTGGGGAGCAAACAGG	9.95602853780603e-06	8	0.948616601	FALSE
TACGAAGGGGGCGAGCGTTATCCGGAATTACTGGGCGTAAAGTGTTCGTAGACGGTATTTGTTGTTTTATGTAAAATACTAGGTTCATTACTTAGAAATACATATAATACACTTTTACTAGAGTTTAACAGAGGATAACAGAATTTTATATTATAGGGGTAAAATCTGTAGATTTATAAAGGAATGTCAGTGGCGAAAGCGGTTATCTGGGTTAATACTGACGTTGAGGAACGAAAGCGTAGGGAGCAAACAGG	9.14685585746208e-06	8	0.948616601	FALSE
TACGAAGGGGGCAAGCGTTATTCAAAATAACTGGGTATAAAATGTTCGTAGACGCTTTCTATTGAGACAAGTAAAAAACTACAGAAAAACTGTTTTGATACTTTATTATTCATAGCTTGGAGGGTCGGAGAAGGAATAACAGAATTCTACGAGTAAAGGTGAAATTTCGATATCCGTAGAGGACTACCAGAGGTGAAGACGGTTATTTATATCCGAACTGTCGTTGAGGAACGAAAGCGTAGGTAGCGATTAGG	7.55922890437169e-06	8	0.948616601	FALSE
TACGGGAAGGGCAAGCGTTATTCAAAATAACTGGGCGTAAAGGGTTCGTAGACTGTAATATAAGTTGATAGTTAAAGTTTAATACTCAATATTAAAAAAATTATCGATACTATTTTACTTGAGTTTATTAAAGAAAAGTTGAATTTTATGATGAGAAGTAACTTTTGCAGAATCATAAAGGAATACCTGTAGCGAAGGCGGCTTTTTAGTAGAAACTGACGTTGAGGAACGAAAGTGTAGGTAGCGAACAGG	8.40565134575081e-06	8	0.948616601	FALSE
TACGGGAAGGGCAAGCGTTATCCAAAATAACTGGGCGTAAAGAGTCCGTAGACTGTATTATAAATTATTTGTTAAAACCTAAAACTTAATTTTAGAAAAGCATTTAAAATTATTATACTTGAGTTTATCGCAGAAAAGTAGAATTTTATGTTGAGACTAATTATCGTAGACTCATAAAGGAATACCCGTAGCGAAGGCGGCTTTTTAGTAAAAACTGACGTTGAGGGACGAAAGTGTAGGTAGCAAACAGG	8.51507676751592e-06	8	0.948616601	FALSE
TACGGGGGATGCAAGCGTTATCCGGATTTATTGGGCGTAAAGGGTTCGTAGGCGGCATCTTAAGTCATTCGTGAAAACCCCGAACATAATTCGGGGAAGGCGAATGAAACTGAGATGCTTGAGTTTGGGAGGGGTAATGGGAATCCTTAGATGAGGGCTAGAATCCGCAGAAACTAAGGAGAACACCGGAGGCGAAAGCGCATTACTAGAACAAAACTGACGCTGAGGAACGAAAGCTAGGGGAGCAAAACGG	8.0592490301647e-06	8	0.948616601	FALSE
AACGGGAGGAGCAAGCGTTATTCGGAATAATTGGGCGTAAAGTGTCCGTAGATTGTATTGTAAGTTAATAGTGAAATCCTAAAGCTCAACTTTAGAATTGCTTTTAATACTGCTATACTTGAGTTTTGTACAGAAAAGTAGAATTTTATGTTTAAGGGTGATAACTGAAGATAACATAAAGGAATACCAATAGCGAAGGCAACTTTTTGGTAAAAACTGACATTGAGGGACGAAAGTATAGGTAGCAAACAGG	7.83217930126159e-06	8	0.948616601	FALSE
TACGGGAGGAGCGAGGGTTCTGGATGATGATTGGGTGTAAAGCAGGATAAGGTGGTAAGTACAAGTTTGACGTCGACTGACCGAAAGGAAAGGAGGATTTCAAAAACTAACTTACTTGAGGGATTTCTAAGTTGAAAGCGGAACTCTATGGGGAGCGGTGTAATGCATTTCATCTATAGGGGAACACCGAAGGCGATAAGCAGCCAACTACAAATACCCTGCCACTAGACCTGAAACCTAGGGTAGCAAAACGG	7.67870729856805e-06	8	0.948616601	FALSE
TACGGAGGGTGCGAACGTTAATCGGAATTACTGGGCGTAAAGCGCGCGTAGGCGGTTCATTAAGTGGGATGTGAAAGCCCCGGGCTTAACCTGGGAACTGCATTCCAAACTGACGAACTAGAGTACGAGAGAGGGGGGTAGAATTCAGAGTGTAGCGGTGAAATGCGTAGATATTCTGAGGAATACCGGTGGCGAAGGCGGCCCCCTGGCTTGATACTGACGCTCAGGTGCGAAAGCGTGGGGAGCAAACAGG	0.000126149	14	0.959486166	FALSE
TACGGAGGATCCAAGCGTTATCCGGATTCATTGGGTTTAAAGGGTCCGTAGGCGGATCTTTAAGTCAGTGGTGAAAGCCGACAGCTCAACTGTCGAACTGCCATTGATACTGGAGATCTTGAGTACAAATGAAGTAGGCGGAATGAGTCATGTAGCGGTGAAATGCATAGATATGACTCAGAACACCGATTGCGAAGGCAGCTTACTAACATGTAACTGACGCTGAGGGACGAAAGCGTGGGGAGCGAACAGG	0.001425935	9	0.964673913	FALSE
TACGGAGGGTGCGAGCGTTAATCGGAATTACTGGGCGTAAAGCGCGCGTAGGTGGTTTGATAAGCTAGCTGTGAAAGCCCCGGGCTTAACCTGGGAACTGCAGTTAGAACTGTCTGACTAGAGTACAGTAGAGGGTGGCGGAATTTCCTGTGTAGCGGTGAAATGCGTAGATATAGGAAGGAACATCAGTGGCGAAGGCGGCCACCTGGACTGATACTGACACTGAGGTGCGAAAGCGTGGGGAGCAAACAGG	0.000480119	9	0.964673913	FALSE
TACGAAGGTCTCAAGCGTTGTTCGGATTTACTGGGCGTAAAGCGTCTGTAGGCGGAGTGGTAAGTCAGATGTGAAATCCCGGGGCTCAACCCCGGAACTGCATCCGATACTGCCACCCTAGAGGGTCGGAGGGGAGTCTGGAATTCTCGGTGTAGCAGTGAAATGCGTAGATATCGAGAGGAACACTAGTGGCGAAGGCGAGACTCTGGACGACACCTGACGCTGAGAGACGAAGGCCAGGGTAGCGAAAAGG	0.000259009	9	0.964673913	FALSE
TACGAAGGTCCCAAGCGTTGTTCGGAATAACTGGGCGTAAAGCGTGTGTAGGCTGCGCGGAAAGTCAAATGTGAAAGCCAAGGGCTCAACCCTTGAACTGCATTCGATACTCCCGTGCTAGAGTAATGGAGAGGTAAGTGGAATTCCTGGTGTAGCAGTGAAATGCGTGGATATCAGGAGGAACATCAATGGCGAAGGCAACTTACTGGACATTTACTGACGCTCAGACACGAAGGCTAGGGGAGCGAAAGGG	0.000210837	9	0.964673913	FALSE
GACGGAGGATGCAAGTGTTATCCGGAATCACTGGGCGTAAAGCGTCTGTAGGTTGTTGTTTAAGTCAACTGTTAAATCTTGAGGCTCAACTTCAAAATCGCAGTCGAAACTATTCAACTTGAGTATAGTAGGGGTAAAGGGAATTTCCAGTGGAGCGGTGAAATGCGTAGATATTGGAAAGAACACCGATGGCGAAGGCACTTTACTGGGCTATTACTGACACTCAGAGACGAAAGCTAGGGTAGCAAATGGG	0.00017044	9	0.964673913	FALSE
TACGGAGGGTACGAACGTTAATCGGAATTACTGGGCGTAAAGCGCGCGTAGGCGGTTTGATAAGTGGGATGTGAAAGCCCCGGGCTCAACCTGGGAACTGCATTCCAAACTGTCAAACTAGAGTGTGGTAGAGGGAGGTAGAATTTCCTGTGTAGCGGTGAAATGCGTAGATATAGGAAGGAATACCGATGGCGAAGGCAGCCTCCTGGACCAACACTGACGCTGAGGTGCGAAAGCGTGGGGAGCAAACAGG	0.000157388	9	0.964673913	FALSE
TACGGAGGGTCCAAGCGTTATCCGGAATCATTGGGTTTAAAGGGTCCGCAGGCGGATTTGTAAGTCAGTGGTGAAATCCTACAGCTTAACTGTAGAACTGCCATTGATACTGCAAGTCTTGAATTCGGTCGAAGTGGGCGGAATATGTCATGTAGCGGTGAAATGCTTAGATATGACATAGAACACCGATAGCGAAGGCAGCTCACTAGGCCTGGATTGACGCTCAGGGACGAAAGCGTGGGGAGCGAACAGG	0.000159267	9	0.964673913	FALSE
TACGGAGGTCCCAAGCGTTGTTCGGATTCACTGGGCGTAAAGCGTGCGTAGGCGGAGAGATAAGTTTGGCGTGAAAGCCCCGGGCCCAACCCGGAAATTGCGCTGAAAACTATCTCCCTAGAGGATTGGAGAGGAGACTGGAATTCCTGGTGTAGCAGTGAAATGCGTAGATATCAGGAGGAACACCGGTGGCGAAGGCGAGTCTCTGGACAATTCCTGACGCTGAGGTACGAAGGCTAGGGTAGCGAAAAGG	0.000141637	9	0.964673913	FALSE
TACGGAGGGTGCAAGCGTTATCCGGATTTATTGGGTTTAAAGGGTCCGTAGGCGGATCATTAAGTCAGTGGTGAAAGCCGGCAGCTCAACTGTCGAACTGCCATTGATACTGGTGATCTTGAATGCTGTTGAAGTTGGCGGAATAGGTCATGTAGCGGTGAAATGCTTAGATATGACCTAGAACACCGATTGCGAAGGCAGCCAACTAAGCAGTTATTGACGCTGAGGGACGAAAGCGTGGGGAGCGAACAGG	0.00014208	9	0.964673913	FALSE
GACGGAGGATGCAAGTGTTATCCGGAATCACTGGGCGTAAAGCGTCTGTAGGTGGTTTAATAAGTCAACTGTTAAATCTTGAAGCTCAACTTCGAAATCGCAGTCGAAACTATTAGACTAGAGTATAGTAGGGGTAAAGGGAATTTCCAGTGGAGCGGTGAAATGCGTAGAGATTGGAAAGAACACCGATGGCGAAGGCACTTTACTGGGCTATTACTAACACTCAGAGACGAAAGCTAGGGTAGCAAATGGG	0.000137351	9	0.964673913	FALSE
TACCGGCAGCTCAAGTGGTCGTCGCTTTTATTGGGCCTAAAACGTCCGTAGCCTGTCTGGTAAATCTGTGGGTAAATCAACCTGCTCAACGGGTTGAATTCTGCAGAGACTGCCAGACTAGGGACCGGGAGAGGTGTGGGGTACTCGAGGGGTAGGGGTAAAATCCTGTCATCCTTCGAGGACCACCAGTTGCGAAGGCGCCACACTGGAACGGATCCGACGGTCAGGGACGAAGCCTAGGGGCACGAACCGG	0.000139005	9	0.964673913	FALSE
TACGGAGGGTGCAAGCGTTATCCGGATTTATTGGGTTTAAAGGGTGCGCAGGCGGCCTATTAAGTCAGTGGTGAAATCTTACAGCTTAACTGTGAAAGTGCCATTGATACTGGTAGGCTTGAGTGCGGTGAAGGTAGGCGGAATTCCTCATGTAGCGGTGAAATGCATAGATATGAGGAAGAACACCAATAGCGAAGGCAGCTTACTGTACCGTTACTGACGCTCATGCACGAAAGCGTGGGGAGCGAACAGG	0.000119549	9	0.964673913	FALSE
TACGGAGGGTACGAACGTTAATCGGAATTACTGGGCGTAAAGCGCGCGTAGGCGGTTCGTTAAGTGGGATGTGAAAGCCCCGGGCTCAACCTGGGAACTGCATTCCAAACTGGCGAACTAGAGTGTGGTAGAGGGAAGTAGAATTTGATGTGTAGCGGTGAAATGCGTAGATATATCAAGGAATACCAATGGCGAAGGCAGCTTCCTGGACTGACACTGACGCTGAGGTGCGAAAGCGTGGGGAGCAAACAGG	0.000116221	9	0.964673913	FALSE
GACGGAGGATGCAAGTGTTATCCGGAATCACTGGGCGTAAAGCGTCTGTAGGTGGTTAGGTAAGTCAACTGTTAAATCTTGGGGCTCAACCTCAAAATCGCAGTCGAAACTATCTGACTAGAGTATAGTAGAGGTAAAGGGAATTTCCAGTGGAGCGGTGAAATGCGTAGATATTGGAAAGAACACCGATGGCGAAGGCACTTTACTGGGCTATTACTGACACTCAGAGACGAAAGCTAGGGTAGCAAATGGG	0.000113688	9	0.964673913	FALSE
GACGAACCGTACGAACGTTATTCGGAATTACTGGGCTTAAAGGGTGCGTAGGCTGCGCGGAAAGTTGGGTGTGAAAGCCCTCAGCTCAACTGAGGAATTGCATCCAAAACTACCGTGCTCGAGGGAGACAGAGGTGAGCGGAACTCAAGGTGGAGCGGTGAAATGCGTTGATATCTTGAGGAACACCGGTGGCGAAAGCGGCTCACTGGGTCTCTTCTGACGCTGAGGCACGAAAGCTAAGGTAGCAAACGGG	9.4897281596491e-05	9	0.964673913	FALSE
TACGGAGGGTGCAAGCGTTAATCGGAATTACTGGGCGTAAAGCGTGTGTAGGTGGTTTGGTAAGTGTGATGTGAAATCCCTGGGCTTAACCTAGGAACTGCATCACATACTGCCAGTCTAGAATCCTGGAGAGGGTAGGGGAATTATCTGTGTAGCGGTGAAATGCGTAGATATGGATAAGAACACCGGTGGCGAAGGCGCCTGCCTGGTCAGAGATTGACACTGAGACACGAAAGCGTGGGTAGCGAACAGG	8.76351918913939e-05	9	0.964673913	FALSE
GACGGAGGATGCAAGTGTTATCCGGAATCACTGGGCGTAAAGCGTCTGTAGGTGGTTTAATAAGTCGACTGTTAAATCTTGAGGCTCAACCTCAAAATCGCATTCGAAACTATTAGACTTGAGTATAGTAGAGGTAAAGGGAATTTCCAGTGGAGCGGTGAAATGCGTAGATATTGGAAAGAACACCGATGGCGAAGGCACTTTACTGGGCTATTACTAACACTCAGAGACGAAAGCTAGGGTAGCAAATGGG	8.99775818013863e-05	9	0.964673913	FALSE
TACGGAGGATCCAAGCGTTATCCGGAATTATTGGGTTTAAAGGGTCCGCAGGCTGTTTTTTAAGTCAGAGGTGAAATCCTGCAGCTTAACTGTAGAATTGCCTTTGAAACTGAAAGACTTGAGTTATTGTGAAGTGGTTAGAATGTGTGGTGTAGCGGTGAAATGCATAGATATCACACAGAATACCAATTGCGAAGGCAGATCACTAACAATTAACTGACGCTCAGGGACGAAAGCGTGGGTAGCGAACAGG	8.60644486994784e-05	9	0.964673913	FALSE
TACGGAGGGTGCAAGCGTTGTTCGGATTTACTGGGCGTAAAGCGCGCGCAGGCGGATTAGCAAGTCAGATGTGAAATCTCGGGGCTCAACCCCGAAACTGCGTCTGAAACTGTTAGTCTAGAATCTCAGAGGGGGCAGGGGAATTTCACGTGTAGGGGTAAAATCCGTAGAGATGTGAAGGAACACCGGTGGCGAAGGCGCCTGCCTGGATGAGTATTGACGCTGAGGCGCGAAAGCGTGGGGAGCAAACAGG	7.52213546934024e-05	9	0.964673913	FALSE
TACGGGAGGGGCAAGCGTTATCTGGAATAATTGGGCGTAAAGGGTTCGTAGACTGTATTGTAAGTTATTTGTTAAATCCTAGAGCTTAACTCTAGAAAAGCATTTAATACTACTATACTAGAGTTTTATGCAGAAGAGTAGAATTTCATGTCGAGGAGTAACGACTGCAGACACATGAAGGAATATCAGTAGCGAAGGCGACTCTTTGGCAAAAACTGACGTTGAGGGACGAAAGTGTAGGGAGCAAACAGG	7.62759771972634e-05	9	0.964673913	FALSE
TACCGGCACCTCAAGTGGTCGTCGCTTTTATTGGGCCTAAAACGTCCGTCGCCTGTTTGGTACATTCGTGGGTAAATCAACCAGCTTAACTGGTTGAATTCTGCGAGGACGGCCAGACTAGGGACCGGGAGAGGTATGGGGTACTCTCAGGGTAGGGGTAAAATCCTGTCATCCTGAGGGGACCACCTGTTGCGAAGGCGCCATACTAGAACGGATCCGACGGTCAGGGACGAAGCCTAGGGGCACGAACCGG	7.03835065177968e-05	9	0.964673913	FALSE
TACGGAGGGTGCAAGCGTTACTCGGAATCACTGGGCGTAAAGAGCGTGTAGGCGGGTTAATAAGTCAGATGTGAAAGCCTATGGCTCAACCATAGAACTGCATTTGAAACTGTTAACCTAGAGTATGGGAGAGGTAGATGGAATTTCTGGTGTAGGGGTAAAATCCGTAGAGATCAGAAGGAATACCGATTGCGAAGGCGATCTACTGGAACATTACTGACGCTGAGACGCGAAAGCGTGGGGAGCAAACAGG	6.35658787956635e-05	9	0.964673913	FALSE
TACGAAGGGGGCGAGCGTTGTTCGGAATTACTGGGCGTAAAGGGCGCGTAGGCGGTCTTTTAAGTTAGGCGTGAAAGCCCCGGGCTCAACCTGGGAACTGCGCTTAATACTGAAAGACTAGAAAACGGAAGAGGGTAGTGGAATTCCCAGTGTAGAGGTGAAATTCGTAGATATTGGGAAGAACACCAGTGGCGAAAGCGGCTACCTGGTCCGATTTTGACGCTGAGGCGCGAAAGCGTGGGGAGCAAACAGG	5.58695731033144e-05	9	0.964673913	FALSE
TACGGAGGGGGCTAGCGTTGTTCGGAATTACTGGGCGTAAAGCGCGCGTAGGCGGATTGGTCAGTTGGGGGTGAAATCCCGAGGCTTAACCTCGGAACTGCCCTCAATACTGCCAGTCTAGAGTTCGGAAGAGGTAAGTGGAATTCCTAGTGTAGAGGTGAAATTCGTAGATATTAGGAAGAACACCAGTGGCGAAGGCGGCTTACTGGTCCGATACTGACGCTGAGGTGCGAAAGCGTGGGGAGCAAACAGG	5.07685358458159e-05	9	0.964673913	FALSE
TACGGAGGGTGCGAGCGTTGTTCGGAATTACTGGGCGTAAAGGGCGTCTAGGCGGACTGGTAAGTCAGATGTGAAAGCCCTCGGCTTAACCGGGGAGGTGCATCTGAAACTGCCAGACTTGAGTACTGGAGGGGGCAGCGGAATTCCCGGTGTAGAGGTGAAATTCGTAGATATCGGGAGGAACACCAGTGGCGAAGGCGGCTGCCTGGCCAGATACTGACGCTAAAGCGCGAAAGCGTGGGGAGCAAACAGG	4.91910194115581e-05	9	0.964673913	FALSE
TACGGAGGGTGCAAGCGTTGTTCGGAATTATTGGGCGTAAAGCGTGCGTAGGCGGACTTTTAAGTCTGATGTGAAATCCCTCGGCTCAACCGAGGACGTGCATTGGATACTGGAAGTCTTGAGTCCCGGAGAGGAGAGCGGAATTCCTAGTGTAGAGGTGAAATTCGTAGATATTAGGAGGAACACCAGTGGCGAAAGCGGCTCTCTGGACGGTGACTGACGCTGAGGCACGAAAGCATAGGTAGCAAACAGG	4.92766838174045e-05	9	0.964673913	FALSE
TACGGGAAGGGCAAGCGTTATCCGGCATGACTGGGCGTAAAGAGTCCGTAGACTGTAAAGTAAGTTTCTTGTCAAATTTTAAAACTCAATTTTAAAACAGCAATTAATACTACTTTACTTCGAGTTTAATACAGAAAAGTAGAATTTTATACGAAGGGGTGAAATCTGTAGATATATAAAGGAATGCCAGTAGCGAAGGCGACTTTTTGGTATAAACTGACGTTGAGGGACGAAAGTGTGGGTAGCAAACAGG	4.73135184790061e-05	9	0.964673913	FALSE
TACGGAGGGTGCGAGCGTTAATCGGAATTACTGGGCGTAAAGCGTGCGTAGGCGGATAATTAAGCGAGATGTGAAATCCCGGGGCTTAACCTCGGCACTGCATTTCGAACTGGTTGTCTAGAGTATTGTAGAGGGTGGTGGAATTTCCAGTGTAGCGGTGAAATGCGTAGAGATTGGAAGGAACATCAGTGGCGAAGGCGGCCACCTGGACAATTACTGACGCTGAGGTACGAAAGCGTGGGGAGCGAACAGG	4.4823893529811e-05	9	0.964673913	FALSE
TACGTAGGGGGCTAGCGTTATCCGGAATTACTGGGCGTAAAGGGTGCGTAGGTGGTTTCTTAAGTCAGAGGTGAAAGGCTACGGCTCAACCGTAGTAAGCCTTTGAAACTGAGAAACTTGAGTGCAGGAGAGGAGAGTAGAATTCCTAGTGTAGCGGTGAAATGCGTAGATATTAGGAGGAATACCAGTTGCGAAGGCGGCTCTCTGGACTGTAACTGACACTGAGGCACGAAAGCGTGGGGAGCAAACAGG	4.71289506843513e-05	9	0.964673913	FALSE
TACGGAGGGTGCAAGCGTTATCCGGAATCACTGGGTTTAAAGGGTGCGTAGGCGGCCTATTAAGTCAGAGGTGAAAGTTTGCAGCTTAACTGTAAAATTGCCTTTGAAACTGATGGGCTTGAATAGCGTTGAGGTCAGCGGAATGTGACATGTAGCGGTGAAATGCATAGATATGTCATAGAACACCAATTGCGAAGGCAGCTGGCTGGGCGTTTATTGACGCTGAGGCACGAAAGCGTGGGGAGCGAACAGG	4.24942911936554e-05	9	0.964673913	FALSE
TACGGGGGATGCAAGCGTTATCCGGAATCATTGGGCGTAAAGCGCCTGTAGGTTGTTTAATAAGTCCGTTGTTAAAGACTAGGGCTTAACCCTAGGAAAGCGATGGAAACTGATAGACTTGAGTATGGCAGGGGTAGAGGGAATTTCTAGTGTAGCGGTGAAATGCGTAGATATTAGAAAGAACACCGGTGGCGAAAGCGCTCTACTGGACCATTACTGACACTGAGAGGCGAAAGCTAGGGGAGCGAAAGGG	4.03808861183296e-05	9	0.964673913	FALSE
TACGGAGGATGCAAGCGTTATCCGGAATCATTGGGCGTAAAGCGTCTGTAGGTGGCTTGGTAAGTCGACTGTTAAATCGTAGAGCTCAACTCTATATCGGCAGTCGAAACTACTTCGCTTGAGTGTGGTAGGGGCAGAGGGAATTCCCGGTGTAGCGGTGAAATGCGTAGATATCGGGAAGAACACCAACGGCGAAAGCACTCTGCTGGGCCAACACTGACACTGAGAGACGAAAGCTAGGGTAGCCAATGGG	4.06749321982682e-05	9	0.964673913	FALSE
TACAGGGGATGCAAGTGTTATCCGGAATTATTGGGCGTAAAGCGTCTGTAGGTTGATATTTAAGTCTTTTGTTAAACCTTTGGGCTCAACCCAAAATCTGCAAAAGAAACTATCTATCTTGAGTATAGTAGGGGTAAAGGGAATTTCCAGTGGAGCGGTGAAATGCGTAGAGATTGGAAAGAACACCAAAAGCGAAGGCACTTTACTGGGCTATTACTGACACTGAGAGACGAAAGCTAGGGGAGCAAACGGG	3.89113588091238e-05	9	0.964673913	FALSE
TACGGAGGGTGCGAGCGTTAATCGGAATTACTGGGCGTAAAGGGTGCGTAGGCGGTTAATTAAGTCAGATGTGAAATCCCCGGGCTCAACCTGGGAACTGCATTTGAAACTGGTTAGCTAGAGTTATGTAGAGGGAGGTAGAATTTCAGGTGTAGCGGTGAAATGCGTAGAGATCTGAAGGAATACCGGTGGCGAAGGCGGCCTCCTGGACAATAACTGACGCTGAGGCACGAAAGCGTGGGTAGCAAACAGG	3.95480432452924e-05	9	0.964673913	FALSE
TACGGAGGGGGCTAGCGTTACTCGGAATTACTGGGCGTAAAGCGAGCGTAGGCGGTTAACCAAGTTGGGGGTGAAAGCCCGGGGCTCAACCCCGGAAATGCCCTCAAAACTAGTTAGCTAGAGGACGGGAGAGGGGAGTGGAACTCCCAGTGTAGAGGTGAAATTCGTAGATATTGGGAAGAACACCAGTGGCGAAGGCGACTCTCTGGACCGTTTCTGACGCTAAGGCTCGAAAGCGTGGGTAGCAAACAGG	3.63917707101911e-05	9	0.964673913	FALSE
TACGGAGGGTGCAAGCGTTAATCGGAATTACTGGGCGTAAAGCGCGCGTAGGTGGCTTGATAAGCCGGTTGTGAAAGCCCCGGGCTCAACCTGGGAACGGCATCCGGAACTGTCAAGCTAGAGTGCAGGAGAGGAAGGTAGAATTCCCGGTGTAGCGGTGAAATGCGTAGAGATCGGGAGGAATACCAGTGGCGAAGGCGGCCTTCTGGACTGACACTGACACTGAGGTGCGAAAGCGTGGGTAGCAAACAGG	3.6750623272428e-05	9	0.964673913	FALSE
TACGGAGGGTGCGAGCGTTAATCGGAATTACTGGGCGTAAAGGGTGCGTAGGCGGTTATTTAAGTCAGATGTGAAATCCCCGGGCTCAACCTGGGAATTGCATTTGAAACTGGATAACTAGAGTTTTGTAGAGGGAGGTAGAATTTCAGGTGTAGCGGTGAAATGCGTAGAGATCTGAAGGAATACCGGTGGCGAAGGCGGCCTCCTGGACAAAAACTGACGCTGAGGCACGAAAGCGTGGGTAGCAAACGGG	3.85551337403609e-05	9	0.964673913	FALSE
TACGTAGGTGGCGAGCATTATTCGGAATTACTGGGCGTAAAGGGTCCGCAGGTGGTTTACTAAGTCAGATGTGAAAATTCAGTGCTCAACACTGAACCTGCATTTGAAACTGGTAGACTAGAGTATGTGAGAGGTAAGCGGAATTTGTGGTGTAGCGGTGGAATGCGTAGATATCACAAGGAAGACCAAAGGCGAAGGCAGCTTACTGGCACAATACTGACACTCATGGACGAAGGCTAAGGTAGCGAAAAGG	3.66143407572762e-05	9	0.964673913	FALSE
TACGGAGGGTGCAAGCGTTATCCGGAATCATTGGGTTTAAAGGGTCCGCAGGCGGACGTATAAGTCAGTGGTGAAAGCCTACAGCTTAACTGTAGAACTGCCATTGATACTGTATGTCTTGAATTCGGTCGAAGTGGGCGGAATGTGTCATGTAGCGGTGAAATGCATAGATATGACACAGAACACCGATAGCGAAGGCAGCTCACTAGGCCTGAATTGACGCTCAGGGACGAAAGCGTGGGGAGCGAACAGG	3.43070369539373e-05	9	0.964673913	FALSE
TACGGAGGGTGCAAGCGTTATCCGGAATTATTGGGTTTAAAGGGTCCGCAGGCGGACATATAAGTCAGTGGTGAAAGCCCATCGCTTAACGATGGAACTGCCATTGATACTGTATGTCTTGAATTCGGTCGAAGTGGGCGGAATGTGTAATGTAGCGGTGAAATGCATAGATATTACACAGAACACCGATAGCGAAGGCAGCTCACTAGGCCTGGATTGACGCTCAGGGACGAAAGCGTGGGGATCAAACAGG	3.80577567920193e-05	9	0.964673913	FALSE
GACGGAGGATGCAAGTGTTATCCGGAATCACTGGGCGTAAAGCGTCTGTAGGTGGTTTAGTAAGTCAACTGTTAAATCTTGGAGCTTAACTTCAAAATCGCAGTCGAAACTGCTAGACTAGAGTATAGTAGGGGTAAAGGGAATTTCCAGTGGAGCGGTGAAATGCGTAGAGATTGGAAAGAACACCGATGGCGAAGGCACTTTACTGGGCTATTACTGACACTCAGAGACGAAAGCTAGGGTAGCAAATGGG	3.55447724893962e-05	9	0.964673913	FALSE
GACGGAGGATGCAAGTGTTATCCGGAATCACTGGGCGTAAAGCGTCTGTAGGTGGTTTAGTAAGTCTGTTGTTAAATCTCGAGGCTCAACTTCGAACCAGCAATAGAAACTACTAGACTTGAGTATGGTAGAGGTAAAAGGAATTTCCAGTGGAGCGGTGAAATGCGTAGATATTGGAAAGAACACCGATGGCGAAGGCATTTTACTGGGCCATAACTGACACTCAGAGACGAAAGCTAGGGTAGCAAATGGG	3.67666408565722e-05	9	0.964673913	FALSE
AACCAGCACCTCAAGTGGTCAGGATGATTATTGGGCCTAAAGCATCCGTAGCCTGTTTTGTAAGTTTTCGGTTAAATCCATGAGCTCAACTTATGGGCTGCCGAAAATACTGCAAAACTAGGGAGTGGGAGAGGTAGACGGTACTCGGTAGGAAGGGGTAAAATCCTTTGATCTATTGATGACCACCTGTGGCGAAGGCGGTCTACCAGAACACGTTCGACGGTGAGGGATGAAAGCTGGGGGAGCAAACCGG	3.35807323889753e-05	9	0.964673913	FALSE
GACGGAGGATGCAAGTGTTATCCGGAATCACTGGGCGTAAAGCGTCTGTAGGTGGTTTAGTAAGTCAGTTGTTACAAGTTGAAGCTTAACTTCAAACCAGCAATCGATACTGCTAGACTAGAGTATAGTAGAGGTAAAAGGAATTTCCAGTGGAGCGGTGAAATGCGTAGATATTGGAAAGAACACCGATGGCGAAGGCATTTTACTGGGCTATAACTGACACTCAGAGACGAAAGCTAGGGTAGCAAATGGG	3.4694367856665e-05	9	0.964673913	FALSE
TACGGGGGATGCAAGCGTTATTCGGAATTATTGGGCGTAAAGCGCCTGTAGGTGGCTTAATAAGTCTTTTGTTAAAGGTTAGGGCTCAACCCTAAAAAAGCAATGGAAACTGTTAAGCTTGAGTATGGTAGGGGTAGAGGGAATTTCTAGTGTAGCGGTGAAATGCGTAGATATTAGAAAGAACACCGGTGGCGAAAGCGCTCTACTGGACCATTACTGACACTCAGAGGCGAAAGCTAGGGGAGCAAAAGGG	3.38597833434144e-05	9	0.964673913	FALSE
TACAGAGGGTGCAAACGTTGTTCGGAATTACTGGGCGTAAAGCGCGTGTAGGCGGTTTGTTAAGTCGACTGTGAAAGCCCATGGCTCAACCATGGAAGTGCAGTCGATACTGGCAAACTCGAGTCCCGGAGAGGGTGGTGGAATTCCCAGTGTAGAGGTGAAATTCGTAGATATTGGGAGGAACACCGGTGGCGAAGGCGACCACCTGGACGGGTACTGACGCTGAGACGCGAAAGCGTGGGGAGCAAACAGG	3.15753835151272e-05	9	0.964673913	FALSE
TACGTAGGTGGCGAGCATTATTCGGAATTACTGGGCGTAAAGGGTCCGCAGGTGGTTTAATAAGTCAGATGTGAAATTTCAGGGCTCAACTCTGAACGTGCATTTGAAACTGTTAGACTAGAGTATGTGAGAGGTAAGCGGAATTTGTGGTGTAGCGGTGGAATGCGTAGATATCACAAGGAAGACCAAAGGCGAAGGCAGCTTACTGGCACAATACTGACACTCATGGACGAAGGCTAAGGTAGCGAAAAGG	2.9352969560901e-05	9	0.964673913	FALSE
CACGTAGGGACCGAGCGTTGTCCGGATTTATTGGGCGTAAAGAGCTCGTAGGCGGTTTTGTAAGTCGGATGTGAAAACTCAGGGCTCAACCCGGAGACGCCATCTGATACTGCAATGACTAGAGTCCGGTAGGGGAGCATGGAATTCCTGGTGTAGCGGTGGAATGCGCAGATATCAGGAGGAACACCAATGGCGAAGGCAGTGCTCTGGGCCGGTACTGACGCTGAGGAGCGAAAGCGTGGGGAGCAAACAGG	3.13144313813986e-05	9	0.964673913	FALSE
TACGTAGGTGGCGAGCATTATTCGGAATTACTGGGCGTAAAGGGTCCGCAGGTGGTTTATTAAGTCAGATGTGAAATTTCAGGGCTCAACTCTGAACGTGCATTTGAAACTGATAAACTAGAGTATGTTAGAGGTAAGCGGAATTTGTGGTGTAGCGGTGGAATGCGTAGATATCACAAGGAAGACCAAAGGCGAAGGCAGCTTACTGGGACAATACTGACACTCATGGACGAAGGCTAAGGTAGCGAAAAGG	3.04188565070415e-05	9	0.964673913	FALSE
TACGGAGGGATCGAACGTTAATCGGAATTACTGGGCGTAAAGCGCGCGTAGGCGGTTCGATAAGTGGAGTGTGAAATCCCTGGGCTCAACCTGGGAACTGCATTCCAAACTGTCGGGCTAGAGTATGGTAGAGGGAGGTAGAATTTCTTGTGTAGCGGTGAAATGCGTAGATATAAGAAGGAATACCGATGGCGAAGGCAGCCTCCTGGACCAATACTGACGCTGAGGTGCGAAAGCGTGGGGAGCAAACAGG	2.72662435807274e-05	9	0.964673913	FALSE
TACGGAGGGTGCTAGCGTTGTTCGGAATTACTGGGCGTAAAGAGCGCGTAGGCGGTTTGTTAAGTTGGAAGTGAAATCCCGGAGCTCAACTCCGGAACTGCTTTCAAAACTGGCTTACTAGAGTTAGGTAGGGGATAGTGGAATTCCCAATGTAGAGGTGAAATTCGTAGATATTGGGAGGAACACCAGAAGCGAAGGCGACTATCTAGGCCTTAACTGACGCTGAGGCGCGAAAGTGTGGGGAGCAAACAGG	2.85758130968269e-05	9	0.964673913	FALSE
TACGGGGGATGCAAGTGTTATCCGGAATTATTGGGCGTAAAGCGTCTGTAGGTGGTTTAATCAGTCTATTGTGAAAGCTTGAAACTTAACTTCACAGATGCAGTAGAAACTATTAGACTAGAGTATGATTGAGGTAGAAGGAATTTCCAGTGGAGTGGTGAAATGCGTAGATATTGGAAAGAACACCAATTGCGAAGGCATTCTATTAAATCATTCTGACACTCAGAGACGAAAGCTAGGGTAGCAAATGGG	2.39921034302244e-05	9	0.964673913	FALSE
TACGTATGGGGCTAGCGTTGTTCGGAATTATTGGGCGTAAAGGGCACGCAGGTGGATAAAAAAGTTGGTTGTATAATCTTTCGGCTCAACCGGAAGTCTGCTTCCAAAACTGTTTATCTTGAGTACTAGAGGGGAGAGCGGAATTCTCGGTGTAGCGGTGGAATGCGCAGATATCGAGAAGAACATCAGTGGCGAAGGCGGCTCTCTGGCTAGTAACTGACACTCATGTGCGAAAGCGTGGGTAGCGAACAGG	2.5876731756611e-05	9	0.964673913	FALSE
TACGGAGGGTGCAAGCGTTGTTCGGAATTATTGGGCGTAAAGGGCGCGTAGGCGGGTTTTTAAGTCTGGTGTGAAATCCCTCGGCTCAACCGAGGACGTGCATTGGATACTGAAAACCTTGAGTCCTGGAGAGGAAAGCGGAATTCCCAGTGTAGAGGTGAAATTCGTAGATATTGGGAGGAACACCGGTGGCGAAGGCGGCTTTCTGGACAGTGACTGACGCTGAGGCGCGAAAGCGTGGGTAGCAAACAGG	2.75419468785775e-05	9	0.964673913	FALSE
TACAGAGGGTGCAAGCGTTAATCGGAATTACTGGGCGTAAAGCGCTCGTAGGCGGATTGTTAAGTCGAATGTGAAATCCCTGGGCTCAACCTAGGAATCGCATTCGAAACTGGCAGTCTAGAGTATGGTAGAGGAAAGTGGAATTCCCGGTGTAGCGGTGAAATGCGTAGATATCGGGAGGAACATCAGTGGCGAAGGCGGCTTTCTGGACCAATACTGACGCTGAGGAGCGAAAGCGTGGGTAGCAAACAGG	2.42088430813683e-05	9	0.964673913	FALSE
TACAGGGGGGACGAGTGTTATTCGGAGTGATTAGGCGTAAAGGGTCCTTTAAGCGGATTGATCAGTTGGAGCAAAAAAGGAAAGAGCTTAACTCTTTTATTTCTCCAATACTGTCATTCTTGAGTTTATCAGAGTTTAGTAGAACTTACGGAGTAGGGATAAAATCCGTTAATATCGTAGGGAACACCAGTGGCGAAGGCGACTATTCATGATAAAACTGACGCTGTAAGACGAAGGCGTAGGTAGCGAATGGG	2.5404246773131e-05	9	0.964673913	FALSE
GACAGAGGATGCAAGTGTTATTCGGAATGATTGGGCGTAAAGAGTCTGTAGGCGGTTTAGAAAGTCTTTTGTGAAATACTTCAGCTCAACTGAGGCTCCGCAAAAGAAACTTCTAGACTTGAGGAAAGTAGAGGTACAGGGAATTTCCGGTGGAGCGGTGAAATGCGTAGATATCGGAAGGAACACCAATATGGCGAAGGCACTGTACTGGGCTTTTCCTGACGCTCAGAGACGAAAGCTGAAGGAGTGATTAGG	2.33285251668961e-05	9	0.964673913	FALSE
TACCGGAGGGGCAAGCGTTATTCGGAATGATTGGGCGTAAAGGGTCCGTAGGCGGTTTTTTAAGTTGTTTTTATAATTTTAGGGCATAACCTTAAACTTGAAACAAAACTGAAAAACTAGAATTTGATAGAGGATAGTGGAATTCCTAGTGGAAGGATAAAATCTCTAGATATTAGGAGGAACATCAGAGGCGAAGGCGACTATCTGGATCAATATTGACGCTAAAGGACGAAAGTATGGGTATCAAATGGG	2.36489031029887e-05	9	0.964673913	FALSE
TACGGAGGGTCCGAGCGTTGTCCGGAATTATTGGGTTTAAAGGGTACGTAGGCGGATTAATAAGTCAGAGCTGAAATCCTATGGCTTAACCATAGAACTGGCTTTGAAACTGTTAATCTTGAGTATGGTAGAGATAGGCGGAATTTATAATGTAGCGGTGAAATGCATAGATATTATAAAGAACACCGATAGCGAAGGCAGCTTGTTGGACCATAACTGACGCTAATGTACGAAAGTGCGGGTATCGAACAGG	2.37516153649693e-05	9	0.964673913	FALSE
TACGGGGGGGGCTAGCGTTATTCGGAATGATTGGGCGTAAAGGGTCCGTAGGCAGCTTTTTAAGTCAGTTCTATAACTTTGTGGGCTTAACCCGAAAAGTGAACTGAAACTTTAAGGAACTACGAGTTTGAGAGGGGATAGTGGAATTCCTAGTGTAAGGATAAAATCTCTAGATATTAGGAGGAACATCAGAAGGCGAAGGCGACTATCTGGCTCAAAACTGACGCTGAGGGACGAAAGTATGGGTATCAAATGGG	2.40556577452584e-05	9	0.964673913	FALSE
GACGGAGGATGCAAGTGTTATCCGGAATCACTGGGCGTAAAGCGTCTGTAGGTGGTTATGTAAGTCTGTTGTTAAATCTCGAGGCTTAACTTCGAACCCGCAATGGAAACTACATGACTTGAGTATGGTAGAGGTAAGAGGAATTTCCAGTGGAGCGGTGAAATGCGTAGAGATTGGAAAGAACACCGATGGCGAAGGCATCTTACTGGGCCATTACTGACACTCAGAGACGAAAGCTAGGGTAGCAAATGGG	2.33532210339899e-05	9	0.964673913	FALSE
TACAGAGGATGCAAGCGTTATCCGGATTGATTGGGCGTAAAGTGTCTGAAGGAGGCCTTTTAAGTCTCTTGTTAAAGGCTAAAGCTCAACTTTAGTTTGGCATGAGAAACTCAGAGGCTTGAATACGGTAGGGGCAGTAAGAATTCTCGGTGTAGCAGTGAAATGCGTAGATCTCGGGAGGAATACCAGAAGCGAAAGCGTACTGCTGGGCCGTGATTGACTCTGAAAGACGAAAGCTAGGGTAGCGAATGGG	2.36818441588966e-05	9	0.964673913	FALSE
TACGGAGGGTGCAAGCGTTGCTCGGAATTACTGGGCGTAAAGGGTGTGCAGGCGGTTTATTAAGTCAGATGTGAAAGCCCAGGGCTCAACCCTGGAACTGCATCTGAAACTGGTAAACTTGAGGCAGAGAGAGGGAAGTGGAATTCCTGGTGTAGAGGTGAAATTCGTTGATATCAGGAGGAACACCAGCGGCGAAGGCGGCTTCCTGGCTCTGTTCTGACGCTGAGACACGAAAGCGTGGGGAGCAAACAGG	2.65329304215401e-05	9	0.964673913	FALSE
TACGAAGGGTTTAAGCGATAATCGGAATTATTGGGCGTAAAGCGCGCGTAGGTGGTTAATTAAGTGAGGTGTGAAATCCCGGAGCTCAACTTCGGAACTGCATTTCATACTGGTTGACTAGAGTATAGTAGAGGTTAGTGGAATTCATGGTGTAGCGGTGAAATGCGTAGATATCATGAGGAACACCAGTGGCGAAGGCGACTAACTGGACTAATACTGACACTGAGGTGCGAAAGCGTGGGGAGCAAACAGG	2.304520097889e-05	9	0.964673913	FALSE
GACAGAGGGTGCGAACGTTGCTCGGAATTACTGGGCGTAAAGCGCGTGTAGGCGGACTAGCAAGTCAAGTGTGAAATCCCTGGGCTCAACCCAGGAACTGCATTCGAAACTGCTAGTCTTGAGTAGTGGAGAGGGAAGGCGGAATTCCGGGTGTAGAGGTGAAATTCGTAGATATCCGGAGGAACACCGGTGGCGAAGGCGGCCTCCTGGACACTTACTGACGCTGAGACGCGAAAGCGTGGGGAGCAAACAGG	2.33906629457214e-05	9	0.964673913	FALSE
TACGGAGGGTGCGAGCGTTAATCGGAATTACTGGGCGTAAAGCGCATGCAGGCGGTCTGTTAAGTCAGATGTGAAAGCCCCGGGCTTAACCTGGGAGTTGCATTTGAGACTGGCAGGCTAGAGTCTTGTAGAGGGGGGTAGAATTCCAGGTGTAGCGGTGAAATGCGTAGAGATCTGGAGGAATACCGGTGGCGAAGGCGGCCCCCTGGACAAAGACTGACGCTCAGATGCGAAAGCGTGGGGAGCAAACAGG	2.44923279046218e-05	9	0.964673913	FALSE
TACGGAGGGTGCAAGCGTTATCCGGAATCATTGGGTTTAAAGGGTCCGCAGGCGGACTAATAAGTCAGTGGTGAAAGCCCATCGCTTAACGATGGAACTGCCATTGAAACTGTTAGTCTTGAATTCGGTCGAAGTGGGCGGAATGTGTCATGTAGCGGTGAAATGCATAGATATGACACAGAACACCGATAGCGAAGGCAGCTCACTAGGCCTGAATTGACGCTCAGGGACGAAAGCGTGGGGAGCGAACAGG	2.22575347832531e-05	9	0.964673913	FALSE
TACGGAGGGTGCAAGCGTTATCCGGAATCATTGGGTTTAAAGGGTTCGTAGGCGGATTGATAAGTCAGAGGTGAAATCCTGCAGCTCAACTGTAGAATTGCCTTTGATACTGTTAGTCTTGAGTCATATGGAAGTAGATAGAATATGTAGTGTAGCGGTGAAATGCATAGATATTACATAGAATACCGATTGCGAAGGCAGTCTACTACGTATGTACTGACGCTGATGAACGAAAGCGTGGGGAGCGAACGGG	1.86988153179026e-05	9	0.964673913	FALSE
TACAGGGGATGCAAGTGTTATCCGGAATTATTGGGCGTAAAGCGTCTGCAGGTGGATATCTAAGTCTTTTGTTAAATTTCTGGGCTCAACCCAGAGCCGGCAGAAGAAACTATATATCTTGAGTATGGTAGGGGTAAAGGGAATTTCAAGTGGAGCGGTGAAATGCGTAGATATTTGAAAGAACTCCAATAGCGAAGGCACTTTACTGGGCCAGTACTGACACTCAGAGACGAAAGCTAGGGGAGCAAACAGG	1.85365572725397e-05	9	0.964673913	FALSE
TACGGAGGATGCAAGCGTTATCCGGAATTATTGGGCGTAAAGCGTCCGCAGGTGGTTACTCAAGTCTGCTGTCAAAGACCGGAGCTTAACTCTGGAAAGGCGGTGGAAACTGAGAAACTAGAGTTCGGTAGGGGTAGCGGGAATTCCCAGTGTAGCGGTGAAATGCGTAGATATTGGGAAGAACATCGGTGGCGAAGGCGCGCTACTGGGCCGGAACTGACACTCAGGGACGAAAGCTAGGGGAGCGAAAGGG	1.85936794045579e-05	9	0.964673913	FALSE
TACGGATGGTGCAAGCGTTGCTCGGAATCACTGGGCGTAAAGCGAACGCAGGCGGACTTTTAAGTTGGGTGTGAAAGCCCCGGGCTCAACCCGGGAACTGCACTCAAAACTGGAAGTCTTGAGTCCGAGAGAGGGTGGTGGAATTCCTGGTGTAGAGGTGAAATTCGTTGATATCAGGAGGAACACCGGTGGCGAAGGCGGCCACCTGGCTCGGTACTGACGCTCATGTTCGAAAGCGTGGGGAGCAAACAGG	1.83626442980372e-05	9	0.964673913	FALSE
GACGGAGGGTGCAAGCGTTACTCGGAATTACTGGGCGTAAAGCGTACGTAGGCGGCGTGTCAAGTTGGATGTGAAATCCCACAGCTTAACTGTGGAACTGCGTCCAAAACTGGCATGCTCGAGAACAGTAGGGGACAGTGGAACTCCAGGTGGAGCGGTGAAATGCGTAGAGATCTGGAGGAACACCGGTGGCGAAAGCGACTGTCTGGGCTGTTTCTGACGCTGAGGTACGAAAGCCAGGGGAGCGAACGGG	1.86402764083199e-05	9	0.964673913	FALSE
GACGTAGGATGCAAGTGTTATCCGGAATCACTGGGCGTAAAGCGTCTGTAGGTTGTTTAGTAAGTCCAATGTTAAAGGTTGAAGCTTAACTTCAAAAATGCGTTGGAAACTGCTAGACTCGAGTATAATTGAAGCAGAAGGAATTTCTAGTGAAGCGGTGAAATGCGTAGATATTAGAAGGACCACCAAAGGCGAAAGCATTCTGTTAAATTATCACTGACACTCAGAGACGAAAGCTAGGGTAGCAAATGGG	1.788673317056e-05	9	0.964673913	FALSE
TACCGGAGGGGCAAGCGTTATTCGGAATGATTGGGCGTAAAGGGTCCGTAGGCGGTTTTTTAAGTCGTTTCTATAATTTTAGGGCACAACCTTAAACTTGATTCGAAACTGAAAAACTAGAATTTGACAGAGGATAGTGGAATTCCTAGTGGAAGGATAAAATCTCTAGAGATTAGGAGGAACATCAGAGGCGAAGGCGACTATCTGGGTCAATATTGACGCTAAAGGACGAAAGTATGGGTATCGAATGGG	1.79970078453098e-05	9	0.964673913	FALSE
TACAGGGGGGACGAGTGTTATTCGGAGTGATTAGGCGTAAAGGGTCCTTTAAGCGGATTGATCAGTTGGGACAATAAAGGAGAGAGCTTAACTCTTTCAATTTACCAATACTGTCAATCTTGAGTTTATCAGAGTTTAGTAGAACTTACGGTGTAGGGATAAAATCCATTGATATCGTAGGGAAGACCAGTGGCGAAGGCGACTATTCATGATAAGACTGACGCTGTAAGACGAAGGCGTGGGTAGCGAATGGG	1.69983031311191e-05	9	0.964673913	FALSE
GACAGAAGGAGCGAGTGTTATTCCTAGTTATTAGGTGTAAAGTGCTTGTAGACGCTTTTAATAGTTAAATCAAAAATACCGAAACTTAATTTTGGTAGTAGGTTTAAAACATTTTTAGTAGAGTATGGTAGAGGATAGTAGAATTTTTAATGTAAGGATAAAATCTTAAGATATTAAAAGGAATTCCAGTGGCGAAGGCGGCTATCTGGGCCATTACTGACGTTGAAAAGCGAAAGCTTGGGTATCAAATGGG	1.68617711148432e-05	9	0.964673913	FALSE
TACGGGAAGGGCAAGCGTTATCCGGCATGACTGGGCGTAAAGAGTCCGTAGACTGTAAAGTAAGTTTTTTGTTAAATTTTAAGGCCCAACCTTAAACCTGCAATTAATACTGCTTTGCTTTGAGTTTAATACAGAAAAGTAGAATTTTATACGACAGGGGTGAAATCCGTAGATATATAAAGGAATGCCAACAGCGAAGGCAACTTTTTGGTATAAACTGACGTTGAGGGACGAAAGCGTGGGTAGCAAACAGG	1.55944159530553e-05	9	0.964673913	FALSE
TACGTATGTCGCAAGCGTTATCCGGATTTATTGGGCGTAAAGCGCGTCTAGGCGGGTTCATAAGTCTGATGTTAAAATGCGGGGCTCAACTCCGTATTGCGTTGGAAACTGTGAACCTAGAGTATCAGAGAGGTGGGCGGAACTACAAGTGTAGAGGTGAAATTCGTAGATATTTGTAGGAATGCCGATGGAGAAGTCAGCTCACTGGATGAATACTGACGCTAAAGCGCGAAAGCGTGGGTAGCAAACAGG	1.54760895979602e-05	9	0.964673913	FALSE
TACGGAGGGTCCGAGCGTTATCCGGAATCATTGGGTTTAAAGGGTCCGTAGGCGGGCTATTAAGTCAGAGGTGAAATTGTGCAGCTCAACTGTAGAACTGCCTTTGATACTGATAGTCTTGAGTTATGGTGAGGTAGCCGGAACATGTGGTGTAGCGGTGAAATGCATAGATATCACATAGAACGCCGATTGCGAAGGCAGGTTACCAACCATATACTGACGCTGATGGACGAAAGCGTGGGGAGCGAACGGG	1.69639913115982e-05	9	0.964673913	FALSE
TACGGAGGGTGCAAGCGTTAATCGGAATTACTGGGCGTAAAGCGCACGCAGGCGGTTAATTAAGCTAGATGTGAAAGCCCCGGGCTCAACCTGGGAACTGCATTTAGAACTGGTTGACTAGAGTACGAGAGAGGGGGGTAGAATTCCAGGTGTAGCGGTGAAATGCGTAGATATCTGGAGGAATACCGGTGGCGAAGGCGGCCCCCTGGCTCGATACTGACGCTCAGGTGCGAAAGCGTGGGGAGCAAACAGG	1.43916148454667e-05	9	0.964673913	FALSE
TACGGAGGGGGCTAGCGTTGTTCGGAATTACTGGGCGTAAAGCGCGCGTAGGCGGCTATGCAAGTTAGAGGTGAAAGCCCCGGGCTCAACCTGGGAATTGCCTTTAATACTGTTTAGCTTGAGTTCGGAAGAGGGAAGTGGAATTTCCAGTGTAGAGGTGAAATTCGTAGATATTGGAAAGAACACCAGTGGCGAAGGCGGCTTCCTGGTCCGATACTGACGCTGAGGTGCGAAAGCGTGGGGAGCAAACAGG	1.37360984592434e-05	9	0.964673913	FALSE
TACGTAGGGGGCAAGCGTTGTCCGGAATCATTGGGCGTAAAGCGCGTGTAGGCGGCTTGGTAAGTCTGGCGTGAAATCTTGGGGCTCAACCCCAAGCGTGCGCTGGATACTGCCTCGCTCGAGTCCGGGAGAGGAAAGCGGAATTCCCAGTGTAGCGGTGAAATGCGCAGATATTGGGAAGAACACCGGTGGCGAAGGCGGCTTTCTGGAACGGTACTGACGCTGAGACGCGAAAGCGTGGGGAGCAAACAGG	1.39881066374208e-05	9	0.964673913	FALSE
TACGGAAGGTGCAAGCGTTATCCGGATTTATTGGGTTTAAAGGGTACGTAGGCGGTAATTTAAGTCAGTGGTGAAATCCAGCAGCTTAACTGTTGAACTGCCATTGAAACTATTTTACTTGAGTTTAGTCGAAGTAAGTGGAATTCCGCATGTAGTGGTGAAATGCATAGATATGCGGAGGAACACCGATAACGAAGGTAGCTTACTAGGCTCAGACTGACGCTGAGGTACGAAAGCGTGGGGAGCAAACGGG	1.37585448914854e-05	9	0.964673913	FALSE
TACGTAGGGGGCAAGCGTTATCCGGATTCACTGGGTGTAAAGGGTGCGTAGGTGGCATGGTAAGTCAGATGTGAAATTTAGGAGCTCAACTTCTAAGCTGCATCTGAAACTGCTAAGCTAGAGTGCAGGAGAGGAAAGCGGAATTCCGAGTGTAGCGGTGAAATGCGTAGAGATTCGGAGGAACACCAGTAGCGAAGGCGGCTTTCTGGACTGTAACTGACACTGAGGCACGAAAGCGTGGGGAGCAAACAGG	1.3961199352664e-05	9	0.964673913	FALSE
TACGGAGGTCCCGAGCGTTGTTCGGATTCACTGGGCGTAAAGAGTATGTAGGCGGCCCGTTAAGTCTGATGTGAAAGCTCCGAGCTCAACTCGGAAATTGCATTGGATACTGGCGGGCTAGAGATCCGGAGGGGAGTCTGGAATTCTCGGTGTAGCAGTGAAATGCGTAGATATCGAGAGGAACACCAGTGGCGAAGGCGAGACTCTGGACGGTTTCTGACGCTGAGATACGAAAGTTAGGGTAGCAAACAGG	1.33684951411452e-05	9	0.964673913	FALSE
TACGGAGGGTGCAAACGTTGCTCGGAATCATTGGGCGTAAAGCGCACGTAGGCGGCTTGCCAAGTTGGGTGTGAAAGCCCTGGGCTCAACCCAGGAAGTGCACCCAAAACTGGTAGGCTTGAGTTCCAGAGGGGACCAGGGAATTCCCGGTGTAGAGGTGAAATTCGTAGAGATCGGGAGGAACACCAGAGGCGAAGGCGCTGGTCTGGCTGGATACTGACGCTGAGGTGCGAAAGTGTGGGTAGCAAACAGG	1.30620465707728e-05	9	0.964673913	FALSE
TACTAAAGGTGCAAGCGTTAATCGGAATTACTGGGCGTAAAGCGCGCGTAGGTGGCTTGTCAAGCTGGATGTGAAAGCCCAGGGCTCAACCTTGGAACTGCATTCAGAACTGGCTCGCTAGAGTACGAGAGAGGTTAGTGGAATTTCCTGTGTAGCGGTGAAATGCGTAGAGATGGGAAGGAACACCAGTGGCGAAGGCGACTGACTGGCTCGATACTGACACTGAGGTGCGAAAGCGTGGGGAGCAAACAGG	1.36556179966543e-05	9	0.964673913	FALSE
TACAGAGGGTGCGAGCGTTAATCGGAATTACTGGGCGTAAAGCGCGCGTAGGTGGACAATTAAGTCATGTGTGAAAGCCCCGGGCTCAACCCGGGAACTGCATGTGAGACTGGTTGTCTAGAGTGTGGTAGAGGGAAGTAGAATTTCCGGTGTAGCGGTGAAATGCATAGATATCGGAAGGAATACCAGTGGCGAAGGCGACTTCCTGGGCCACTACTGACACTGAGGCGCGAAAGCGTGGGGAGCAAACAGG	1.4438001996102e-05	9	0.964673913	FALSE
AACGTGAAGGATAAACGTTATTCGGAATTATTGGGCGTTAAGGGTTCGTAGGTTGTTTTGTAGGTTAACTTTAAAAAATTAAACATATAACTTTAATTCAGAGTTAAAACCGCATTACTTTTTGAGTTTTATTAAGGAAAGTAGTATTTTTGAGGGACAGATAAAATTGGTTGATCTCAAGAAGAATTTTTATGGCGAAGGCAGCTTTCTAGATAAATAAAATAAAACTGACGCTGAGGAACGAAAGTTTGGGTAGCAAATAGG	1.34766295899329e-05	9	0.964673913	FALSE
TACGGAGGGTGCAAGCGTTATCCGGAATTATTGGGCGTAAAGCGTCCGCAGGCGGCATGTTAAGTATGGTATCAAAGGCAGCAGCTCAACTGTTGTTCGGTATTGTAAACTGGCAAGCTAGAGTCATAGAGAGGTGCGTGGAATTCTGCATGTAGGGGTTAAATCCGTAGATATGCAGAGGAACACCAAAAGCGAAGGCAGCGCACTGGATATGTACTGACGCTCATGGACGAAAGCGTGGGTAGCGAACAGG	1.32241962859556e-05	9	0.964673913	FALSE
TACGGAGGGTGCGAGCGTTAATCGGAATTACTGGGCGTAAAGGGTGCGTAGGCGGTTAATCAAGTCAGATGTGAAAGCCAGTGGCTCAACCACTGAACTGCATTTGAAACTGGTTAACTAGAATGTGATAGAGGGAAGTGGAATTGCTAGTGTAGCGGTGAAATGCGTAGATATTAGTAGGAACACCAGAGGCGAAGGCGACTTCCTGGATCATTATTGACGCTGAGGCACGAAAGCGTGGGGAGCAAACAGG	1.12676372427252e-05	9	0.964673913	FALSE
TACGGGGGGGACAAGTGTTATTCTAAATAACTGGGCGTAAAGGGTTCGTAGGTTGGTGATTAAGTTGAAAAGGAAATCTCAGGGCTTAACCTTGAAAGTTGTTTCAATACTGATCATCTTGAGTTTGGGAGAGGATAGTAGAATTTCTAGTGTAGGAATAAAATCCAAAGATATTAGAAGGAATACCAGGAGCGAAGGCGACTATCTGGAACAATACTGACACTAAGGAACGAAAGCATGGGGAGCAAACAGG	1.08953433294898e-05	9	0.964673913	FALSE
TACGGAGGGTGCAAACGTTGTTCGGAATCATTGGGCGTAAAGAGCACGTAGGCGGCTCATTAGGTCGGGTGTGAAATCCCGGGGCTTAACCTCGGAATTGCGCTCGAAACCGGTGAGCTTGAGTCCTGGAGGGAGAAGTAGAATTCCTGGTGTAGGGGTGAAATCCGTAGATATCAGGAGGAATACCAGTGGCGAAGGCGACTTCTTGGCCAAGGACTGACGCTGAGGTGCGAAAGCGTGGGTAGCAAACAGG	1.10777911748823e-05	9	0.964673913	FALSE
TACGTAGGGGGCGAGCGTTATCCGGATTCATTGGGCATAAAGAGTACGTAGGCGGTATTTTAAGTCAGGTGTTAAAGGCATCAGCTCAACTGATGTATGCGCCTGAAACTGAAGTACTAGAGACTAGTAAAGGAAAGCGGAACTCACGGTGTAGCGGTGAAATGCGTAGATATCGTGAGGAACACCAGTTGCGAAGGCGGCTTTCTAGACTAATTCTGACGCTGAGGTACGAAAGCGTGGGGAGCGAACGGG	1.22643512583385e-05	9	0.964673913	FALSE
TACGGGAGGAGCGAGGGTTCTGGATGATGATTGGGTGTAAAGCAGGATAAGGTGGTAAGTACAAGTTTAAAGTCGACTAACCGAAAGGGCAGGAGGATTTTAGAAACTAACTTACTTGAGGGATTTTTAAGTTGAAAGCGGAACTCTATGGGGAGCGGTGTAATGCATTTCATCTATAGGGGAACACCAAAGACGATAAGTAGCCAACTGCAAATACCCTGCCACTAGACCTGAAACCTAGGGTAGCAAAACGG	9.53392790382768e-06	9	0.964673913	FALSE
TACGGAGGATGCAAGTGTTATCCGGAATCACTGGGCGTAAAGAGTCTGTAGGTGGTTTAAAAAGTCCACTATTAAAGGTTGAAGCTTAACTTCAAAAATGTCGTGGAAACTTTTAGACTTGAGTATGGTAGGGGTAGAGGGAACTTCCAGTGGAGCGGTGAAATGCGTAGATATTGGAAAGACCATCAATGGCGAAGGCACTCTACTGGGCCATTACTGACACTGAGAGACGAAAGCTAGGGTAGCAAATGGG	9.48898181558917e-06	9	0.964673913	FALSE
TACGGAAGGTGCAAGCGTTATCCGGAATCACTGGGTTTAAAGGGTGCGTAGGCGGTTACGTCAGTCAGAAGTGAAAGCTCACAGCTTAACTGTGGAATTGCTTTTGATACTGCGTAACTAGAATCAGGTTGAGGTTGGCGGAATGTGACATGTAGCGGTGAAATGCATAGATATGTCATAGAACACCAATTGCGAAGGCAGCTGACTAGACCTGCATTGACGCTGAGGCACGAAAGCGTGGGGAGCGAACAGG	0.000681598	15	0.974802372	FALSE
TACGGAGGGTCCAAGCGTTAATCGGAATTACTGGGCGTAAAGCGCGCGTAGATGGTTTATTCAGTTGGGTGTGAAATCCCTGGGCTCAACCCAGGAACTGCATTCAAAACTTATAAACTAGAGTACGAAAGAGGAGAGTAGAATTCATGGTGTAGCGGTGAAATGCGTAGAGATCATGAGGAATACCAGTGGCGAAGGCGACTCTCTGGTTCGAGACTGACATTGAGGTGCGAAAGCGTGGGTAGCAAACAGG	0.000414718	15	0.974802372	FALSE
TACGAAGGGACCTAGCGTAGTTCGGAATTACTGGGCTTAAAGAGCTCGTAGGTGGTTAAGAAAGTTGATGGTGAAATCCCAAGGCTCAACCTTGGAACTGCCATCAAAACTTTTTAACTAGAGTGTGATAGAGGTAAGTGGAATTTCTAGTGTAGAGGTGAAATTCGTAGATATTAGAAAGAACACCGAAAGCGAAGGCAACTTACTGGGTCACTACTGACACTGAGGAGCGAAAGCATGGGTAGCGAAGAGG	0.00019693	15	0.974802372	FALSE
TACGAAGGTCCCAAGCGTTGTTCGGAATCACTGGGCGTAAAGCGTGTGTAGGCTGCGCGGAAAGTCAAATGTGAAAGCCCGGGGCTCAACCTCGGAACTGCATTCGATACTCCCGTGCTAGAGTCATGGAGAGGTAAGTGGAATTCCCGGTGTAGCAGTGAAATGCGTGGATATCGGGAGGAACATCAATGGCGAAGGCAACTTACTGGACATGTACTGACGCTCAGACACGAAGGCCAGGGGAGCGAAAGGG	0.00056637	10	0.976449275	FALSE
TACGGAGGGTCCAAGCGTTGTCCGGATTTATTGGGTTTAAAGGGTACGTAGGCGGGACTTTAAGTCAGTGGTGAAAGCCTCCAGCTTAACTGGAGAATTGCCATTGAAACTGAAGTTCTTGAGTATGGATGAGGTGGTTGGAATATAACATGTAGCGGTGAAATGCATAGATATGTTATAGAACACCAATTGCGAAGGCAGATCACTAAACCATTACTGACGCTGAGGTACGAAAGCGTGGGGAGCGAACAGG	0.000398822	10	0.976449275	FALSE
TACGGAGGGGGTTAGCGTTGTTCGGAATTACTGGGCGTAAAGCGCGCGTAGGCGGACTAGAAAGTTGGGGGTGAAATCCCGAGGCTCAACCTCGGAACTGCCTCCAAAACTGCTAGTCTAGAGTTCGAGAGAGGTGAGTGGAATTCCGAGTGTAGAGGTGAAATTCGTAGATATTCGGAGGAACACCAGTGGCGAAGGCGGCTCACTGGCTCGATACTGACGCTGAGGTGCGAAAGTGTGGGGAGCAAACAGG	0.000306646	10	0.976449275	FALSE
GACGGAGGATGCAAGTGTTATCCGGAATCACTGGGCGTAAAGCGTCTGTAGGTGGTTGTTTAAGTCAACTGTTAAATCTTGAGGCTCAACTTCAAAATCGCAGTCGAAACTATTCAACTAGAGTATAGTAGAGGTAAAGGGAATTCCCAGTGGAGCGGTGAAATGCGTAGATATTGGGAAGAACACCGATGGCGAAGGCACTTTACTGGGCTATTACTGACACTCAGAGACGAAAGCTAAGGTAGCAAATGGG	0.000282924	10	0.976449275	FALSE
TACGGAGGATCCAAGCGTTATCCGGATTTATTGGGTTTAAAGGGTCCGTAGGCGGGTTTTTAAGTCAGTGGTGAAAGCCTACAGCTTAACTGTAGAATTGCCATTGATACTGGAGACCTTGAGTGTAGTAGAAGTAGGCGGAATAAGGCATGTAGCGGTGAAATGCATAGATATGCCTTAGAACACCGATTGCGAAGGCAGCTTACTATGTTACAACTGACGCTGAGGGACGAAAGCGTGGGGAGCGAACAGG	0.000192544	10	0.976449275	FALSE
TACGGGAGTGGCAAGCGTTATCCGGAATTATTGGGCGTAAAGCGTCCGCAGGCGGCTTTTCAAGTCTGCTGTTAAAAAGTGGAGCTTAACTCCATCATGGCAGTGGAAACTGAAAGGCTTGAGTATGGTAGGGGCAGAGGGAATTCCCGGTGTAGCGGTGAAATGCGTAGATATCGGGAAGAACACCAGTGGCGAAGGCGCTCTGCTGGGCCATTACTGACGCTCATGGACGAAAGCCAGGGGAGCGAAAGGG	0.000170492	10	0.976449275	FALSE
TACGGAGGATCCAAGCGTTATCCGGAATCATTGGGTTTAAAGGGTCCGCAGGCGGTTTTTTAAGTCAGAGGTGAAAGCCAACAGCTCAACTGTTGAACTGCCTTTGATACTGAAAGACTTGAGTCATTGTGAAGTGGTTAGAATGTGTGGTGTAGCGGTGAAATGCTTAGATATCACACAGAATACCCATTGCGAAGGCAGATCACTAACAATGTACTGACGCTCATGGACGAAAGCGTGGGGAGCGAACGGG	0.000148334	10	0.976449275	FALSE
TACGAGGGGTGCAAGCGTTGTCCGGAATCACTGGGCGTAAAGGGTCCGTAGGCGTTTCAACAAGTCATTTGTTAAAGACATCGGCTTAACCGATGGAGTGCATTTGAAACTTTTGAAATAGAGTATAGAAGAGGAAAGTGGAATTCCTGGTGTAGCGGTGACATGCGTAGATATCAGGAGGAACACCAATGGCGAAGGCAACTTTCTGGTCTATTACTGACGCTGAGGGACGAAAGCGTGGGGAGCGAACAGG	0.000143869	10	0.976449275	FALSE
TACGGAGGGGGCAAGCGTTGTTCGGAATTACTGGGCGTAAAGGGCGCGTAGGCGGCCAAGTCAGTCAGGCGTGAAAGCCCAGGGCTCAACCCTGGAATTGCGCTTGATACTGCTTGGCTCGAGACCGGAAGAGGGTAGTGGAATTCCCAGTGTAGAGGTGAAATTCGTAGATATTGGGAAGAACACCAGTGGCGAAGGCGGCTACCTGGTCCGGATCTGACGCTGAGGCGCGAAAGCGTGGGGAGCAAACAGG	0.00013427	10	0.976449275	FALSE
AACCAGCACCTCAAGTGGTCAGGATGATTATTGGGCCTAAAGCATCCGTAGCCTGTTCTGTAAGTTTTCGGTTAAATCCATAAGCTCAACTTATGGGCTGCCGAAAATACTGCAGGACTAGGGAGTGGGAGAGGTAGACGGTACTCGGTAGGAAGGGGTAAAATCCTTTGATCTATTGATGACCACCTGTGGCGAAGGCGGTCTACCAGAACACGTTCGACGGTGAGGGATGAAAGCTGGGGGAGCAAACCGG	0.000132765	10	0.976449275	FALSE
CACGTAGGGGGCGAGCGTTGTCCGGATTTATTGGGCGTAAAGAGCTCGTAGGCTGTTCAGTAAGTCAGGTGTGAAAACTCGAGGCTCAACCTCGAGACGCCACCTGATACTGCTGTGACTAGAGTCCGGTAGGGGAGTGTGGAATTCCTGGTGTAGCGGTGAAATGCGCAGATATCAGGAGGAACACCAGCAGCGAAGGCGGCACTCTGGGCCGGTACTGACGCTCAGGAGCGAAAGCATGGGGAGCGAACAGG	0.000131899	10	0.976449275	FALSE
TACGGAGGGTGCAAGCGTTATCCGGATTTATTGGGTTTAAAGGGTCCGTAGGCGGACAATTAAGTCAGTGGTGAAAGCCCACAGCTCAACTGTGGAACTGCCATTGATACTGATTGTCTTGAGTACGTTTGATGTTGGCGGAATATGTCATGTAGCGGTGAAATGCTTAGATATGACATAGAACACCGATTGCGAAGGCAGCCAACAAAGCCGTAACTGACGCTGAGGGACGAAAGCGTGGGGAGCGAACAGG	0.000137427	10	0.976449275	FALSE
TACGGAGGGGGTTAGCGTTGTTCGGAATTACTGGGCGTAAAGCGCGCGTAGGCGGATTATTAAGTTAGGGGTGAAATCCCGGGGCTCAACCCCGGAACTGCCTCTAATACTGGTAGTCTTGAGTTCGAGAGAGGTGAGTGGAATTCCGAGTGTAGAGGTGAAATTCGTAGATATTCGGAGGAACACCAGTGGCGAAGGCGGCTCACTGGCTCGATACTGACGCTGAGGTGCGAAAGTGTGGGGAGCAAACAGG	0.000128167	10	0.976449275	FALSE
TACGGAGGGGGCAAGCGTTGCTCGGAATTACTGGGCGTAAAGCGAGCGTAGGCGGTTAGTCAAGTTGGTGGTGAAAGCCCAGAGCTTAACTCTGGAACTGCCATCAAAACTGATTGACTAGAGATTGGTAGAGGAAAATGGAATTCCTAGTGTAGAGGTGAAATTCGTAGATATTGGGAAGAACACCAGTGGCGAAGGCGATTTTCTGGGCCAATTCTGACGCTGAGGTTCGAAAGCGTGGGTAGCAAACAGG	0.00010898	10	0.976449275	FALSE
GACGGGAGATGCAAGCGTTATTCGGATTTATTGGGCGTAAAGGGTCTGTAGGTTGTTGGTTAAGTCTATGGTCAAATTCCGAAGCTCAACTTCGGGCCGGCACTAGAAACTAATCAACTTGAGTACGTTAGAGGCAGGGGGAATTCCCAGTGTAGCGGTGAAATGCGTAGATATTGGGAGGAACATCAATGGCGAAGGCACCCTGCTAGGCCGATACTGACACTGAAAGACGAAAGCTAGGGGAGCAAATGGG	9.88962533545663e-05	10	0.976449275	FALSE
TACGGAGGGTGCAAGCGTTAATCGGAATTACTGGGCGTAAAGCGTACGTAGGATGTAATGCAAGTCGGATGTGAAATCCCCGGGCTTAACCTGGGAACTGCATTCGAAACTACATTACTAGAGTGTAGTAGAGGTAAGCGGAATTTCGGGTGTAGCGGTGAAATGCGTAGATATCCGAAAGAACATCAGTGGCGAAGGCGGCTTACTGGACTAACACTGACTCTGAGGTACGAAAGCGTGGGTAGCAAACAGG	9.45635636989743e-05	10	0.976449275	FALSE
GACGGAGGATGCAAGTGTTATCCGGAATCACTGGGCGTAAAGCGTCTGTAGGTGGTTTAATAAGTCAACTGTTAAATCTTGAGGCCCAACCTCAAAATCGCAGTCGAAACTATTAGACTAGAGTATAGTAGGGGTAAAGGGAATTTCCAGTGGAGCGGTGAAATGCGTAGAGATTGGAAAGAACACCGATGGCGAAGGCACTTTACTGGGCTATTACTAACACTCAGAGACGAAAGCTAGGGTAGCAAATGGG	9.20999954471844e-05	10	0.976449275	FALSE
TACGGAGGGTGCGAGCGTTAATCGGAATTACTGGGCGTAAAGCGTGCGTAGGCGGATTGTTAAGCGAGATGTGAAATCCCGGGGCTCAACCTCGGCACTGCATTTCGAACTGGCAGTCTAGAGTATTGTAGAGGGTGGTGGAATTTCCAGTGTAGCGGTGAAATGCGTAGAGATTGGAAGGAACATCAGTGGCGAAGGCGGCCACCTGGACAAATACTGACGCTGAGGCACGAAAGCGTGGGGAGCGAACAGG	8.97920456309553e-05	10	0.976449275	FALSE
TACGGAGGGGGCTAGCGTTGTTCGGAATTACTGGGCGTAAAGCGCGCGTAGGCGGTAATCCAAGTCAGGCGTGAAAGCCCCGGGCTCAACCTGGGAACTGCGCTTGATACTGGATAACTAGAGGCCGGGAGAGGGTAGTGGAATTCCCAGTGTAGAGGTGAAATTCGTAGATATTGGGAAGAACACCGGTGGCGAAGGCGGCTACCTGGACCGGACCTGACGCTGAGGTGCGAAAGCGTGGGGAGCGAACAGG	9.18246985381355e-05	10	0.976449275	FALSE
TACGGAGGGTGCGAACGTTAATCGGAATTACTGGGCGTAAAGCGCGCGTAGGCGGTTTGCTAAGTGGGATGTGAAAGCCCCGGGCTTAACCTGGGAACTGCATTCCAAACTGGCAGACTAGAGTATGGTAGAGGGAGGTAGAATTTCCTGTGTAGCGGTGAAATGCGTAGATATAGGAAGGAATACCGATGGCGAAGGCAGCCTCCTGGACCAATACTGACGCTGAGGTGCGAAAGCGTGGGGAGCAAACAGG	7.64864615948906e-05	10	0.976449275	FALSE
TACGTAGGGTGCGAGCGTTAATCGGAATTACTGGGCGTAAAGCGTGCGCAGGCGGTTCTTTAAGACAGGTGTGAAATCCCCGGGCTTAACCTGGGAATTGCGCTTGTGACTGGAGGGCTAGAGTGTGGCAGAGGGGAATGGAATTCCTGGTGTAGCAGTGAAATGCGTAGATATCAGGAGGAACACCGATGGCGAAGGCAGTTCCCTGGGCCAACACTGACGCTCATGCACGAAAGCGTGGGGAGCAAACAGG	7.88119905256272e-05	10	0.976449275	FALSE
TACGGAGGGCGCAAACGTTGCTCGGAATCACTGGGCATAAAGGGCATGTAGGCGGCCCGATCAGTCAGATGTGAAATCCTCCGGCTCAACCGGAGAACTGCATTTGATACTATCGAGCTCGAGGATGGTTGGGGTAAGCGGAACTCCTGGTGGAGCGGTGAAATGCGTAGATATCAGGAGGAACACCAGTGGCGAAAGCGGCTTACTGGACCATTTCTGACGCTGAGGTGCGAAAGCTAGGGTAGCGAACGGG	7.68836218621619e-05	10	0.976449275	FALSE
TACGGAGGGTGCAAGCGTTATCCGGATTTATTAGGTTTAAAGGGTTCGCAGGCGGAATTTTAAGTCAGTGGTGAAAGCCTATAGCTTAACTATAGAACTGCCACTGATACTGATATTCTTGAGTGTAGATGAAGTGGGCGGAATATGTCATGTAGCGGTGAAATGCATAGATATGACATGGAACACCAATTGCGAAGGCAGCTCACTAAACTATTACTGACGCTAATGAACGAAAGCATGGGTAGCGAACAGG	7.38461074373812e-05	10	0.976449275	FALSE
TACGTAGGGCGCAAGCGTTGTCCGGATTTATTGGGCGTAAAGGGCTCGTAGGCGGTTTGGTAAGTCGGGTGTGAAAACTCAGGGCTCAACTCTGAGACGCCACCCGATACTGCCATGACTAGAGTCCGGTAGGGGAGTGCGGAATTCCTGGTGTAGCGGTGAAATGCGCAGATATCAGGAGGAACACCGACAGCGAAGGCAGCACTCTGGGCCGGTACTGACGCTGAGGAGCGAAAGCGTGGGGAGCAAACAGG	6.89177423134907e-05	10	0.976449275	FALSE
TACGGAGGGTCCAAGCGTTATCCGGATTTATTAGGTCTAAAGGGTCCGCAGGCGGGATTTTAAGTCAGTGGTGAAAGCCTACAGCTCAACTGTAGAACTGCCATTGATACTGATATCCTTGAGTGTGGTTGAAGTGGGCGGAATATGTCATGTAGCGGTGAAATGCATAGATATGACATAGAACACCAATTGCGAAGGCAGCTCACTAAGCCATAACTGACGCTGAGGGACGAAAGCGTGGGGAGCGAACAGG	6.87571081790292e-05	10	0.976449275	FALSE
TACGAAGGGTGCAAGCGTTGTTCGGATTTACTGGGCGTAAAGCGCGCGCAGGCGGATTGGTAAGTCAGATGTGAAATCTCGGGGCTCAACCCCGAAACTGCGTCTGAAACTATTAATCTAGAGTCTCGGAGAGGGAAGGGGAATTTCGCATGTAGGGGTAAAATCCGTAGAGATGCGAAGGAACACCAGAGGCGAAGGCGCCTTCCTGGACGAGTACTGACGCTGAGGCGCGAAAGCGTGGGGAGCAAACAGG	6.39680219030106e-05	10	0.976449275	FALSE
TACGGAGGATCCAAGCGTTATCCGGAATTATTGGGTTTAAAGGGTCCGTAGGTGGATAAATAAGTCAGAGGTGAAATCCTGCAGCTTAACTGTAGAACTGCCTTTGATACTGTTTATCTTGAGTTATTATGAAGTGGTTAGAATGTGTAGTGTAGCGGTGAAATGCATAGATATTACACAGAATACCAATTGCGAAGGCAGATCACTAATAATCAACTGACACTGATGGACGAAAGCGTGGGTAGCGAACAGG	6.17733029110549e-05	10	0.976449275	FALSE
GACGGAGGATGCAAGTGTTATCCGGAATCACTGGGCGTAAAGCGTCTGTAGGTGGTTTAATAAGTCAACTGTTAAATCTTGAGGCTCAACTTCGAAATCGCAGTCGAAACTATTAGACTAGAGTATAGTAGAGGTAAAGGGAATTTCCAGTGGAGCGGTGAAATGCGTAGAGATTGGAAAGAACACCGATGGCGAAAGCACTTTACTGGGCTATTACTAACACTCAGAGACGAAAGCTAGGGTAGCAAATGGG	6.12353381196531e-05	10	0.976449275	FALSE
TACGTACCGGACAAACGTTATTCGGAATCACTGGGCTTAAAGAGTGCGTAGGCGGCTTAACAGGTGGGGTGTGAAATCCCACGGCTCAACCGTGGAATTGCGCTCCAAACCGTTAGGCTTGAGGGAGACAGGGGTGAGCGGAACTGATGGTGGAGCGGTGAAATGCGTTGATATCATCAGGAACACCGGTGGCGAAGGCGGCTCACTGGGTCTCTTCTGACGCTGAGGCACGAAAGCTAGGGTAGCGAACGGG	6.28212775932372e-05	10	0.976449275	FALSE
TACAGAGAGTGCGAGCGTTAATCGGAATTACTGGGCGTAAAGCGCGTGTAGGTTGATATTTAAGTCGGATGTGAAAGCCCCAAGCTCAACTTGGGAACTGCATCCGATACTGGGTATCTAGAGTATGGTAGAGGGAAGTGGAATTTCCGGTGTAGCGGTGAAATGCGTAGATATCGGAAGGAACATCAGTGGCGAAGGCGACTTCCTGGACCAATACTGACACTGAGACGCGAAAGCGTGGGGAGCAAACAGG	6.3504862598186e-05	10	0.976449275	FALSE
TACGGAGGGTGCAAGCGTTGCTCGGAATCACTGGGCGTAAAGCGAACGCAGGCGGACCGTTAAGTTGGGTGTGAAAGCCCGAGGCTCAACCTCGGAACTGCATTCAAAACTGGCGGTCTTGAGTACGGGAGAGGGAAGTGGAATTCCTGGTGTAGAGGTGAAATTCGTAGATATCAGGAGGAACACCTGTGGCGAAAGCGACTTCCTGGCCCGAAACTGACGCTCATGTTCGAAAGCGTGGGGAGCAAACAGG	6.16110056224494e-05	10	0.976449275	FALSE
TACCGGCAGCTCAAGTGGTCGTCGCTTTTATTGGGCCTAAAACGTCCGTAGCCTGTTTGGTAAATCTGTGGGTAAATCAACCCGCTTAACGGGTTGAATTCTGCAGAGACTGCCAGACTAGGGACCGGGAGAGGTGTGGGGTACTCGAGGGGTAGGGGTAAAATCCTGTCATCCTTCGAGGACCACCAGTTGCGAAGGCGCCACACTGGAACGGATTCGACGGTCAGGGACGAAGCCTAGGGGCACGAACCGG	6.22038342713804e-05	10	0.976449275	FALSE
TACGGAGGGTGCAAGCGTTATCCGGAATCATTGGGTTTAAAGGGTCCGCAGGCGGGAATGTAAGTCAGAGGTGAAATCCTACAGCTCAACTGTAGAACTGCCTTTGATACTGCGTTTCTTGAATTCGATCGAAGTGGGCGGAATATGACATGTAGCGGTGAAATGCATAGATATGTCATAGAACACCGATAGCGAAGGCAGCTCACTAGGTCTGAATTGACGCTCATGGACGAAAGCGTGGGGAGCGAACAGG	5.81045688555233e-05	10	0.976449275	FALSE
GACGGAGGATGCAAGTGTTATCCGGAATCACTGGGCGTAAAGCGTCTGTAGGTTGTTTAATAAGTCAACTGTTAAATCTTGGGGCTCAACCTCAAAATCGCAGTCGAAACTATTAGACTTGAGTATAGTAGAGGTAAAGGGAATTTCCAGTGGAGCGGTGAAATGCGTAGAGATTGGAAAGAACACCAATGGCGAAGGCACTTTACTGGGCTATTACTGACACTCAGAGACGAAAGCTAGGGTAGCAAATGGG	5.64025384067259e-05	10	0.976449275	FALSE
TACGGAGGGTGCGAGCGTTATCCGGAATTATTGGGTTTAAAGGGTGCGTAGGCGGAAATTTAAGTCAGTGGTGAAAGCCTGCAGCTTAACTGTAGAATTGCCATTGATACTGGATTTCTTGAATCTAATAGAAGTAGGCGGAATATGACATGTAGCGGTGAAATGCTTAGATATGTCATAGAACACCGATAGCGAAGGCAGCTTACTATGTTAGTATTGACGCTAATGCACGAAAGCGTGGGGAGCGAACAGG	5.54361979178019e-05	10	0.976449275	FALSE
TACGTAAGTTGCAAGCGTTATCCGGATTTATTGGGCATAAAGAGTGCGTAGGCGGCATTTTAAGTCAGATGTAAAATCCCACAGCTCAACTGTGGTCTGCATTTGAAACTGGAATGCTAGAGACTAGGAGAGGAAAGCGGAACTCACAGTGTAGCGGTGAAATGCGTAGATATTGTGGGGAACACCAGTGGCGAAGGCGGCTTTCTGGACTAGTTCTGACGCTGAGGCACGAAAGCATGGGGAGCGAACGGG	5.2359764278425e-05	10	0.976449275	FALSE
TACGTAGGTGGCGAGCGTTATTCGGATTTACTGGGCGTAAAGGGTCCGTAGGGGGATGAATAAGTTTGATGTGAAATTTCGAGGCTCAACCTCGAACCTGCATTGAAAACTGTTCATCTAGAATCCGGTAGAGGTAAGTGGAATTTGTGGTGTAGCGGTGGAATGCGTAGATATCACAAGGAACATCAAAGGCGAAAGCAGCTTACTGGGCCGGTATTGACCCTGAGGGACGAAAGCTAAGGTAGCGAAAAGG	4.74090944025542e-05	10	0.976449275	FALSE
TACGGAGGGTGCAAGCGTTAATCGGAATTACTGGGCGTAAAGCGCGCGTAGGCGGTTTTTTAAGTCGGATGTGAAAGCCCCGGGCTCAACCTGGGAACTGCATCCGATACTGGAAGACTAGAGTGCGGGAGAGGGAGGTAGAATTCCATGTGTAGCAGTGAAATGCGTAGATATGTGGAGGAATACCAGTGGCGAAGGCGGCCTCCTGGCTCGACACTGACGCTGAGGTGCGAAAGCGTGGGGAGCAAACGGG	5.06589626595278e-05	10	0.976449275	FALSE
TACGGAGGGTGCAAGCATTAATCGGATTTATTGGGCGTAAAGAGCGCGTAGGCGGGAAAGTAAGTCAGACGTGAAAGCCCGGAGCTCAACTCCGGAATAGCATCTGAAACTACTTTTCTTGAGGATAGGCGGAGAAAACGGAATTCCACGTGTAGCGGTGAAATGCGTAGATATGTGGAAGAACACCCGTGGCGAAGGCGGTTTTCTAGCTTACTCCTGACGCTGAGGCGCGAAAGCTGGGGGAGCGAACAGG	5.12552062986403e-05	10	0.976449275	FALSE
TACGAAGGGTGCAAGCGTTGTTCGGATTTATTGGGCGTAAAGCGGGTGCAGGCGGATAGTTAAGTCAGATGTGAAATCTCGGGGCTCAACCCCGAAACTGCGTCTGAAACTGATTATCTAGAATCTCGGAGAGGGAGGCGGAATTTCGCATGTAGGAGTAAAATCCGTAGAGATGCGAAGGAACACCAGAGGCGAAGGCGGCCTCCTGGACGAGCATTGACGCTGTAGCCGAAAGCGTGGGGAGCAAACAGG	4.860055290682e-05	10	0.976449275	FALSE
TACGGAGGAGGCAAGCGTTATCCGGAATGATTGGGCGTAAAGCGTCCGTAGATGGCCATGTAAGTCTGCTGTCAAAACCCAGGGCTCAACTCTGGTCAGGCAGTGGAAACTACAAAGCTAGAGTTTGGTAGGGGCAAAGGGAATTCCCGGTGTAGCGGTGAAATGCGTAGATATCGGGAAGAACATCGGTGGCGAAAGCGCTTTGCTAGACCAAAACTGACATTGAGGGACGAAAGCTAGGGGAGCGAATGGG	4.62271092564559e-05	10	0.976449275	FALSE
TACGGAGGATGCAAGCGTTATCCGGATTTATTGGGTTTAAAGGGTCCGCAGGCGGATCGGTCAGTCAGTGGTGAAATCCCATCGCTTAACGATGGAACTGCCATTGATACTGCCGGTCTTGAGTCTAGTTGACGTAGGCGGAATATGACATGTAGCGGTGAAATGCATAGATATGTCATAGAACACCAATTGCGAAGGCAGCTTACGAAACTACGACTGACGCTCATGGACGAAAGCGTGGGTAGCGAACAGG	4.57503880677614e-05	10	0.976449275	FALSE
TACAGAGGGTGCAAACGTTGCTCGGATTTACTGGGCGTAAAGCGCGTGTAGGCGGACTCGCAAGTCGGTTGTGAAATCCCTGGGCTCAACCTAGGAACTGCATCCGAAACTGCTTGTCTTGAGTAATGGAGAGGGTGGCGGAATTCCCGGTGTAGAGGTGAAATTCGTAGATATCGGGAGGAACATCAGTGGCGAAGGCGGCCACCTGGACATTTACTGACGCTGAGACGCGAAAGCGTGGGGAGCAAACAGG	4.58037657952622e-05	10	0.976449275	FALSE
TACGGAGGGGGTTAGCGTTGTTCGGAATTACTGGGCGTAAAGCGCACGTAGGTGGATTAATAAGTCAGAGGTGAAATCCCAGGGCTCAACCCTGGAACTGCCTTTGATACTGCTAGTCTAGAGTTCGAGAGAGGTGAGTGGAATTCCAAGTGTAGAGGTGAAATTCGTAGATATTTGGAGGAACACCGGTGGCGAAGGCGGCTCACTGGCTCGATACTGACACTGAGGTGCGAAAGCGTGGGGAGCAAACAGG	4.61650848098732e-05	10	0.976449275	FALSE
TACGGGGGATGCAAGCGTTATCCGGAATCATTGGGTGTAAAGCGTCTGTAGGTTGTTTATTTAAGTCAGTTGTTAAATTTCAGAACTCAATTTTGATAACGGCAACTGAAACTAATAAGCTAGAGTCAAGTAGAGGTAGAAGGAACTCCGAGTGTAGCGGTGAAATGCGTAGATATTCGGAAGAACACCGATGGCGAAAGCATTCTGCTGGGCTTGTACTGACACTGAGAGACGAGAGCGAGGGGAGAGAATGGG	3.96967204372348e-05	10	0.976449275	FALSE
TACAGAGGGTGCAAGCGTTAATCGGAATTACTGGGCGTAAAGCGCACGTAGGTGGATTTTTAAGTCGTATGTGAAAGCCCTGGGCTCAACCTGGGAACTGCATACGATACTGGATATCTAGAGTATGGTAGAGGGAAGTGGAATTTCTGGTGTAGCGGTGAAATGCATAGATATCAGAAGGAACATCAGTGGCGAAGGCGGCTTCCTGGACCAATACTGACACTGAGGTGCGAAAGCGTGGGTAGCAAACAGG	4.05628328761113e-05	10	0.976449275	FALSE
TACGGAAGGTGCAAGCGTTATCCGGAATCACTGGGTTTAAAGGGTGCGTAGGCGGCAAATTAAGTCAGGGGTGAAAGCCCGGCGCTCAACGTCGGAACTGCCTTTGATACTGGTTTGCTTGAATTAGGCTGAGGTCGGCGGAATGTGACATGTAGCGGTGAAATGCATAGATATGTCATAGAACACCAATTGCGTAGGCAGCTGACTGGACCTATATTGACGCTGAGGCACGAAAGCGTGGGGAGCGAACAGG	4.22832488366421e-05	10	0.976449275	FALSE
TACAGAGGGTGCAAGCGTTAATCGGAATTACTGGGCGTAAAGAGCACGTAGGTTGTTTGTTAAGTCATGTGTGAAAGCCCCGAGCTCAACTTGGGAACTGCACGTGATACTGGCAAGCTAGAGTATAGCAGAGGGAAGTGGAATTTCCGGTGTAGCGGTGAAATGCATAGATATCGGAAGGAACATCAGAGGCGAAGGCGACTTCTTGGGCTATTACTGACACTGAGGTGCGAAAGCGTGGGTAGCAAACAGG	3.75047981915024e-05	10	0.976449275	FALSE
TACGGAGGGTCCGAGCGTTATCCGGAATCATTGGGTTTAAAGGGTCCGTAGGCGGGCAATTAAGTCAGGGGTGAAAGTTTGCGGCTCAACCGTAAAATTGCCCTTGATACTGGTTGTCTTGAATTACTGTGAAGTGGTTAGAATATGTAGTGTAGCGGTGAAATGCATAGATATTACATAGAATACCAATTGCGAAGGCAGATCACTAACAGTATATTGACGCTGAGGGACGAAAGCGTGGGGAGCGAACAGG	3.91763949252432e-05	10	0.976449275	FALSE
AACAGAGGATGTTAGCGTTATCCGGATTGATAGGGCGTAAAGTGTCTATAGATGGGTTATAATGTCTTATATTAAATGTTGAATTTTAATATCAAATTAGATTAGAAACTTAAAACCTAGCGTATTGTAGGTGTACTGAGAATTCTTGGTGTAGAGGTAAAATTCGTAGAGTTCAAGAGGAATACTTGTAGCGGAGGCGAGGTATTGGGTAATACTAAGACATTGAAGGACGAAAGCTAAGGTAGCAAATGGG	3.6124882614029e-05	10	0.976449275	FALSE
TACAGAGGGTGCGAGCGTTAATCGGATTTACTGGGCGTAAAGCGTGCGTAGGCGGCTTTTTAAGTCGGATGTGAAATCCCTGAGCTTAACTTAGGAATTGCATTCGATACTGGGAAGCTAGAGTATGGGAGAGGATGGTAGAATTCCAGGTGTAGCGGTGAAATGCGTAGAGATCTGGAGGAATACCGATGGCGAAGGCAGCCATCTGGCCTAATACTGACGCTGAGGTACGAAAGCATGGGGAGCAAACAGG	3.35194993134752e-05	10	0.976449275	FALSE
GACAGAGGGTGCGAACGTTGCTCGGAATTACTGGGCGTAAAGCGCGTGTAGGCGGGTTGGCAAGTCGGATGTGAAATCCCTGGGCTCAACCCAGGAACTGCATTCGAAACTGCCAGCCTTGAGTAGTGGAGAGGGAAGGCGGAATTCCGGGTGTAGAGGTGAAATTCGTAGATATCCGGAGGAACACCAGTGGCGAAGGCGGCCTCCTGGACACTTACTGACGCTGAGACGCGAAAGCGTGGGGAGCAAACAGG	3.37481657860428e-05	10	0.976449275	FALSE
TACGGAGGGTGCGAACGTTAATCGGAATTACTGGGCGTAAAGCGCGCGTAGGCGGTTCATTAAGTGGGATGTGAAAGCCCCAGGCTCAACCTGGGAACTGCATTCCAAACTGACGAACTAGAGTACGAGAGAGGGGGGTAGAATTCAGAGTGTAGCGGTGAAATGCGTAGATATTCTGAGGAATACCGGTGGCGAAGGCGGCCCCCTGGCTTGATACTGACGCTCAGGTGCGAAAGCGTGGGGAGCAAACAGG	3.30234206185738e-05	10	0.976449275	FALSE
TACTGAAGGTGCAAGCGTTAATCGGAATCACTGGGCGTAAAGCGCTCGTAGGTGGCTTTGTAAGTCAGATGTGAAAGCCCAGGGCTCAACCCTGGAATTGCATTTGATACTGCATCGCTAGAGTATAGGAGAGGGAAGTGGAATTTCTGGTGTAGGAGTGAAATCCGTAGAGATCAGAAGGAACACCCGTGGCGAAGGCGACTTCCTGGACTATTACTGACACTGAGGAGCGAAAGCGTGGGGAGCAAACAGG	3.15197425131014e-05	10	0.976449275	FALSE
TACGGAGGGTGCGAGCGTTAATCGGAATTACTGGGCGTAAAGCGCATGCAGGTGGTTTGTTAAGTCAGATGTGAAAGCCCGGGGCTCAACCTCGGAACCGCATTTGAAACTGGCAGGCTAGAGTACTGTAGAGGGGGGTAGAATTTCAGGTGTAGCGGTGAAATGCGTAGAGATCTGAAGGAATACCAGTGGCGAAGGCGGCCCCCTGGACAGATACTGACACTCAGATGCGAAAGCGTGGGGAGCAAACAGG	3.43557385395362e-05	10	0.976449275	FALSE
TACAGAGGGTGCAAGCGTTAATCGGAATTACTGGGCGTAAAGCGCGTGTAGGTGGATATTTAAGTCAGATGTGAAAGCCTTGGGCTCAACCTGAGAACGGCATTTGATACTGGATAACTAGAGTATGGTAGAGGAAAGTAGAATTTCCGGTGTAGCGGTGGAATGCGTAGATATCGGAAGGAATACCAGTGGCGAAGGCGGCTTTCTGGACCAATACTGACGCTGAGACGCGAAAGCGTGGGGAGCAAACAGG	3.40572618439799e-05	10	0.976449275	FALSE
TACGGAAGGTCCAAGCGTTAATCGGAATTACTGGGCGTAAAGCGCGCGTAGGTGGTTTATCAAGTTGGTTGTGAAAGCCCCGGGCTTAACCTGGGAACTGCAGCCAAAACTGATTCACTAGAGTACGAAAGAGGAAAGTAGAATTCACAGTGTAGCGGTGGAATGCGTAGATATTGTGAAGAATACCAATTGCGAAGGCAGCTTTCTGGTTCTGTACTGACACTAAGGTGCGAAAGCGTGGGGAGCGAACAGG	3.18950054201775e-05	10	0.976449275	FALSE
TACGGAGGGTGCAAGCGTTGCTCGGAATCACTGGGCGTAAAGGGTGCGCAGGCGGACTGTTAAGTCAGATGTGAAAGCCCAGGGCTCAACCCTGGAACTGCATCTGAAACTGGCAGTCTTGAGTATGAGAGAGGAAAGTGGAATTCCTGGTGTAGAGGTGAAATTCGTTGATATCAGGAGGAACACCAGCGGCGAAGGCGGCTTTCTGGCTCATAACTGACGCTCATGCACGAAAGCGTGGGGAGCAAACAGG	3.22496976471714e-05	10	0.976449275	FALSE
TACGAGGGGTGCAAGCGTTAATCGGAATTACTGGGCGTAAAGCGCGCGTAGGCGGCTATTCAAGCCAGATGTGAAATCCCAGGGCTTAACCTTGGAACTGCATCCGGAACTGTTTAGCTAGAATACAGCAGAGGAGTGTGGAATTTCAGGTGTAGCGGTGAAATGCGTAGAGATCTGAAGGAACATCAGTGGCGAAGGCGACACTCTGGGCTGATATTGACGCTGAGGTGCGAAAGCGTGGGTAGCAAACAGG	3.03359512929371e-05	10	0.976449275	FALSE
TACGGAGGGTGCAAGCGTTGCTCGGAATTACTGGGCGTAAAGCGACCGCAGGCGGTTTGTCAGGTCGGATGTGAAAGCCCGGGGCTCAACCCCGGAACTGCATTCGAAACCGGCAGACTTGAATACGGGAGAGGAGGGCGGAATTCCTGGTGTAGAGGTGAAATTCGTAGATATCAGGAGGAACGTTCGTGGCGAAGGCGGCTCTCTGGCCCGATATTGACGCTCATGGTCGAAAGCGTGGGGAGCGAACAGG	3.0902119639602e-05	10	0.976449275	FALSE
CACGTACTGTGCGAACGTTATTCGGAATCACTGGGCTTAAAGGGTACGTAGGCGGTTTGGCAAGTCAGATGTGAAATGCCACAGCTCAACTGTGGCACTGCGTTTGAAACTGCCAGACTAGAGTATTTCAGGGGTGTGCGGAACTTATGGTGGAGCGGTGAAATGCGTTGATATCATGAGGAACACCGGAGGCGAAGGCGGCACACTGGGGGATAACTGACGCTGAGGTACGAAAGCCAGGGTAGCGAACGGG	2.68780399667652e-05	10	0.976449275	FALSE
GACAGGAGGAGCAAGTGTTATTCGGATTAATTGGGCGTAAAGGGCATGTAGGTGGAGAAATGTAGTTGTTGGTGAAATTCCAAAGGTATTCTTTGGGTGGGCCTGCAAAACGGTTTATTCTCTTGGAGGGTGTAAGAGGAAAATAGAATTTCCAGAGGAGAGGTTAAATTCTTAGATTTTGGAAGGAATACCTAATGCGAAGGCAATTTTCTGGTACACGCCTGACACTGAGGTGCGAAAGCGCGGGGAGCGAACAGG	2.7648316421645e-05	10	0.976449275	FALSE
TACGGGAGGGGCAAGCGTTATCCGAAATGACTGGGCGTAAAGAGTCCGTAGACCGTACTGTAAGTTATTTGTTAAATCCTAAAGCTCAACTTTAGAACAGCTTATAATACTACTTTACTTGAGTTTTGTTCAGAAGGGTAGAATTCCATGTTTAGGGATAAGCCCCGTAGATATATGGAGGAACACCTGTGGCGAAGGCGACTCTTTGGTAAAAACTGACGTTGAGGGACGAAAGTGTAGGGAGCAAACAGG	2.69782392153286e-05	10	0.976449275	FALSE
CACGAACTGCGCGAACGTTATTCGGAATCACTGGGCTTAAAGAGTTCGTAGGCGGCTTGGTCAGTCAGATGTGAAATCCCACAGCCCAACTGTGGAACTGCGTTTGATACTGCCAAGCTTGAGGGAGTTAGAGGAAAGCGGAACTGATGGTGGAGCGGTGAAATGCGTTGATATCATCAGGAACACCGGTGGCGAAAGCGGCTTTCTGGAGCTCTTCTGACGCTGAGGAACGAAAGCTAGGGGAGCGAACGGG	2.42189834447276e-05	10	0.976449275	FALSE
TACAGAGAGTGCAAGCGTTAATCGGAATCACTGGGCGTAAAGCGCGCGTAGGTGGATATTTAAGTCGGATGTGAAAGCCCTGGGCTCAACCTAGGAACTGCATCCGATACTGAGTATCTAGAGTATGGTAGAGGGAAGTGGAATTTCAGGTGTAGCGGTGAAATGCGTAGATATCTGAAGGAACATCAGTGGCGAAGGCGGCTTCCTGGACTAATACTGACACTGAGGTGCGAAAGCGTGGGGAGCAAAGAGG	2.59237605730329e-05	10	0.976449275	FALSE
TACGGAGGGTGCAAGCGTTAATCGGAATCACTGGGCGTAAAGCGCTCGTAGGCTGTTTGGTAAGTCAGGGGTGAAAGCCCACCGCTCAACGGTGGAATTGCCTTTGATACTGCTGGACTAGAGTTCGGGAGAGGGTAGTGGAATTCCAGGTGTAGGAGTGAAATCCGTAGATATCTGGAGGAACATCAGTGGCGAAGGCGACTACCTGGACCGATACTGACGCTGAGGAGCGAAAGCGTGGGGAGCAAACAGG	2.33367308791927e-05	10	0.976449275	FALSE
TACGGAGGGTGCAAGCGTTATCCGGAATCATTGGGTTTAAAGGGTCCGCAGGCGGTATTATAAGTCAGTGGTGAAAGCCTACAGCTTAACTGTAGAACTGCCATTGATACTGTAGTACTTGAGTTCGGTCGAAGTTGGCGGAATATGTAGTGTAGCGGTGAAATGCATAGATATTACATAGAACACCTATAGCGAAGGCAGCTAACTAGGCCTGGACTGACGCTGAGGGACGAAAGCGTGGGGAGCGAACAGG	2.29023222739121e-05	10	0.976449275	FALSE
TACCGGCGCCTCAAGTGGTCGTCGCTTTTATTGGGCCTAAAACGTCCGTAGCCTGTTTGGTAAACCCGTGGGTAAATCAACATGCTCAACATGTTGACTTCTGCGGAGACTGCCAGACTAGGGACCGGGAGAGGTGTGGGGTACTCATGGGGTAGGGGTAAAATCCTGTCATCCCATGAGGACCACCTGTTGCGAAGGCGCCACACTGGAACGGATCCGACGGTCAGGGACGAAGCCTAGGGGCACGAACCGG	2.40080861975313e-05	10	0.976449275	FALSE
TACGGAAGGTGCAAGCGTTATCCGGAATCACTGGGTTTAAAGGGTGCGTAGGCGGCCCGGTAAGTCAGAGGTGAAAGCTCATAGCTCAACTATGGAATTGCCTTTGATACTGCCGAGCTAGAATTAGGTTGAGGTTGGCGGAATGTGACATGTAGCGGTGAAATGCTTAGATATGTCATAGAACACCAATTGCGTAGGCAGCTGACTGGACCTATATTGACGCTGAGGCACGAAAGCGTGGGGAGCGAACAGG	2.37949449303748e-05	10	0.976449275	FALSE
CACGAGGGGTGCAAGCGTTGTTCGGAATTACTGGGCGTAAAGAGTTCGTAGGCGGGATGTCAAGTCAGGTGTTTAAAGCGGGGGCCTAACCCCCGTTCGGCACTTGAAACTGGCATTCTTGAGTAGGTCAGAGGTTAACGGAATTCCTAGTGTAGCGGTGGAATGCGTAGATATTAGGAAGAACACCAATTGCGAAGGCAGTTAACTGGGGCCATACTGACGCTGAGGAACGAAAGTGTGGGTAGCGAACAGG	2.36767905459803e-05	10	0.976449275	FALSE
TACGGAGGGTGCGAACGTTAATCGGAATTACTGGGCGTAAAGCGCGCGTAGGCGGCTTGTTAAGTCAGATGTGAAAGCCCCGGGCTCAACCTGGGAATTGCATTTGAAACTGGCAGGCTAGAGTGCAGTAGAGGAAGGTGGAATTCAGGGTGTAGCGGTGAAATGCGTAGATATCCTGAGGAACACCGGTGGCGAAGGCGGCCTTCTGGACTGACACTGACGCTGAGGTGCGAAAGCGTGGGGAGCAAACAGG	2.2021406392588e-05	10	0.976449275	FALSE
TACGGGGGATGCAAGCGTTATCCGGAATTATTGGGCGTAAAGCGTCTGTAGGTTGTTTGAAAAGTCCGGTGTCAAAGACCAGAGCTTAACTCTGGGCCGGCATTGGAAACTCTCAAACTAGAGCACGGTAGAGGTATGGGGAACTCCTTGTGTAGCGGTGAAATGCGTAGATATAAGGAAGAACACCGGTTGCGAAAGCGCCATACTGGGCCGTAGCTGACACTCAGAGACGAAAGCTAGGGTAGCAAAAGGG	2.21263462704253e-05	10	0.976449275	FALSE
TACGGAGGGTGCAAGCGTTGCTCGGAATTACTGGGCGTAAAGGGTGCGCAGGCGGATTATTAAGCAAGATGTGAAAGCCCAGGGCTCAACCCAGGAACTGCATCTTGAACTGGTAATCTTGAGTCCGTGAGAGGGGGGTAGAATTCCAGGTGTAGAGGTGAAATTCGTTGATATCTGGAGGAATACCGGTGGCGAAGGCGGCCCCCTGGCACGGTACTGACGCTGAGGCACGAAAGCGTGGGGAGCAAACAGG	1.90103172113496e-05	10	0.976449275	FALSE
TACAAGGGGTGCAAGCGTTGTTCGGATTTACTGGGCGTAAAGAGCGTGTAGGCTGCATATCAAGTCAGTTGTGAAAGCCCTTGGCTTAACCAAGGAAGTGCAAATGATACTGTTGTGCTAGAGTGTCGGAGAGGATGATGGAATTTCCGGTGTAGAGGTGGAATTCGTAGATATCGGAAGGAACACCAGTGGCGAAGGCGATCATCTGGAAGAATACTGACGCTGAGACGCGAAAGCATGGGGAGCAAACAGG	2.04405254157143e-05	10	0.976449275	FALSE
TACGGAGGGTGCAAGCATTAATCGGATTTATTGGGTGTAAAGAGCGCGTAGGCGGCTAGGTCAGTCAGATGTGAAATTCCGAAGCTCAACTTCGGAGCTGCATTTGAAACTACCTAACTTGAGGTTGGACGGAGAAAACGGAATTCCACGTGTAGCGGTGAAATGCGTAGATATGTGGAAGAACACCCGTGGCGAAAGCGGTTTTCTAGTTCAATCCTGACGCTGAGGCGCGAGAGCAAGGGGAGCAAACAGG	1.79344540007096e-05	10	0.976449275	FALSE
TACGGGAGGGGCAAGCGTTATCCGAAATTATTGGGCGTAAAGTGTCCGTAGACTGTAATATAAGTTATTTGTTAAATTTTAAAGCTTAACTTTAAAATAGCATTTAATACTGTTTTACTTGAGTTTTATACAGAAAAATAGAATTTCAAATGTAGGGGTAATTTCCGTAGATATGTGAAGGAACACCAATAGCGAAGGCAATTTTTTAGTAAAAACTGACGTTGAGGGACGAAAGTATAGGTAGCAAACAGG	1.93551137986659e-05	10	0.976449275	FALSE
TACGGAGGGTGCGAGCGTTGTTCGGAATCATTGGGCGTAAAGCGTGCGTAGGCGGTAAGGTATGTCTGATGTGAAAGCTTGGGGCTCAACTCCAAAAGTGCATTGGAAACTGCTTTACTTGAATCCTGGAGAGGTTGGCGGAATTCCTGGTGTAGAGGTGAAATTCGTAGATATCAGGAGGAACACCGGTGGCGAAGGCGGCCAACTGGACAGTGATTGACGCTGAGGCACGAAAGCGTGGGGAGCAAACAGG	2.00146925481251e-05	10	0.976449275	FALSE
TACGGAGGGTGCAAACGTTGCTCGGAATCATTGGGCGTAAAGCGCGCGTAGGCGGCTTTTCAAGTTGGATGTGAAAGCCCTGGGCTCAACCCGGGACGTGCATCCAAAACTGGGAAGCTAGAGTTCCGAAGGGGGTCAGAGAATTCCCGGTGTAGCGGTGAAATGCGTAGATATCGGGAGGAACACCAGTGGCGAAGGCGCTGGCCTGGTCGGACACTGACGCTGAGGTGCGAAAGCGTGGGTAGCAAACAGG	1.59225240093206e-05	10	0.976449275	FALSE
TACGGAGGGTGCAAGCGTTGTTCGGATTTATTGGGCGTAAAGCGAGTGTAGGTGGTTTGTCAAGTCGGATGTGAAATCCCAGGGCCCAACCCTGGAACTGCATCCGATACTGGCAGGCTAGAGTCCCGGAGAGGATGGCGGAATTCCCGGTGTAGGGGTGAAATCCGTAGATATCGGGAGGAACACCAGTGGCGAAGGCGGCCATCTGGACGGTGACTGACACTGAGACTCGAAAGCGTGGGTAGCAAACAGG	1.63188063090102e-05	10	0.976449275	FALSE
TACGAAGGGGGCAAGCGTTATTCGAAATTATTGGGCGTAAAGTGTTCGTAGGCTGTAAAGGATGTTTTAGGTAAAATCTTATGTTCATTGCATTTATCTGCCTTTAATACACCTTTTACTAGAGATAAATAGAGGATAACAGAATTTTATAATTAGGGGTAAAATCCGACGAATTATAAAAGAATGTCATAGGCGAAGGCGGTTATCTAGGTTTAATCTGACGTTGAGGAACGAAAGCGTAGGGAGCAAACAGG	1.51300744884132e-05	10	0.976449275	FALSE
TACGAAGAGGACAAGCGTTATTCGTTGTAATTTGGCGTAAAGGGTTCGTAGGTGGCATTAAGGTTGTTTAAAATAAAATTTGAAAGCTTAACTTTCAGTAATTTAAAAACACTTTTGCTTGAGTATAAAAAAAGATTATGGAATTTCAGAAGGATAGGTAAAATTTGAAGAGTTTTGAAGGAACATCTATAGCGAAAGCAATAATCTGGTTTATAAAATACTGACGCTGAGGAACGAAAGAATAGGTAGCAAACAGG	1.4018290238052e-05	10	0.976449275	FALSE
TACGAAGGGTGCAAGCGTTGCTCGGAATTACTGGGCGTAAAGGGTCCGTAGGTGGCCCAGCAAGTTGGGTGTGAAAGCCCCGAGCTCAACTCGGGAACTGCACTCAAAACTGCTGAGCTTGAGTCCGGGAGAGGGAAGTGGAATTCCCAGTGTAGAGGTGAAATTCGTAGAGATTGGGAGGAACACCAGTGGCGAAAGCGACTTCCTGGACCGGTACTGACACTGAGGGACGAAAGCGTGGGGAGCAAACAGG	1.46912615089554e-05	10	0.976449275	FALSE
GACAGGAGGAGCAAGTGTTATTCCCAGTTATTAGGTGTAAAGTGCTTGTAGACGCTTTTAATAGTTAAATCAAAAAGACCATGGACTTAATCCTGGTAGTAGGTTTAAAACATTTTTAGTAGAGTATAGCAGAGGATAGTAGAATTTTTAATGTAAGGATAAAATCTAAAGATATTAAAAGGAATTCCAGTGGCGAAGGCGGCTATCTGGGCTATTACTGACGTTGAAAGGCGAAAGCTAGGGTAGCGAATGGG	1.43321466339682e-05	10	0.976449275	FALSE
TACGGAGGGTGCAAGCGTTGTCCGGATTTACTGGGTTTAAAGGGTCCGTAGGCTGATTTTTAAGTCAGTGGTGAAATCCTGCAGCTTAACTGTAGAACTGCCATTGATACTGGAAGTCTTGAGTACACTTGAGGTAGGCGGAATTTATGATGTAGCGGTGAAATGCATAGATATCATAAAGAACACCAATTGCGAAGGCAGCTTACTAAGGTGTTACTGACGCTCAGGGACGAAAGCGTGGGTAGCGAACAGG	1.28384037860597e-05	10	0.976449275	FALSE
TACGAAGGGACCTAGCGTAGTTCGGAATTACTGGGCTTAAAGAGTTCGTAGGTGGTTGAAAAAGTTGGTGGTGAAATCCCAGAGCTTAACTCTGGAACTGCCATCAAAACTTTTCAGCTAGAGTATGATAGAGGAAAGCAGAATTTCTAGTGTAGAGGTGAAATTCGTAGATATTAGAAAGAATACCAATTGCGAAGGCAGCTTTCTGGATCATTACTGACACTGAGGAACGAAAGCATGGGTAGCGAAGAGG	0.02546461	22	0.981884058	FALSE
TACGGAGGGTGCGAGCGTTAATCGGAATTACTGGGCGTAAAGCGCGCGTAGGTGGTTTGTTAAGTGGGATGTGAAAGCCCCGGGCTCAACCTGGGAATCGCATCCCAAACTGACAGGCTAGAGTACAATAGAGGGGTGTGGAATTTCCTGTGTAGCGGTGAAATGCGTAGATATAGGAAGGAACACCAGTGGCGAAGGCGACACCCTGGATTGATACTGACACTGAGGTGCGAAAGCGTGGGGAGCAAACAGG	0.002661452	11	0.984860248	FALSE
TACGGAGGGGGTTAGCGTTGTTCGGAATTACTGGGCGTAAAGCGCACGTAGGCGGATTGGAAAGTTGGGGGTGAAATCCCGGGGCTCAACCCCGGAACTGCCTCCAAAACTATCAGTCTAGAGTTCGAGAGAGGTGAGTGGAATTCCAAGTGTAGAGGTGAAATTCGTAGATATTTGGAGGAACACCAGTGGCGAAGGCGGCTCACTGGCTCGATACTGACGCTGAGGTGCGAAAGTGTGGGGAGCAAACAGG	0.001121655	11	0.984860248	FALSE
TACGGAGGATCCAAGCGTTATCCGGAATCATTGGGTTTAAAGGGTCCGTAGGTGGATAATTAAGTCAGAGGTGAAATCTTGCAGCTCAACTGTAAAATTGCCTTTGATACTGGTTATCTTGAGTTATTATGAAGTAGTTAGAATATGTAGTGTAGCGGTGAAATGCATAGATATTACATAGAATACCAATTGCGAAGGCAGATTACTAATAATATACTGACACTGATGGACGAAAGCGTGGGTAGCGAACAGG	0.000278945	11	0.984860248	FALSE
TACCGGCAGCTCAAGTGGTCGTCGCTTTTATTGGGCCTAAAACGTCCGTAGCCTGTTTGGTAAATCTGTGGGTAAATCAACCCGCTCAACGGGTTGAATTCTGCAGAGACTGCCAGACTAGGGACCGGGAGAGGTGTGGGGTACTCGAGGGGTAGAGGTAAAATTCTGTCATCCTTCGAGGACCACCAGTTGCGAAGGCGCCACACTGGAACGGATTCGACGGTCAGGGACGAAGCCTAGGGGCACGAACCGG	0.00025469	11	0.984860248	FALSE
GACGAACCGTCCGAACGTTATTCGGTATCACTGGGCTTAAAGCGTGCGTAGGCGGCTTGGTAGGTGAGATGTGAAAGCCCACGGCCCAACCGTGGAATTGCGTTTCAAACCATCAAGCTCGAGGAAGATAGGGGTGATGGGAACTTATGGTGGAGCGGTGAAATGCGTTGATATCATAGGGAACACCGGTGGCGAAAGCGCATCACTGGATCTTTTCTGACGCTGAGGCACGAAAGCTAGGGTAGCGAACGGG	0.000223178	11	0.984860248	FALSE
TACGGAGGGTGCAAGCGTTAATCGGAATTATTGGGCGTAAAGAGTACGTAGGCGGCTTTTCAAGTCGGATGTGAAATCCCTGAGCTTAACTTAGGAACTGCATTCGATACTGAATCGCTAGAGTTTATTAGAGGATAGTGGAATTTCAAGTGTAGCGGTGAAATGCGTAGATATTTGAAGGAACACCAATGGCGAAGGCAGCTATCTGGAGTAATACTGACGCTGAGGTACGAAAGCGTGGGGAGCAAACAGG	0.000197873	11	0.984860248	FALSE
TACGGAGGGTGCAAGCGTTAATCGGAATTACTGGGCGTAAAGCGTGCGTAGGCGGCTGCCTAAGTTGGATGTGAAAGCCCCGGGCTCAACCTGGGAACTGCATCCAAAACTGGGCAGCTAGAGTGCGGAAGAGGAGTGTGGAATTTCCTGTGTAGCGGTGAAATGCGTAGATATAGGAAGGAACACCAGTGGCGAAGGCGACACTCTGGTCTGACACTGACGCTGAGGTACGAAAGCGTGGGGAGCAAACAGG	0.000181022	11	0.984860248	FALSE
TACGGAGGGTGCAAGCGTTAATCGGAATTACTGGGCGTAAAGAGTACGTAGGCGGCTTTTCAAGTCGGGTGTGAAATCCCTGAGCTTAACTCAGGAACTGCATTCGATACTGGATCGCTAGAGTATATTAGAGGATAGTGGAATTTCAAGTGTAGCGGTGAAATGCGTAGATATTTGAAGGAACACCAATGGCGAAGGCAGCTATCTGGAATAATACTGACGCTGAGGTACGAAAGCGTGGGGAGCAAACAGG	0.000159189	11	0.984860248	FALSE
TACGGAGGGTCCGAGCGTTATCCGGATTTATTGGGTTTAAAGGGTCCGTAGGCGGGTCATTAAGTCAGTGGTGAAATCCTACAGCTCAACTGTAGAACTGCCATTGAAACTGATGACCTTGAGTATAATTGAAGTGGGCGGAATGTGTCATGTAGCGGTGAAATGCTTAGATATGCCACAGAACACCGATTGCGAAGGCAGCTCACTAAGTTATAACTGACGCTGAGGGACGAAAGCGTGGGTAGCGAACAGG	0.000167955	11	0.984860248	FALSE
TACCAGCTGAGCTAGAAATGGATAACTTTGTTGCAGTAAAAACGTACGTAGTCACTGTTGTTTCGATGTGACATAGCTCACGCTATGCCATAGAAAAACTGTTAGGTCTTTCATAAGGCCCATCTCCGCGAGTAAATTAGAACGATCAACTTGAAAATTGTATATAATAGCGTGGGAAGATAGATGATACCTATTAATAAAGCAGCTTATTTTATTCTATAGGGATATGTTGTAAGAATGAATGAGGATATTAATACTTAATAGCTAGAGGTGAAATTCCTAGATTTATTGATGATTATCTACTGCGAAGGCATTTGTCTAATTCATTTTTGGTGATCAAGTACTAAAGAGTGGGGATCGAAGAGG	0.000150029	11	0.984860248	FALSE
TACAGAGGGTGCAAGCGTTAATCGGAATTACTGGGCGTAAAGCGCGTGTAGGTGGAAATTTAAGTCAGATGTGAAAGCCTTAGGCTTAACCTAAGAACGGCATTTGATACTGAATATCTAGAGTATGGTAGAGGAAAGTAGAATTTCCGGTGTAGCGGTGGAATGCGTAGATATCGGAAGGAATACCAGTGGCGAAGGCGGCTTTCTGGACCAATACTGACGCTGAGACGCGAAAGCGTGGGGAGCAAACAGG	0.000131203	11	0.984860248	FALSE
GACGGAGGATGCAAGTGTTATCCGGAATCACTGGGCGTAAAGCGTCTGTAGGTGGTCAAATAAGTCAACTGTTAAATCTTGAGGCTCAACCTCAAAATCGCAGTCGAAACTATTAGACTAGAGTATAGTAGGGGTAAAGGGAATTTCCAGTGGAGCGGTGAAATGCGTAGAGATTGGAAAGAACACCGATGGCGAAGGCACTTTACTGGGCTATTACTAACACTCAGAGACGAAAGCTAGGGTAGCAAATGGG	0.000124782	11	0.984860248	FALSE
TACGGAGACCTCGAGCGTTACTCGGATTTACTGGGCGTAAAGGGTGAGCAGGCGGCCAGGTGTGTCAGGTGTGAAATCCCGGGGCTTAACCCCGGAACTGCGCCTGAAACTACCTGGCTAGAGTCTCGGAGAGGACAGTGGAATTCTAGGTGTAGCGGTGAAATGCGTAGATATCTAGAGGAACACCAGTGGCGAAGGCGACTGTCTGGACGAGTACTGACGCTCAATCACGAAAGCGTGGGTAGCGAAAGGG	0.000129851	11	0.984860248	FALSE
TACGAAAGGTGCAAGCGTTAATCGGAATTACTGGGCGTAAAGCGCGCGTAGGCGGCTTGGTAAGTTGGATGTGAAAGCCCCGGGCTCAACCTGGGAACTGCATCCAAAACTGCCAAGCTAGAGTATGGTAGAGGATGGCGGAATTTCCTGTGTAGCGGTGAAATGCGTAGATATAGGAAGGAACATCAGTGGCGAAGGCGGCCATCTGGACCAATACTGACGCTGAGGTGCGAAAGCGTGGGGAGCAAACAGG	0.000113506	11	0.984860248	FALSE
TACGGAGGATCCAAGCGTTATCCGGAATCATTGGGTTTAAAGGGTCCGCAGGCGGTTTTTTAAGTCAGAGGTGAAAGCCTACAGCTCAACTGTAGAACGGCCTTTGATACTGAAAGACTTGAGTCATTGTGAAGTGGTTAGAATGTGTGGTGTAGCGGTGAAATGCTTAGATATCACACAGAATACCCATTGCGAAGGCAGATCACTAACAATGTACTGACGCTCATGGACGAAAGCGTGGGGAGCGAACGGG	0.000108581	11	0.984860248	FALSE
TACGGAGGGTCCAAGCGTTATCCGGAATCATTGGGTTTAAAGGGTCCGCAGGCGGGCAATTAAGTCAGAGGTGAAATCCTATAGCTCAACTATAGAACTGCCTTTGATACTGGTTGTCTTGAGTTACTTGGAAGTAGATGGAATATGTGGTGTAGCGGTGAAATGCATAGATATCACATAGAACACCGATTGCGAAGGCAGTCTACTACGAGTATACTGACGCTCATGGACGAAAGCGTGGGGAGCGAACAGG	0.000112665	11	0.984860248	FALSE
TACGGAGGGTCCAAGCGTTATCCGGATTTATTAGGTTTAAAGGGTCCGCAGGCGGGATTTTAAGTCAGTGGTGAAAGCCTACAGCTCAACTGTAGAAATGCCATTGAAACTGAAGTCCTTGAGTGTGGTTGAAGTGGGCGGAATATGTCATGTAGCGGTGAAATGCATAGATATGACATAGAACACCAATTGCGAAGGCAGCTCACTAAGCCATTACTGACGCTCATGGACGAAAGCGTGGGGAGCGAACAGG	0.000104518	11	0.984860248	FALSE
TACGGAAGGTGCAAGCGTTAATCGGAATTACTGGGCGTAAAGCGCGCGTAGGCTGTTATCTAAGTCGGATGTGAAATCCTCGGGCTCAACCTGGGAACTGCATCCGAAACTGGATAACTAGAGTATGGGAGAGGTAAGTAGAATTTCCGGTGTAGCGGTGAAATGCGTAGATATCGGAAGGAATACCAGTGGCGAAGGCGGCTTACTGGACCAATACTGACGCTGAGGTGCGAAAGCGTGGGGAGCGAACAGG	8.84271338789289e-05	11	0.984860248	FALSE
GACGGAGGATGCAAGTGTTATCCGGAATCACTGGGCGTAAAGCGTCTGTAGGTTGTTATTTAAGTCAACTGTTAAATCTTGAGGCTTAACTTCAAAATCGCAGTCGAAACTATTTAACTAGAGTATAGTAGGGGTAAAGAGAATTTCCAGTGGAGCGGTGAAATGCGTAGATATTGGAAAGAAGACCGATGGCGAAGGCACTTTACTGGGCTATTACTAACACTCAGAGACGAAAGCTAGGGTAGCAAATGGG	9.35768457003642e-05	11	0.984860248	FALSE
TACGGAGGGTGCAAGCGTTAATCGGAATCACTGGGCGTAAAGCGCGCGTAGGCGGTCTGGTCAGTCAGATGTGAAAGCCCCGGGCTCAACCTGGGAACTGCATTTGATACTGCCAGGCTAGAGTGTAGTAGAGGGAAGCGGAATTCCGAGTGTAGCGGTGAAATGCGTAGATATTCGGAGGAACATCAGTGGCGAAGGCGGCTTCCTGGACTAACACTGACGCTGAGGTGCGAAAGCGTGGGGAGCAAACAGG	8.88734959590424e-05	11	0.984860248	FALSE
TACGGAGGGTGCAAGCGTTATCCGGAATTATTGGGCGTAAAGCGTCTGTAGGTGGCTTAGTAAGTCTACTGTTAAATACTAGGGCTTAACTCTGGAATGGCAGTGGAAACTACTAGGCTTGAGTACGGTAGGAGTAAAGGGAATTCCCAGTGTAGCGGTGAAATGCGTAGATATTGGGAAGAACACCAACGGCGAAAGCACTTTACTAGGCCGAAACTGACACTAAGAGACGAAAGCTAGGGTAGCGAACGGG	9.20836584255709e-05	11	0.984860248	FALSE
TACTAGGGGTGCTAGCGTTGTCCGGAATCACTGGGCGTAAAGGGTTCGTAGGCGTTTTAGTAAGTCATTTGTTAAAGACATCGGCTTAACCGATGAAGTGCATTTGAAACTACTAAAATAGAGTATAGGAGAGGAAAGTGGAATTCCTGGTGTAGCGGTGACATGCGTAGATATCAGGAGGAACACCAATGGCGAAGGCAACTTTCTGGCCTATTACTGACGCTGATGAACGAAAGCGTGGGGAGCGAACAGG	8.73970107974252e-05	11	0.984860248	FALSE
TACGGAGGGTGCAAGCGTTAATCGGAATTACTGGGCGTAAAGCGAGTGTAGGCGGCTTCGTAAGTCGGATGTGAAAGCCCCGGGCTTAACCTGGGAATTGCATTCGATACTGCGCGGCTAGAGTCTGATAGAGGGAAGTGGAATTCCAGGTGTAGCGGTGAAATGCGTAGATATCTGGAGGAACACCAGTGGCGAAGGCGGCTTCCTGGATCAAGACTGACGCTGAGGCTCGAAAGCGTGGGGAGCAAACAGG	8.86192422259934e-05	11	0.984860248	FALSE
TACGGAGGGGGTTAGCGTTGTTCGGAATTACTGGGCGTAAAGCGCGCGTAGGCGGGTTGTTAAGTTAGAGGTGAAATCCCGGGGCTCAACCCCGGAACTGCCTTTAATACTGGCAACCTAGAGTTCGAGAGAGGTGAGTGGAATTCCGAGTGTAGAGGTGAAATTCGTAGATATTCGGAGGAACACCAGTGGCGAAGGCGGCTCACTGGCTCGATACTGACGCTGAGGTGCGAAAGTGTGGGGAGCAAACAGG	7.65688564265737e-05	11	0.984860248	FALSE
TACGGAGGGTGCGAGCGTTAATCGGAATTACTGGGCGTAAAGCGTGCGCAGGCGGTTTGCTAAGTCAGATGTGAAAGCCCCGGGCTTAACCTGGGAATTGCATTTGAAACTGGCAAACTAGAGTCTTGTAGAGGGGGGTAGAATTTCAGGTGTAGCGGTGAAATGCGTAGAGATCTGAAGGAATACCGGTGGCGAAGGCGGCCCCCTGGACAAAGACTGACGCTCAGGCACGAAAGCGTGGGGAGCAAACAGG	7.62414489203562e-05	11	0.984860248	FALSE
GACGGAGGATGCAAGTGTTATCCGGAATCACTGGGCGTAAAGCGTCTGTAGGTGGTTTAATAAGTCAACTGTTAAATCTTGAGGCTCAACCTCAAACTCGCAGTCGAAACTATTAGACTAGAGTATAGTAGGGGTAAAGGGAATTTCCAGTGGAGCGGTGAAATGCGTAGAGATTGGAAAGAACACCGATGGCGAAGGCACTTTACTGGGCTATTACTGACACTCAGAGACGAAAGCTAGGGTAGCAAATGGG	6.64657151805286e-05	11	0.984860248	FALSE
TACCGGCAGCTCAAGTGGTCGTCGCTTTTATTGGGCCTAAAACGTCCGTAGCCTGTTTAGTAAATCTGTGGGTAAATCAACCAGCTCAACTGGTTGAATTCTGCAGAGACTGCTTCACTTGGAACCGGGAGAGGTGTGAGGTACTCGAGGGGTAGCGGTAAAATGTTGTCATCCTTCGAGGACCACCAGTTGCGAAGGCGTCACACTGGAACGGATTCGACGGTCAGGGACGAAGCCTAGGGGCACGAACCGG	6.74503784670717e-05	11	0.984860248	FALSE
TACTGAAGGTGCAAGCGTTAATCGGAATCACTGGGCGTAAAGCGCTCGTAGGTGGCTTTGTAAGTCAGGTGTGAAAGCCCACGGCTCAACCGTGGAATTGCACTTGATACTGCATCGCTAGAGTATAGGAGAGGGAAGTGGAATTTCTGGTGTAGGAGTGAAATCCGTAGAGATCAGAAGGAACACCCGTGGCGAAGGCGACTTCCTGGACTATTACTGACACTGAGGAGCGAAAGCGTGGGGAGCAAACAGG	5.9540050994569e-05	11	0.984860248	FALSE
TACGGAGGGTGCAAGCGTTAATCGGAATTACTGGGCGTAAAGCGCGCGTAGGCGGTTTGTTAAGTTGGATGTGAAAGCCCAGGGCTCAACCTTGGAACTGCATCCAAAACTGGCAGGCTAGAGTATTGTAGAGGGGTGTGGAATTTCAGGTGTAGCGGTGAAATGCGTAGAGATCTGAAGGAACATCAGTGGCGAAGGCGACACCCTGGACAAATACTGACGCTGAGGTGCGAAAGCGTGGGGAGCAAACGGG	6.02786764339721e-05	11	0.984860248	FALSE
TACGGGGGATGCAAGCGTTATCCGGAATCATTGGGCGTAAAGCGCCTGTAGGTTGTTTAATAAGTCTGTTGTTAAAGACTAGGGCTCAACCCTAGAGAAGCAATGGAAACTAATAGACTAGAGTATGGCAGGGGTAGAGGGAATTTCTAGTGTAGCGGTGAAATGCGTAGATATTAGAAAGAACACCAGTGGCGAAAGCGCTCTACTGGACCATTACTGACACTCAGAGGCGAAAGCTAGGGTAGCAAAAGGG	5.55416878391249e-05	11	0.984860248	FALSE
TACGTAGGGAGCGAGCGTTGTTCGGATTTACTGGGCGTAAAGAGCACGTAGGCGGGCATGCAAGTCGTTTGTGAAATCCTCTGGCTCAACCAGAGAACTGCAATCGAAACTGCATGCCTTGAGTCCATCAGAGGAAATCGGAATCTTAGGTGTAGCGGTGAAATGCGTAGATATCTAAGAGAACACCAGTGGCGAAGGCGGATTTCTGGGATGGCACTGACGCTGAGGTGCGAAAGCTGAGGGAGCGAACAGG	5.61936764579201e-05	11	0.984860248	FALSE
TACGAAGGGTGCAAGCGTTACTCGGAATTACTGGGCGTAAAGCGAGCGCAGGCGGCTTATTAAGTCGGGTGTGAAAGCCCGGGGCTCAACCCCGGAACTGCATCCGAAACTGATAAGCTAGAGGATGAGAGAGGAAAGTAGAATTTCTGGTGTAGAGGTGAAATTCGTTGATATCAGAAGGAATACCCGTGGCGAAGGCGGCTTTCTGGCTCATTTCTGACGCTGAGGCTCGAAAGTGTGGGTAGCAAACAGG	5.44429379543157e-05	11	0.984860248	FALSE
CACGAACTGTGCGAACGTTATTCGGAATCACTGGGCTTAAAGGGTGCGTAGGCGGTTCTATAGGTCAGATGTGAAAGCCCACGGCTCAACCGTGGAATTGCGTTTGAAACCATAGGACTTGAGTGAGATAGAGGTAAGCGGAACTGATGGTGGAGCGGTGAAATGCGTTGATATCATCAGGAACACCGGTGGCGAAAGCGGCTTACTGGGTCTCTACTGACGCTGAGGCACGAAAGCTAGGGGAGCGAACGGG	5.34040332143672e-05	11	0.984860248	FALSE
TACGAAGGGTGCGAGCGTTGTTCGGATTTATTGGGCGTAAAGCGGGTGCAGGCGGATACGTAAGTCAGATGTGAAATCTCGGGGCTCAACCCCGAAACTGCGTCTGAAACTACCTATCTAGAATCTCGTAGAGGGAGGCGGAATTTCACATGTAGGAGTAAAATCCGTAGAGATGTGAAGGAACACCAGAGGCGAAGGCGGCCTCCTGGGCGAGAATTGACGCTGTAGCCGAAAGCGTGGGGAGCAAACAGG	5.11121450298328e-05	11	0.984860248	FALSE
TACGAAGGGGGCTAGCGTTATCCGGAATGATTGGGCGTAAAGAGTTCGTAGGCGGTATTTGTTGTTATGTGTAAAATCCTAGGTTTATTACTTAGGCCAGCATATAATACTCTTTTACTTGAGTATAGTAGAGGATAACAGAATTTCATACATAGGGTTAAAATCCAATTATTTATGAAGGAATGTCAATTGCGAAAGCAGTTATCTGGGCTATTTACTGACGCTGAGGAACGAAAGCATAGGGAGCAAACAGG	5.09192168474248e-05	11	0.984860248	FALSE
TACGAAGGGGGCGAGCGTTGTTCGGAATTACTGGGCGTAAAGGGCGCGTAGGCGGTCTTCTAAGTTAGGCGTGAAATCCCCGGGCTCAACCTGGGAACTGCGCTTAAAACTGGGGGACTAGAAAACGGAAGAGGGTAGTGGAATTCCCAGTGTAGAGGTGAAATTCGTAGATATTGGGAAGAACACCAGTGGCGAAAGCGGCTACCTGGTCCGATTTTGACGCTGAGGCGCGAAAGCGTGGGGAGCAAACAGG	4.64532770567349e-05	11	0.984860248	FALSE
TACGGAGGGTGCGAGCGTTAATCGGAATTACTGGGCGTAAAGCGTGCGTAGGCGGCTTTTTAAGTTGGATGTGAAAGCCCCGGGCTCAACCTGGGAACTGCATCCAAAACTGGAAGGCTCGAGTGCGAGAGAGGAGTGTGGAATTTCCTGTGTAGCGGTGAAATGCGTAGATATAGGAAGGAACACCAGTGGCGAAGGCGACACTCTGGCTTGACACTGACGCTGAGGTACGAAAGCGTGGGGAGCAAACAGG	4.36848399601361e-05	11	0.984860248	FALSE
TACGGGGGGGGCGAGCGTTATTCGGAATGACTGGGCGTAAAGAGTTCGTAGGCGGTTTTTTAAGTTGGTTTTTAAAATTTAGGGCATAACCCTAAACGTGAACCAAAACTGAAAAACTTGAGTTTGGTAGAGGATAGTGGAATTCCTAGTGGAAGGATAAAATCTCTAGAGATTAGGAGGAACATCAGAGGCGAAGGCGACTATCTGGACCAAAACTGACGCTAAAGAACGAAAGTATGGGTATCGAATGGG	4.8065169193873e-05	11	0.984860248	FALSE
TACGAGAGGGGCAAGTGTTATTCGGAATGACTAGGCGTAAAGCGCACATAGACTGTTTTTTAAGTTGAAATTTAAAGTAGGGAGCTTAACTTCTAAACTGGTTTCAATACTAATAAACTAGAGTAAGTATAGAGGATAGTGGAATTTTTAATAAAGAGTTGAAATTCGTCGACATTAGAAGGAAGGCCAATGGCGAAGGCAACTATCTAGTTCTTAACTGACGTTGTTGTGCGAAAGCATGGGTAGCAAACAGG	4.26600176983566e-05	11	0.984860248	FALSE
TACGGAGGGTGCAAGCGTTGCTCGGAATTACTGGGCGTAAAGCGTACGCAGGCGGCGCATCAAGTCGGATGTGAAAGCCCTGGGCTCAACCCAGGAACTGCATTCGAAACTGGTGCACTTGAGTCCGAGAGAGGGTGGTGGAATTCCTGGTGTAGAGGTGAAATTCGTTGAGATCAGGAGGAACATCAGCGGCGAAGGCGGCCACCTGGCTCGGTACTGACGCTCATGTACGAAAGCGTGGGTAGCAAACAGG	4.17349936300432e-05	11	0.984860248	FALSE
TACAGAGAGTGCAAGCGTTAATCGGAATCACTGGGCGTAAAGCGCGCGTAGGTGGATATTTAAGTCGAATGTGAAAGCCCCGGGCTCAACCTGGGAACTGCATGCGATACTGGATATCTAGAGTATAGTAGAGGGAAGTGGAATTTCCGGTGTAGCGGTGAAATGCGTAGATATCGGAAGGAACATCAGTGGCGAAGGCGGCTTCCTGGACTAATACTGACACTGAGGTGCGAAAGCGTGGGTAGCAAAGAGG	4.159134107489e-05	11	0.984860248	FALSE
TACGGAGGGTGCGAGCGTTAATCGGAATTACTGGGCGTAAAGCGTGCGTAGGCGGTTGTATAAGCGAGATGTGAAAGCCCCGGGCTTAACCTGGGAACTGCATTTCGAACTGTATGACTAGAGTTTTGTAGAGGGTGGTGGAATTTCCAGTGTAGCGGTGAAATGCGTAGAGATTGGAAGGAACATCAGTGGCGAAGGCGGCCACCTGGACAAAAACTGACGCTGAGGCACGAAAGCGTGGGGAGCAAACAGG	4.0598242221066e-05	11	0.984860248	FALSE
TACAGAGAGTGCGAACGTTGTTCGGAATTACTGGGCTTAAAGCGTACGTAGGCGGCGTAACAAGTGTCGGGTGAAAGCCCACGGCTCACCCGTGGAATTGCCTGGCAAACTGTTATGCTAGAGTGTGGTAGGGGAGAACAGAACTCATGGTGGAGCGGTGAAATGCGTAGATATCATGAGGAATACCGGTGGCGAAGGCGGTTCTCTGGTCCACAACTGACGCTGAGGTACGAAAGCTAGGGTAGCGAACGGG	4.29969387326229e-05	11	0.984860248	FALSE
TACGAAGGGCCCGAGCGTTAATCGGAATCACTGGGCTTAAAGCGTGTGTAGGCGGACATGAAGGCGCTTTGTGAAATCCCTCGTCTCAAACGAGGAACTGCAGGGCGAACCGTATGTCTTGAGACAGGTAGGGGTGGTCGGAACCGTAGGTGGAGTGGTGATATGCGTTGATATCTACGGGAACGCCGAAGGAGAAGTCAGGCCACTGGGCCTGTTCTGACGCTGAGACACGAAAGCGTGGGGAGCGAACGGG	4.06282055963951e-05	11	0.984860248	FALSE
TACGGAGGGTGCAAGCATTAATCGGATTCATTGGGCGTAAAGGGCGCGTAGGCGGAAAGGTAAGTCAGACGTGAAAGCCCGGAGCTTAACTCCGGAATAGCATCTGAAACTACTTTTCTTGAGGATAGGCGGAGAAAACGGAATTCCACGTGTAGCGGTGAAATGCGTAGATATGTGGAAGAACACCGGTGGCGAAGGCGGTTTTCTAGCTTATTCCTGACGCTGAGGCGCGAAAGCTGGGGGAGCGAACAGG	4.2057497601699e-05	11	0.984860248	FALSE
TACGGAGGGTGCAAGCGTTATCCGGAATTATTGGGCGTAAAGCGTCTGTAGGCGGACAATTAAGTGTAATATTAAAGACGGCAGCTCAACTGTCGCGTTGTATCACAAACTGATTGTCTAGAGGCTTGGAGAGGTTAGTAGAATTCTACATGTAGGGGTTAAATCCGTAGATATGTAGAGGAATACCAAAAGCGAAAGCAGCTAACTGGACAAGTTCTGACGCTCAGAGACGAAAGCGTGGGGAGCAAACAGG	4.11071999923226e-05	11	0.984860248	FALSE
TACGAAGGGGGCGAGCGTTATCCGGAATGATTGGGCGTAAAGGGTTCGTAGGCGGTATTTGTTGTTATATGTAAAATTCTAGATTTATTATTTAGGCATGCGTATAATACTCTTTTACTTGAGTATAGTAGAGGATAACAGAATTTCATATATAGGGGTAAAATCCAATCATTTATGAAGGAATGCCAGCGGCGAAAGCGGTTATCTGGGCTATTTACTGACGCTGAGGAACGAAAGCATAGGGAGCAAACAGG	4.0408172101913e-05	11	0.984860248	FALSE
TACGGAGGGAGCTAGCGTTGTTCGGAATTACTGGGCGTAAAGCGCGCGTAGGCGGCTTATCAAGTCAGGGGTGAAATCCCGGGGCTCAACCCCGGAACTGCCCTTGAAACTGGTTGGCTAGAATACTGGAGAGGTGAGTGGAATTCCGAGTGTAGAGGTGAAATTCGTAGATATTCGGAAGAACACCAGTGGCGAAGGCGACTCACTGGACAGTTATTGACGCTGAGGTGCGAAAGCGTGGGGAGCAAACAGG	3.70438205080996e-05	11	0.984860248	FALSE
TACAGAGGGCCCGAGCGTTAATCGGAATCACTGGGCTTAAAGCGTGCGTAGGCGGATGTGTAGGCATCTTGTGAAATCCCTCGGCTCAACCGGGGAATTGCTTGGTGAACCATGCATCTTGAGGCAAGTAGAGGTGGTCGGAACGATAGGTGGAGCGGTGAAATGCGTAGATATCTATCGGAACGCCAATGGTGAAGACAGGCCACTGGGCTTGTCCTGACGCTGAGGCACGAAAGCGTGGGTAGCGAACGGG	3.80393916134077e-05	11	0.984860248	FALSE
TACGAGGGGTGCAAGCGTTGTCCGGAATCACTGGGCGTAAAGGGTCCGTAGGCGTCTCAATAAGTCATTTGTTAAATCCACCGGCTTAACCGGTGACCTGCATTTGAAACTGCTGAGATAGAGTATAGGAGAGGAAAGTGGAATTCCTGGTGTAGCGGTGACATGCGTAGATATCAGGAGGAACACCAATGGCGAAGGCAGCTTTCTGGCCTATTACTGACGCTGAGGGACGAAAGCGTGGGGAGCGAACAGG	3.71326647057993e-05	11	0.984860248	FALSE
TACGGAGGGTGCAAGCGTTAATCGGAATTACTGGGCGTAAAGCGCACGTAGGTGGATTGGCAAGTTGGATGTGAAAGCCCCGGGCTTAACCTGGGAACTGCATTCAAAACTGCCAGTCTAGAGTACAGGAGAGGGAAGTGGAATTTCCGGTGTAGCGGTGAAATGCGTAGATATCGGAAGGAACATCAGTGGCGAAGGCGGCTTCCTGGACTGATACTGACACTGAGGTGCGAAAGCGTGGGGAGCAAACAGG	3.64030459489293e-05	11	0.984860248	FALSE
CACCAGCGCCACGAGTGGCAATCGCGTTTATTGGGCCTAAAGCGTTCGTAGCCGGATAGATCAGTCTTGGGTGAAATCGATGCGCTTAACAAATCGGCGTGCTTGAGATACTGTCTATCTAGAGACCGGGAGGCGTAAGAGGTATTCTGGAGGGAGCGGTAAAATGCTATAATCTCCGGAGGACCACCTGTGGCGAAGGCGTCTTACGAGAACGGGTCTGACGGTGAGGAACGAAAGCTAGGGGAGCAAACCGG	3.60201601991078e-05	11	0.984860248	FALSE
TACGAAGGGTGCAAGCGTTGTTCGGATTTATTGGGCGTAAAGCGGGTGCAGGCTGATAAGTAAGTCAGATGTGAAATCTCGGGGCTTAACCTCGAAACTGCGTCTGAAACTACTTGTCTAGAATCTCAAAGAGGGAAGCGGAATTTCACATGTAGGAGTAAAATCCGTAGAGATGTGAAGGAACACCAGAGGCGAAGGCGGCTTCCTGGTTGAGAATTGACGCTGTAGCCGAAAGCGTGGGGAGCAAACAGG	3.52177964851615e-05	11	0.984860248	FALSE
TACGGAGGGTGCAAGCGTTGCTCGGAATCACTGGGCGTAAAGCGAACGCAGGCGGACCGTTAAGTTGGGTGTGAAAGCCCAGGGCTCAACCCTGGAACTGCATTCAAAACTGGCGGTCTTGAGTATGGGAGAGGAAAGTGGAATTCCTGGTGTAGAGGTGAAATTCGTAGATATCAGGAGGAACACCCGTGGCGAAAGCGGCTTTCTGGCCCAAAACTGACGCTCATGTTCGAAAGCGTGGGGAGCAAACAGG	3.71036282085493e-05	11	0.984860248	FALSE
TACGGAGGGTGCAAGCGTTGCTCGGAATCACTGGGCGTAAAGAGAGCGTAGGCGGACAATTAAGTCAGGTGTGAAAGCCCGGAGCTCAACTCCGGAATTGCATCTGAAACTGATTGTCTAGAGTACAGGAGAGGAGAGTGGAATTCCTGGTGTAGAGGTGAAATTCGCTGATATCAGGAGGAACACCCGTGGCGAAGGCGGCTCTCTGGTCTGATACTGACGCTGAGGCTCGAAAGTGTGGGTAGCAAACAGG	3.43538750703944e-05	11	0.984860248	FALSE
GACAGAGGGTGCGAGCGTTAATCGGAATTACTGGGCGTAAAGGGTACGCAGGTTGGTATTTAAGTCAGATGTGAAAGCCTCGAGCTCAACTTGAGAACTGCATCTGATACTGGATACCTAGAGTTTGGTAGAGGGAAGTGGAATTTCCGATGTAGCGGTGATATGCATAGATATCGGAAGGAACACCAGTGGCGAAGGCGGCTTCCTGGACCAATACTGACACTGAGGTACGAAAGCGTGGGTAGCAAACAGG	3.83619738799244e-05	11	0.984860248	FALSE
TACGGAGAGTGCAAGCGTTGTTCGGAATTATTGGGCGTAAAGCGCATGTAGGCGGCTTGGCAAGTCTTAAGTGAAAGCCCTCGGCTCAACCGAGGAAGTGCTTAGGAAACTGCTAGGCTTGAGTCCTGGAGGGGCAGGTGGAATTCCCGGTGTAGAGGTGAAATTCGTAGATATTGGGAGGAACACCAGTGGCGAAGGCGGCCTGCTGGACAGTGACTGACGCTGAGATGCGAAAGCGCGGGGAGCAAACAGG	3.31773351831262e-05	11	0.984860248	FALSE
GACGGAGGATGCAAGTGTTATCCGGAATCACTGGGCGTAAAGCGTCTGTAGATGGTTTTGTGTGTCTATTGTTAAAGCTCAAGGCTTAACCTTGAATCGGCAATAGAAACTACATAACTCGAGTATGGTAGGGGTAGAGGGAATTTCCAGTGGAGCGGTGAAATGCGTTGATATTGGAAAGACCACCAACGGCGAAGGCATTCTACTGGGCCGTTACTGACATTAAGAGACGAAAGCTAGGGGAGCAAATGGG	2.9754731542679e-05	11	0.984860248	FALSE
TACGAGGGGGGCGAGCGTTATCCGGAATTATTGGGCGTAAAGTGTTTGTAGGCGGTATTTGTTGTTATATATCAAATTCTAGGTTTGTTGCTTAGGTCTATATATAATACTCTTTTACTTGAGTCGGGCAGGGGACAATAGAATTTCATACATAGGAGTGAAATCCAACCATTTATGAAGGAATGCCATTAGCGAAAGCGATTGTCTGGGCCCGTTACTGACGCTGAGAAACGAAAGCATAGGGAGCAAACAGG	3.20338166063079e-05	11	0.984860248	FALSE
TACAGAGGGTGCAAGCGTTAATCGGAATTACTGGGCGTAAAGCGCGCGTAGGTGGGTAGTTAAGTTATGTGTGAAAGCCCCGGGCTCAACCTGGGAATTGCACGTAAGACTGGCTATCTAGAGTATAGTAGAGGGAAGTAGAATTTCCGGTGTAGCGGTGAAATGCATAGATATCGGAAGGAATACCAGTGGCGAAGGCGACTTCCTGGGCTATTACTGACACTGAGGCGCGAAAGCGTGGGGAGCAAACAGG	3.21052557630565e-05	11	0.984860248	FALSE
TACGGGGGGGACAAGTGTTACTCCTAATGACTGGGCGTAAAGCGTGCGTAGGCGGTTTTCGTTAAGGTTTTTATGCGAAAGACTAGGGCGTAACCCTAGGGTGACGTTTTTACACAGGAAACTTGAGTTTAGCAGGGGTTAGTGGAATTCTCAGAGGAGGGGTCAAATCCTGGCACACTGAGACGAACACCAGGTGGCGAAGGCGACTGACTGGACTAAACTGACGCTAAAGCACGGAAGCGTAGGTAGCGAATAGG	3.00426100667754e-05	11	0.984860248	FALSE
TACGTAGGGGGCGAGCGTTGTCCGGATTTATTGGGCGTAAAGAGCTCGTAGGCGGTTCAACAAGTCGGTCGTGAAAGTTTAGGGCTTAACCCTGAAATGTCGATCGATACTGTTGTGACTAGGATATGGTAGAGGTGAATGGAATTCCGAGTGTAGCGGTGAAATGCGTAGATATTCGGAGGAACACCAATTGCGAAGGCAGTTCACTGGACCACTATCGACGCTGAGGAGCGAAAGCTAGGGGAGCAAACAGG	2.92208897851395e-05	11	0.984860248	FALSE
TACGGAGGGTGCAAGCGTTGTTCGGAATTATTGGGCGTAAAGCGTGCGTAGGCGGACTGTTAAGTCTGATGTGAAATCCCGCGGCTCAACCGCGGACGTGCATTGGATACTGGCAGTCTTGAGTCCTGGAGAGGAGAGCGGAATTCCTAGTGTAGAGGTGAAATTCGTAGATATTAGGAGGAACACCAGTGGCGAAAGCGGCTCTCTGGACAGTGACTGACGCTGAGGCACGAAAGCATAGGTAGCAAACAGG	2.87907033311058e-05	11	0.984860248	FALSE
TACGGGGGGGGCAAGCGTTATTCGGAATGATTGGGCGTAAAGGGTCCGTAGGCGGTTTCTTAAGTTAGTTCTATAATTTTCTGGGCTTAACCTGAAGAGTGAACTGAGACTAAAGAAACTACGAGTTTGAGAGGGGATAGTGGAATTCCTAGTGTAAGGATAAAATCTCTAGATATTAGGAGGAACACCAGTTGGCGAAGGCGACTATCTGGCTCAAAACTGACGCTGAGGGACGAAAGTATGGGTATCGAATGGG	2.71549667217879e-05	11	0.984860248	FALSE
TACGGAGGGTCCAAGCGTTATCCGGAATCATTGGGTTTAAAGGGTCCGCAGGCGGGCTAATAAGTCAGTGGTGAAATCCTACAGCTTAACTGTAGAACTGCCATTGATACTGTTAGTCTTGAATTCGGTCGAGGTAGGCGGAATGTGTAGTGTAGCGGTGAAATGCTTAGATATTACACAGAACACCGATAGCGAAGGCAGCTTACTAGGCCTGAATTGACGCTGAGGGACGAAAGCGTGGGGAGCGAACAGG	2.67465413960824e-05	11	0.984860248	FALSE
TACAGAGGGTGCAAGCGTTAATCGGAATTACTGGGCGTAAAGCGAGCGTAGGTGGCTTGATAAGTCAGATGTGAAATCCCCGGGCTTAACCTGGGAACTGCATCTGAAACTGTTAGGCTAGAGTAGGTGAGAGGGAAGTAGAATTTCAGGTGTAGCGGTGAAATGCGTAGAGATCTGAAGGAATACCGATGGCGAAGGCAGCTTCCTGGCATCATACTGACACTGAGGCTCGAAAGCGTGGGTAGCAAACAGG	2.71599847377623e-05	11	0.984860248	FALSE
TACGAGAGGGGCAAGCGTTATTCGGAATTACTGGGCGTAAAGAGTTCGTAGACGGTATTGTAAGTTATATGTTAAAATTTAAAAAAACATTTAAAAAAACATTTAATACTGCTTTACTTGAGTTATTATTAGAAAAATAGAATTCCATGTGGAAAAGTAACATTTTACAATCTATGGAGGAATACCTGAAGTGAAAACGATTTTTTATTATTAACTGACGTTGAGGAACGAAAGTATAGGGAGCAAACAGG	2.64651874703631e-05	11	0.984860248	FALSE
TACGGAGGGTGCAAGCGTTAATCGGAATTATTGGGCGTAAAGCGACCGTAGTTGGTTTGGAAAGTCATGTGTGAAAGCCCCGGGCTCAACCTGGGAACTGCATATGAAACTTCCTTACTAGAGTACTATAGAGGTAACGTGGAATTTCTCGTGTAACAGTGAAATGTGTAGATATGAGAAGGAACATCAGTGGCGAAGGCGACTTACTGGATAGTTACTGACAATGAGGGTCGAAAGCGTGGGTAGCAAACCGG	2.6336995382603e-05	11	0.984860248	FALSE
AACGGGAGGGGCAAGCGTTATCCGGAATTACTGGGCGTAAAGGGTCCGTAGACTGTATTACAAGTTATTTGTTAAAAATTAAAGCTCAACTTTAATAAAGCATTTAAAACTGTTATACTAGAGTTTTGTTCAGAAGAGTAGAATTTTATGTTCAGGAGTGGCATCTAAAGATTCATAAAGGAATACCGTTAGCGAAGGCGGCTCTTTGGTAAAAACTGACGTTGAGGGACGAAAGTATAGGTAGCAAACAGG	2.50167374925841e-05	11	0.984860248	FALSE
TACAGAGGGTGCAAGCGTTAATCGGAATTACTGGGCGTAAAGAGCACGTAGGCGGAATATTAAGTCGGATGTGAAATCCCTGGGCTCAACCTAGGAATTGCATTCGAAACTGATATTCTAGAGTATGGTAGAGGAAAGTGGAATTCCCGGTGTAGCGGTGAAATGCGTAGATATCGGGAAGAACATCAGTGGCGAAGGCGGCTTTCTGGACCAATACTGACGCTGAGGTGCGAAAGCGTGGGGAGCAAACAGG	2.57119185752268e-05	11	0.984860248	FALSE
TACGTATGTGGCAAGCGTTGTTCGGAATCACTGGGCATAAAGAGTTCGTAGGCGGATAAATTAGTTGGGTGTGAAATCCCGGGGCTCACCCCCGGAACTGCACTCAATACTGTTTATCTGGAGTCCTTCAGGGGTAAGTGGAATTCCATGTGTAGCGGTGAAATGCGTAGATATATGGGAGAACGCCAATGGCGAAGGCAGCTTACTGGGGAGTGACTGACGCTGAGGAACGAAAGTTAGGGTATCGAACGGG	2.32216199006193e-05	11	0.984860248	FALSE
TACGGAGGGTCCAAGCGTTGTCCGGATTTATTGGGTTTAAAGGGTGCGTAGGCGGCCTTATAAGTCAGTGGTGAAATCCTTCGGCTCAACCGGAGAACTGCCATTGAAACTGTAAGGCTTGAGTACAGACGAGGTAGGCGGAATTTATGGTGTAGCGGTGAAATGCATAGATACCATAAAGAACACCTATAGCGAAGGCAGCTTACTAGACTGTAACTGACGCTGAGGCACGAAAGCGTGGGGAGCGAACAGG	2.3696938911855e-05	11	0.984860248	FALSE
TACGGAGGGTGCAAGCGTTATCCGGATTTATTGGGTTTAAAGGGTGCGCAGGCTGTTATTTAAGTCAGTTGTGAAATCCTAATGCTTAACATTAGAACTGCAATTGATACTGATTAACTTGAGTATAAATTAGGTAAGCGTAATTTATAGTGTAGCGGTGAAATGCATAGATACTATAAGGAAGACCGATAGCGAAAGCAGCTTACTGATTTTTTACTGACGCTCAGGCACGAAAGCGTGGGTAGCAAACAGG	2.42153581946646e-05	11	0.984860248	FALSE
TACGGAAGGTGCAAGCGTTGTTCGGAATGACTGGGCGTAAAGAGCACGTAGGCGGGCTTGTAAGTCGGTTGTGAAATCCCCGGGCTCAACCTGGGAACTGCACCCGAAACTACAAGTCTTGAATGTCTGAGGGGTTAGTGGAATTCCTGGTGTAGGAGTGAAATCCGTAGATATCAGGAGGAACACCGGAGGCGAAGGCGGCTAACTGGCAGTACATTGACGCTGAGGTGCGAAAGCGTGGGGAGCAAACAGG	2.38181938606845e-05	11	0.984860248	FALSE
TACGGGGGGGACGAGTGTTACTCGGAATGACTGGGCGTAAAGGGTCCGTAGGTTGTTTAAAGTGTTGGAATGCAAAAAATGAGGCCTAACCTTATTATTGTTCCGAGACCTTTAAACTTGAGTTTAGAAGGGGGTGATAGAATTCACAGAGGAGGGGTGCAATCCTATGATTTTGTGAGGAACACCAGAGGCGAAGGCGATCACCTGGTATAAACTGACACTGATGGACGAAGGCGTGGGTAGCGAATGGG	2.29089666603749e-05	11	0.984860248	FALSE
TACGGAGGGTGCAAGCGTTGCTCGGAATTACTGGGCGTAAAGGGTCCGCAGGCGGGTGTGTAAGTCGGATGTGAAAGCCCAGGGCTCAACCCTGGAACTGCATTCGAAACTGCACACCTTGAGTACGGGAGAGGGAAGCGGAATTCCTGGTGTAGAGGTGAAATTCGTAGATATCAGGAGGAACACCCGTGGCGAAAGCGGCTTCCTGGCCCGATACTGACGCTCATGGACGAAAGCGTGGGGAGCAAACAGG	2.0818791872435e-05	11	0.984860248	FALSE
TACGGGGGATGCAAGCGTTATCCGGAATTATTGGGCGTAAAGCGTCTGTAGGTTGCTTAGTAAGTCTGTTGTTAAAGACTGGGGCTTAACCCCAGGAAAGCAATGGAAACTGTTGAGCTAGAGTGTGGTAGAGGTAGAGGGAATTCCTAGTGTAGCGGTGAAATGCGTAGATATTAGGAAGAACACCGGTGGCGAAAGCGCTCTACTGGGCCATTACTGACACTGAGAGACGAAAGCTAGGGTAGCAAATGGG	1.87409334799428e-05	11	0.984860248	FALSE
GACGGAGGATGCAAGTGTTATCCGGAATCACTGGGCGTAAAGCGTCTGTAGGTGGTTTAGTAAGTCGAATGTTAAATCTTGAAGCTTAACTTCGAAATCGCATTCGAAACTATTAGACTTGAGTATAGTAGAGGTAAAGGGAATTTCCAGTGGAGCGGTGAAATGCGTAGATATTGGAAAGAACACCAATTGCGAAGGCACTTTACTGGGCTATTACTGACACTCAGAGACGAAAGCTAGGGTAGCAAATGGG	1.95719619429216e-05	11	0.984860248	FALSE
GACGGGAGATGCAAGCGTTATTCGGAATCATTGGGCGTAAAGTGTCTGTAGGTGGCTTATTAAGTCTGCAGTTAAATACCGAAGCTTAACTTCGGACAGGCGGTAGAAACTAATAAGCTTGAGTGTGTTAGGGGCAGGGGGAATTCCCAGTGTAGCGGTGAAATGCGTAAAGATTGGGAGGAATACCAAAGGCGAAGGCACCCTGCTGGGCCAACACTGACACTCAAAGACGAAAGCTAGGGGAGCAAATGGG	1.84145455327708e-05	11	0.984860248	FALSE
TACGAAGGGGGCGAGCGTTATCCGGAATTACTGGGCGTAAAGTGTTCGTAGACGGTAATTGTTGTTTTATGTAAAATACTAAGTTATTGTGCTTAGAACTGCATATAATACACTTTTACTAGAGTTTAACAGAGGGTGACAGAATTTTATACTATAGGGGTAAAATCCAAACATTTATAAAGGAATGCCAGAGGCGAAGGCGGTTACCTGGGTTAATATTTTATTATAGTTAACTGACGTTGAGGAACGAAAGCGTGGGGAGCAAACAGG	1.94881298021154e-05	11	0.984860248	FALSE
TACGGAGGATGCAAGCGTTATCCGGAATCATTGGGCGTAAAGCGTCTGTAGGTGGTTTTGTAAGTCCGCTGTAAAAGAGTACAGCTTAACTGTATATGGGCAGTGGAAACTACAAGACTGGAGTGTGGTAGGGGTAGAGGGAATTCCCGGTGTAGCGGTGAAATGCGTAGATATCGGGAAGAACACCAACGGCGAAAGCACTCTACTGGGCCAACACTGACACTGAGAGACGAAAGCTAAGGGAGCGAAAAGG	1.74515497137435e-05	11	0.984860248	FALSE
TACGGAGGATCCAAGCGTTATCCGGATTCATTGGGTTTAAAGGGTCCGTAGGCGGATTTTTAAGTCAGTGGTGAAAGCCCACAGCTCAACTGTGGAACTGCCATTGATACTGGAAGTCTTGAGTTTGGTTGAAGTTGGCGGAATACGTCATGTAGCGGTGAAATGCATAGATATGACGTAGAACACCGATTGCGAAGGCAGCTGACTAAGTCAATACTGACGCTGAGGGACGAAAGCGTGGGGAGCGAACAGG	1.87247178181657e-05	11	0.984860248	FALSE
TACGAAGAGGACAAGCGTTATTCGTTGTAATTTGGCGTAAAGGGTTCGTAGGTGGCATTAAGGTTGTTTAAAATAAAATCTAAAGGCTTAACCTTTAGTGTTTTAAAAACACTTTTGCTTGAGTATAAAAGAAGATTATGGAATTTCAGAAGGATAGGTAAAATTTGAAGAGTTTTGAAGGAACATCTATAGCGAAAGCAATAATCTAGTTTATTAATACTGACGCTGAGGAACGAAAGGATAGGTAGCAAACAGG	1.65704872791085e-05	11	0.984860248	FALSE
TACGGGAAGGGCAAGCGTTATCCGGCATGACTGGGCGTAAAGAGTCCGTAGACTGTAAAGTAAGTTTTTTGTTAAATTTCAAGACCCAATCTTGACACAGCAATTAATACTACTTTACTTTGAGTTTAATACAGAAAAGTAGAATTTTATACGATAAAGGTGAAATTTGTAGATATATAAAGGAATGCCGACAGCGAAGGCAACTTTTTGGTATAAACTGACGTTGAGGGACGAAAGCGTGGGTAGCAAACGGG	1.73428543904119e-05	11	0.984860248	FALSE
TACGGGGGATGCAAGCGTTATCCGGAATTATTGGGCGTAAAGAGTCCGTAGGTTGTTATCAAAGCCTATTGTTAAATCTCAAGGCTTCACCTTGAATCTGCAGTAGGAACCTGATAACTTGAGTGCGGTAGGAGTAGGGGGAATTCCCGGTGTAGCGGTGAAATGCGTAGATATCGGGAAGAACACCGGAGGCGAAAGCGCCCTACTGGGCCGACACTGACACTAAGGGACGAAAGCTAGGGGAGCAAATGGG	1.56202937684434e-05	11	0.984860248	FALSE
TACGGAGGGTGCAAGCGTTATCCGGAATTATTGGGTTTAAAGGGTGCGTAGGCGGTCTTTTAAGTCAGAGGTGAAATCCCTACCGCTTAACGGAGGAACTGCCTTTGATACTATTAGACTTGAAAGAATGTGACGTAGGCGGAATGTGTAGTGTAGCGGTGAAATGCATAGATATTACACAGAACACCGATCGCGAAGGCAGCTTACGAACATTGATTTGACGCTGATGCACGAAAGCGTGGGTAGCGAACAGG	1.40115280017344e-05	11	0.984860248	FALSE
CACGGGGGATGCTAGCGTTATCCGGAATCACTGGGCGTAAAGCGCCTGTAGGTCGCTTACTGAAGTTTGTTGTTAAAATTTAAGGCTTAACCTTAGGAAAGCAACGGAAACTAATAGGCTAGAGTATGGGATGGGTAAAGGGAATTTCTAGTGGAGCGGTGAAATGCGTAGATATTAGAAGGAACACCAGAGGCGAAGGCGCTTTACTAGAACATTACTGACACTCAGAGGCGAAAGCTAGGGGAGCAAAAGGG	1.25277679094232e-05	11	0.984860248	FALSE
TACGGAGGGTGCAAGCGTTATCCGGATTTATTAGGTTTAAAGGGTCCGCAGGCGGAATATTAAGTCAGTGGTGAAAGCCTACAGCTCAACTGTAGAACTGCCATTGATACTGATATTCTTGAGTGTGGTTGAAGTGAGCGGAATATGTCATGTAGCGGTGAAATGCATAGATATGACATGGAACACCAATTGCGAAGGCAGCTCACTAAGCCATTACTGACGCTCATGGACGAAAGCGTGGGGAGCGAACAGG	0.000887475	16	0.985507246	FALSE
TACGAGGGGTGCGAGCGTTGTCCGGAATCACTGGGCGTAAAGGGTCCGTAGGCGTTTCAACAAGTCATTTGTTAAAGACATCGGCTTAACCGGTGAAGTGCATTTGAAACTTTTGAAATAGAGTATAGGAGAGGAAAGTGGAATTCCTGGTGTAGCGGTGACATGCGTAGATATCAGGAGGAACACCAATGGCGAAGGCAACTTTCTGGCCTATTACTGACGCTGAGGGACGAAAGCGTGGGGAGCGAACAGG	0.000588459	16	0.985507246	FALSE
TACGTATGTCGCAAGCGTTATCCGGAATTATTGGGCGTAAAGCGCGTCTAGGCGGTCTTTTAAGTCTGATGTGAAAATGCGGGGCTCAACTCCGTATTGCGTTGGAAACTGGAAGACTAGAGTATCAGAGAGGTGGGCGGAACTACAAGTGTAGAGGTGAAATTCGTAGATATTTGTAGGAATGCCGATTGGGAAGCCAGCTCACTGGATGAATACTGACGCTGAAGCGCGAAAGCGTGGGGAGCAAACCGG	0.000240917	16	0.985507246	FALSE
TACGGAGGATCCAAGCGTTATCCGGAATTATTGGGTTTAAAGGGTCCGCAGGCGGTCTATTAAGTCAGAGGTGAAATCTTGCAGCTTAACTGTAAAATTGCCTTTGATACTGGTAGACTTGAGTCATTGTGAAGTGGTTAGAATGTGTGGTGTAGCGGTGAAATGCATAGATATCACACAGAATACCGATTGCGAAGGCAGATCACTAACAATGTACTGACGCTCATGGACGAAAGCGTGGGGAGCGAACAGG	0.001172933	20	0.990589121	FALSE
TACGGAGGGTGCAAGCGTTATCCGGAATCATTGGGTTTAAAGGGTCCGCAGGCGGTCAATTAAGTCAGAGGTGAAATCCCATAGCTTAACTATGGAACTGCCTTTGATACTGGTTGACTTGAGTTATACGGAAGTAGATAGAATAAGTAGTGTAGCGGTGAAATGCATAGATATTACTTAGAATACCGATTGCGAAGGCAGTCTACTACGTATATACTGACGCTCATGGACGAAAGCGTGGGGAGCGAACAGG	0.001138532	12	0.99068323	FALSE
GACAGGAGGAGCAAGTGTTATTCAGAATTATTGGGCGTAAAGGGCATGTAGGTGGATAGTTGTTGTTGATTGTGCCATTCCAATTGTTAGCATTGGGTTTGCAATCAATACACTTTATCTTGAGATCAAAAGAGGAAGATAGAATTTCTAGTGGAGAGGTTAAATTCTTAGATATTAGAAGGAATATCAAGTGCGAAGGCAATCTTCTGGTTTGTATCTGACACTGAGGTGCGAAAGCGTGGGGAGCAAACAGG	0.000739739	12	0.99068323	FALSE
TACGGGAGTGGCAAGCGTTATCCGGAATTATTGGGCGTAAAGCGTCCGCAGGCGGCTTTTCAAGTCTGCTGTTAAAGCGTGGAGCTTAACTCCATCATGGCAGTGGAAACTGAGAGGCTTGAGTATGGTAGGGGCAGAGGGAATTCCCGGTGTAGCGGTGAAATGCGTAGATATCGGGAAGAACACCAGTGGCGAAGGCGCTCTGCTGGGCCATTACTGACGCTCATGGACGAAAGCCAGGGGAGCGAAAGGG	0.000490156	12	0.99068323	FALSE
TACGGAGGGTGCAAGCGTTAATCGGAATTATTGGGCGTAAAGAGTACGTAGGCGGCTTTTCAAGTCGGATGTGAAATCCCTGAGCTTAACTTAGGAACTGCATTCGATACTGAATCGCTAGAGTTTATTAGAGGATAGTGGAATTTCAAGTGTAGCGGTGAAATGCGTAGATATTTGAAGGAACACCAATGGCGAAGGCAGCTATCTGGAATAATACTGACGCTGAGGTACGAAAGCGTGGGGAGCAAACAGG	0.000342744	12	0.99068323	FALSE
TACCGGCGCCTCAAGTGGTAGTCGATTTTATTGGGCCTAAAACGTCCGTCGCCGGTCTGGTGCATTCGTGGGTAAATCAACCCGCTTAACGGGTTGAATTCTGCGAGCACGGCCAGACTAGGGACCGGGAGAGGTGTAGGGTACGCTCGGGGTAGGGGTAAAATCCTGTCATCCCGAGCGGACCACCTGTTGCGAAGGCGCTACACTAGAACGGATCCGACGGTCAGGGACGAAGCCTAGGGGCACGAACCGG	0.000317026	12	0.99068323	FALSE
TACGGAGGGTGCAAGCGTTATCCGGAATCACTGGGTTTAAAGGGTACGTAGGCGGTTGAGTAAGTCAGACGTTAAAGGCTGTAGCTAAACTATAGTACGCGTTTGAAACTACTTAACTTGAATATGATCGAGGTGCATAGAATGCGTTATGTAGCGGTGAAATGCATAGATATAACGTAGAATACCAATTGCGAAGGCAGTGCACTAGGTTATTATTGACGCTGAGGTACGAAAGCGTGGGTAGCGAACAGG	0.000244894	12	0.99068323	FALSE
TACGGAGGGTGCAAGCGTTATCCGGAATCACTGGGTTTAAAGGGTGCGTAGGCGGATATATAAGTCAGAGGTGAAAGCTCTGAGCTCAACTGAGGAATTGCCTTTGATACTGTATATCTTGAATTGTGTTGAGGTTAGCGGAATGAGTCATGTAGCGGTGAAATGCATAGATATGACTTAGAACACCAATTGCGAAGGCAGCTAGCTAGGCATAAATTGACGCTGAGGCACGAAAGCGTGGGGAGCGAACAGG	0.000235138	12	0.99068323	FALSE
TACGGAGGGTGCAAGCGTTATCCGGAATCATTGGGTTTAAAGGGTCCGCAGGCGGTCAATTAAGTCAGAGGTGAAATCCCACAGCTCAACTGTGGAACTGCCTTTGATACTGGTTGACTTGAGTTATACGGAAGTAGATAGAATATGTAGTGTAGCGGTGAAATGCATAGATATTACATAGAATACCGATTGCGAAGGCAGTCTACTACGTATATACTGACGCTCATGGACGAAAGCGTGGGGAGCGAACAGG	0.000211273	12	0.99068323	FALSE
TACGGAGGATCCAAGCGTTATCCGGAATTATTGGGTTTAAAGGGTCCGCAGGCTGTTTTTTAAGTCAGAGGTGAAATCCTGCAGCTCAACTGTAGAATTGCCTTTGAAACTGAAAGACTTGAGTTATTGTGAAGTGGTTAGAATGTGTGGTGTAGCGGTGAAATGCATAGATATCACACAGAATACCAATTGCGAAGGCAGATCACTAACAATTAACTGACGCTCAGGGACGAAAGCGTGGGTAGCGAACAGG	0.000182567	12	0.99068323	FALSE
TACGGAGGGTGCGAGCGTTAATCGGAATTACTGGGCGTAAAGCGCACGCAGGCGGTTTGTTAAGCTAGATGTGAAAGCCCCAGGCTCAACCTGGGAACTGCATTTAGAACTGACTGACTAGAGTCTTGGAGAGGGGAGTGGAATTCCAGGTGTAGCGGTGAAATGCGTAGAGATCTGGAGGAACATCAGTGGCGAAGGCGACTCCCTGGCCAAAGACTGACGCTCATGTGCGAAAGTGTGGGTAGCGAACAGG	0.000184572	12	0.99068323	FALSE
TACGGAGGATCCAAGCGTTATCCGGAATTATTGGGTTTAAAGGGTCCGCAGGCTGTCTGTTAAGTCAGAGGTGAAAGCCTACCGCTCAACGGTAGAACTGCCTTTGATACTGGCAGACTTGAGTTATTGTGAAGTAGTTAGAATGTGTAGTGTAGCGGTGAAATGCATAGATATTACACAGAATACCGATTGCGAAAGCAGATTACTAACAATATACTGACGCTGAGGGACGAAAGCGTGGGTAGCGAACAGG	0.000147592	12	0.99068323	FALSE
GACGGAGGATGCAAGTGTTATCCGGAATCACTGGGCGTAAAGCGTCTGTAGGTTGTTGTTTAAGTCAACTGTTAAATCTTGAGGCTCAACTTCGAAATCGCAGTCGAAACTATTCAACTAGAGTATAGTAGGGGTAAAGGGAATTTCCAGTGGAGCGGTGAAATGCGTAGATATTGGAAAGAACACCGATGGCGAAGGCACTTTACTGGGCTACTACTGACACTCAGAGACGAAAGCTAGGGTAGCAAATGGG	0.000139476	12	0.99068323	FALSE
TACCGGCGCCTCAAGTGGTCGTCGCTTTTATTGGGCCTAAAACGTCCGTAGCCGGTTTGGTACATTCGTGGGTAAATCAGCTCGCTCAACGAGTTGAATTCTGCGAGGACGGCCAGACTAGGGACCGGGAGAGGTGTGGGGAACTCTCAGGGTAGGGGTAAAATCCTGTCATCCTGAGAGGACCACCTGTTGCGAAGGCGCCACACTAGAACGGATCCGACGGTCAGGGACGAAGCCTAGGGGCACGAACCGG	0.000138253	12	0.99068323	FALSE
GACGGAGGATGCAAGTGTTATCCGGAATCACTGGGCGTAAAGCGTCTGTAGGTGGTTTAATAAGTCAACTGTTAAATCTTAAAGCTTAACTTTGAAATCGCAGTCGAAACTATTAGACTAGAGTATAGTAGGGGTAAAGGGAATTTCCAGTGGAGCGGTGAAATGCGTAGAGATTGGAAAGAACACCGATGGCGAAGGCACTTTACTGGGCTATTACTAACACTCAGAGACGAAAGCTAGGGTAGCAAATGGG	0.000125405	12	0.99068323	FALSE
AACGGAGGGGACAAGTGTTATTCGGAATGACTGGGCGTAAAGGGTCCGCAGGCGGGCTTATAAGTTCAAAGAACCATCCCAAAGAGCTCCTTTGGATTATCTTTGATAAGTATAGGTCTTGAGTCAGATAGAGGAAAGTGGAATGTCATGTGTAGGGATTAAATTCGCGAAGATGTGATGGAAGGCCGAAAGCGAAGGCAACTTTCTGGGTCTAGACTGACGCTAAGGGACGAAAGCGTGGGGAGCAACAGGG	0.00011578	12	0.99068323	FALSE
TACGGAGGGTGCAAGCGTTAATCGGAATTACTGGGCGTAAAGCGCGCGTAGGCGGTTTTGTAAGTCGGATGTGAAAGCCCAGGGCTTAACCCTGGAATTGCATCCGATACTGCATGACTAGAGTATGGTAGAGGGAAGTGGAATTTCAAGTGTAGCGGTGAAATGCGTAGATATTTGAAGGAACACCAGTGGCGAAGGCGACTTCCTGGGCCAATACTGACGCTGAGGTGCGAAAGCGTGGGGAGCGAACAGG	0.000111778	12	0.99068323	FALSE
TACGTAGGGTGCAAGCGTTGTCCGGAATTATTGGGCGTAAAGAGCTCGTAGGCGGTTTGTCGCGTCTGCTGTGAAAATCCGAGGCTCAACCTCGGACCTGCAGTGGGTACGGGCAAACTAGAGTGCGGTAGGGGAGATTGGAATTCCTGGTGTAGCGGTGGAATGCGCAGATATCAGGAGGAACACCGATGGCGAAGGCAGATCTCTGGGCCGTAACTGACGCTGAGGAGCGAAAGCGTGGGGAGCGAACAGG	0.000103491	12	0.99068323	FALSE
GACGGAGGATGCAAGTGTTATCCGGAATCACTGGGCGTAAAGCGTCTGTAGGTTGTTGTTTAAGTCAACTGTTAAATCTTGAGGCTCAACCTCAAAATCGCAGTCGAAACTATTCAACTTGAGTATAGTAGGGGTAAAGGGAATTTCCAGTGGAGCGGTGAAATGCGTAGATATTGGAAAGAACACCGATGGCGAAGGCACTTTACTGGGCTATTACTGACACTCAGAGACGAAAGCTAGGGTAGCAAATGGG	9.21105954484405e-05	12	0.99068323	FALSE
TACGGAGGGTGCAAGCGTTAATCGGAATTACTGGGCGTAAAGCGCGCGTAGGCGGCTTACTAAGCCAGATGTGAAAGCCCCGGGCTCAACCTGGGAACTGCATTTGGAACTGGTTCGCTAGAGTACAGTAGAGGGTGGTGGAATTTCCAGTGTAGCGGTGAAATGCGTAGAGATTGGAAGGAACATCAGTGGCGAAGGCGGCCACCTGGACTGATACTGACGCTGAGGTGCGAAAGCGTGGGGAGCAAACAGG	9.50789483645848e-05	12	0.99068323	FALSE
TACGAAGGGTGCGAGCGTTGTTCGGATTTATTGGGCGTAAAGCGGGTGCAGGCGGATAAGTAAGTCAGATGTGAAATCTCGGGGCTCAACCCCGAAACTGCGTCTGAAACTACCTATCTAGAATCTCGTAGAGGGAGGCGGAATTTCACATGTAGGAGTAAAATCCGTAGAGATGTGAAGGAACACCAGAGGCGAAGGCGGCCTCCTGGGCGAGAATTGACGCTGTAGCCGAAAGCGTGGGGAGCAAACAGG	9.01106420523255e-05	12	0.99068323	FALSE
TACGGGAGGAGCGAGGGTTATTCATGATGATTGGGTGTAAAGCAGGATAAGGTGATAAGTACAAGTTTCAAGTCGACCAAAAGCTTAACTTAAGGGAGGATTTGAAAAACTAACTTAATAGAGGAATTACAGAGTTGAAAGCGGAACTATTGGGGTAGAGGTGTAATTCGTTTCATCTCAATGGGAACACCGAAAGCGAAAAGCAGCCAACTAATAATTACCTGCCACTAGACCTGGAATCTGAGGTAGCAAACCGG	8.8199482413677e-05	12	0.99068323	FALSE
TACGGAGGGTGCAAGCGTTATCCGGATTTATTGGGTTTAAAGGGTTCGTAGGCGGTAATATAAGTCAGTGGTGAAAGCCTGCAGCTCAACTGTAGAACTGCCATTGATACTGTATTACTTGAGTATACTTGAGGTAGGCGGAATATGTAGTGTAGCGGTGAAATGCTTAGATATTACATAGAACACCGATTGCGAAGGCAGCTTACTAAGGTATAACTGACGCTGATGAACGAAAGCGTGGGGAGCGAACAGG	8.62279977842232e-05	12	0.99068323	FALSE
TACGGAGGGTGCAAGCGTTAATCGGAATTACTGGGCGTAAAGCGCGCGTAGGCGGTTTGTTAAGCTAGATGTGAAAGCCCAGGGCTCAACCTTGGAACTGCATTTAGAACTGGCAGGCTAGAGTACAGTAGAGGATAGTGGAATTTCTTGTGTAGCGGTGAAATGCGTAGATATAAGAAGGAACACCAGTGGCGAAGGCGACTGTCTGGACTGATACTGACGCTGAGGTGCGAAAGCGTGGGGAGCAAACAGG	8.38817307830211e-05	12	0.99068323	FALSE
TACGAACTGTGCAAACGTTATTCGGAATCACTGGGCTTAAAGGGTGCGTAGGCGGGTTTAAAGGTCTGATGTGAAAGCCCACGGCTCAACCGTGGAATTGCGTTGGAAACCATGAACCTTGAGGGAGTCAGAGGTAAGCGGAACTGATGGTGGAGCGGTGAAATGCGTTGATATCATCAGGAACACCGGTGGCGAAAGCGGCTTACTGGGACTCTTCTGACGCTGAGGCACGAAAGCTAGGGGAGCGAACGGG	8.40126921539901e-05	12	0.99068323	FALSE
TACGGAGGGTGCGAGCGTTATCCGGAATTATTGGGTTTAAAGGGTGCGTAGGCGGAAATTTAAGTCAGTGGTGAAAGCCTACAGCTTAACTGTAGAATTGCCATTGAAACTGAATTTCTTGAATCTAATTGAAGTAGGCGGAATATGACATGTAGCGGTGAAATGCTTAGATATGTCATAGAACACCGATAGCGAAGGCAGCTTACTAAGTTAGTATTGACGCTAATGCACGAAAGCGTGGGGAGCGAACAGG	8.601529427387e-05	12	0.99068323	FALSE
TACGAGGGGTGCAAGCGTTGTCCGGAATCACTGGGCGTAAAGGGTCCGTAGGCGTCTTAATAAGTCATTTGTTAAAGACACCGGCTTAACCGGTGGAGTGCAATTGAAACTATTAAGATAGAGTATAGGAGAGGAAAGTGGAATTCCTGGTGTAGCGGTGACATGCGTAGATATCAGGAGGAACACCAATGGCGAAGGCAGCTTTCTGGCCTATTACTGACGCTGAGGGACGAAAGCGTGGGGAGCGAACAGG	8.23628389584988e-05	12	0.99068323	FALSE
TACGGAGGGTGCAAGCGTTATCCGGAATTATTGGGCGTAAAGCGTCCGCAGGCGGTTTTTCAAGTGTGATATTAAAGCCGGCAGCTCAACTGTCGTTTGGTGTCGCAAACTGTTAAACTAGAGGCTTAGAGAGGTACGTGGAATTCTGCATGTAGGGGTAAAATCCGTAGATATGCAGAGGAACACCAAAAGCGAAAGCAGCGTACTGGATAAGTTCTGACGCTCATGGACGAAAGCGTGGGGAGCAAACAGG	7.90539892149214e-05	12	0.99068323	FALSE
TACGGAGACTGCAAGCGTTACTCGGATTCACTGGGCGTAAAGGGTGCGTAGGCCGCTAAGTGTGTTAGGTGTGAAATCTCGGGGCTCAACCTCGAAACTGCGCCTAAAACTGCTTAGCTAGAGTATTAGAGAGGTAAGCGGAATTTCTGGTGTAGCGGTGAAATGCGTAGATATCAGAAGGAACACCAATGGCGAAGGCAGCTTACTGGATAATAACTGACGCTGAGGCACGAAAGCATGGGTAGCGAAAGGG	7.44837300293374e-05	12	0.99068323	FALSE
TACGAAGGGGGCTAGCGTTGTTCGGAATCACTGGGCGTAAAGCGTATGTAGGCGGATCAAAAAGTTAGATGTGAAATCCCTGGGCTCAACCCAGGAACTGCATTTAAAACTAGTGATCTAGAATTTGGTAGGGGCCAGTAGAATTTCCAGTGTAGAGGTGAAATTCGTAGATATTGGAAAGAATACCAGTGGCGAAGGCGACTGGCTGGGCCATTTTTGACGCTGAGATACGAAAGCGTGGGTAGCAAACAGG	7.19489409424338e-05	12	0.99068323	FALSE
TACGGAGGGATCTAGCGTTATTCGGAATTACTGGGCGTAAAGCGAGCGTAGGCTGATTTGTAAGTTGGATGTGAAATCCCAGAGCTTAACTCTGGAACTGCATCCAAAACTATATTTCTTGAGTTTGGTAGAGGAGAGTGGAATTCCTAGTGTAGAGGTGAAATTCGTAGATATTAGGAGGAACACCAGTGGCGAAGGCGACTCTCTGGGCCAATACTGACGCTGAGGTTCGAAAGCGTGGGTAGCGAACAGG	7.02472476995912e-05	12	0.99068323	FALSE
TACGGAGGGGGCTAGCGTTACTCGGAATTACTGGGCGTAAAGCGAGCGTAGGCGGTTAACCAAGTTGGGGGTGAAAGCCCGGGGCTCAACCCCGGAAATGCCCTCAAAACTAGTTAACTAGAGGACGGGAGAGGGGAGTGGAACTCCCAGTGTAGAGGTGAAATTCGTAGATATTGGGAAGAACACCAGTGGCGAAGGCGACTCTCTGGACCGTTTCTGACGCTAAGGCTCGAAAGCGTGGGTAGCAAACAGG	6.84071223102824e-05	12	0.99068323	FALSE
TACAGGGAATGCAAGCGTTATCCGGAATGATTGGGCGTAAAGCGTCTGTAGGTGGCTTCCCAAGTCAACTGTCAAAAATCAGGGCTTAACCTTGAGCCGGCAGTTGAAACTATGAAGCTTGAGTTAGGTAGGGGCAGAGGGAATTCCTAGTGTAGCGGTGAAATGCGTAGATATTAGGAAGAACACCGATCGCGAAAGCACTCTGCTGGGCCATGACTGACACTGAGAGACGAAAGCTAGGGGAGCGAATGGG	7.19555485587014e-05	12	0.99068323	FALSE
TACGGAGGGTGCAAGCGTTATCCGGATTTATTGGGTTTAAAGGGTCCGTAGGCGGATCATTAAGTCAGTGGTGAAAGCCGACAGCTCAACTGTCGAACTGCCATTGATACTGGTGATCTTGAGTACGGTTGAAGTAGGCGGAATATGACATGTAGCGGTGAAATGCTTAGATATGTCATAGAACACCGATTGCGAAGGCAGCCTACTAAGCCGTTACTGACGCTGAGGGACGAAAGTGTGGGGAGCGAACAGG	6.52395858479931e-05	12	0.99068323	FALSE
TACGGAGGGGGCTAGCGTTGCTCGGAATTACTGGGCGTAAAGCGCGCGTAGGCGGCGCACCAAGTGAGGCGTGAAATCCCCGGGCTTAACCCGGGAACTGCGTTTCATACTGGTGTGCTAGAATCCGAGAGAGGGTAGTGGAATTCCCAGTGTAGAGGTGAAATTCGTAGATATTGGGAAGAACACCAGTGGCGAAGGCGGCTACCTGGCTCGGTATTGACGCTGAGGTGCGAAAGCGTGGGGAGCGAACAGG	6.28656225361796e-05	12	0.99068323	FALSE
TACGGAGACTGCAAGCGTTACTCGGATTCACTGGGCGTAAAGGGTGCGTAGGCGGATAGATGTGTGAGGTGTGAAATCTCGGGGCTCAACCTCGAAACTGCGCCTCAAACTGTCTATCTAGAGTATTGGAGAGGTAAGCGGAATTTCTGGTGTAGCGGTGAAATGCGTAGATATCAGAAGGAACACCAATGGCGAAGGCAGCTTACTGGACAATAACTGACGCTGAGGCACGAAAGCATGGGTAGCGAAAGGG	6.38140225996481e-05	12	0.99068323	FALSE
TACGGAGGGTGCAAGCGTTAATCGGAATTACTGGGCGTAAAGCGCATGCAGGCGGTTATTTAAGTCAGATGTGAAAGCCCGGGGCTTAACCTCGGAATTGCATTTGATACTGGATAACTAGAGTACCTTAGGGGGTGGTAGAATTTCAGGTGTAGCGGTGAAATGCGTAGATATCTGAAGGAATACCCGTGGCGAAGGCGGCCACCTGGAAGAGTACTGACGCTCAGATGCGAAAGCGTGGGTAGCAAACAGG	6.20093431890707e-05	12	0.99068323	FALSE
TACGGAGGGCGCAAGCGTTGCTCGGAATCACTGGGCGTAAAGGGTGCGCAGGCGGTTCATTAAGTCAGATGTGAAAGCCCGGGGCTCAACCCCGGAACTGCATCTGAAACTGGCGAACTTGAGTATGAGAGAGGAAAGTGGAATTCCTGGTGTAGAGGTGAAATTCGTTGATATCAGGAGGAACATCAGTGGCGAAGGCGACTTTCTGGCTCATTACTGACGCTCATGCACGAAAGTGTGGGTAGCAAACAGG	6.28288350671639e-05	12	0.99068323	FALSE
GACGGAGGATGCAAGTGTTATCCGGAATCACTGGGCGTAAAGCGTCTGTCGGTGGTTGGACAAGTCAACTGTTAAATCTTGAAGCTTAACTTCAAAACTGCAGTCGAAACTGTTTGACTAGAGTATAGTAGGGGTAAAGGGAATTTCCAGTGGAGCGGTGAAATGCGTAGATATTGGAAAGAACACCGATGGCGAAGGCACTTTACTGGGCTATTACTGACACTCAGAGACGAAAGCTAGGGTAGCAAATGGG	6.04208947957219e-05	12	0.99068323	FALSE
GACGGAGGATGCAAGTGTTATCCGGAATCACTGGGCGTAAAGCGTCTGTAGGTGGTTTGATAAGTCGGCTGTTAAATCTTGAAGCTTAACTTCAAAACTGCAGTCGAAACTATTAAACTAGAGTATAGTAGGGGTAAAGGGAATTTCCAGTGGAGCGGTGAAATGCGTAGATATTGGAAAGAACACCGATGGCGAAGGCACTTTACTGGGCTATTACTGACACTCAGAGACGAAAGCTAGGGTAGCAAATGGG	5.56374815901275e-05	12	0.99068323	FALSE
TACAGGGGATGCAAGTGTTATCCGGAATTATTGGGCGTAAAGCGTCTGCAGGTGGATAGTTAAGTCTTATGTTAAATTTCTAGGCTCAACCTGGAGTCGGCAAAAGAAACTGATTATCTCGAGTATGGTAGAGGTAAAGGGAATTTCAAGTGGAGCGGTGAAATGCGTAGATATTTGAAAGAACTCCAATAGCGAAGGCACTTTACTGGGCCATTACTGACACTCAGAGACGAAAGCTAGGGGAGCAAACAGG	5.42990153067658e-05	12	0.99068323	FALSE
GACGGAGGATGCAAGTGTTATCCGGAATCACTGGGCGTAAAGCGTCTGTAGGTGGTTTAGCAAGTCCGTTGTTAAAGGCCAAGGCTCAACCTTGGTATGGCAATGGATACTACTAGACTAGAGGATTGTAGAGGTAAGGGGAATTTCCAGTGGAGCGGTGAAATGCGTAGAGATTGGAAAGAACACCAAAGGCGAAGGCACCTTACTGGGCAATACCTGACACTGAGAGACGAAAGCTAGGGTAGCAAATGGG	5.57402130729239e-05	12	0.99068323	FALSE
TACGGAGGGTGCAAGCGTTGTTCGGAATTATTGGGCGTAAAGCGTGCGTAGGCGGACTGTTAAGTCTGGTGTGAAATCCCTCGGCTCAACCGAGGACGTGCATTGGATACTGGCAGTCTTGAGTCCTGGAGAGGAGAGCGGAATTCCTAGTGTAGAGGTGAAATTCGTAGATATTAGGAGGAACACCAGCGGCGAAAGCGGCTCTCTGGACAGTGACTGACGCTGAGGCACGAAAGCATAGGTAGCAAACAGG	5.04803598040799e-05	12	0.99068323	FALSE
TACGGAGGGTGCAAGCGTTAATCGGAATTACTGGGCGTAAAGCGCGCGTAGGCGGTTATGTAAGTCGGATGTGAAAGCCCAGGGCTTAACCCTGGAATTGCATCCGATACTGCATGACTAGAGTATGGTAGAGGGAAGTGGAATTTCAAGTGTAGCGGTGAAATGCGTAGATATTTGAAGGAACACCAGTGGCGAAGGCGACTTCCTGGGCCAATACTGACGCTGAGGTGCGAAAGCGTGGGGAGCGAACAGG	5.52515481242387e-05	12	0.99068323	FALSE
TACGGAGGGTGCAAGCGTTGCTCGGAATTACTGGGCGTAAAGCGTACGCAGGCGGCCAATTAAGTTGGATGTGAAAGCCCTGGGCTCAACCCGGGAATTGCATTCAAAACTGGTTGGCTTGAGTGTGAGAGAGGGAAGTGGAATTCCAGGTGTAGAGGTGAAATTCGTTGATATCTGGAGGAACACCGGCGGCGAAGGCGGCTTCCTGGCTCACAACTGACGCTCATGTACGAAAGCGTGGGTAGCAAACAGG	5.19714995915571e-05	12	0.99068323	FALSE
TACGAAGGGACCTAGCGTAGTTCGGAATTACTGGGCGTAAAGCGCGCGTAGGCGGTTAAGTAAGTTAATTGTGAAAGCCCGAAGCTTAACTTCGGAATTGCAATTAAAACTACTTAGCTAGAGTTTATCAGAGGAAAGCGGAATACATAGTGTAGAGGTGAAATTCGTAGATATTATGTAGAACACCAGTTGCGAAGGCGGCTTTCTGGGGTAACACTGACGCTGAGGTGCGAAAGTATGGGTAGCGAAGAGG	4.62378561222417e-05	12	0.99068323	FALSE
GACAGAGGGTGCGAGCGTTAATCGGAATTACTGGGCGTAAAGCGCATGTAGGCGGATGCTTAAGTCAGATGTGAAAGCCCGGAGCTCAACTCCGGAACTGCATTTGATACTGGGCATCTAGAGTATGGTAGAGGAAAGTGGAATTTCCGGTGTAGCGGTGAAATGCATAGATATCGGAAGGAACATCAGTGGCGAAGGCGGCTTTCTGGACCAATACTGACGCTGAGATGCGAAAGCGTGGGGAGCAAACAGG	4.52400356773738e-05	12	0.99068323	FALSE
TACGAGGGGAGCAAGCGTTGTCCGGATTTATTGGGCGTAAAGAGTTCGTAGGCTGATTTATAAGTCGAAATTGAAATCCAATGGCTTAACCATTGACACGGTTTCGATACTGTAAATCTTGAATTATGCAGAGGTAAGTGGAATTCCTGGTGTAGCGGTGAAATGCGTAGATATCAGGAGGAACACCAAAGGCGAAGGCAACTTACTGGGCATTAATTGACGCTGAGGAACGAAAGCGTGGGTAGCAAACAGG	4.33849930906968e-05	12	0.99068323	FALSE
TACGAAGGGCCCGAGCGTTAATCAGAATCACTGGGCTTAAAGCGTGTGTAGGCGGACATGAAGGCGCTTTGTGAAATCCCTCGGCTCAACCGAGGAACTGCAGGGCGAACCATGTGTCTTGAGACAGGTAGGGGTCGTCGGAACGGTAGGTGGAGTGGTGAAATGCGTTGATATCTACCGGAACGCCGAAGGAGAAGTCAGGCGACTGGGCCTGTTCTGACGCTGAGACACGAAAGCGTGGGGAGCGAACGGG	4.167641397216e-05	12	0.99068323	FALSE
TACGAGGGGGGCAAGCGTTGTCCGGAATCATTGGGCGTAAAGGGTTCGTAGGCGGACTGACCAGTTGGAATTGAAAGACCACGGCTTAACCGGGGGAACGGTTTCAATACTATCAGTCTTGAGTGAGGTAGAGGTAAGCGGAATTCCTGGTGTAGCGGTGAAATGCGTAGATATCAGGAGGAACATCAAAGGCGAAGGCAGCTTACTGGGCCTATACTGACGCTGAGGAACGAAAGCGTGGGGAGCAAACAGG	4.2823022617908e-05	12	0.99068323	FALSE
TACGGAAGGTGCAAGCGTTGTTCGGAATGACTGGGCGTAAAGAGCACGTAGGCGGGCTTGTAAGTCGGTTGTGAAAGCCCCGGGCTTAACCTGGGAACTGCAATCGAAACTGCAAGTCTTGAATGTCTGAGAGGTTAGTGGAATTCCTGGTGTAGGAGTGAAATCCGTAGATATCAGGAGGAACACCGGAGGCGAAGGCGGCTAACTGGCAGTACATTGACGCTGAGGTGCGAAAGCGTGGGGAGCAAACAGG	4.31215639709345e-05	12	0.99068323	FALSE
TACGGAGGGTGCAAGCGTTGTCCGGAATTATTGGGTTTAAAGGGTGCGCAGGTGGTCCTGCCAGTCAGAGGTTAAAGACCGGGGCTTAACTCCGTGTTTGCCTTTGATACTACAGGACTTGAAATACGTATGGGTAGGCGGAATTCCTCATGTAGCGGTGAAATGCACAGATATGAGGAGGAAGACCGAAGGCGAAGGCAGCTTACTGGGCGTTATTTGACACTGAGGCACGAAAGCGTGGGGAGCGAACAGG	4.100344623341e-05	12	0.99068323	FALSE
TACGGAGGGTGCAAGCGTTATCCGGAATCACTGGGTTTAAAGGGTACGTAGGCGGTTTAATAAGTCAGATGTCAAAGACTACAGCTTAACTGTGGCACGCATTTGAAACTGTTAAACTTGAATTGGTTCGAAGTGCATAGAATGCATCATGTAGCGGTGAAATGCTTAGAGATGATGTAGAATACCAATTGCGAAGGCAGTGCACTAGGACTTGATTGACGCTGAGGTACGAAAGCGTGGGGAGCGAACAGG	4.15531763038506e-05	12	0.99068323	FALSE
GACGGAGGGTGCAAGCGTTGTTCGGAATCATTGGGCGTAAAGAGAGCGTAGGCGGCTTGGTAAGTCGGGTGTGAAAGCCCGGGGCTCAACCCCGGAAATGCGCCCGATACTGCTGAGCTTGAATACGGGAGAGGGTTGCGGAATTGTCGGTGTAGAGGTGAAATTCGTAGATATCGGCAAGAACATCAGTGGCGAAGGCGGCAACCTGGACCGATATTGACGCTGAGGCTCGAAAGCGTGGGGAGCAAACAGG	4.04337150588253e-05	12	0.99068323	FALSE
TACGAGGGGTGCTAGCGTTGTCCGGATTTACTGGGCGTAAAGGGTACGTAGGCTTTTTAATAAGTTATATGTTAAATATCTTAGCTTAACTAAGAACGTGCATATAAAACTGTTAAAATAGAGTTTGAGAGAGGAAGGCAGAATTCATGGTGGAGCGGTGACATGCGTAGATATCATGAGGAAAGTCAAATGCGAAGGCAGCCTTCTGGCTCAAAACTGACGCTGAGGTACGAAAGCGTGGGGAGCGAACAGG	4.00106327187626e-05	12	0.99068323	FALSE
TACGGAGGGTCCAAGCGTTATCCGGAATCATTGGGTTTAAAGGGTTCGTAGGCGGATTAATAAGTCAGAGGTGAAATCCGGTCGCTTAACGATCGAACTGCCTTTGATACTGTTAGTCTTGAGTTATATGGAAGTAGATAGAATATGTAGTGTAGCGGTGAAATGCATAGATATTACATAGAATACCGATTGCGAAGGCAGTCTACTACGTATATACTGACGCTGATGAACGAAAGCGTGGGGAGCGAACGGG	3.68828425698759e-05	12	0.99068323	FALSE
TACGGATGGTGCAAGCGTTGCTCGGAATTACTGGGCGTAAAGCGAGTGCAGGCGGATTATTAAGCCAGATGTGAAAGCCCGGGGCTCAACCCCGGAACTGCATCTGGAACTGGTAATCTAGAGGCAGTGAGAGGGAAGTAGAATTCCTGGTGTAGAGGTGAAATTCGTTGATATCAGGAGGAATACCTGTGGCGAAGGCGGCTTCCTGGCACTGTTCTGACGCTAAAGCTCGAAAGCGTGGGTAGCAAACAGG	3.69007929371359e-05	12	0.99068323	FALSE
AACAGAGGATGCAAGCGTTATCCGGATTGACTGGGCGTAAAGCGTCTGTAGGTTGTTTTCTAAGTCTTATGTTAAATGTTAGAGCTTAACTTTGATTCAGCATAAGAAACTTGATAACTTGAGTACGGTAGAAGCAATAAGAATTCCCAGTGTAGCGGTGAAATGCGCAGAGCTTGGGAGGAATACCAGAAGCGAAAGCGTGTTGCTAGGTCGTTACTGACACTTAAGGACGAAAGCTAAGGTAGCAAATGGG	3.86808053570761e-05	12	0.99068323	FALSE
TACGGAGGGTGCAAGCGTTGTTCGGAATTATTGGGCGTAAAGGGCGCGTAGGCGGGCCATTAAGTCTGATGTGAAATCCCTCGGCTCAACCGAGGACGTGCATTGGAAACTGATGGTCTTGAGTCCTGGAGAGGAAGGCGGAATTCCCAGTGTAGAGGTGAAATTCGTAGATATTGGGAGGAACACCAGCGGCGAAGGCGGCCTTCTGGACAGTGACTGACGCTGAGGTGCGAAAGCGTGGGTAGCAAACAGG	3.85388365464766e-05	12	0.99068323	FALSE
TACGGAGGGTCCGAGCGTTGTCCGGAATTATTGGGTTTAAAGGGTACGTAGGCGGGTCAATAAGTCAGAGCTGAAATCCTATGGCTTAACCATAGAACTGGCTTTGATACTGTTGATCTTGAGTACGGTAGAGGTAGGCGGAATTTATGATGTAGCGGTGAAATGCATAGATATCATAAAGAACACCGATAGCGAAGGCAGCTTGCTGGACCGTAACTGACGCTAATGTACGAAAGTGCGGGTATCGAACAGG	3.59984551544708e-05	12	0.99068323	FALSE
TACGGGGGATGCAAGCGTTATCCGGAATCATTGGGCGTAAAGCGTCTGTAGGTTGCTTAATAAGTCTGTTGTTAAAGGTTAGGGCTCAACCCTAAAAAAGCAATGGAAACTGTTAAGCTTGAGTATGGCAGGGGTAGAGGGAATTTCTAGTGTAGCGGTGAAATGCGTAGATATTAGAAAGAACACCGGTGGCGAAGGCGCTCTACTGGACCATTACTGACACTCAGAGACGAAAGCTAGGGGAGCAAAAGGG	3.69503116777726e-05	12	0.99068323	FALSE
GACGGAGGATGCAAGTGTTATCCGGAATCACTGGGCGTAAAGCGTCTGTAGGTGGTTTAGTAAGTCGATTGTTAAAGCTTGAGGCTCAACTTCAAAACAGCAATGGAAACTGCTAGACTTGAGTATGGTAGAGGTAAGAGGAATTTCCAGTGGAGCGGTGAAATGCGTAGATATTGGAAAGAACACCGATGGCGAAGGCATCTTACTGGGCCATAACTGACACTCAGAGACGAAAGCTAGGGTAGCAAATGGG	3.50828453838069e-05	12	0.99068323	FALSE
TACGTAGGTCACGAACGTTGTCCGGAATTATTGGGCGTAAAGGGTCCGTAGGCCGTTTAGTCAGTCTCCTGTGAAATCTCTAGGCTCAACCTAGAGAGGTCGGGAGATACTGCTAAACTAGAGAATGTCAGAGGCAAGTGGAATTCCCGGTGTAGTGGTGAAATGCGTAGATATCGGGAGGAACATCAATGGCGAAAGCAGCTTGCTGGGGCATTTCTGACGCTGAGGGACGAAAGCGTGGGTAGCAAACCGG	3.39035186563189e-05	12	0.99068323	FALSE
TACAGAGGGTGCGAGCGTTAATCGGAATTACTGGGCGTAAAGGGCACGTAGGTGGGTGCTTAAGTCAGATGTGAAAGCCTCGAGCTCAACTTGAGAACTGCATTTGAAACTGGGCACCTAGAGTTTGGTAGAGGGAAGTGGAATTTCCGATGTAGCGGTGATATGCATAGATATCGGAAGGAACACCAGTGGCGAAGGCGGCTTCCTGGACCAATACTGACACTGAGGTGCGAAAGCGTGGGTAGCAAACAGG	3.25323788214718e-05	12	0.99068323	FALSE
TACGGAGAGTGCAAGCGTTGTTCGGAATTACTGGGCGTAAAGGGCGTCTAGGTGGACCAGTAAGTCAGATGTGAAAGCCCTCGGCTCAACCGAGGAAGTGCATCTGAAACTACTGGACTTGAGTACTGGAGGGGACAGTGGAATTCCTGGTGTAGAGGTGAAATTCGTAGATATCAGGAGGAACACCAGTGGCGAAGGCGACTGTCTGGCCAAGTACTGACACTGAAGCGCGAAAGCGTGGGGAGCAAACAGG	3.19631201443615e-05	12	0.99068323	FALSE
TACGGGGGATGCAAGCGTTATCCGGAATCATTGGGCGTAAAGCGCCTGTAGGTTGTTTAATAAGTCTGTTGTTAAAGACTAGGGCTTAACCCTAGGAAAGCAATGGAAACTACTAGACTAGAGTATGGTAGGGGTAGAGGGAATTTCTAGTGTAGCGGTGAAATGCGTAGATATTAGAAAGAACACCGGTGGCGAAGGCGCTCTACTGGACCATTACTGACACTCAGAGGCGAAAGCTAGGGTAGCAAAAGGG	2.95011608380066e-05	12	0.99068323	FALSE
TACAGGGGATGCAAGTGTTATCCGGAATCATTGGGCGTAAAGCGTCTGTAGGTGGACACAAAAGTCTTTTGTTAAAGCTTTGGGCTTAACCTGAAATGTGCAAAGGAAACTGTGTGTCTAGAGTATGATAGGGGTAGAGGGAATTTCCAGTGGAGCGGTGAAATGCGTAGAGATTGGAAGGAACACCTATGGCGAAGGCACTCTACTGGGTCATTACTGACATTGAGAGACGAAAGCTAGGGGAGCAAACGGG	2.81198239508738e-05	12	0.99068323	FALSE
TACGGAAGGTGCGAGCGTTGTTCGGAATGACTGGGCGTAAAGCGCATGTAGGCGGGTCTATAAGCCGGATGTGAAATCCCTGGGCTCAACCCAGGAACTGCACCCGGAACTGTAGATCTTGAATGCTTGAGGGGTTAGTAGAATTTCTGGTGTAGGAGTGAAATCCGTAGATATCAGAAGGAAGACCGGAGGCGAAGGCGGCTAACTGGCGATGCATTGACGCTGAGATGCGAAAGCGTGGGGAGCAAACAGG	2.59067866221693e-05	12	0.99068323	FALSE
TACGGAGGGTGCAAGCGTTATCCGGATTCATTGGGTTTAAAGGGTGCGTAGGCGGGTTATTAAGTCAGTGGTGAAAGCCCACAGCTCAACTGTGGAACTGCCATTGATACTGATAGTCTTGAATATGATTGAAGTTGGCGGAATATGACATGTAGCGGTGAAATGCATAGATATGTCATAGAACACCGATAGCGAAGGCAGCTAACTAAGTCATTATTGACGCTGAGGCACGAAAGCGTGGGGAGCGAACAGG	2.53626412916874e-05	12	0.99068323	FALSE
TACCAGCTGAGCTAGAAATGGGTAACATTGTTGCAGTAAAAACGTACGTAGTCATCTTTATGAAGTCTGTGCTAGTCTAATCTAGTGCAGCTTTGTTTCTTGCGACCTTTGATGTCGTTAGCTCCGCGAGTAAAGTAGAACGATCAACTTGAATGTTGTATATGACAGCGTGGGAAATCTGATGATGCCTATAGATTTTGTTGCTTTTCTTAATCTTAGGAATAACCTGTAGGAATGAATGAAGGCATTAGTACTTAGTAGCTAGAGGTGAAATTCCTAGATTTGCTAATGACTAACTACTGCGAAAGCATTTGCCTAATTCATTTTCGGTGATCAAGTACTAAAGAGTGGGGATCGAAGAGG	2.56953476409863e-05	12	0.99068323	FALSE
TACAGAGGGTGCAAGCGTTAATCGGATTTATTGGGCGTAAAGCGCACGTAGGTGGCTACTTAAGTCAGATGTGAAAGACCTGGGCTCAACCTAGGAAGTGCATTTGATACTGGGTGGCTAGAGTACAGTAGAGGGAAGAGGAATTTCCGGTGTAGCGGTGAAATGCGTAGATATCGGAAGGAACATCAGAGGCGAAGGCGTCTTCCTGGGCTGATACTGACACTGAGGAGCGAAAGCGTGGGGAGCGAACAGG	2.47272044202464e-05	12	0.99068323	FALSE
TACGGAGGGTGCAAGCGTTATCCGGATTTATTGGGTTTAAAGGGTCCGCAGGCGGAACTTTAAGTCAGTGGTGAAAGCCTACAGCTTAACTGTAGAACTGCCATTGATACTGAAGTTCTTGAGTGTGGTTGATGTGGGCGGAATATGTCATGTAGCGGTGAAATGCATAGATATGACATGGAACACCTATTGCGAAAGCAGCTCACAAAACCATTACTGACGCTCATGGACGAAAGTGTGGGTAGCGAACAGG	2.27986698610227e-05	12	0.99068323	FALSE
TACGGGAAGGGCAAGCGTTATTCATCATGATTGGGCGTAAAGGGTTAGTAGGTGGTTTAATAAATTGAAGATTAAAGATTAAAGCTTAACTTTAAAGTTTCTTCAATATTTTTTTACTAGAGTTTAAAAGAAGATATCTGAATTTTTAAAGTAACGATAAAATGTTGAGATATTAAGAGGAAAGCCAATGGCGAAGGCAGATATCTTTTTTAATACTGACACTGAGGAACGAAAGCTTAGGGAGCAAAAGGG	2.31541708637924e-05	12	0.99068323	FALSE
TACGAAAGGGGCAAGTGTTATTCGAAATTATTGGGCGTAAAGGGTACGTAGGCGATTTATTAAGTTATTTGTTAAAGACCTTAGCCTAACTAAGGTACAGCATCTAATACTAATAAAATAGAATAAGATAGAAGATAGTGGAATTTCTAGTGTAGGTGTAAGTCCCGTAAATATTAGAAGGAACATCAGTGGCGAAGGCGACTATCTAGATCTTTATTGACGCTGAGGTACGAAGGCGTAGGTAGCGAATGGG	2.12521620346544e-05	12	0.99068323	FALSE
TACGAGAGGGGCAAGTGTTATTCGGAATGACTAGGCGTAAAGCGCACATAGGCTGTTTTTTTAGTTGAAATTTAAATTAGAAAGCTTAACTTTTATAATGGTTTCAATACTGATAAACTAGAGTAAGAATAGAGGATAGTGGAATTTTTAATAAAGAGTTGAAATTCATCGACATTAGAAGGAAGGCCAATTGCGAAGGCAGCTATCTAGCTCTTAACTGACGCTGTTGTGCGAAAGCATGGGGAGCGAACAGG	1.83851753009265e-05	12	0.99068323	FALSE
TACGGAGGATCCAAGCGTTATCCGGAATCATTGGGTTTAAAGGGTGCGTAGGCGGATTAATAAGTCAGAGGTGAAATCCTGCAGCTCAACTGTAGAACTGCCTTTGATACTGTTAGTCTTGAATCTAGTTGAAGTAGGCGGAATGTAACATGTAGCGGTGAAATGCATAGAGATGTTACAGAACACCGATTGCGAAGGCAGCTTACTAAGCTAGTATTGACGCTGATGCACGAAAGCGTGGGGAGCGAACAGG	2.21282525795969e-05	12	0.99068323	FALSE
TACGAATGGTGCAAGCGTTGTTCGGAATCATTGGGCGTAAAGAGTTCGTAGGCGGGACAATAAGTCAAGTGTGAAATCCCAAGGCTTAACCTTGGACGTGCATTTGAAACTGTTGTTCTTGAGTTTCGGAGAGGGTAGTGGAATTGCTGGTGTAGGGGTGACATCCGTAGATATCAGCAGGAACATCAGAGGCGTAGGCGACTGCCTGGCCGACAACTGACGCTGAGGAACGAAAGCGTGGGGAGCAAACAGG	1.92907229836095e-05	12	0.99068323	FALSE
TACGGAGGGTGCAAGCGTTGCTCGGAATTACTGGGCGTAAAGCGTCCGCAGGCGGGTCATTAAGTTGGATGTGAAAGCCCGGGGCTCAACCCCGGAACTGCATTCAAAACTGGTGACCTTGAGTACGGGAGAGGAGAGTGGAATTCCTGGTGTAGAGGTGAAATTCGTAGATATCAGGAGGAACACCAGTGGCGAAAGCGACTCTCTGGCCCGATACTGACGCTCATGGACGAAAGCGTGGGGAGCAAACAGG	1.08999926606766e-05	12	0.99068323	FALSE
TACGAAGGGGGCTAGCGTTGTTCGGAATCACTGGGCGTAAAGCGTATGTAGGCGGATCAAAAAGTTAGATGTGAAATCCCTGGGCTCAACCCAGGAACTGCATTTAAAACTAGTGATCTAGAATTTGGTAAAGGTTAGTAGAATTTCCAGTGTAGAGGTGAAATTCGTAGATATTGGAAAGAATACCAGAAGCGAAGGCGACTAACTAGGCCATTTTTGACGCTGAGATACGAAAGCGTGGGTAGCAAACAGG	0.000952033	17	0.992506588	FALSE
TACGAAGGGTGCTAGCGTTGTTCGGAATTACTGGGCGTAAAGGGCGTGTAGGCGGATGATCAAGCTAGAGGTGAAAGCCCAGGGCCCAACCCTGGAACTGCCTTTAGAACTGATTGTCTAGAATCCGTAAGGGGAGTGTGGAATTCCTAGTGTAGAGGTGAAATTCGTAGATATTAGGAAGAACACCAGTGGCGAAGGCGGCACTCTGGTACGGTATTGACGCTGAGGCGCGAAAGCGTGGGGAGCAAACAGG	0.000538342	17	0.992506588	FALSE
TACGAGGGGTGCTAGCGTTGTCCGGAATCATTGGGCGTAAAGGGTCCGTAGGCTTTCTAACAAGTCAATTGTTAAAGGCATCGGCTTAACCGATGAAATGCAGTTGAAACTGTTTGAATAGAGTTTAGGAGAGGAAAGTGGAATTTCTGGTGTAGCGGTGACATGCGTAGATATCAGAAGGAACACCAATGGCGAAGGCAACTTTCTGGCCTAAAACTGACGCTGAGGGACGAAAGCGTGGGGAGCGAACAGG	0.000341447	17	0.992506588	FALSE
TACGGGAGTGGCAAGCGTTATCCGGAATTATTGGGCGTAAAGCGTCCGCAGGCGGCCCTACAAGTCTGCTGTTAAAAAGTGGAGCTTAACTCCATCATGGCAGTGGAAACTGTTGGGCTTGAGTGTGGTAGGGGCAGAGGGAATTCCCGGTGTAGCGGTGAAATGCGTAGATATCGGGAAGAACACCAGTGGCGAAGGCGCTCTGCTGGGCCATCACTGACGCTCATGGACGAAAGCCAGGGGAGCGAAAGGG	0.000653721	13	0.994565217	FALSE
TACGGAGGGTCCAAGCGTTATCCGGAATCATTGGGTTTAAAGGGTCCGTAGGCGGGCTATTAAGTCAGAGGTGAAAGTTTGCAGCTCAACTGTAAAATTGCCTTTGATACTGATAGTCTTGAATTGTAGTGAAGTGGTTAGAATATGTGGTGTAGCGGTGAAATGCATAGATATCACATAGAATACCGATTGCGAAGGCAGATCACTAACTATATATTGACGCTGAGGGACGAAAGCGTGGGGAGCGAACGGG	0.000480341	13	0.994565217	FALSE
TACGGAGGATCCAAGCGTTATCCGGAATTATTGGGTTTAAAGGGTCCGCAGGCGGCCTATTAAGTCAGAGGTGAAATCTTGCAGCTTAACTGTAAAATTGCCTTTGATACTGGTAGACTTGAGTCATTGTGAAGTGGTTAGAATGTGTGGTGTAGCGGTGAAATGCATAGATATCACACAGAATACCAATTGCGAAGGCAGATCACTAACAATGTACTGACGCTCATGGACGAAAGCGTGGGGAGCGAACAGG	0.000458445	13	0.994565217	FALSE
TACAGAGACTCCAAGCGTTATTCGGATTCACTGGGCGTAAAGGGTGCGCAGGCGGCCAAGTGTGTCGGAGGTGAAATCTTGCAGCTTAACTGTAAAATTGCCTTCGAAACTACTTGGCTAGAGTATCGGAGAGGATAGCGGAATTCCAGGTGTAGCAGTGAAATGCGTAGATATCTGGAGGAACACCAATGGCGAAGGCAGCTATCTGGACGATTACTGACGCTCAGGCACGAAAGCATGGGGAGCGAAAGGG	0.000442553	13	0.994565217	FALSE
TACGGAGGGTGCAAGCGTTATCCGGAATCATTGGGTTTAAAGGGTCCGCAGGCGGTCAATTAAGTCAGAGGTGAAATCCCATAGCTTAACTATGGAACTGCCTTTGATACTGGTTGACTTGAGTTATACGGAAGTAGATAGAATGTGTAGTGTAGCGGTGAAATGCATAGATATTACACAGAATACCGATTGCGAAGGCAGTCTACTACGTATATACTGACGCTCATGGACGAAAGCGTGGGGAGCGAACAGG	0.000425244	13	0.994565217	FALSE
TACGGAGGATCCAAGCGTTATCCGGAATTATTGGGTTTAAAGGGTCCGTAGGCGGTTTTTTAAGTCAGAGGTGAAATCCTGCAGCTCAACTGTAGCATTGCCTTTGATACTGAAAGACTTGAGTTATTGTGAAGTAGTTAGAATGTGTAGTGTAGCGGTGAAATGCATAGATATTACACAGAATACCGATTGCGAAAGCAGATTACTAACAATACACTGACGCTGAGGGACGAAAGCGTGGGTAGCGAACAGG	0.000420855	13	0.994565217	FALSE
TACGAAGGGGGCGAGCGTTGTTCGGAATCACTGGGCGTAAAGGGAGCGCAGGCGGTTCATTAAGTTAGGCGTGAAAGCCCCGGGCTCAACCTGGGAACTGCGCTTAATACTGATGAGCTAGAAAACAGGAGAGGGTAGTGGAATTTCCAGTGTAGAGGTGAAATTCGTAGATATTGGAAAGAACACCGGTGGCGAAAGCGGCTACCTGGCCTGATTTTGACGCTGAGGCTCGAAAGCGTGGGGAGCAAACAGG	0.000257899	13	0.994565217	FALSE
TACGGAAGGTGCAAGCGTTAATCGGAATTACTGGGCGTAAAGCGCGCGTAGGCTGTTATCTAAGTCGGATGTGAAATCCTCGGGCTCAACCTGGGAACTGCATCCGAAACTGAATAACTAGAGTATGGGAGAGGTAAGTAGAATTTCCGGTGTAGCGGTGAAATGCGTAGATATCGGAAGGAATACCAGTGGCGAAGGCGGCTTACTGGACCAATACTGACGCTGAGGTGCGAAAGCGTGGGGAGCGAACAGG	0.000219502	13	0.994565217	FALSE
TACGGAGGGTGCGAGCGTTAATCGGAATTACTGGGCGTAAAGCGCGCGTAGGTGGTCTGTTAAGTCGAATGTGAAAGCCCCGGGCTCAACCTGGGAACTGCATCCGATACTGGCAGACTAGAGTGCGGGAGAGGGAGGTAGAATTCCACGTGTAGCGGTGAAATGCGTAGATATGTGGAGGAATACCAGTGGCGAAGGCGGCCTCCTGGCTCGACACTGACACTGAGGTGCGAAAGCGTGGGGAGCAAACAGG	0.000222976	13	0.994565217	FALSE
TACGGAGGGTGCGAGCGTTAATCGGAATTACTGGGCGTAAAGCGCATGCAGGCGGTTAGTTAAGCAAGATGTGAAAGCCCGGGGCTTAACCTCGGAACAGCATTTTGAACTGGCTAACTAGAGTCTTGTAGAGGGGGGTAGAATTTCAGGTGTAGCGGTGAAATGCGTAGAGATCTGAAGGAATACCGGTGGCGAAGGCGGCCCCCTGGACAAAGACTGACGCTCAGATGCGAAAGCGTGGGGAGCAAACAGG	0.000200518	13	0.994565217	FALSE
TACCGGCGCCTCAAGTGGTAGTCGATTTTATTGGGCCTAAAACGTCCGTAGCCTGTTTGGTACATTCGTGGGTAAATCAACCAGCTCAACTGATTGAATTCTGCGAGCACGGCCAGACTTGGGACCGGGAGAGGTGTGGGGTACGCTCAGGGTAGGGGTAAAATCCTGTCATCCTGAGCGGACCACCTGTTGCGAAGGCGCCACACTAGAACGGATCCGACGGTCAGGGACGAAGCCTAGGGGCACGAACCGG	0.000202557	13	0.994565217	FALSE
TACGAAGGGACCTAGCGTAGTTCGGAATTACTGGGCTTAAAGAGTTCGTAGGTTGTTAAAAAAGTTGGTGGTGAAATCCCAGAGCTCAACTCTGGAACTGCCATCAAAACTTTTTAGCTAGAGTATGATAGAGGAAAGCAGAATTTCTAGTGTAGAGGTGAAATTCGTAGATATTAGAAAGAATACCAATTGCGAAGGCAGCTTTCTGGATCATTACTGACGCTGAGGAACGAAAGCATGGGTAGCGAAGAGG	0.000192008	13	0.994565217	FALSE
TACGGAGGGGGCTAACGTTGTTCGGAATTACTGGGCGTAAAGCGCGCGTAGGCGGATTAGACAGTTGGGGGTGAAATCCCGGAGCTTAACTTCGGAACTGCCTTCAATACTACTAATCTAGAGTTCGGAAGAGGTGAGTGGAATTCCTAGTGTAGAGGTGAAATTCGTAGATATTAGGAAGAACATCAGAGGCGAAGGCGGCTCACTGGTCCGATACTGACGCTAAGGTGCGAAAGCGTGGGGAGCAAACAGG	0.000172614	13	0.994565217	FALSE
TACGAGGGGTGCTAGCGTTGTCCGGATTTACTGGGCGTAAAGGGTACGTAGGCGTTTTAAAAAGTTGAATGTTAAATATCTTAGCTTAACTAAGAAAATGCATTCAAAACTGTTAAAATAGAGTTTGAGAGAGGAACGCAGAATTCATGGTGGAGCGGTGACATGCGTAGATATCATGAGGAAAGTCAAATGCGAAGGCAGCCTTCTGGCTCAAAACTGACGCTGAGGTACGAAAGCGTGGGGAGCGAACAGG	0.000163531	13	0.994565217	FALSE
GACGGAGGATGCAAGTGTTATCCGGAATCACTGGGCGTAAAGCGTCTGTAGGTGGTTTAATAAGTCAACTGTTAAATCTTGAGGCTCAACTTCAAAATCGCAGTCGAAACTATTAGACTAGAGTATAGTAGGGGTAAAGGGAATTTCCAGTGGAGCGGTGAAATGCGTAGAGATTGGAAAGAACACCGATGGCGAAGGCACTTTACTGGGCTATTACTAACACTCAGAGACGAAAGCTAGGGTAGCAAATGGG	0.000154324	13	0.994565217	FALSE
TACGGAGGGTGCAAGCGTTAATCGGAATCACTGGGCGTAAAGCGCGCGTAGGCGGTTTGGTCAGTCAGATGTGAAAGCCCCGGGCTCAACCTGGGAACTGCATTTGATACTGCCAGACTAGAGTGTAGTAGAGGGAAGCGGAATTCCGAGTGTAGCGGTGAAATGCGTAGATATTCGGAGGAACATCAGTGGCGAAGGCGGCTTCCTGGACTAACACTGACGCTGAGGTGCGAAAGCGTGGGGAGCAAACAGG	0.000146271	13	0.994565217	FALSE
TACGAAGGTCCCGAGCGTTATTCGGAATCACTGGGCGTAAAGGGAGCGTAGGCTGCGTGGTAAGTCAGATGTGAAATCTCAGGGCTCAACCCTGAAACTGCATCCGATACTGCCACGCTAGAGTAATGGAGGGGTAAGTGGAATTCTCAGTGTAGCAGTGAAATGCGTAGATATTGAGAGGAAGACCAACGGCGAAGGCAGCTTACTGGACATTTACTGACGCTGAGGCTCGAAGGCTAGGGTAGCGAAAGGG	0.000119221	13	0.994565217	FALSE
GACGGAGGATGCAAGTGTTATCCGGAATCACTGGGCGTAAAGCGTCTGTAGGTGGTCAAATAAGTCAACTGTTAAATCTTGAGGCTCAACCTCAAAATCGCAGTCGAAACTATTAGACTAGAGTATAGTAGGGGTAAAGGGAATTTCCAGTGGAGCGGTGAAATGCGTAGAGATTGGAAGGAACACCGATGGCGAAGGCACTTTACTGGGCTATTACTAACACTCAGAGACGAAAGCTAGGGTAGCAAATGGG	0.000123272	13	0.994565217	FALSE
TACGAGGGGTGCGAGCGTTGTCCGGAATCACTGGGCGTAAAGGGTCCGTAGGCGTTTCAACAAGTCATTTGTTAAAGACATCGGCTTAACCGATGGAGTGCATTTGAAACTTTTGAAATAGAGTATAGGAGAGGAAAGTGGAATTCCTGGTGTAGCGGTGACATGCGTAGATATCAGGAGGAACACCAATGGCGAAGGCAACTTTCTGGCCTATTACTGACGCTGAGGGACGAAAGCGTGGGGAGCGAACAGG	0.000114995	13	0.994565217	FALSE
TACGGAGGGTGCGAGCGTTAATCGGAATTACTGGGCGTAAAGCGCACGCAGGCGGTTTGTTAAGCTAGATGTGAAAGCCCCGGGCTCAACCTGGGATGGTCATTTAGAACTGGCAGACTAGAGTCTTGGAGAGGGGAGTGGAATTCCAGGTGTAGCGGTGAAATGCGTAGATATCTGGAGGAACATCAGTGGCGAAGGCGACTCCCTGGCCAAAGACTGACGCTCATGTGCGAAAGTGTGGGTAGCGAACAGG	0.000110673	13	0.994565217	FALSE
TACGGAGGATCCAAGCGTTATCCGGATTTATTGGGTTTAAAGGGTCCGCAGGCGGAATATTAAGTCAGTGGTGAAATCCTACAGCTTAACTGTAGAACTGCCATTGATACTGGTTTTCTTGAGTACACCTGAAGTGGGCGGAATGTGTCATGTAGCGGTGAAATGCTTAGATATGACACAGAACACCGATTGCGAAGGCAGCTCACTAAAGTGTAACTGACGCTGAGGGACGAAAGCGTGGGTAGCGAACAGG	0.000115789	13	0.994565217	FALSE
TACGGAGGGTGCGAACGTTAATCGGAATTACTGGGCGTAAAGCGCGCGTAGGCGGCTTGTTAAGTCAGATGTGAAAGCCCCGGGCTCAACCTGGGAATTGCATTTGAAACTGGCAAGCTAGAGTGCAGTAGAGGGAGGTGGAATTCCAGGTGTAGCGGTGAAATGCGTAGATATCTGGAGGAACACCAGTGGCGAAGGCGGCCTCCTGGACTGACACTGACGCTGAGGTGCGAAAGCGTGGGGAGCAAACAGG	0.00011499	13	0.994565217	FALSE
TACGGGGGATGCAAGCGTTATCCGGAATGATTGGGCGTAAAGCGTCTGTAGGTGGCTTGACAAGTCAACTGTCAAAAATCAGGGCTTAACCTTGAGCCGGCAGTTGAAACTATTAAGCTTGAGTTAGGTAGGGGCAGAGGGAATTCCTAGTGTAGCGGTGAAATGCGTAGATATTAGGAAGAACACCGATCGCGAAAGCACTCTGCTGGGCCATGACTGACACTGAGAGACGAAAGCTAAGGGAGCAAATGGG	0.000111434	13	0.994565217	FALSE
TACGAAGGGACCTAGCGTAGTTCGGAATTACTGGGCTTAAAGAGTTCGTAGGTGGTTAAAAAAGTTGGTGGTGAAATCCCAGAGCTTAACTCTGGAACTGCCATCAAAACTTTTTAGCTAGAGTTTGATAGAGGAAAGCAGAATTTCTAGTGTAGAGGTGAAATTCGTAGATATTAGAAAGAATACCGATTGCGAAGGCAGCTTTCTGGATCAATACTGACACTGAGGAACGAAAGCATGGGTAGCGAAGAGG	0.000105003	13	0.994565217	FALSE
TACGAGGGGTGCAAGCGTTGTCCGGAATCACTGGGCGTAAAGGGTCCGTAGGCTTCTCAGCAAGTCATTTGTTAAATACATTGGCTTAACCAATGAGCTGCATTTGAAACTGCTGAGATAGAGAATAAGAGAGGAAAGCGGAATTCCTGGTGTAGCGGTGACATGCGTAGATATCAGGAGGAACACCAATGGCGAAGGCAGCTTTCTGGCTTATTTCTGACGCTGAGGGACGAAAGCGTGGGGAGCGAACAGG	0.000101105	13	0.994565217	FALSE
TACGGAGGATCCAAGCGTTATCCGGAATCATTGGGTTTAAAGGGTCCGTAGGTGGTTAATTAAGTCAGAGGTGAAAGCCAGCAGCTCAACTGTTGAACTGCCTTTGATACTGATTAACTTGAGTTATTGTGAAGTAGTTAGAATATGTAGTGTAGCGGTGAAATGCATAGATATTACATAGAATACCGATTGCGAAGGCAGATTACTAACAATATACTGACACTGAGGGACGAAAGCGTGGGTAGCGAACAGG	0.000106858	13	0.994565217	FALSE
TACGGAGGGTGCAAGCGTTATCCGGATTTATTAGGTTTAAAGGGTTCGCAGGCGGAATTTTAAGTCAGTGGTGAAAGCCTATAGCTCAACTATAGAACTGCCACTGATACTGATATTCTTGAGTGTAGATGAAGTGGGCGGAATATGTCATGTAGCGGTGAAATGCATAGATATGACATGGAACACCAATTGCGAAGGCAGCTCACTAAACTATTACTGACGCTCATGAACGAAAGCATGGGGAGCGAACAGG	9.46829771871975e-05	13	0.994565217	FALSE
GACGGAGGATGCAAGTGTTATCCGGAATCACTGGGCGTAAAGCGTCTGTAGGTTGTTGTTTAAGTCAACTGTTAAATCTTGAGGCTTAACCTCGAAATCGCAGTCGAAACTATTCAACTTGAGTATAGTAGAGGTAAAGGGAATTTCCAGTGGAGCGGTGAAATGCGTAGATATTGGAAAGAACACCGATGGCGAAGGCACTTTACTGGGCTATTACTGACACTCAGAGACGAGAGCTAGGGTAGCAAATGGG	9.56358632084603e-05	13	0.994565217	FALSE
TACGAGAGGGGCAAGTGTTATTCGGAATGACTAGGCGTAAAGCGCACATAGACTGTTTTTTAAGTTGAAATTTAAAGTAGGGAGCTTAACTTCTAAATTGGTTTCAATACTGATAAACTAGAGTAAGTATAGAGGATAGTGGAATTTTTAATAAAGAGTTGAAATTCGTCGACATTAGAAGGAAGGCCAATGGCGAAGGCAACTATCTAGTTCTTAACTGACGTTGTTGTGCGAAAGCATGGGTAGCAAACAGG	8.81070936187266e-05	13	0.994565217	FALSE
TACGGAGGGTACAAGCGTTATCCGGAATCACTGGGTTTAAAGGGTACGTAGGCTGTAAAATAAGTCAGAGGTGAAAGGCTTGCGCTAAACGGAAGAATTGCCTTTGATACTGTTTTACTTGAATATGGAAGAGGTAGGCGGAATGCGACGTGTAGCGGTGAAATGCTTAGATATGTCGTAGAACACCAATTGCGAAGGCAGCTTACTGGACCATTATTGACGCTGAGGTACGAAAGCGTGGGGAGCGAACAGG	9.61617604599716e-05	13	0.994565217	FALSE
TACGTAGGGTGCGAGCGTTAATCGGAATTACTGGGCGTAAAGCGTGCGCAGGCGGTCTTATAAGTCAGATGTGAAATCCCCGAGCTCAACTTGGGAACTGCGTTTGAAACTGTAAGACTAGAGTGTGTCAGAGGGAGGTAGAATTCCACGTGTAGCAGTGAAATGCGTAGAGATGTGGAGGAATACCAATGGCGAAGGCAGCCTCCTGGGATAACACTGACGCTCATGCACGAAAGCGTGGGGAGCAAACAGG	9.21094596557469e-05	13	0.994565217	FALSE
GACGGAGGATGCAAGTGTTATCCGGAATCACTGGGCGTAAAGCGTCTGTAGGTGGTTTAATAAGTCAACTGTTAAATCTTGAGGCCCAACCTCAAAACCGCAGTCGAAACTATTAGACTAGAGTATAGTAGGGGTAAAGGGAATTTCCAGTGGAGCGGTGAAATGCGTAGAGATTGGAAAGAACACCGATGGCGAAGGCACTTTACTGGGCTATTACTAACACTCAGAGACGAAAGCTAAGGTAGCAAATGGG	8.44468667584109e-05	13	0.994565217	FALSE
TACGGAGGGTGCAAGCGTTGTTCGGAATTATTGGGCGTAAAGGGCGCGTAGGCGGGTTCTTAAGTCTGATGTGAAATCCCTCGGCTCAACCGAGGACGTGCATTGGATACTGGGAACCTTGAGTCCTGGAGAGGAAAGCGGAATTCCAAGTGTAGAGGTGAAATTCGTAGATATTTGGAGGAACACCAGTGGCGAAGGCGGCTTTCTGGACAGTGACTGACGCTGATGCGCGAAAGCGTGGGTAGCAAACAGG	8.2521773133992e-05	13	0.994565217	FALSE
TACGGAGGGTGCAAGCGTTAATCGGAATTACTGGGCGTAAAGCGCGCGTAGGTGGTTATTTAAGTCAGTTGTGAAAGCCCAGGGCTCAACCTTGGAACTGCAATTGATACTGGGTAACTTGAGTACGGTAGAGGAGTGTGGAATTTCAGGTGTAGCGGTGAAATGCGTAGAGATCTGAAGGAACATCAGTGGCGAAGGCGACACTCTGGACTGATACTGACACTGAGGTGCGAAAGCGTGGGTAGCAAACAGG	7.66559535932049e-05	13	0.994565217	FALSE
GACGGGGGATGCAAGTGTTATCCGGAATTATTGGGCGTAAAGCGTCTGTAGGTTGTTTAACCAGTCTATTGTTAAAGCTTGAAACTTAACTTCAGAGATGCAGTAGAAACTATTAAACTAGAGTATAATTGAGGTAGAAGGAATTTCCAGTGGAGTGGTGAAATGCGTAGATATTGGAAAGAACACCAATTGCGAAGGCATTCTATTAAATTATTCTGACACTCAGAGACGAAAGCTAGGGTAGCAAATGGG	7.85442729207652e-05	13	0.994565217	FALSE
TACGGAGGGTGCAAGCGTTATCCGGAATCACTGGGTTTAAAGGGTACGTAGGCTGTAATATAAGTCAGACGTCAAAGGCTGTGGCTAAACCATAGTACGCGTTTGAAACTATATCACTTGAATATGTTCGAGGTGCACGGAATGCGTCATGTAGCGGTGAAATGCATAGATATGACGTAGAACACCAATTGCGAAGGCAGTGCACTAGGGCATTATTGACGCTGAGGTACGAAAGCGTGGGTAGCGAACAGG	8.10168147901425e-05	13	0.994565217	FALSE
TACGGAGGGCGCAAGCGTTACTCGGAATCACTGGGCGTAAAGAGCGTGTAGGCGGGTTAATAAGTTTGAAGTGAAATCCTATGGCTCAACCATAGAACTGCTTTGAAAACTGTTAACCTAGAATATGGGAGAGGTAGATGGAATTTCTGGTGTAGGGGTAAAATCCGTAGAGATCAGAAGGAATACCGATTGCGAAGGCGATCTACTGGAACATTATTGACGCTGAGACGCGAAAGCGTGGGGAGCAAACAGG	7.83594193037118e-05	13	0.994565217	FALSE
TACGAAGGTCCCGAGCGTTATTCGGAATCACTGGGCGTAAAGGGAGCGTAGGCGGCGTGGTAAGTCAGATGTGAAAGCCCAAGGCTCAACCTTGGAACTGCATTCGATACTGCCATGCTAGAGTAGTGGAGAGGTAATCGGAATTTTCGGTGTAGCAGTGAAATGCGTAGATATCGAAAGGAAGACCAATGGCGAAGGCAGATTACTGGACACTTACTGACGCTGAGGCTCGAAGGCTAGGGGAGCGAAAGGG	7.309326218243e-05	13	0.994565217	FALSE
TACAGGGGATGCAAGTTTTATCCGGAATTATTGGGCGTAAAGCGTCTGCAGGTTGATAATTAAGTCTTTTGTTAAATCTTTGGGCTCAACCCAAAATCTGCAAAAGAAACTATTTATCTTGAGTGTGGTAGAGGTAAGGGGAATTTCCAGTGGAGCGGTGAAATGCGTAGAGATTGGAAAGAACACCAATAGCGAAGGCACCTTACTGGGCCAGTACTGACACTGAGAGACGAAAGCTAGGGTAGCAAACGGG	7.51208791726768e-05	13	0.994565217	FALSE
TACGGAGGGAGCTAGCGTTGTTCGGAATTACTGGGCGTAAAGCGCGCGTAGGCGGCTTTTTAAGTCAGGGGTGAAATCCCGGGGCTCAACCTCGGAACTGCCCTTGAAACTGGAGAGCTAGAATCCTGGAGAGGCGAGTGGAATTCCGAGTGTAGAGGTGAAATTCGTAGATATTCGGAAGAACACCAGTGGCGAAGGCGACTCGCTGGACAGGTATTGACGCTGAGGTGCGAAAGCGTGGGGAGCAAACAGG	7.14008338726638e-05	13	0.994565217	FALSE
TACAGAGGGTGCAAGCGTTGTTCGGAATCATTGGGCGTAAAGCGCGCGTAGGCGGTTTCATAAGTCTGATGTGAAAGCCCGGGGCTTAACCTCGGAAGTGCATCGGAAACTGTGTGACTTGAGTCTCGGAGAGGGTGGTGGAATTCCAGGTGTAGAGGTGAAATTCGTAGATATCTGGAGGAACATCGGTGGCGAAGGCGACCACCTGGACGATGACTGACGCTGAGGTGCGAAAGCGTGGGTAGCAAACAGG	6.62826962172894e-05	13	0.994565217	FALSE
TACGGAGGGTGCAAGCGTTATCCGGAATCATTGGGTTTAAAGGGTCCGCAGGCGGTCAATTAAGTCAGAGGTGAAATCCCGCAGCTTAACTGTGGAACTGCCTTTGATACTGGTTGACTTGAGTTATACGGAAGTAGATAGAATATGTAGTGTAGCGGTGAAATGCATAGATATTACATAGAATACCGATTGCGAAGGCAGTCTACTACGTATATACTGACGCTCATGGACGAAAGCGTGGGGAGCGAACAGG	6.59389519389508e-05	13	0.994565217	FALSE
TACGAAGGGTGCAAGCGTTGTTCGGATTTATTGGGCGTAAAGCGGGTGCAGGCGGATAAGAAAGTCAGATGTGAAATCTCGGGGCTCAACCCCGAAACTGCGTCTGAAACTTCTTGTCTAGAATCTCAAAGAGGGAAGTGGAATTTCGCATGTAGGAGTAAAATCCGTAGAGATGCGAAGGAACACCAGAGGCGAAGGCGGCTTCCTGGTTGAGAATTGACGCTGTAGCCGAAAGCGTGGGGAGCAAACAGG	6.53689935436019e-05	13	0.994565217	FALSE
TACGAAGGGGGCGAGCGTTGTTCGGAATTACTGGGCGTAAAGGGCGCGCAGGCGGTCAATTCAGTTAGGTGTGAAAGCCCCGGGCTTAACCTGGGAACTGCACTTAATACTGATTGACTAGAAAACGGAAGAGGAGAGTGGAATTCCCAGTGTAGAGGTGAAATTCGTAGATATTGGGAAGAACACCAGTGGCGAAAGCGGCTCTCTGGTCCGATTTTGACGCTGAGGCGCGAAAGCGTGGGGAGCAAACAGG	6.28489344898907e-05	13	0.994565217	FALSE
TACGGAGAGTGCAAGCGTTGTTCGGAATCATTGGGCGTAAAGCGCGTGTAGGCGGCCCCTTAAGTCTGATGTGAAAGCCCTCGGCTCAACCGAGGAAGTGCATTGGATACTGGGGGGCTTGAGTACGGGAGAGGGAAGTGGAATTCCGAGTGTAGAGGTGAAATTCGTAGATATTCGGAGGAACATCAGTGGCGAAGGCGACTTCCTGGACCGATACTGACGCTGAGACGCGAAAGCGTGGGTAGCAAACAGG	6.19397554223338e-05	13	0.994565217	FALSE
GACAGAGGGTGCGAGCGTTAATCGGAATTACTGGGCGTAAAGAGCACGTAGGTGGATTTTTAAGTCAGATGTGAAAGCCCCGGGCCTAACCTGGGAACTGCATTTGATACTGGAAGTCTAGAGTATGGTAGAGGGAAGTGGAATTTCCGGTGTAGCGGTGAAATGCATAGATATCGGAAGGAACACCAGTGGCGAAGGCGGCTTCCTGGACTAATACTGACACTGAGGTGCGAAAGCGTGGGTAGCAAACAGG	5.99902776165027e-05	13	0.994565217	FALSE
TACGGGGAGTGCAAGCGTTGTTCGGAATCATTGGGCGTAAAGCGTGCGTAGGCGGCACAGTAAGTCAGAAGTGAAATCCCTCGGCCCAACCGAGGACGTGCTTTTGAAACTGCTGAGCTTGAATCCTGGAGGGGCGAGTGGAATTCCCAGTGTAGGGGTGAAATCCGTAGATATTGGGAGGAACACCAGTGGCGAAGGCGGCTCGCTGGACAGTGATTGACGCTGAGGTACGAAAGCGTGGGGAGCAAACAGG	6.07483501345819e-05	13	0.994565217	FALSE
TACGAAGGGCCCGAGCGTTAATCGGAATCACTGGGCTTAAAGCGTGCGTAGGCGGACTTGAAGGCGCTTTGTGAAATCCCTCGGCTCAACCGAGGAACTGCAGGGCGAACCATGAGTCTCGAGACAGGTAGAGGTTGTCGGAACGATAGGTGGAGTGGTGAAATGCGTTGATATCTATCGGAACGCCAATGGAGAAGTCAGGCAACTGGGCCTGTTCTGACGCTGAGGCACGAAAGCGTGGGTAGCGAACGGG	5.09588369455581e-05	13	0.994565217	FALSE
TACGGATGGTGCAAGCGTTACTCGGAATCACTGGGCGTAAAGCGTTCGTAGGTGGTTTGTTAAGTTGGATGTGTAATCCCACAGCTCAACTGTGGAACTGCGTTCAAAACTGACGAACTAGAGAATAGTAGGGGACAATGGAACTTCAGGTGGAGCGGTGAAATGCGTAGATATCTGAAGGAACACCGATGGCGAAAGCAATTGTCTGGGCTATTTCTGACACTAAGGAACGAAAGCTAGGGTAGCGAACGGG	4.62480498869241e-05	13	0.994565217	FALSE
TACGAAGGGGGCGAGCGTTGTTCGGAATTACTGGGCGTAAAGGGAGCGCAGGCGGTTTATTTAGTTAGGCGTGAAATCCCTAGGCTTAACCTAGGAACTGCGCTTAATACTGATAAACTAGAAAACAGGAGAGGGTAGTGGAATTCCCAGTGTAGAGGTGAAATTCGTAGATATTGGGAAGAACACCAGTGGCGAAAGCGGCTACCTAGCCTGATTTTGACGCTGAGGCTCGAAAGCGTGGGGAGCAAACAGG	5.08170063587015e-05	13	0.994565217	FALSE
TACGTAGGGTCCGAGCGTTGTCCGGATTTATTGGGCGTAAAGGGCTCGTAGGCGGTTTGTCGCGTCGGATGTGAAAACTCGGAGCTTAACTCCGGGCCTGCATTCGATACGGGCAGACTAGAGTTCGGTAGGGGAGACTGGAACTCCTGGTGTAGCGGTGGAATGCGCAGATATCAGGAAGAACACCGATGGCGAAGGCAGGTCTCTGGGCCGACACTGACGCTGAGGAGCGAAAGCGTGGGGAGCAAACAGG	4.90328848256424e-05	13	0.994565217	FALSE
TACGGGGGATGCTAGCGTTATCCGGAATCATTGGGCGTAAAGCGCCTGTAGGTTGTTTAATAAGTCCGTTGTTAAAGACTAGGGCTCAACCCTAGAGCAGCAATGGAAACTACTAGACTAGAGTATGGCAGGGGTAGAGGGAATTTCTAGTGTAGCGGTGAAATGCGTAGATATTAGAAAGAACACCAGCGGCGAAAGCGCTCTACTGGACCATTACTGACACTCAGAGGCGAAAGCTAGGGTAGCAAAAGGG	4.58783653643248e-05	13	0.994565217	FALSE
TACAGGGGATGCAAGTGTTATCCGGAATTATTGGGCGTAAAGCGTCTGCAGGTTGATCTATAAGTCTTTTGTCAAATCTTTGGGCTTAACCCAAAAACAGCAAAAGAAACTATTTATCTTGAGTATGGTAGAGGTAAGGGGAATTTCGAGTGGAGCGGTGAAATGCGTAGATATTCGAAAGAACACCAATAGCGAAGGCACCTTACTGGGCCATTACTGACACTCAGAGACGAAAGCTAGGGTAGCAAACGGG	4.61007487667175e-05	13	0.994565217	FALSE
TACGGAGGGTGCGAGCGTTAATCGGAATTACTGGGCGTAAAGCGTGCGTAGGCGGTTTCTTAAGCGAGATGTGAAATCCCGGGGCTCAACCTCGGAACTGCATTTCGAACTGGGTGACTAGAGTACTGTAGAGGGTGGTGGAATTTCCAGTGTAGCGGTGAAATGCGTAGAGATTGGAAGGAACATCAGTGGCGAAGGCGGCCACCTGGACAGATACTGACGCTGAGGCACGAAAGCGTGGGGAGCAAACAGG	4.61618410475832e-05	13	0.994565217	FALSE
TACGGAGGGTGCAAGCGTTAATCGGAATTACTGGGCGTAAAGAGTACGTAGGCGGCTTTTCAAGTCGGATGTGAAATCCCTGAGCTTAACTTAGGAACTGCATTCGATACTGGATCGCTAGAGTATATTAGAGGATAGTGGAATTTCAAGTGTAGCGGTGAAATGCGTAGATATTTGAAGGAACACCAATGGCGAAGGCAGCTATCTGGAATAATACTGACGCTGAGGTACGAAAGCGTGGGGAGCAAACAGG	3.96422910923189e-05	13	0.994565217	FALSE
TACGGGGGGGACAAGTGTTATTCGGAATGACTGGGTGTAAAGAGTCTGTAGGCGGTTTTTTAAGTTGAAATATAAATCTTGTAGCTTGACTTCAAGAAAGGTTTCAAAACTGAAAGACTAGAGTTTGATAGGGGAAAGTAGAATTTCTAATGGAGGGATAAAATTCATAGAGATTAGAAGGAATACCAGAGGCGAAGGCGACTTTCTGGATCAAAACTGACGCTGAGAGACGAAAGCATGGGTAGCGAACAGG	3.90300778323774e-05	13	0.994565217	FALSE
GACGGAGGGCGCAAGCGTTGTTCGGAATTACTGGGCGTAAAGCGCGGGCAGGTGGTCCGTTAAGTCGTCTGTGAAAACCCGGGGCTCAACCCCGTGGAATGCAGGCGATACTGGCGGACTGGAGATCGGTAGAGGCTAACGGAATTCCTGGTGTAGCGGTGGAATGCGTAGATATCAGGAAGAACACCCGTGGCGAAGGCGGTTAGCTGGGCCGAATCTGACACTCATCCGCGAAAGCGTGGGGAGCAAACAGG	3.84405096760725e-05	13	0.994565217	FALSE
TACGGAGGGGGCGAGCGTTGTTCGGAATTACTGGGCGTAAAGGGCGTGTAGGCGGTTTGTTAAGTTAGGCGTGAAAGCCCCGGGCTCAACCTGGGAACTGCGCTTAATACTGGCAGACTTGAGACCGGGAGAGGGTAGTGGAATTTCCAGTGTAGAGGTGAAATTCGTAGATATTGGAAAGAACACCAGTGGCGAAGGCGGCTACCTGGCCCGGATCTGACGCTGAGGCGCGAAAGCGTGGGGAGCAAACAGG	3.9372721200441e-05	13	0.994565217	FALSE
TACGAGAGGGGCAAGTGTTATTCGGAATGACTAGGCGTAAAGCGCACATAGACTGTTTTTTAAGTTGAAATTTAAAGTAGGGAGCTTAACTTCTAAATTGGTTTCAATACTATTAAACTAGAGTAAGTATAGAGGATAGTGGAATTTTTAATAAAGAGTTGAAATTCGTCGACATTAGAAGGAAGGCCAATGGCGAAGGCAACTATCTAGTTCTTAACTGACGTTGTTGTGCGAAAGCATGGGTAGCAAACAGG	3.8485085418571e-05	13	0.994565217	FALSE
TACGGAGGGTGCAAGCGTTGTTCGGAATTATTGGGCGTAAAGCGTGCGTAGGCGGACTGTTAAGTCTGATGTGAAATCCTGCGGCTCAACCGCAGACGTGCATTGGATACTGGCAGTCTTGAGTCCCGGAGAGGAGAGCGGAATTCCTAGTGTAGAGGTGAAATTCGTAGATATTAGGAGGAACACCAGTGGCGAAAGCGGCTCTCTGGACGGTGACTGACGCTGAGGCACGAAAGCATAGGTAGCAAACAGG	3.79163117519093e-05	13	0.994565217	FALSE
TACGAGAGGAGCAAGCGTTATTCTAAATGATTGGGTGTAAAAAGTTCGTAGGTGGCATTTGCTGTTATTTGTGAAATTGTTAGATAAAATCTAATAAAGCATTTAAAACTCTTTTGCTTGAATAAAAAAGAAGACAATAGAATTCTATAAGGAAGGGTAAAATCTAAAGATTTATAGAAGAATGCCAATAGCGAAAGCAATTGTCTAGTTTTTATTGACATTGAGGAACGAAAGTGTAGGGAGCAAACAGG	3.862951299625e-05	13	0.994565217	FALSE
TACAGAGGGTGCAAGCGTTAATCGGAATTACTGGGCGTAAAGCGTGTGTAGGCGGATAATTAAGTCAGATGTGAAAGCCTTGGGCTCAACCTAAGAACTGCATTTGATACTGGTTATCTTGAGTATGGTAGAGGAAAGTAGAATTTCCGGTGTAGCGGTGAAATGCGTAGATATCGGAAGGAATACCAGTGGCGAAGGCGGCTTTCTGGACCAATACTGACGCTGAGACACGAAAGCGTGGGGAGCGAACAGG	3.9432583018557e-05	13	0.994565217	FALSE
GACGGAGGATGCAAGTGTTATCCGGAATCACTGGGCGTAAAGCGTCTGTAGGTGGTTTAGTAAGTCTGTTGTTAAAGCTTGGGGCTTAACCCCAAATCAGCGATGGAAACTGCTAGACTTGAGTATGGTAGAGGTAAGAGGAATTTCCAGTGGAGCGGTGAAATGCGTAGATATTGGAAAGAACACCGATGGCGAAGGCATCTTACTGGGCCATTACTGACACTCAGAGACGAAAGCTAGGGTAGCAAATGGG	3.48525872638879e-05	13	0.994565217	FALSE
TACGGGGGATGCAAGCGTTATCCGGAATGATTGGGCGTAAAGCGTCTGTAGGTGGCTTCCCAAGTCAACTGTCAAAAACCAAGGCTTAACCTTGGGCCGGCAGTTGAAACTATGAAGCTTGAGTTAGGTAGGGGCAGAGGGAATTCCTAGTGTAGTGGTGAAATGCGTAGATATTAGGAAGAACACCAACCGCGAAAGCACTCTGCTGGGCCATAACTGACACTCAGAGACGAAAGCTAGGGGAGCGAATGGG	3.43324655626514e-05	13	0.994565217	FALSE
TACGTAAGTTGCAAGCGTTATCCGGATTTATTGGGCATAAAGAGTGCGTAGGCGGTATATTAAGTCAGATGTTAAATCCCACAGCTCAACTGTGGTCCGCATTTGAAACTGATTTACTAGAGACTAGGAGAGGAAAGTGGAACTCACAGTGTAGCGGTGAAATGCGTAGATATTGTGAGGAACACCAATGGCGAAGGCAGCTTTCTGGACTAGATCTGACGCTGAGGCACGAAAGCATGGGGAGCGAACGGG	3.28924630569482e-05	13	0.994565217	FALSE
TACGAAGGGTGCAAGCGTTGTTCGGATTTATTGGGCGTAAAGGGTGCGCAGGCGGATTTTTAAGTCAGGTGTGAAATCTCGGGGCTCAACCTCGAAATTGCGCCTGAAACTGATAATCTTGAATCTCATAGGGGGTAGGGGAATTTCTCATGTAGGGGTAAAATCCGTAGAGATGAGAAGGAACACCAGAGGCGAAGGCGCCTACCTGGATGAGTATTGACGCTGAGGCACGAAAGCGTGGGGAGCAAACAGG	3.47924896144347e-05	13	0.994565217	FALSE
TACGGAGGGTGCGAGCGTTAATCGGAATTACTGGGCGTAAAGGGTTCGTAGGCGGTTATATAAGTCAGATGTGAAAGCCCTGGGCTCAACCTAGGAACTGCACCTGAAACTGTATAACTAGAGTATAGTAGAGGAGAGGGGAATTTCCGGTGTAGCGGTGAAATGCGTAGATATCGGAAGGAACATCAGTGGCGAAGGCGACTCTCTGGACTAATACTGACGCTGAGGGACGAAAGCATGGGTAGCAAACAGG	3.10699450963732e-05	13	0.994565217	FALSE
TACGGGGGATGCAAGCGTTATCCGGAATCATTGGGCGTAAAGCGCCTGTAGGTTGTTTATTAAGTCTGTTGTTAAAGCCTAGGGCTTAACCCTAGAGAAGCAATGGAAACTGGTAGACTAGAGTATGGCAGGGGTAGAGGGAATTTCTAGTGTAGCGGTGAAATGCGTAGATATTAGAAAGAACACCAGCGGCGAAGGCGCTCTACTGGACCATTACTGACACTCAGAGGCGAAAGCTAGGGTAGCAAAAGGG	3.04333455449651e-05	13	0.994565217	FALSE
TACGGAGGGGGCTAGCGTTGTTCGGAATTACTGGGCGTAAAGCGCTCGTAGGCGGATTGGTCAGTCAGAGGTGAAAGCCCAGGGCTCAACCTTGGAATTGCCTTTGATACTGCCAGTCTTGAGTTCAGGAGAGGTAAGCGGAATTCCGAGTGTAGAGGTGAAATTCGTAGATATTCGGAGGAACACCAGAGGCGAAGGCGGCTTACTGGACTGATACTGACGCTGAGGAGCGAAAGCGTGGGGAGCAAACAGG	2.96156237753968e-05	13	0.994565217	FALSE
TACGGGGGGGGCGAGCGTTATTCGGAATGACTGGGCGTAAAGAGTTCGTAGGCGGTTTTTCAAGTTGGTTTTTAAAATTTGGAGCATAACTTCAAAAGTGAACCAAAACTGTAAAACTTGAGTTTGGTAGAGGATAGTGGAATTCCTAGTGGAAGGATAAAATCTCTAGAGATTAGGAGGAACATCAGAGGCGAAGGCGACTATCTGGGCCAAAACTGACGCTAAAGAACGAAAGTATGGGTATCGAATGGG	2.75049026638515e-05	13	0.994565217	FALSE
TACGGAGGGTGCGAGCGTTAATCGGAATTACTGGGCGTAAAGGGTTCGTAGGTGGTGAGATAAGTCAGATGTGAAAGCCCTGGGCTTAACCTGGGAGTTGCATATGAAACTGTTTGACTAGAGTTTGGTAGAGGATTGGGGAATTTCCAGTGTAGCGGTGAAATGCGTAGAGATTGGGAAGAACATCGATGGCGAAGGCAACAATCTGGACCTGAACTGACACTGAGGGACGAAAGCGTGGGTAGCAAACAGG	2.49463827768525e-05	13	0.994565217	FALSE
TACGTAAGTGGCAAGCGTTATCCGGATTTACTGGGCATAAAGCGCACGCAGGCGGCTTGTTAAGTCAGATGTAAAAGACCACAGCTTAACTGTGGTATGCATTTGATACTGGCTTGCTAGAGAACAGGAGAGGAAAGCGGAACACACGGTGTAGCGGTGAAATGCGTAGATATCGTGAGGAACACCAGTTGCGAAGGCGGCTTTCTGGACTGATTCTGACGCTGAGGTGCGAAAGCGTGGGGAGCGAACGGG	2.19834308797914e-05	13	0.994565217	FALSE
GACGGAGGGTGCAAACGTTGTTCGGATTCACTGGGCGTAAAGCGCGCGCAGGCTGTAATTTAAGTTGGATGTGAAATCCCGGGGCTTAACCTCGGAACTGCATTCAAAACTGGGTTACTAGAGCTCATGAGAGGAAAGTGGAATTCCACGTGTAGAGGTGAAATTCGTAGAGATGTGGAGGAACACCAGTGGCGAAGGCGACTTTCTGGAATGATGCTGACGCTGAGGCGCGAAAGCGTGGGGAGCAAACAGG	1.51730726912186e-05	13	0.994565217	FALSE
TACAGAGGATGCAAGCGTTATCCGGAATCACTGGGCATAAAGCGTCTGTAGGTTGTTTAGTAAGTCTGCTGTTAAAGACTAGGGCCTAACCCTAGGAAAGCAGTGGAAACTGCTAGACTTGAGTATGGTAGAGGTAGAGGGAATTCCTAGTGTAGCGGTGAAATGCGTAGATATTAGGAAGAACACCAATGGCGAAAGCACTCTACTGGGCCATAACTGACACTGAGAGACGACAGCTAGGGGAGCAAATGGG	0.000500139	18	0.996682665	FALSE
TACGGAGACCTCGAGCGTTACTCGGATTCACTGGGCGTAAAGGGTGAGTAGGTGGCTTTGTATGTCGGGTGTGAAATCCCGGGGCTTAACCCCGGAACTGCGCCCGAAACTACTTAGCTAGAGTCTCGGAGAGGACAGTGGAATTCCAGGTGTAGCGGTGAAATGCGTAGATATCTGGAGGAACACCAGTGGCGAAGGCGACTGTCTGGACGAGTACTGACGCTCAATCACGAAAGCGTGGGTAGCGAAAGGG	0.000196455	18	0.996682665	FALSE
TACGGAGGGGGTTAGCGTTGTTCGGAATTACTGGGCGTAAAGCGCGCGTAGGCGGATTAGAAAGTTGGGGGTGAAATCCCGGGGCTCAACCCCGGAACTGCCTCCAAAACTGCTAGTCTAGAGTTCGAGAGAGGTGAGTGGAATTCCGAGTGTAGAGGTGAAATTCGTAGATATTCGGAGGAACACCAGTGGCGAAGGCGGCTCACTGGCTCGATACTGACGCTGAGGTGCGAAAGTGTGGGGAGCAAACAGG	0.001591736	14	0.997035573	FALSE
TACGGAAGGTCCTAGCGTTGTTCGGAATTACTGGGCGTAAAGCGCATGTAGGCGGAACAGAAAGTTAGAAGTGAAATCCCTGGGCTCAACCTAGGAATTGCTTTTAAAACTTCTGTTCTGGAATTCAGGAGAGGAAAATGGAATTTCCAGTGTAGAGGTGAAATTCGTAGATATTGGAAGGAACACCAGTGGCGAAGGCGATTTTCTGGACTGATATTGACGCTGAGATGCGAAGGCATGGGTAGCAAACGGG	0.001227405	14	0.997035573	FALSE
TACGTAGGGGGCGAGCGTTGTCCGGATTTATTGGGCGTAAAGAGCTCGTAGGCGGTTCAACAAGTCGGTCGTGAAAGTTCAGGGCTCAACCCTGAAATGTCGATCGATACTGTTGTGACTAGGATACGGTAGAGGTGAGTGGAATTCCGAGTGTAGCGGTGAAATGCGTAGATATTCGGAGGAACACCAATAGCGAAGGCAGCTCACTGGGCCGCTATCGACGCTGAGGAGCGAAAGCTAGGGGAGCAAACAGG	0.000836362	14	0.997035573	FALSE
GACGGAGGATGCAAGTGTTATCCGGAATCACTGGGCGTAAAGCGTCTGTAGGTGGTTTAATAAGTCAACTGTTAAATCTTGAAGCTTAACTTCAAAATCGCAGTCGAAACTATTAGACTAGAGTATAGTAGGGGTAAAGGGAATTTCCAGTGGAGCGGTGAAATGCGTAGAGATTGGAAAGAACACCGATGGCGAAGGCACTTTACTGGGCTATTACTAACACTGAGAGACGAAAGCTAGGGTAGCAAATGGG	0.000673323	14	0.997035573	FALSE
TACGGAGGGTGCAAGCGTTAATCGGAATTATTGGGCGTAAAGAGTACGTAGGCGGCTTTTCAAGTCGGATGTGAAATCCCTGAGCTTAACTTAGGAACTGCATTCGATACTGAATCGCTGGAGTTTATTAGAGGATAGTGGAATTTCAAGTGTAGCGGTGAAATGCGTAGATATTTGAAGGAACACCAATGGCGAAGGCAGCTATCTGGAATAATACTGACGCTGAGGTACGAAAGCGTGGGGAGCAAACAGG	0.000713775	14	0.997035573	FALSE
TACGGAGGATCCAAGCGTTATCCGGATTCATTGGGTTTAAAGGGTCCGTAGGCGGGTCTTTAAGTCAGTGGTGAAAGCCGACAGCTCAACTGTCGAACTGCCATTGATACTGGAGACCTTGAGTACAAATGAAGTAGGCGGAATGAGTCATGTAGCGGTGAAATGCATAGATATGACTCAGAACACCGATTGCGAAGGCAGCTTACTAACATGTAACTGACGCTGAGGGACGAAAGCGTGGGGAGCGAACAGG	0.000574403	14	0.997035573	FALSE
TACGGAGGGTGCGAGCGTTAATCGGAATTACTGGGCGTAAAGCGCATGCAGGCGGTTTGTTAAGTTAGATGTGAAAGCCCCGGGCTTAACCTGGGAGTTGCATCTAAGACTGATAGGCTAGAGTCTTGTAGAGGGGGGTAGAATTTCAGGTGTAGCGGTGAAATGCGTAGAGATCTGAAGGAATACCGGTGGCGAAGGCGGCCCCCTGGACAAAGACTGACGCTCAGATGCGAAAGCGTGGGTAGCAAACAGG	0.000281476	14	0.997035573	FALSE
TACGGAGGGTGCAAGCGTTGTCCGGAATCATTGGGTGTAAAGGGTACGTAGGCGGGAGCCTAAGTCTGGGGTGAAATCTTGCCGCTTAACGGTAAAATTGCCTTGGATACTGGGTTTCTTGAGTGCAGAAGAGGCAGGTGGAATTCGTGGTGTAGCGGTGAAATGCATAGATATCACGAAGAACATCAGTGGCGAAGGCGGCCTGCTGGTCTGCAACTGACGCTGAGGTACGAAAGCGTGGGGAGCGAACAGG	0.000291825	14	0.997035573	FALSE
AACCAGCACCTCAAGTGGTCAGGATGATTATTGGGCCTAAAGCATCCGTAGCCGGCTCTGTAAGTTTTCGGTTAAATCTGTACGCTCAACGTACAGGCTGCCGGGAATACTGCAAAGCTAGGGAGTGGGAGAGGTAGACGGTACTCGGTAGGAAGGGGTAAAATCCTTTGATCTATTGATGACCACCTGTGGCGAAGGCGGTCTACCAGAACACGTCCGACGGTGAGGGATGAAAGCTGGGGGAGCAAACCGG	0.000252345	14	0.997035573	FALSE
TACGAAGGGGGCGAGCGTTGTTCGGAATTATTGGGCGTAAAGGGCGCGCAGGCGGCTTGGATAGTTAGACGTGAAAGCCCTGGGCTTAACCTAGGAACTGCGTTTAATACTGCCAAGCTAGAGAACTAGAGAGGATAGCGGAACTCCCAGTGTAGAGGTGAAATTCGTAGATATTGGGAAGAACATCAGTGGCGAAAGCGGCTGTCTGGCTAGTTTCTGACGCTGAGGCGCGAAAGCGTGGGGAGCAAACAGG	0.000264756	14	0.997035573	FALSE
TACCGGCAGCTCAAGTGGTCGTCGCTTTTATTGGGCCTAAAACGTCCGTAGCCTGTTTGGTAAATCTGTGGGTAAATCAACCCGCTTAACGGATTGAATTCTGCAGAGACTGCCAGACTAGGGACCGGGAGAGGTGTGGGGTACTCGAGGGGTAGAGGTAAAATTCTGTCATCCTTCGAGGACCACCAGTTGCGAAGGCGCCACACTGGAACGGATTCGACGGTCAGGGACGAAGCCTAGGGGCACGAACCGG	0.000204777	14	0.997035573	FALSE
TACGAAGGGACCTAGCGTAGTTCGGAATTACTGGGCTTAAAGAGCTCGTAGGTGGTTAAAAAAGTTGATGGTGAAATCCCAAGGCTCAACCTTGGAACTGCCATCAAAACTTTTTAGCTGGAGTATGATAGAGGAAAGTGGAATTTCTAGTGTAGAGGTGAAATTCGTAGATATTAGAAAGAACATCAAAAGCGAAGGCAACTTTCTGGATCATTACTGACACTGAGGAGCGAAAGCATGGGTAGCGAAGAGG	0.000211912	14	0.997035573	FALSE
TACGGAGACCTCGAGCGTTACTCGGATTTACTGGGCGTAAAGGGTGAGCAGGCGGCCAGGTGTGTTAGGTGTGAAATCCCGGGGCTTAACCCCGGAACTGCGCCTAAAACTACCTGGCTAGAGTCTCGGAGAGGACAGTGGAATTCTAGGTGTAGCGGTGAAATGCGTAGATATCTAGAGGAACACCAGTGGCGAAGGCGACTGTCTGGACGAGTACTGACGCTCAATCACGAAAGCGTGGGTAGCGAAAGGG	0.000197546	14	0.997035573	FALSE
TACGAGGGGTGCTAGCGTTGTCCGGATTTACTGGGCGTAAAGGGTACGTAGGCGTTTTAATAAGTTGCATGTTAAATATCTTAGCTTAACTAAGAAAATGCATCCAAAACTGTTAAAATAGAGTTTGAGAGAGGAACGCAGAATTCATGGTGGAGCGGTGACATGCGTAGATATCATGAGGAAAGTCAAATGCGAAGGCAGCCTTCTGGCTCAAAACTGACGCTGAGGTACGAAAGCGTGGGGAGCGAACAGG	0.000184511	14	0.997035573	FALSE
TACGTAGGGTGCGAGCGTTAATCGGAATTACTGGGCGTAAAGCGTGCGCAGGCGGTTTTGTAAGTCAGATGTGAAATCCCCGAGCTTAACTTGGGAACTGCGTTTGAAACTACAAGACTAGAGTGTGTCAGAGGGGGGTAGAATTCCACGTGTAGCAGTGAAATGCGTAGAGATGTGGAGGAATACCAATGGCGAAGGCAGCCCCCTGGGATAACACTGACGCTCATGCACGAAAGCGTGGGGAGCGAACAGG	0.00017546	14	0.997035573	FALSE
TACGGAGGGTGCGAGCGTTAATCGGAATTACTGGGCGTAAAGCGCATGCAGGCGGCTTGTTAAGCAAGATGTGAAAGCCCGGGGCTTAACCTCGGAACCGCATTTTGAACTGGCAGGCTAGAGTCTTGTAGAGGGGGGTAGAATTTCAGGTGTAGCGGTGAAATGCGTAGAGATCTGAAGGAATACCGGTGGCGAAGGCGGCCCCCTGGACAAAGACTGACGCTCAGATGCGAAAGCGTGGGGAGCAAACAGG	0.000147968	14	0.997035573	FALSE
TACAGAGGGCCCGAGCGTTAATCGGAATCACTGGGCTTAAAGCGTACGTAGGCGGACTTGTAGGCATCTTGTGAAATCCCTCGGCTCAACCGGGGAATTGCAGGGTGAACCACAAGTCTTGAGGCGAGTAGAGGCGGTCGGAACGATAGGTGGAGCGGTGAAATGCGTAGATATCTATCGGAACGCCGAAGGTGAAGACAGGCCGCTGGGCTCGTCCTGACGCTGAGGTACGAAAGCGTGGGTAGCGAACGGG	0.000155591	14	0.997035573	FALSE
GACGAACCGTCCGAACGTTATTCGGTATCACTGGGCTTAAAGAGTCCGTAGGCGGCCATGTAGGTCAGATGTGAAATCCCACAGCTCAACTGTGGAACTGCGTTTGAAACCACATGGCTTGAGGAAGATAGAGGTGAGCGGAACAGATGGTGGAGCGGTGAAATGCGTTGATATCATCTGGAACACCGGTGGCGAAAGCGGCTCACTGGATCTTTTCTGACGCTGAGGGACGAAAGCTAGGGTAGCGAACGGG	0.000149786	14	0.997035573	FALSE
TACGGAGGGTCCAAGCGTTATCCGGATTTATTAGGTTTAAAGGGTCCGCAGGCGGGATTTTAAGTCAGTGGTGAAAGCCTACAGCTCAACTGTAGAACTGCCATTGATACTGATATCCTTGAGTGTGGTTGAAGTAGGCGGAACATGTCATGTAGCGGTGAAATGCATAGATATGACATAGAACACCAATTGCGAAGGCAGCTTACTAAACCATTACTGACGCTGAGGGACGAAAGCGTGGGGAGCGAACAGG	0.000149039	14	0.997035573	FALSE
TACAGAGGGCCCGAGCGTTAATCGGAATCACTGGGCTTAAAGCGTACGTAGGCGGACTTGTAGGCATCTTGTGAAATCCCTCGGCTCAACCGGGGAATTGCAGGGTGAACCACAAGTCTTGAGGTGAGTAGAGGCGGTCGGAACGATAGGTGGAGCGGTGAAATGCGTAGATATCTATCGGAACGCCAAAGGTGAAGACAGGCCGCTGGGCTCGTCCTGACGCTGAGGTACGAAAGCGTGGGTAGCGAACGGG	0.000143733	14	0.997035573	FALSE
TACGGAGGGTGCGAGCGTTAATCGGAATTACTGGGCGTAAAGCGCATGCAGGTGGTTAGTTAAGTCAGATGTGAAAGCCCGGGGCTCAACCTCGGAACTGCATTTGAAACTGGCTGACTAGAGTACTGTAGAGGGGGGTAGAATTTCAGGTGTAGCGGTGAAATGCGTAGAGATCTGAAGGAATACCGGTGGCGAAGGCGGCCCCCTGGACAGATACTGACACTCAGATGCGAAAGCGTGGGGAGCAAACAGG	0.000145413	14	0.997035573	FALSE
TACGTAGGTGGCGAGCATTATTCGGAATTACTGGGCGTAAAGGGTCCGCAGGTGGTTTACTAAGTCAGATGTGAAAATTCAGTGCTTAACACTGAACCTGCATTTGAAACTGGTAGACTAGAGTATGTGAGAGGTAAGCGGAATTTGTGGTGTAGCGGTGGAATGCGTAGATATCACAAGGAAGACCAAAGGCGAAGGCAGCTTACTGGCACAATACTGACACTCATGGACGAAGGCTAAGGTAGCGAAAAGG	0.000125654	14	0.997035573	FALSE
TACGGAGGGTGCAAGCGTTGTTCGGAATTACTGGGCGTAAAGCGCGCGTAGGCGGCTATCTAAGTCAGATGTGAAAGCCCGCGGCTCAACCGTGGAAGTGCATTTGAAACTGGGTAGCTTGAGTACTGGAGGGGGTAGTGGAATTCCCGGTGTAGAGGTGAAATTCGTAGATATCGGGAGGAATACCGGTGGCGAAGGCGACTACCTGGCCAGATACTGACGCTGAGGTGCGAAAGCGTGGGGAGCAAACAGG	0.000134294	14	0.997035573	FALSE
TACAGAGGGCCCGAGCGTTAATCGGAATCACTGGGCTTAAAGCGTACGTAGGCGGACTTGTAGGCATCTTGTGAAATCCCTCGGCTCAACCGGGGAATTGCAGGGTGAACCACAAGTCTTGAGGCGAGTAGAGGCGGTCGGAACGATAGGTGGAGCGGTGAAATGCGTAGATATCTATCGGAACGCCAAAGGTGAAGACAGGCCGCTGGGCTCGTCCTGACGCTGAGGTACGAAAGCGTGGGTAGCGAACGGG	0.000124699	14	0.997035573	FALSE
TACGGAGGGTGCGAGCGTTAATCGGAATTACTGGGCGTAAAGCGTGCGTAGGCGGCCTTTTAAGTTGGATGTGAAAGCCCCGGGCTCAACCTGGGAACGGCATCCAAAACTGAAAGGCTAGAGTGCGGAAGAGGGGTGTGGAATTTCCTGTGTAGCGGTGAAATGCGTAGATATAGGAAGGAACATCAGTGGCGAAGGCGACACCCTGGTCTGACACTGACGCTGAGGTACGAAAGCGTGGGGAGCAAACAGG	0.000116189	14	0.997035573	FALSE
TACGGAGGGTGCAAGCGTTATCCGGATTTATTGGGTTTAAAGGGTCCGCAGGCGGGATTCTAAGTCAGTGGTGAAAGCCTACAGCTCAACTGTAGAACTGCCATTGATACTGGAATTCTTGAGTGTGGTTGAAGTAGACGGAATATGTCATGTAGCGGTGAAATGCATAGATATGACATAGAACACCAATTGCGTAGGCAGTTTACTAAACCATTACTGACGCTCATGGACGAAAGTGTGGGGAGCGAACAGG	0.000102988	14	0.997035573	FALSE
TACGGAGGGTGCAAGCGTTAATCGGAATTACTGGGCGTAAAGCGCGCGTAGGCGGCTTGTTAAGCTAGATGTGAAAGCCCCGGGCTCAACCTGGGAACTGCATTTAGAACTGGCAAGCTAGAGTACAGCAGAGGAGTGTGGAATTTCAGGTGTAGCGGTGAAATGCGTAGAGATCTGAAGGAACATCAGTGGCGAAGGCGACACTCTGGGCTGATACTGACGCTGAGGTGCGAAAGCGTGGGGAGCAAACAGG	0.000105864	14	0.997035573	FALSE
TACGGAGGGTGCGAGCGTTGTTCGGAATTATTGGGCGTAAAGAGCGCGTAGGCGGGCTCATAAGTCTGATGTGAAATCCCTCGGCTCAACCGAGGACGTGCATTGGAAACTGTGAGTCTTGAGTCCTGGAGAGGAAGGCGGAATTCCCAGTGTAGAGGTGAAATTCGTAGATATTGGGAGGAACACCAGCGGCGAAGGCGGCCTTCTGGACAGTGACTGACGCTGAGGCGCGAAAGCGTGGGTAGCAAACAGG	0.000110011	14	0.997035573	FALSE
TACGGAGGGGGCAAGCGTTGCTCGGAATTACTGGGCGTAAAGCGAGCGTAGGCGGTTAATCAAGTTGGTGGTGAAAGCCCGGAGCTCAACTCCGGAACTGCCATCAAAACTGGTTTACTTGAGATTGGTAGAGGAAAATGGAATTCCTAGTGTAGAGGTGAAATTCGTAGATATTGGGAAGAACATCTGTGGCGAAGGCGATTTTCTGGGCCATATCTGACGCTGAGGTTCGAAAGCGTGGGTAGCAAACAGG	9.60543874896335e-05	14	0.997035573	FALSE
TACGAGGGGTGCTAGCGTTGTCCGGAATCATTGGGCGTAAAGGGTCCGTAGGCGGTTTGACAAGTCAATTGTTAAAGACATCGGCTTAACCGATGAAGTGCAGTTGAAACTGTCAGAATAGAGTTTAGGAGAGGAAAGTGGAATTTCTGGTGTAGCGGTGACATGCGTAGATATCAGAAGGAACACCAATGGCGAAGGCAACTTTCTGGCCTAAAACTGACGCTGAGGGACGAAAGCGTGGGGAGCGAACAGG	0.000100409	14	0.997035573	FALSE
TACGGAGGGTGCGAGCGTTAATCGGAATTACTGGGCGTAAAGCGTACGCAGGCGGCCATTTAAGTCAGATGTGAAAGCCCCGGGCTCAACCTGGGAACTGCATTTGAAACTGAATGGCTAGAGTGCGACAGAGGGTGGTAGAATTTCAGGTGTAGCGGTGAAATGCGTAGAGATCTGAAGGAATACCAATGGCGAAGGCAGCCACCTGGGTCGACACTGACGCTCATGTACGAAAGCGTGGGTAGCAAACAGG	9.28598708886376e-05	14	0.997035573	FALSE
TACGGAGGGTGCAAGCGTTGCTCGGAATCACTGGGCGTAAAGCGCACGCAGGCGGCTAGATAAGTCGGGTGTGAAAGCCCGGGGCTCAACCCCGGAACTGCATTCGAAACTGTCTGGCTTGAGTACGGGAGAGGGAAGCGGAATTCCTGGTGTAGAGGTGAAATTCGTAGATATCAGGAGGAACACCAGCGGCGAAAGCGGCTTCCTGGTCCGATACTGACGCTCATGTGCGAGAGCGTGGGGAGCAAACAGG	9.88967558651786e-05	14	0.997035573	FALSE
TACGTAGGTAGCGAACGTTGTCCGGAATCACTGGGCGTAAAGGGTCCGTAGGCGGTTTGATAAGTCTCATATGAAAGCTTCAAGCTCAACTTGGAGATGTTGTGAGATACTGTCAGACTAGAGACTGTTAGAGGTAAGTGGAATTCCAGGTGTAGTGGTGAAATGCGTAGATATCTGGAGGAACACCAGTGGCGAAAGCGACTTACTGGGACAGTTCTGACGCTAAGGGACGAAAGCGTGGGGAGCGAACCGG	8.18921952523102e-05	14	0.997035573	FALSE
TACGGAGGGTGCAAGCGTTGTTCGGAATTATTGGGCGTAAAGCGTGCGTAGGCGGATTGTTAAGTCTGATGTGAAATCCCGCGGCTCAACCGCGGACGTGCATTGGATACTGGCAGTCTTGAGTCCCGGAGAGGAGAGCGGAATTCCTAGTGTAGAGGTGAAATTCGTAGATATTAGGAGGAACACCAGTGGCGAAAGCGGCTCTCTGGACGGTGACTGACGCTGAGGCACGAAAGCATAGGTAGCAAACAGG	8.96541534910829e-05	14	0.997035573	FALSE
TACAGGGGATGCGAGTGTTATCCGGAATTATTGGGCGTAAAGCGTCTGCAGGTGGATAAGTAAGTCTTATGTTAAATTTCTAGGCTCAACCTGGAGTCGGCAAAGGAAACTGCTTATCTCGAGTATGGTAGGGGTAAAGGGAATTTCAAGTGGAGCGGTGAAATGCGTAGATATTTGAAAGAACTCCAATAGCGAAGGCACTTTACTGGGCCATTACTGACACTCAGAGACGAAAGCTAGGGGAGCAAACAGG	8.74998973738229e-05	14	0.997035573	FALSE
GACGGAGGATGCAAGTGTTATCCGGAATCACTGGGCGTAAAGCGTCTGTAGGTGGTTTAGTAAGTCTATTGTTAAAGCTTGAGGCTCAACTTCAAATCAGCGATGGAAACTGCTAGACTAGAGTGTGGTAGAGGTAAGAGGAATTTCCAGTGGAGCGGTGAAATGCGTAGATATTGGAAAGAACACCGATGGCGAAGGCATCTTACTGGGCCATAACTGACACTCAGAGACGAAAGCTAGGGTAGCAAATGGG	8.84858249171236e-05	14	0.997035573	FALSE
TACGGAGGGTGCGAGCGTTAATCGGAATTACTGGGCGTAAAGCGCATGCAGGCGGTTTGTTAAGCAAGATGTGAAAGCCCCGGGCTTAACCTGGGAATAGCATTTTGAACTGGCAAGCTAGAGTCTTGTAGAGGGGGGTAGAATTTCAGGTGTAGCGGTGAAATGCGTAGAGATCTGAAGGAATACCGGTGGCGAAGGCGGCCCCCTGGACAAAGACTGACGCTCAGATGCGAAAGCGTGGGGAGCAAACAGG	9.12341224950482e-05	14	0.997035573	FALSE
GACGGAGGATGCAAGTGTTATCCGGAATCACTGGGCGTAAAGCGTCTGTAGGTGGTCCAATAAGTCAACTGTTAAATCTTGAGGCTCAACCTCAAAATCGCAGTCGAAACTATTAGACTAGAGTATAGTAGGGGTAAAGGGAATTTCCAGTGGAGCGGTGAAATGCGTAGAGATTGGAAAGAACACCGATGGCGAAGGCACTTTACTGGGCTATTACTAACACTCAGAGACGAAAGCTAGGGTAGCAAATGGG	8.35942854309311e-05	14	0.997035573	FALSE
TACGGAGACTGCAAGCGTTACTCGGATTCACTGGGCGTAAAGGGTGCGTAGGCCGCTAAGTGTGTTAGGTGTGAAATCTCGGGGCTCAACCTCGAAACTGCGCCTAAAACTGCTTAGCTAGAGTATTAGAGAGGTAAGCGGAATTTCTGGTGTAGCGGTGAAATGCGTAGATATCAGAAGGAACACCAATGGCGAAGGCAGCTTACTGGATAATTACTGACGCTGAGGCACGAAAGCATGGGTAGCGAAAGGG	8.80469168490574e-05	14	0.997035573	FALSE
TACGGAGGGTGCGAGCGTTAATCGGAATTACTGGGCGTAAAGCGCGCGTAGGCGGTTGTTTAAGTCAGCTGTGAAAGCCCCGGGCTTAACCTGGGAATTGCAGTTGATACTGGCCAACTAGAGTGCGAGAGAGGGAGGTAGAATTCCACGTGTAGCGGTGAAATGCGTAGATATGTGGAGGAATACCAGTGGCGAAGGCGGCCTCCTGGCTCGACACTGACGCTGAGGTGCGAAAGCGTGGGGAGCAAACAGG	8.48418083678232e-05	14	0.997035573	FALSE
TACGGAGGGTGCGAGCGTTAATCGGAATTACTGGGCGTAAAGCGTGCGCAGGCGGTTTGTTAAGCGAGATGTGAAAGCCCCGGGCTCAACCTGGGAACTGCATTTTGAACTGGCAAACTAGAGTCTTGTAGAGGGGGGTAGAATTCCAGGTGTAGCGGTGAAATGCGTAGAGATCTGGAGGAATACCGGTGGCGAAGGCGGCCCCCTGGACAAAGACTGACGCTCATGCACGAAAGCGTGGGGAGCAAACAGG	8.55338397709894e-05	14	0.997035573	FALSE
TACGGAGGGTTCAAGCGTTTTCCGGATTTATTGGGTTTAAAGGGTGCGTAGGTGGTTTACTAAGTCAGTGGTGAAATCCTGCAGCTCAACTGTAGAACTGCCATTGATACTGGTAAACTTGAGTTTGGTTTAGGTAAGCGGAATTTATGATGTAGCGGTGAAATGCATAGATATCATAAGGAACACCAATAGCGAAGGCAGCTTACTGGACCACAACTGACACTGAGGCACGAAAGCGTGGGTAGCGAACAGG	7.45339348967552e-05	14	0.997035573	FALSE
TACGGAGGATCCAAGCGTTATCCGGATTCATTGGGTTTAAAGGGTCCGTAGGCGGGTCTTTAAGTCAGTGGTGAAAGCCGACAGCTCAACTGTCGAACTGCCATTGATACTGGAGGCCTTGAGTACAATTGAAGTAGGCGGAATGAGTCATGTAGCGGTGAAATGCATAGATATGACTCAGAACACCGATTGCGAAGGCAGCTTACTAACATGTAACTGACGCTGAGGGACGAAAGCGTGGGGAGCGAACAGG	7.60824348316978e-05	14	0.997035573	FALSE
TACGGATGGTGCAAGCGTTGCTCGGAATCACTGGGCGTAAAGCGAACGCAGGCGGACTTTTAAGTTGGGTGTGAAAGCCCCGGGCTCAACCTGGGAACTGCACTCAAAACTGGAAGTCTTGAGGCCGAGAGAGGGTGGTGGAATTCCTGGTGTAGAGGTGAAATTCGTTGATATCAGGAGGAACATCGGTGGCGAAGGCGGCCACCTGGCTCGGTTCTGACGCTCATGTTCGAAAGCGTGGGGAGCAAACAGG	7.4527374118881e-05	14	0.997035573	FALSE
TACGGAGGGTGCGAGCGTTAATCGGAATTACTGGGCGTAAAGCGCACGCAGGCGGATTGTTAAGCTAGAGGTGAAAGCCCCGCGCTCAACGTGGGAATTGCCTTTAGAACTGGCAGTCTAGAGTTTTGGAGAGGGGAGTGGAATTCCAGGTGTAGCGGTGAAATGCGTAGAGATCTGGAGGAACATCAGTGGCGAAGGCGACTCTCTGGCCAAAAACTGACGCTCATGTGCGAAAGTGTGGGTAGCGAACAGG	6.73850058093514e-05	14	0.997035573	FALSE
TACGGAGGGTCCGAGCGTTGTCCGGAATTATTGGGTTTAAAGGGTACGTAGGCGGATTGATCAGTCAGAGCTGAAATCCTATGGCTTAACCATAGAACTGGCTTTGATACTGTCAATCTTGAGTACGGTAGAGGTAGGCGGAATTTATGATGTAGCGGTGAAATGCATAGATATCATAAAGAACACCGATAGCGAAGGCAGCTTGCTGGACCGTAACTGACGCTAATGTACGAAAGTGCGGGTATCGAACAGG	6.29901253152336e-05	14	0.997035573	FALSE
TACGGGGGATGCAAGCGTTATCCGGAATCATTGGGCGTAAAGCGCCTGTAGGTTGTTTAATAAGTCTGTTGTTAAAGACCAGGGCTTAACCCTGGGAAAGCAATGGAAACTGCTAGACTTGAGTATGATAGGGGTAGAGGGAATTTCTAGTGTAGCGGTGAAATGCGTAGATATTAGAAAGAACACCGGTGGCGAAGGCGCTCTACTGGATCATTACTGACACTCAGAGGCGAAAGCTAGGGTAGCAAAAGGG	6.41625257314782e-05	14	0.997035573	FALSE
TACAGGGGACGCAAGTTTTATTCGGAATCATTGGGCGTAAAGCGTCTGCAGGTTGACATAAAAGTCTTTTGTTAAATATCAGAGCTCAACTCGGAATCTGCAAAAGATACTATATGTCTTGAGTATGGTAGAGGTAGGGGGAATTTCCAGTGGAGCGGTGAAATGCGTAGATATTGGAAAGAACACCGACAGCGAAGGCACCCTACTGGGCCATTACTGACACTCAGAGACGAAAGCTAGGGGAGCAAACGGG	6.55150765615687e-05	14	0.997035573	FALSE
TACGTAGGGCGCAAGCGTTGTCCGGATTTATTGGGCGTAAAGGGCTCGTAGGCGGTTTGGTAAGTCGGGTGTGAAAACTCAGGGCTCAACTCTGAGACGCCACTCGATACTGCCATGACTAGAGTCCGGTAGGGGAGTGCGGAATTCCTGGTGTAGCGGTGAAATGCGCAGATATCAGGAGGAACACCAACAGCGAAGGCAGCACTCTGGGCCGGTACTGACGCTGAGGAGCGAAAGCGTGGGGAGCAAACAGG	6.1620857449742e-05	14	0.997035573	FALSE
TACGGAGGGTGCAAGCGTTGCTCGGAATTACTGGGCGTAAAGGGTGCGCAGGCGGATTGTTAAGCAAGATGTGAAAGCCCAGGGCTCAACCCAGGAACTGCATCTTGAACTGGCAATCTTGAGTCCGTGAGAGGGGGGTAGAATTCCAGGTGTAGAGGTGAAATTCGTTGATATCTGGAGGAATACCGGTGGCGAAGGCGGCCCCCTGGCACGGTACTGACGCTGAGGCACGAAAGCGTGGGGAGCAAACAGG	6.52353089546616e-05	14	0.997035573	FALSE
GACGGGGGATGCAAGTGTTATCCGGAATTATTGGGCGTAAAGCGTCTGTAGGTGGTTTAACCAGTCTATTGTTAAAGCTTGAAACTTAACTTCAGAGATGCAGTAGAAACTATTAAACTAGAGTATAATTGAGGTAGAAGGAATTTCCAGTGGAGTGGTGAAATGCGTAGATATTGGAAAGAACACCAATTGCGAAGGCATTCTATTAAATTATTCTGACACTCAGAGACGAAAGCTAGGGTAGCAAATGGG	6.32712542366169e-05	14	0.997035573	FALSE
TACGGGGGATGCAAGCGTTATCCGGAATCATTGGGCGTAAAGCGCCTGTAGGTTGTTTAATAAGTCTGTTGTTAAAGACTAGGGCTCAACCCTGGGAAAGCAATGGAAACTACTAGACTTGAGTATGGCAGGGGTAGAGGGAATTTCTAGTGTAGCGGTGAAATGCGTAGATATTAGAAAGAACACCGGTGGCGAAAGCGCTCTACTGGACCATTACTGACACTCAGAGGCGAAAGCTAGGGGAGCGAAAGGG	6.52886643483907e-05	14	0.997035573	FALSE
TACGGAGGATCCAAGCGTTATCCGGATTTATTGGGTTTAAAGGGTTCGTAGGCGGAAAATTAAGTCAGTGGTGAAATCCTACAGCTCAACTGTAGAACTGCCATTGATACTGGTTTTCTTGAGTACAAATGAGGTGGGCGGAATGTGGCATGTAGCGGTGAAATGTATAGATATGCCACAGAACACCAATTGCGAAGGCAGCTCACTAAAATGTAACTGACGCTGAGGAACGAAAGCGTGGGGAGCGAACGGG	6.18089552421292e-05	14	0.997035573	FALSE
TACGGAGGGTGCAAACGTTGTTCGGAATCATTGGGCGTAAAGCGCGCGTAGGCGGCTACGTAGGTCGGGTGTGAAATCCCAGGGCTCAACCCTGGAACTGCGCTCGAAACCCCGTAGCTTGAGTCCCAGAGGGAGAAGTGGAATTCCTGGTGTAGGGGTGAAATCCGTAGATATCAGGAGGAACACCGGCGGCGAAGGCGACTTCTTGGCTGGTGACTGACGCTGAGGTGCGAAAGCGTGGGTAGCAAACAGG	6.24716066330625e-05	14	0.997035573	FALSE
TACGGAGGGTGCAAGCGTTAATCGGAATTACTGGGCGTAAAGCGCGCGTAGGCGGTTTGGTCAGTTGGATGTGAAAGCCCCGGGCTTAACCTGGGAACTGCATTCAATACTGCCAGACTAGAGTACGAGAGAGGGGGGTAGAATTTCTAGTGTAGCGGTGAAATGCGTAGATATTAGAAGGAATACCAGTGGCGAAGGCGGCCCCCTGGCTCGATACTGACGCTGAGGTGCGAAAGCGTGGGGAGCAAACAGG	6.59355654609119e-05	14	0.997035573	FALSE
TACGGAGGGTGCGAGCGTTAATCGGAATTACTGGGCGTAAAGGGTGCGTAGGCGGTTGCCTAAGTCAGATGTGAAATCCCCGGGCTTAACCTGGGAATTGCATTTGAAACTGGGCAACTAGAGTTTTGTAGAGGGAGGTAGAATTTCAGGTGTAGCGGTGAAATGCGTAGAGATCTGAAGGAATACCGGTGGCGAAGGCGGCCTCCTGGACAAAAACTGACGCTGAGGCACGAAAGCGTGGGTAGCAAACAGG	6.26411235776327e-05	14	0.997035573	FALSE
TACGGAGGATGCAAGTGTTATCCGGAATCACTGGGCGTAAAGCGTCTGTAGGTGGTTTAATGTGTCTGTTGTTAAATCTTAAGGCTCAACCTTAAACCAGCAATGGAAACTATTATGACTTGAGTGTGGTAGAGGTAGAGGGAATTTCCAGTGGAGCGGTGAAATGCGTAGATATTGGAAAGACCACCAATGGCGAAGGCACTCTACTGGGCCATTACTGACACTGAGAGACGAAAGCTAGGGGAGCAAATGGG	5.83096880671609e-05	14	0.997035573	FALSE
TACGGAGGGTGCAAGCGTTGTTCGGAATTATTGGGCGTAAAGGGCGCGTAGGCGGGCCATTAAGTCTGATGTGAAATCCCTCGGCTCAACCGAGGACGTGCATTGGAAACTGATGGTCTTGAGTCCTGGAGAGGAAAGCGGAATTCCCAGTGTAGAGGTGAAATTCGTAGATATTGGGAGGAACACCAGCGGCGAAGGCGGCTTTCTGGACAGTGACTGACGCTGAGGTGCGAAAGCGTGGGTAGCAAACAGG	5.48024894694653e-05	14	0.997035573	FALSE
GACGGAGGATGCAAGTGTTATCCGGAATCACTGGGCGTAAAGCGTCTGTAGGTGGTTTACTAAGTCGACTGTGAAATCTTGAGGCTTAACCTCAAAACTGCAGTCGAAACTATTAGACTAGAGTACAGTAGAGGTAAGGGGAATTTCCAGTGGAGCGGTGAAATGCGTAGATATTGGAAAGAACACCGATGGCGAAAGCACCTTACTGGGCTGTTACTGACACTCAGAGACGAAAGCTAGGGTAGCAAATGGG	5.24557995434849e-05	14	0.997035573	FALSE
TACAGAGGATGCAAGTGTTATCCGGAATTATTGGGCGTAAAGCGTCTGTAGGTTGATATTTAAGTCTTTTGTTAAACCTTTGGGCTCAACCCAAAATCTGCAAAAGAAACTATTTATCTTGAGTATAGTAGAGGTAAAGGGAATTTCCAGTGGAGCGGTGAAATGCGTAGAGATTGGAAAGAACACCAACAGCGAAGGCACTTTACTGGGCTATTACTGACACTGAGAGACGAAAGCTAGGGGAGCAAACGGG	5.53281842798241e-05	14	0.997035573	FALSE
GACGAGGGGGGCAAGTCTTATTCAGTACGAATCGGCGTACAGCGCTTGTAGGCGGCTTCTGTCGCTGGTTGTGAAAGTCTGAAGTCATCCTTGAGAATTGCAACCAGAACGCAGATGCTTGAGTACTATCGACGAAAGTGGAATTCTTAAGGGAGGAATGAAATCTGTTGAACTTAGGAGGAAGACCGAATGCGTAGGCAGCTTTCGAGAGAGTGACTGACGCTGAGAAGCGAAAGCGTGGGGAGCAAACGGG	5.20546273246771e-05	14	0.997035573	FALSE
TACGGAGGATCCAAGCGTTATCCGGAATCATTGGGTTTAAAGGGTCCGCAGGCGGTTTAATAAGTCAGAGGTGAAATCCTACAGCTCAACTGTAGAATTGCCTTTGATACTGTTAGACTTGAGTTATTGTGAAGTAATTAGAATGTGTAGTGTAGCGGTGAAATGCATAGATATTACACAGAATACCGATTGCGAAAGCAGATTACTAACAATATACTGACGCTGAGGGACGAAAGCGTGGGTAGCGAACAGG	4.83293832849778e-05	14	0.997035573	FALSE
TACGGGAGGGGCAAGCGTTATCCGAAATTACTGGGCGTAAAGAGTCCGTAGATTGTAATATAAGTTATATGTTAAAATTTAAAGCTTAACTTTAAAAAAATATACAATACTGTTTTACTTGAGTTTTATATGGAAGAGTAGAATTTCATGTTAAGGAGTAAATTCCAAGAATACATGAAGGAATATCATTAGCGAAGGCGACTCTTTAGTACAAACTGACATTGAGGGACGAAAGTGTAGGGAGCAAACAGG	4.9635205635956e-05	14	0.997035573	FALSE
GACGGAGGATGCAAGTGTTATTCGGAATGATTGGGCGTAAAGAGTCTGTAGGCTGTATAGAAAGTCTTTTGTTAAATGCCTCGGCTCAACCGAGATCAAGCAAAGGAAACTTCTATACTTGAGGGAAGTAGAGGTACAGGGAATTCCCGGTGGAGCGGTGAAATGCGTAGATATCGGGAGGAACACCAATATGGCGAAGGCACTGTACTGGGCTTTTCCTGACGCTGAGAGACGAAAGCTAAAGGAGTGATTAGG	4.74117983998306e-05	14	0.997035573	FALSE
TACGAAGGGACCTAGCGTAGTTCGGAATTACTGGGCTTAAAGAGTTCGTAGGTGGTTAAAAAAGTTGATGGTGAAATCCCAAGGCTCAACCTTGGAACTGCCATCAAAACTTTTTAGCTAGAGTATGATAGAGGAAAGCGGAATTTCTAGTGTAGAGGTGAAATTCGTAGATATTAGAAAGAACACCAAAAGCGAAGGCAGCTTTCTGGATCATTACTGACACTGAGGAACGAAAGCATGGGTAGCGAAGAGG	4.98621294538391e-05	14	0.997035573	FALSE
TACGTAAGGAGCGAACGTTATCCGGATTTACTGGGTATAAAGTGCGCGTAGGCGGTTACTTAAGTTAGGTGTTAAATCCTTTAGCTCAACTAAAGTCTGCATCTAAAACTGGGTAACTAGAGAGTAGTAGAGGAAAGCGGAACTCACAGTGTAGCGGTGAAATGCATAGATATTGTGAGGAACACCGGTTGCGAAGGCGGCTTTCTGGCCTATTTCTGACGCTGAGGTGCGAAAGCGTGGGGAGCGAACGGG	4.95067540133149e-05	14	0.997035573	FALSE
TACGGAGGATGCAAGCGTTATCCGGAATCATTGGGTTTAAAGGGTCCGTAGGTGGACAGATAAGTCAGAGGTGAAATCCTGCAGCTCAACTGTAGAATTGCCTTTGATACTGTTTGTCTTGAGTCATTATGAAGTGGTTGGAATGAGTAGTGTAGCGGTGAAATGCATAGATATTACTCAGAACACCGATTGCGAAGGCAGATCACTAATAATGTACTGACACTGATGGACGAAAGCGTGGGGAGCGAACAGG	4.44675365642501e-05	14	0.997035573	FALSE
TACGGAGGGCGCAAGCGTTGTTCGGATTCACTGGGCATAAAGAGCACGTAGGCGGCTCGCTCAGTCGGGTGTGAAAGCCCACGGCCCAACCGTGGAACTGCACCCGATACTGGCGAGCTCGAGGACGGAAGGGGTGAGTGGAACTCCAGGTGGAACGGTGAAATGTATAGATATCTGGAGGAACACCGGTGGCGAAAGCGGCTCACTGGTCCGTCTCTGACGCTGAGGTGCGAAAGCTAGGGTAGCGAACGGG	4.17109163415023e-05	14	0.997035573	FALSE
GACGGAGGGTGCAAACGTTGTTCGGAATCATTGGGCATAAAGGGCACGCAGGCGGCCCAGTCAGTCAGTTGTGAAATCCCACGGCTCAACCGTGGAACTGCATCTGATACTGCTGGGCTAGAGGCTGGTTGGGGTGAGTGGAACTCCTGGTGGAGCGGTGAAATGCGTAGATATCAGGAGGAACACCAGTGGCGAAAGCGGCTCACTGGACCAGCTCTGACGCTCAGGTGCGAAAGCTAGGGTAGCGAACGGG	4.1154271568982e-05	14	0.997035573	FALSE
GACAGAGGGTGCGAGCGTTAATCGGAATTATTGGGCGTAAAGCGTACGTAGGCGGTTAATTAAGTCAGATGTGAAATCCCCGAGCTTAACTTGGGAACTGCATTTGATACTGGTTATCTAGAGTATGGTAGAGGGTAGTGGAATTTCCGATGTAGCGGTGAAATGCATAGATATCGGAAGGAACATCAGTGGCGAAGGCGGCTACCTGGACCAATACTGACGCTGAGGTACGAAAGCGTGGGTAGCAAACAGG	4.30193639030208e-05	14	0.997035573	FALSE
TACAGAGGATGCAAGCGTTATCCGGAATCACTGGGCATAAAGCGTCTGTAGGTTGTTTAGTAAGTCTGCTGTTAAAGACTAGGGCTTAACCCTAGGCCAGCAGTGGAAACTGCTAGACTTGAGTGTGGTAGAGGTAAAGGGAATTCCTAGTGTAGCGGTGAAATGCGTAGATATTAGGAAGAACACCAATGGCGAAAGCACTTTACTGGGCCATAACTGACACTGAGAGACGACAGCTAGGGGAGCAAATGGG	3.70237732233539e-05	14	0.997035573	FALSE
TACGGAGGGTGCAAGCGTTGTTCGGATTTATTGGGCGTAAAGCGAGTGTAGGCGGTTTGTCAAGTCGGGTGTGAAATCCCAGGGCCCAACCCTGGAACTGCACCCGATACTGGCAGGCTAGAGTCCCGGAGAGGATGGCGGAATTCCCGGTGTAGGGGTGAAATCCGTAGATATCGGGAGGAACACCAGTGGCGAAGGCGGCCATCTGGACGGTGACTGACGCTGAGACTCGAAAGCGTGGGTAGCAAACAGG	3.54173785489795e-05	14	0.997035573	FALSE
TACGGAGGGTGCAAGCGTTGCTCGGAATTACTGGGCGTAAAGCGAACGCAGGCGGCTTATCAAGTCGGATGTGAAAGCCCTGGGCTCAACCCAGGAATTGCATTCGAAACTGGTAGGCTTGAGTCCGAGAGAGGGAGGTGGAATTCCAGGTGTAGAGGTGAAATTCGTTGATATCTGGAGGAACATCGGTGGCGAAGGCGACCTCCTGGCTCGGTACTGACGCTCATGTTCGAAAGCGTGGGGAGCAAACAGG	3.47617874393703e-05	14	0.997035573	FALSE
TACAGGGGATGCAAGTTTTATTCGGAATTATTGGGCGTAAAGCGTCTGCAGGTTGATATAAAAGTCTTTTGTTAAATATCAGAGCTCAACTCGGAATCTGCAAAAGAAACTATATATCTAGAGTATGGTAGAGGTAGGGGGAATTTCCAGTGGAGCGGTGAAATGCGTAGATATTGGAAAGAACACCGATAGCGAAGGCACCCTACTGGGCCATTACTGACACTCAGAGACGAAAGCTAGGGGAGCAAACGGG	3.07001990534117e-05	14	0.997035573	FALSE
TACAGGGGTCCCAAGCGTTGTTCGGATTTACTGGGCGTAAAGGGTGCGCAGGCGGCAAGGTAAGTTTGGTGTGAAAGCTTCGAGCTCAACTCGGAAAATGCACTGAATACTGCTTTGCTAGAGGATCGGAGGGGAGACTGGAATTCTAGGTGTAGCAGTGAAATGCGTAGATATCTAGAGGAACACCAATGGCGAAGGCAAGTCTCTGGACGATTCCTGACGCTGAGGCACGAAAGCTAGGGGAGCGAACAGG	2.28422093915407e-05	14	0.997035573	FALSE
TACGAAGGGACCTAGCGTAGTTCGGAATTACTGGGCTTAAAGAGCTCGTAGGTGGTTAAAAAAGTTGATGGTGAAATCCCAAGGCTCAACCTTGGAACTGCCATCAAAACTTTTTAGCTAGAGTGTGATAGAGGTAAGTGGAATTTCTAGTGTAGAGGTGAAATTCGTAGATATTAGAAAGAACACCAAATGCGAAGGCAACTTACTGGGTCACTACTGACACTGAGGAGCGAAAGCATGGGTAGCGAAGAGG	0.032504127	21	0.997529644	FALSE
TACGTAGGGGGCGAGCGTTGTCCGGATTTATTGGGCGTAAAGAGCTCGTAGGCGGTTCAACAAGTCGGTCGTGAAAGTTCAGGGCTCAACCCTGAAATGTCGATCGATACTGTTGTGACTAGGATACGGTAGAGGTGAGTGGAATTCCGAGTGTAGCGGTGAAATGCGTAGATATTCGGAGGAACACCAATTGCGAAGGCAGCTCACTGGGCCGCTATCGACGCTGAGGAGCGAAAGCTAGGGGAGCAAACAGG	0.023386337	21	0.997529644	FALSE
TACGAAGGGACCTAGCGTAGTTCGGAATTACTGGGCTTAAAGAGTTCGTAGGTGGTTGAAAAAGTTGGTGGTGAAATCCCAGAGCTTAACTCTGGAACTGCCATCAAAACTTTTCAGCTAGAGTTTGATAGAGGAAAGCAGAATTTCTAGTGTAGAGGTGAAATTCGTAGATATTAGAAAGAATACCAATTGCGAAGGCAGCTTTCTGGATCATTACTGACACTGAGGAACGAAAGCATGGGTAGCGAAGAGG	0.019040262	21	0.997529644	FALSE
TACGAAGGGACCTAGCGTAGTTCGGAATTACTGGGCTTAAAGAGTTCGTAGGTGGTTAAAAAAGTTGGTTGTGAAATCCCGAAGCTTAACTTCGGAACTGCAATCAAAACTTTTTAGCTAGAGTATGATAGAGGAAAGCAGAATTTCTAGTGTAGAGGTGAAATTCGTAGATATTAGAAAGAATACCAATTGCGAAGGCAGCTTTCTGGATCATTACTGACGCTGAGGAACGAAAGCATGGGTAGCGAAGAGG	0.014737691	21	0.997529644	FALSE
TACGTAGGGGGCGAGCGTTGTCCGGATTTATTGGGCGTAAAGAGCTCGTAGGCGGTTCAACAAGTCGGTCGTAAAAGTTCAGGGCTCAACCCTGAAATGTCGATCGATACTGTTGTGACTAGGATACGGTAGAGGTGAGTGGAATTCCGAGTGTAGCGGTGAAATGCGTAGATATTCGGAGGAACACCAATTGCGAAGGCAGCTCACTGGGCCGCTATCGACGCTGAGGAGCGAAAGCTAGGGGAGCAAACAGG	0.011745002	21	0.997529644	FALSE
TACCGGCGCCTCAAGTGGTAGTCGATTTTATTGGGCCTAAAACGTCCGTAGCCTGTTTGGTACATTCGTGGGTAAATCAACCAGCTCAACTGGTTGAATTCTGCGAGCACGGCCAGACTTGGGACCGGGAGAGGTGTGGGGTACGCTCAGGGTAGGGGTAAAATCCTGTCATCCTGAGCGGACCACCTGTTGCGAAGGCGCCACACTAGAACGGATCCGACGGTCAGGGACGAAGCCTAGGGGCACGAACCGG	0.003665972	21	0.997529644	FALSE
TACGGAGGGAGCTAGCGTTGTTCGGAATTACTGGGCGTAAAGAGCGTGTAGGCTGTTAGGTAAGTCAGAGGTGAAATCCCTAAGCTCAACTTAGGAACTGCCTTTGATACTATCTTACTAGAGATCGAGAGAAGTTAGCGGAATTCCAAGTGTAGAGGTGAAATTCGTAGATATTTGGAAGAACACCAGTGGCGAAAGCGGCTAACTGGCTCGTATCTGACGCTGAGACGCGAAAGCGTGGGTAGCAAACAGG	0.002338185	21	0.997529644	FALSE
TACGAAGGGACCTAGCGTAGTTCGGAATTACTGGGCTTAAAGAGCTCGTAGGTGGTTAAAAAAGTTGATGGTGAAATCCCAAGGCTCAACCTTGGAACTGCCATCAAAACTTTTTAGCTAGAGTGTGACAGAGGAAAGTGGAATTTCTAGTGTAGAGGTGAAATTCGTAGATATTAGAAAGAACACCAAAAGCGAAGGCAACTTTCTGGGTCACTACTGACACTGAGGAGCGAAAGCATGGGTAGCGAAGAGG	0.00088302	21	0.997529644	FALSE
TACGAAGGGACCTAGCGTAGTTCGGAATTACTGGGTTTAAAGAGCTCGTAGGTGGTTAAAAAAGTTGATGGTGAAATCCCAAGGCTCAACCTTGGAACTGCCATCAAAACTTTTTAGCTAGAGTGTGATAGAGGTAAGTGGAATTTCTAGTGTAGAGGTGAAATTCGTAGATATTAGAAAGAACACCAAATGCGAAGGCAACTTACTGGGTCACTACTGACACTGAGGAGCGAAAGCATGGGTAGCGAAGAGG	0.00074611	21	0.997529644	FALSE
TACGGAAGGTGCAAGCGTTAATCGGAATTACTGGGCGTAAAGCGCGCGTAGGTGGTTTGTTAAGTTGGATGTGAAAGCCCTGGGCTCAACCTAGGAACTGCATCCAAAACTAACTCACTAGAGTACGATAGAGGGAGGTAGAATTCATAGTGTAGCGGTGGAATGCGTAGATATTATGAAGAATACCAGTGGCGAAGGCGGCCTCCTGGATCTGTACTGACACTAAGGTGCGAAAGCGTGGGTAGCGAACAGG	0.00103324	15	0.998517787	FALSE
GACGGAGGATGCAAGTGTTATCCGGAATCACTGGGCGTAAAGCGTCTGTAGGTGGTTAAACAAGTCAACTGTTAAATCTTGAAGCTCAACTTCAAAATCGCAGTCGAAACTGTTTGACTAGAGTATAGTAGGGGTAAAGGGAATTTCCAGTGGAGCGGTGAAATGCGTAGATATTGGAAAGAACACCGATGGCGAAGGCACTTTACTGGGCTATTACTGACACTCAGAGACGAAAGCTAGGGTAGCAAATGGG	0.000942281	15	0.998517787	FALSE
GACGGAGGATGCAAGTGTTATCCGGAATCACTGGGCGTAAAGCGTCTGTAGGTTGTTAAACAAGTCAACTGTTAAATCTTGAGGCTCAACTTCAAAATCGCAGTCGAAACTGTTTGACTAGAGTATAGTAGGGGTAAAGGGAATTTCCAGTGGAGCGGTGAAATGCGTAGATATTGGAAAGAACACCGATGGCGAAGGCACTTTACTGGGCTATTACTGACACTCAGAGACGAAAGCTAGGGTAGCAAATGGG	0.00091815	15	0.998517787	FALSE
TACGGAAGGTGCAAGCGTTAATCGGAATTACTGGGCGTAAAGCGCGCGTAGGTGGTTTGTTAAGTTGGATGTGAAAGCCCTGGGCTCAACCTAGGAACTGCATCCAAAACTAACTCACTAGAGTACGATAGAGGGAGGTAGAATTCATAGTGTAGCGGTGGAATGCGTAGATATTATGAAGAATACCGGTGGCGAAGGCGGCCTCCTGGATCTGTACTGACACTGAGGTGCGAAAGCGTGGGTAGCGAACAGG	0.000848081	15	0.998517787	FALSE
TACGGGAGTGGCAAGCGTTATCCGGAATTATTGGGCGTAAAGCGTCCGCAGGCGGCTTATCAAGTCTGCTGTTAAAGCGTGGAGCTTAACTCCATCATGGCAGTGGAAACTGATAGGCTTGAGTATGGTAGGGGCAGAGGGAATTCCCGGTGTAGCGGTGAAATGCGTAGATATCGGGAAGAACACCAGTGGCGAAGGCGCTCTGCTGGGCCATTACTGACGCTCATGGACGAAAGCCAGGGGAGCGAAAGGG	0.000745095	15	0.998517787	FALSE
TACGGAGGGTGCAAGCGTTAATCGGAATTACTGGGCGTAAAGCGCGCGTAGGTGGTTTTATAAGCTAGCTGTGAAAGCCCCGGGCTCAACCTGGGAACTGCAGTTAGAACTGTTTGACTAGAGTATGATAGAGGGTGGCGGAATTTCCTGTGTAGCGGTGAAATGCGTAGATATAGGAAGGAACATCAGTGGCGAAGGCGGCCACCTGGATTAATACTGACACTGAGGTGCGAAAGCGTGGGGAGCAAACAGG	0.000703809	15	0.998517787	FALSE
TACGGAGGATCCAAGCGTTATCCGGAATCATTGGGTTTAAAGGGTCCGTAGGTGGACAGATAAGTCAGAGGTGAAATCCTGCAGCTCAACTGTAGAACTGCCTTTGATACTGTTTGTCTTGAGTTATTGTGAAGTGGTTAGAATGTGTAGTGTAGCGGTGAAATGCATAGATATTACACAGAATACCGATTGCGAAGGCAGATCACTAACAATTAACTGACACTGATGGACGAAAGCGTGGGTAGCGAACAGG	0.000502127	15	0.998517787	FALSE
TACGGGAGTGGCAAGCGTTATCCGGAATTATTGGGCGTAAAGCGTCCGCAGGCGGCCCAGAAAGTCTGCTGTTAAAAAGTGGAGCTTAACTCCATCATGGCAGTGGAAACTTCTGGGCTAGAGTGTGGTAGGGGCAGAGGGAATTCCCGGTGTAGCGGTGAAATGCGTAGATATCGGGAAGAACACCAGTGGCGAAGGCGCTCTGCTGGGCCATAACTGACGCTCATGGACGAAAGCCAGGGGAGCGAAAGGG	0.000467206	15	0.998517787	FALSE
TACGGAGGATCCAAGCGTTATCCGGAATCATTGGGTTTAAAGGGTCCGCAGGCGGTTTGTTAAGTCAGAGGTGAAATCCTACCGCTCAACGGTAGAACGGCCTTTGATACTGACAGGCTTGAGTTATTGTGAAGTAGTTAGAATGTGTAGTGTAGCGGTGAAATGCATAGATATTACACAGAATACCGATTGCGAAGGCAGATTACTAACAATATACTGACGCTGAGGGACGAAAGCGTGGGTAGCGAACAGG	0.000466939	15	0.998517787	FALSE
TACGGAGGATTCGAGCGTTATCCGGAATCATTGGGTTTAAAGGGTCCGCAGGCGGTTTTTTAAGTCAGAGGTGAAATCCTGCAGCTCAACTGTAGAATTGCCTTTGATACTGAAAGACTTGAGTTATTGTGAAGTGGTTAGAATGTGTGGTGTAGCGGTGAAATGCATAGATATCACACAGAATACCGATTGCGAAGGCAGATCACTAACAATATACTGACGCTCAGGGACGAAAGCGTGGGTAGCGAACAGG	0.000446155	15	0.998517787	FALSE
TACGGAGGGGGTTAGCGTTGTTCGGAATTACTGGGCGTAAAGCGCGCGTAGGCGGATTAGAAAGTTGGGGGTGAAATCCCGAGGCTCAACCTCGGAACTGCCTTCAAAACTGCTAGTCTAGAGTTCGAGAGAGGTGAGTGGAATTCCGAGTGTAGAGGTGAAATTCGTAGATATTCGGAGGAACACCAGTGGCGAAGGCGGCTCACTGGCTCGATACTGACGCTGAGGTGCGAAAGTGTGGGGAGCAAACAGG	0.000445635	15	0.998517787	FALSE
TACGGAAGGTCCAAGCGTTAATCGGAATTACTGGGCGTAAAGCGCGCGTAGGTGGTTTATTAAGTTGGGTGTGAAAGCCCCGGGCTCAACCTGGGAACTGCATCCAAAACTGATTCACTAGAGTACGAAAGAGGGAGGTAGAATTCACAGTGTAGCGGTGGAATGCGTAGATATTGTGAAGAATACCAATGGCGAAGGCAGCCTCCTGGTTCTGTACTGACACTGAGGTGCGAAAGCGTGGGTAGCGAACAGG	0.000439021	15	0.998517787	FALSE
GACAGGAGGAGCGAGTGTTATTCAGAATTATTGGGCGTAAAGGGCATGTAGGTGGATAGTTGTTGTTGATTGTGCCATTCCAATTGTTAGCATTGGGTTTGCAATCAATACACTTTATCTTGAGATCAAAAGAGGAAGATAGAATTTCTAGTGGAGAGGTTAAATTCTTAGATATTAGAAGGAATATCAAGTGCGAAGGCAATCTTCTGGTTTGTATCTGACACTGAGGTGCGAAAGCGTGGGGAGCAAACAGG	0.000361743	15	0.998517787	FALSE
TACGGAGGGTTCAAGCGTTTTCCGGATTTATTGGGTTTAAAGGGTGCGTAGGTGGTTTATTAAGTCAGTGGTGAAATCCTGCAGCTCAACTGTAGAACTGCCATTGATACTGGTAAACTTGAGTTTGGTTTAGGTAAGCGGAATTTATGATGTAGCGGTGAAATGCATAGATATCATAAGGAACACCAATAGCGAAGGCAGCTTACTGGACCATAACTGACACTGAGGCACGAAAGCGTGGGTAGCGAACAGG	0.000376292	15	0.998517787	FALSE
TACGAGGGGTGCTAGCGTTGTCCGGAATAACTGGGCGTAAAGGGTCCGTAGGCGTTTTGCTAAGTTGATCGTTAAATCCATCGGCTTAACCGATGATATGCGATCAAAACTGGCAGAATAGAATATGTGAGGGGAATGTGGAATTCCTGGTGTAGCGGTGACATGCGTAGATATCAGGAGGAACACCGATGGCGAAGGCAGCATTCTGGCACAATATTGACGCTGAGGGACGAAAGCGTGGGGAGCGAACAGG	0.000378083	15	0.998517787	FALSE
TACGGGAGTGGCAAGCGTTATCCGGAATTATTGGGCGTAAAGCGTCCGCAGGCGGCTTATCAAGTCTGCTGTTAAAACGTGGAGCTTAACTCCATCATGGCAGTGGAAACTGATAGGCTTGAGTATGGTAGGGGCAGAGGGAATTCCCGGTGTAGCGGTGAAATGCGTAGATATCGGGAAGAACACCAGTGGCGAAGGCGCTCTGCTGGGCCATTACTGACGCTCATGGACGAAAGCCAGGGGAGCGAAAGGG	0.000354707	15	0.998517787	FALSE
TACGGAGGGTGCAAGCGTTATCCGGATTTATTGGGTTTAAAGGGTCCGTAGGCGGATCATTAAGTCAGTGGTGAAAGCCGGCAGCTCAACTGTCGAACTGCCATTGATACTGATGATCTTGAATACGGTTGAAGTTGGCGGAATAGGTCATGTAGCGGTGAAATGCTTAGATATGACCTAGAACACCGATTGCGAAGGCAGCCAACTAAACCGTTATTGACGCTGAGGGACGAAAGCGTGGGGAGCGAACAGG	0.000284667	15	0.998517787	FALSE
TACAGAGGTGGCGAACGTTGTTCGGATTTACTGGGCGTAAAGGGTCCGTAGGCGGTCTAGTGTGTCGGATGTGAAAGCTCACAGCTCAACTGTGGAATTGCATTCGAAACTGCTAGACTAGAGTACTGGAGGGGTGAAGGGAACACTTGGTGTAGCGGTGAAATGCGTAGATATCAAGTGGAACACCGGAGGCGAAGGCGCTTCACTGGACAGATACTGACGCTCATGGACGAAAGTTAGGGTAGCGAAAGGG	0.000270335	15	0.998517787	FALSE
TACGGAGGATCCAAGCGTTATCCGGAATTATTGGGTTTAAAGGGTCCGTAGGCGGTTTTTTAAGTCAGAGGTGAAATCCTGCAGCTCAACTGTAGCATTGCCTTTGATACTGAAAGACTTGAGTTATTGTGAAGTAGTTAGAATGTGTAGTGTAGCGGTGAAATGCATAGATATTACACAGAATACCGATTGCGAAAGCAGATTACTAACAATATACTGACGCTCATGGACGAAAGCGTGGGTAGCGAACAGG	0.000258945	15	0.998517787	FALSE
TACGGAGGGTTCAAGCGTTTTCCGGATTTATTGGGTTTAAAGAGTGCGTAGGTGGTTTATTAAGTCAGTGGTGAAATCCTGCAGCTCAACTGTAGAACTGCCATTGATACTGGTAAACTTGAGTTTGGTTTAGGTAAGCGGAATTTATGATGTAGCGGTGAAATGCATAGATATCATAAGGAACACCAATAGCGAAGGCAGCTTACTGGACCATAACTGACACTGAGGCACGAAAGCGTGGGTAGCGAACAGG	0.000225715	15	0.998517787	FALSE
TACGGGGGATGCAAGCGTTATCCGGAATCATTGGGCGTAAAGCGCCTGTAGGTTGTTTAATAAGTCTGTTGTTAAAGCCTAGGGCTTAACCCTAGAAAAGCAATGGAAACTATTAGACTAGAGTATGGTAGGGGTAGAGGGAATTTCTAGTGTAGCGGTGAAATGCGTAGATATTAGAAAGAACACCGGTGGCGAAAGCGCTCTACTGGACCATTACTGACACTCAGAGGCGAAAGCTAGGGTAGCAAAAGGG	0.000226944	15	0.998517787	FALSE
TACGAGGGGTGCTAGCGTTGTCCGGAATAACTGGGCGTAAAGGGTCCGTAGGCGTTTTGCTAAGTTGATCGTTAAATCCATCGGCTTAACCGATGACATGCGATCAAAACTGGCAGAATAGAATATGTGAGGGGAATGTAGAATTCCTGGTGTAGCGGTGACATGCGTAGATATCAGGAGGAACACCGATGGCGAAGGCAGCATTCTGGCACAATATTGACGCTGAGGGACGAAAGCGTGGGGAGCGAACAGG	0.00021874	15	0.998517787	FALSE
TACGGATGGTGCAAGCGTTAATCGGAATTACTGGGCGTAAAGCGCGCGTAGGTGGCCTATCAAGTTAGATGTGAAATCCCGGGGCTTAACCTCGGAACTGCATCTAAAACTGATAAGCTAGAGTACTAGAGAGGAAAGTAGAATTCTTAGTGTAGCGGTGGAATGCGTAGATATTAAGAGGAATACCAATGGCGAAGGCAACTTTCTGGATAGATACTGACACTGAGGTGCGAAAGCGTGGGGAGCAAACAGG	0.000200831	15	0.998517787	FALSE
TACGGAGACCTCGAGCGTTACTCGGATTTACTGGGCGTAAAGGGTGAGCAGGCGGCCAGGTGTGTTAGGTGTGAAATCCCGGGGCTCAACCCCGGAACTGCGCCTAAAACTACCTGGCTAGAGTATCGGAGAGGACAGTGGAATTCCAGGTGTAGCGGTGAAATGCGTAGATATCTGGAGGAACACCAGTGGCGAAGGCGACTGTCTGGACGATTACTGACGCTCAATCACGAAAGCGTGGGTAGCGAAAGGG	0.000194925	15	0.998517787	FALSE
TACGGAGGATCCAAGCGTTATCCGGAATTATTGGGTTTAAAGGGTCCGCAGGCGGTCTATTAAGTCAGAGGTGAAATCTTGCAGCTCAACTGTAAAATTGCCTTTGATACTGGTAGACTTGAGTCATTGTGAAGTGGTTAGAATGTGTAGTGTAGCGGTGAAATGCATAGATATTACACAGAATACCAATTGCGAAGGCAGATCACTAACAATGTACTGACGCTCATGGACGAAAGCGTGGGGAGCGAACAGG	0.000184665	15	0.998517787	FALSE
TACGAAAGGTGCAAGCGTTAATCGGAATTACTGGGCGTAAAGCGCGCGTAGGCGGCTTGGTAAGTTGGATGTGAAAGCCCCGGGCTTAACCTGGGAACTGCATCCAAAACTGCCTAGCTAGAGTATGGTAGAGGATGGCGGAATTTCCTGTGTAGCGGTGAAATGCGTAGATATAGGAAGGAACATCAGTGGCGAAGGCGGCCATCTGGACCAATACTGACGCTGAGGTGCGAAAGCGTGGGGAGCAAACAGG	0.000169207	15	0.998517787	FALSE
TACGGAGGGTGCGAGCGTTAATCGGAATTACTGGGCGTAAAGCGCATGCAGGTGGTTTGTTAAGTCAGATGTGAAAGCCCGGGGCTCAACCTCGGAACTGCATTTGAAACTGGCAGGCTAGAGTACTGTAGAGGGGGGTAGAATTTCAGGTGTAGCGGTGAAATGCGTAGAGATCTGAAGGAATACCGGTGGCGAAGGCGGCCCCCTGGACAGATACTGACACTCAGATGCGAAAGCGTGGGGAGCAAACAGG	0.000155235	15	0.998517787	FALSE
TACGGAGGGTGCGAGCGTTAATCGGAATTACTGGGCGTAAAGCGTACGCAGGCGGTTTGTTAAGCGAGATGTGAAAGCCCCGGGCTCAACCTGGGAACTGCATTTCGAACTGGCAAACTAGAGTGTGATAGAGGGTGGTAGAATTTCAGGTGTAGCGGTGAAATGCGTAGAGATCTGAAGGAATACCGATGGCGAAGGCAGCCACCTGGGTCAACACTGACGCTCATGTACGAAAGCGTGGGGAGCAAACGGG	0.000148531	15	0.998517787	FALSE
TACGGAGACCTCGAGCGTTACTCGGATTCACTGGGCGTAAAGGGTGAGTAGGCGGCCAAGTATGTCGGGTGTGAAATCCCGGGGCTTAACCCCGGAACTGCGCCCGAAACTACTTGGCTAGAGTCTCGGAGAGGACAGTGGAATTCCAGGTGTAGCGGTGAAATGCGTAGATATCTGGAGGAACACCAGTGGCGAAGGCGACTGTCTGGACGAGAACTGACGCTCAATCACGAAAGCGTGGGTAGCGAAAGGG	0.00014779	15	0.998517787	FALSE
TACGGAGGATCCAAGCGTTATCCGGAATCATTGGGTTTAAAGGGTCCGTAGGCGGTCTGATAAGTCAGAGGTGAAATCCTGCAGCTCAACTGTAGCATTGCCTTTGATACTGTTAGACTTGAGTTATTGTGAAGTAGTTAGAATGTGTGGTGTAGCGGTGAAATGCATAGATATCACACAGAATACCGATTGCGAAGGCAGATTACTAACAATATACTGACGCTGAGGGACGAAAGCGTGGGTAGCGAACAGG	0.000150152	15	0.998517787	FALSE
TACGGAGGGTGCAAGCGTTATCCGGAATCATTGGGTTTAAAGGGTCCGCAGGCGGTCAATTAAGTCAGAGGTGAAATCCCACAGCTTAACTGTGGAACTGCCTTTGATACTGGTTGACTTGAGTTATATGGAAGTAGATAGAATGTGTAGTGTAGCGGTGAAATGCATAGATATTACACAGAATACCGATTGCGAAGGCAGTCTACTACGTATATACTGACGCTCATGGACGAAAGCGTGGGGAGCGAACAGG	0.000152192	15	0.998517787	FALSE
TACAGGGGATGCAAGTGTTATCCGGAATTATTGGGCGTAAAGCGTCTGCAGGTTGATATGTAAGTCTTTTGTTAAAACTTTGAGCTCAACTCAAATTCCGCAAAAGAAACTATTTATCTTGAGTATGGTAGAGGTAAAGGGAATTTCCAGTGGAGCGGTGAAATGCGTAGATATTGGAAAGAACACCAACAGCGAAGGCACTTTACTGGGCCATTACTGACACTCAGAGACGAAAGCTAGGGTAGCAAACGGG	0.00013908	15	0.998517787	FALSE
TACAGAGGATGCAAGCGTTATCCGGAATCACTGGGCATAAAGCGTCTGTAGGTGGTTTGGTAAGTCTGCTGTTAAAGACTGGGGCTCAACCCCAGAAAAGCAGTGGAAACTGCCAGACTTGAGTGTGGTAGAGGTAGAGGGAATTCCTAGTGTAGCGGTGAAATGCGTAGATATTAGGAAGAACACCAATGGCGAAGGCACTCTACTGGGCCATAACTGACACTGAGAGACGACAGCTAGGGGAGCAAATGGG	0.000133565	15	0.998517787	FALSE
TACGGGGGATGCAAGCGTTATCCGGAATCATTGGGCGTAAAGCGCCTGTAGGTTGTTTAATAAGTCTGTTGTTAAAGACTAGGGCTTAACCCTAGAAAAGCAATGGAAACTGTTAGACTAGAGTATGGCAGGGGTAGAGGGAATTTCTAGTGTAGCGGTGAAATGCGTAGATATTAGAAAGAACACCGGTGGCGAAAGCGCTCTACTGGACCATTACTGACACTCAGAGGCGAAAGCTAGGGTAGCAAAAGGG	0.000132152	15	0.998517787	FALSE
TACGGAGGGTGCAAGCGTTAATCGGAATTACTGGGCGTAAAGCGCACGCAGGCGGTTTGTTAAGCTAGATGTGAAAGCCCCGGGCTCAACCTGGGATGGTCATTTAGAACTGGCAGACTAGAGTTTTGGAGAGGGGAGTGGAATTCCAGGTGTAGCGGTGAAATGCGTAGATATCTGGAGGAACATCAGTGGCGAAGGCGACTCTCTGGCCAAAGACTGACGCTCATGTGCGAAAGTGTGGGTAGCGAACAGG	0.00013278	15	0.998517787	FALSE
TACGAAGGGACCTAGCGTAGTTCGGAATTACTGGGCTTAAAGAGCTCGTAGGTGGTTAAAAAAGTTGGTGGTGAAATCCCAAGGCTTAACCTTGGAACTGCCATCAAAACTTTTTAGCTAGAGTATGATAGAGGAAAGTGGAATTTCTAGTGTAGAGGTGAAATTCGTAGATATTAGAAAGAACACCAAATGCGAAGGCAACTTTCTGGATCATTACTGACACTGAGGAGCGAAAGCATGGGTAGCGAAGAGG	0.000121684	15	0.998517787	FALSE
TACGGAGGATCCAAGCGTTATCCGGAATCATTGGGTTTAAAGGGTCCGCAGGCGGTCTATTAAGTCAGAGGTGAAATCCTATCGCTCAACGATAGAACTGCCTTTGATACTGGTAGACTTGAGTTATTGTGAAGTAGTTAGAATGTGTAGTGTAGCGGTGAAATGCATAGATATTACACAGAATACCGATTGCGAAGGCAGATTACTAACAATATACTGACGCTCAGGGACGAAAGCGTGGGTAGCGAACAGG	0.00011713	15	0.998517787	FALSE
GACGGAGGATGCAAGTGTTATCCGGAATTACTGGGCGTAAAGCGTCTGTAGGTGGTTTAGTAAGTCGATTGTTAAAGCTTGGGGCTTAACTTCAAAACAGCAATGGAAACTGCTAGACTTGAGTATGGTAGAGGTAAAAGGAATTTCCAGTGGAGCGGTGAAATGCGTAGATATTGGAAAGAACACCGATGGCGAAGGCATTTTACTGGGCCATAACTGACACTCAGAGACGAAAGCTAGGGTAGCAAATGGG	0.000112099	15	0.998517787	FALSE
GACAGAAGGAGCTAGTGTTATTCTTAGTTATTAGGTGTAAAGTGCTTGTAGACGCTTTAAATAGTTAAACTTTAAAAACCAAGGTTTTAATTCTGGTAGTTGGTTTAATACATTTTTAGTAGAGTATAGTAGAGGGTAGTAGAATTTTTAATGTAAGGATAAAATCTTGAGATATTAAGAGGAATGCCAGCTGCGAAGGCGGCTACCTGGACTATTACTGACGTTAAAGGGCGAAAGCTAGGGTATCAAACGGG	0.000114187	15	0.998517787	FALSE
TACGGAGGGTGCAAGCGTTGCTCGGAATCACTGGGCGTAAAGCGAACGCAGGCGGACCGTTAAGTTGGGTGTGAAAGCCCGGGGCTCAACCCCGGAACTGCATTCAAAACTGGCGGTCTTGAGTACGGGAGAGGGAAGTGGAATTCCTGGTGTAGAGGTGAAATTCGTAGATATCAGGAGGAACACCCGTGGCGAAAGCGGCTTCCTGGCCCGAGACTGACGCTCATGTTCGAAAGCGTGGGGAGCAAACAGG	0.000116704	15	0.998517787	FALSE
TACGGGGGATGCAAGCGTTATCCGAAATCATTGGGCGTAAAGCGCCTGTAGGTTGTTTATTAAGTCTGTTGTTAAAGCCTAGGGCTTAACCCTAGAACAGCAATGGAAACTGGTAAACTTGAGTATGGTAGGGGTAGAGGGAATTTCTAGTGTAGCGGTGAAATGCGTAGATATTAGAAAGAACACCAGTGGCGAAAGCGCTCTACTGGACCATTACTGACACTCAGAGGCGAAAGCTAGGGTAGCAAAAGGG	0.000115481	15	0.998517787	FALSE
TACGGAGGGTGCGAGCGTTAATCGGAATTACTGGGCGTAAAGCGCATGCAGGTGGTTTGTTAAGTCAGATGTGAAAGCCCGGGGCTCAACCTCGGAACTGCATTTGAAACTGGCAAACTAGAGTACTGTAGAGGGGGGTAGAATTTCAGGTGTAGCGGTGAAATGCGTAGAGATCTGAAGGAATACCAGTGGCGAAGGCGGCCCCCTGGACAGATACTGACACTCAGATGCGAAAGCGTGGGGAGCAAACAGG	0.000105003	15	0.998517787	FALSE
GACGGAGGATGCAAGTGTTATCCGGAATCACTGGGCGTAAAGCGTCTGTAGGTTGTTGAGCAAGTCAACTGTTAAATCTTGAAGCTTAACTTCAAAATCGCAGTCGAAACTGTTCGACTAGAGTATAGTAGGGGTAAAGGGAATTTCCAGTGGAGCGGTGAAATGCGTAGATATTGGAAAGAACACCGATGGCGAAGGCACTTTACTGGGCTATTACTGACACTCAGAGACGAAAGCTAGGGTAGCAAATGGG	0.000107712	15	0.998517787	FALSE
TACGGAGGGTGCAAGCGTTAATCGGAATTACTGGGCGTAAAGAGTACGTAGGATGTAATGCAAGTCGGATGTGAAATCCCCGGGCTTAACCTGGGAACTGCATTCGAAACTACATTACTAGAGTGTAGTAGAGGTAAGCGGAATTTCGGGTGTAGCGGTGAAATGCGTAGATATCCGAAAGAACATCAGTGGCGAAGGCGGCTTACTGGACTAACACTGACTCTGAGGTACGAAAGCGTGGGGAGCAAACAGG	0.000105981	15	0.998517787	FALSE
TACGGAGGGTGCAAGCGTTGTTCGGAATCACTGGGCGTAAAGCGCGTGTAGGCGGTTTTTTAAGTCGGATGTGAAATCCCTCGGCTCAACCGAGGACGTGCATCCGATACTGGAAAACTAGAGTACCGGAGGGGATGGTGGAATTCCTGGTGTAGAGGTGAAATTCGTAGATATCAGGAGGAACATCAGTGGCGAAGGCGACCATCTGGAAGGTAACTGACGCTGAGACGCGAAAGCGTGGGGAGCAAACAGG	0.000109062	15	0.998517787	FALSE
TACGGAGGGTGCAAGCGTTATCCGGATTCATTGGGTTTAAAGGGTGCGCAGGCGGTTTATTAAGTCAGTGGTGAAATCCTACAGCTCAACTGTAGAACTGCCATTGATACTGATAAACTTGAATGCGGTTGAAGTGGGCGGAATGTGTAGTGTAGCGGTGAAATGCATAGATATTACACAGAACTCCGATTGCGAAGGCAGCTCACTAAGCCGTTATTGACGCTCAGGCACGAAAGCGTGGGGAGCGAACAGG	9.69329338263182e-05	15	0.998517787	FALSE
TACGGAGGGTGCAAGCGTTATCCGGAATTATTGGGTTTAAAGGGTGCGTAGGCGGAAATTTAAGTCAGTGGTGAAAGCCTACAGCTTAACTGTAGAATTGCCATTGATACTGAATTTCTTGAATCTAATTGAAGTAGGCGGAATATGACATGTAGCGGTGAAATGCTTAGATATGTCATAGAACACCGATAGCGAAGGCAGCTTACTAAGTTAGTATTGACGCTAATGCACGAAAGCGTGGGGAGCGAACAGG	9.80157898643181e-05	15	0.998517787	FALSE
TACGGGAGGGGCAAGCGTTATCCGAAATTACTGGGCGTAAAGAGTCCGTAGATTGTAATATAAGTTATATGTTAAAATTTAAAGCCTAACTTTAAAAAAATATACAATACTGTTTTACTTGAGTTTTATACGGAAGAGTAGAATTTCATGTTAAGGAGTAAATTCCAAGAATACATGAAGGAATATCGTTAGCGAAGGCGACTCTTTAGTACAAACTGACATTGAGGGACGAAAGTGTAGGGAGCAAACAGG	9.46046870801244e-05	15	0.998517787	FALSE
TACGAAGGGGGCGAGCGTTGTTCGGAATTACTGGGCGTAAAGGGCGCGTAGGCGGTCTTTTAAGTTAGGCGTGAAATCCCCGGGCTCAACCCGGGAACTGCGCTTAAAACTGGAGGACTAGAAAACGGAAGAGGGTAGTGGAATTCCCAGTGTAGAGGTGAAATTCGTAGATATTGGGAAGAACACCAGTGGCGAAAGCGGCTACCTGGTCCGATTTTGACGCTGAGGCGCGAAAGCGTGGGGAGCGAACAGG	9.7445145670975e-05	15	0.998517787	FALSE
TACGGAGGGTGCGAGCGTTAATCGGAATTACTGGGCGTAAAGCGCATGCAGGCGGTCTGTTAAGCAAGATGTGAAAGCCCCGGGCTTAACCTGGGAACCGCATTTTGAACTGGCAGGCTAGAGTCTTGTAGAGGGGGGTAGAATTTCAGGTGTAGCGGTGAAATGCGTAGAGATCTGAAGGAATACCGGTGGCGAAGGCGGCCCCCTGGACAAAGACTGACGCTCAGATGCGAAAGCGTGGGGAGCAAACAGG	9.79628497090464e-05	15	0.998517787	FALSE
TACGAGGGGTGCTAGCGTTGTCCGGAATAACTGGGCGTAAAGGGTCCGTAGGCGTTTTGCCAAGTTGACCGTTAAATCCATCGGCTTAACCGATGAACTGCGGTCAAAACTGGTAGAATAGAATATGTGAGGGGAATGTGGAATTCCTGGTGTAGCGGTGACATGCGTAGATATCAGGAGGAACACCGATGGCGAAGGCAGCATTCTGGCACAATATTGACGCTGAGGGACGAAAGCGTGGGGAGCGAACAGG	8.86808463967923e-05	15	0.998517787	FALSE
TACGGAGGGTGCGAGCGTTAATCGGAATTACTGGGCGTAAAGCGCGCGTAGGCGGTTTGTTAAGTCGGATGTGAAAGCCCCGGGCTCAACCTGGGAATTGCACCCGATACTGGCCGACTGGAGTGCGAGAGAGGGAGGTAGAATTCCACGTGTAGCGGTGAAATGCGTAGATATGTGGAGGAATACCGGTGGCGAAGGCGGCCTCCTGGCTCGACACTGACGCTGAGGTGCGAAAGCGTGGGGAGCAAACAGG	8.19176389126762e-05	15	0.998517787	FALSE
TACGGGGGATGCAAGCGTTATCCGGAATGATTGGGCGTAAAGCGTCTGTAGGTGGTTAATCAAGTCTATTGTAAAACCTTCAAGCCTAACTTGAATTTAGCAGTAGAAACTCATTAACTTGAGTAGGACAGAGGTAGAGGGAATTCCCGGTGTAGCGGTGAAATGCGTAGATATCGGGAGGAACACCAATTGTGAAGACACTCTACTGGGTCTTAACTGACACTCAGAGACGAAAGCTAAGGGAGCGAATAGG	8.07762899335751e-05	15	0.998517787	FALSE
TACAGAGGGGGCGAGTGTTATTCGGAATAATTGGGCGTAAATGGCGTGTAGGTTGTGCTTCGTAGTTGTCGGTTAAAGCCCCACCGTTATTGTGGGTATGGCTGATAGAACGGTTGCACTAGAGACTGAGAGAGGAAAGGGGAATTTCGGGTGTAAAAGTTAAATTTTTAGATATTCGAAGGAAGACCAAATGCGAAGGCACCTTTCTGGCTCTGATCTGACACTGAGGCGCGAAGGCGTGGGGAGCGAAGCCG	7.51394147730918e-05	15	0.998517787	FALSE
TACGGGGGATGCAAGCGTTATCCGGAATCATTGGGCGTAAAGCGCCTGTAGGTTGTTTAATAAGTCTGTTGTTAAAGACTAGGGCTCAACCCTAGAAAAGCAATGGAAACTACTAGACTAGAGTATGGCAGGGGTAGAGGGAATTTCTAGTGTAGCGGTGAAATGCGTAGATATTAGAAAGAACACCAGCGGCGAAAGCGCTCTACTGGACCATTACTGACACTCAGAGGCGAAAGCTAGGGTAGCAAAAGGG	7.49836574465647e-05	15	0.998517787	FALSE
TACGGAGGGTGCGAGCGTTAATCGGAATTACTGGGCGTAAAGCGCATGCAGGTGGTTCATTAAGTCAGATGTGAAAGCCCGGGGCTCAACCTCGGAACTGCATTTGAAACTGGTGAACTAGAGTACTGTAGAGGGGGGTAGAATTTCAGGTGTAGCGGTGAAATGCGTAGAGATCTGAAGGAATACCAGTGGCGAAGGCGGCCCCCTGGACAGATACTGACACTCAGATGCGAAAGCGTGGGGAGCAAACAGG	7.12411210630611e-05	15	0.998517787	FALSE
TACGGAGGGTGCAAGCGTTATCCGGAATTATTGGGTTTAAAGGGTGCGTAGGTGGAAATTTAAGTCAGTGGTGAAAGCCCACAGCTCAACTGTGGAACTGCCATTGATACTGAATTTCTTGAATCTGATTGAAGTAGGCGGAACATGACATGTAGCGGTGAAATGCTTAGATATGTCATAGAACACCGATAGCGAAGGCAGCTTACTAAGTCAGTATTGACACTGAGGCACGAAAGCGTGGGGAGCGAACAGG	7.00197209667855e-05	15	0.998517787	FALSE
TACGGGAGGAGCGAGGGTTATTCATGATGATTGGGTGTAAAGCAGGATAAGGTGATAAGTACAAGTTTCAAGTCGACCGAAAGCACAACTTAAGGGAGGATTTGAAAAACTAACTTAATAGAGGAATTACAGAGTTGAAAGCGGAACTATTGGGGTAGAGGTGTAATTCGTTTCATCTCAATGGGAACACCGAAAGCGAAAAGCAGCCAACTAATAATTACCTGCCACTAGACCTGGAATCTGAGGTAGCAAACCGG	7.08545136947284e-05	15	0.998517787	FALSE
TACGAAAGGTGCAAGCGTTGTTCGGAATTACTGGGCGTAAAGCGCTCGTAGGCGGGAATTCAGGTCGATTGTGAAAGCCCAGGGCTCAACCTTGGAATTGCAGTCGAAACCGTTTTTCTTGAATACCTGAGAGGGTGGGGGAATTCCTAGTGGAGAAGTGAAATTCGTAGAGATTAGGAGGAACACCAGAGGCGAAGGCGCCTACCTGGCAGTGTATTGACGCTGAGGAGCGAAAGTGTGGGGAGCAAACAGG	6.7519380249432e-05	15	0.998517787	FALSE
TACGAAGGGGGCAAGCGTTACTCGGAATTATTGGGCGTAAAGCGTGCGTAGGCGGTTTTATAAGTTGAAAGTGAAAGCCTTTGGCTCAACCAAAGAATTGCTTACAAAACTGTAAAACTAGAGTATTAGAGAGGATAGAAGAATTCCTGATGTAGGGGTGAAATCCGTAGATATCAGGAGGAATATCGAAGGCGAAAGCATCTGTCTGGCTAAATACTGACGCTGTTGCACGAAAGCGTGGGGAGCAAACAGG	6.70410668425326e-05	15	0.998517787	FALSE
TACAGGGGATGCAAGTGTTATCCGGAATTATTGGGCGTAAAGCGTCTGCAGGTGGATAGTTAAGTCTTATGTTAAATTTCTAGGCTCAACCTGGAGTCGGCAAAAGAAACTGATTATCTTGAGTATGGTAGAGGTAAAGGGAATTTCAAGTGGAGCGGTGAAATGCGTAGATATTTGAAAGAACTCCAATAGCGAAGGCACTTTACTGGGCCATTACTGACACTCAGAGACGAAAGCTAGGGGAGCAAACAGG	6.54890077650377e-05	15	0.998517787	FALSE
GACGGAGGATGCAAGTGTTATCCGGAATCACTGGGCGTAAAGCGTCTGTAGGTGGTTTAATAAGTCTATTGTTAAAGCTTGAGGCTTAACTTCAAATCAGCAATGGAAACTATTAGACTTGAGTATAGTAGAGGTAAAAGGAATTTCCAGTGGAGCGGTGAAATGCGTAGATATTGGAAAGAACACCGATGGCGAAGGCATTTTACTGGGCTATAACTGACACTCAGAGACGAAAGCTAGGGTAGCAAATGGG	5.9781601957329e-05	15	0.998517787	FALSE
TACGGAGGGAGCTAGCGTTGTTCGGAATTACTGGGCGTAAAGGGCGTGTAGGCTGTAAAGTAAGTCAGAGGTGAAATCCCTAAGCTCAACTTAGGAACTGCCTTTGATACTATTATACTAGAGATCGAGAGAAGTTAGCGGAATTCCAAGTGTAGAGGTGAAATTCGTAGATATTTGGAAGAACACCAGTGGCGAAAGCGGCTAACTGGCTCGTATCTGACGCTGAGACGCGAAAGCGTGGGTAGCAAACAGG	5.63429179158133e-05	15	0.998517787	FALSE
TACAGAGGGTGCAAACGTTGCTCGGAATTACTGGGCGTAAAGCGCGTGTAGGCGGTTTAGAAAGTCAGCTGTGAAAGCCCTCGGCTCAACCGAGGAAGTGCAGCTGAAACTGCTAGACTAGAATATCGAAGAGGAAGGCGGAATGCGCAGTGTAGAGGTGAAATTCGTAGATATTGCGTAGAACATCGGTGGCGAAGGCGGCCTTCTGGGAGATTATTGACGCTGAGACGCGAAAGCGTGGGGAGCAAACAGG	5.76579698549094e-05	15	0.998517787	FALSE
TACGGAGGGTGCAAGCGTTATCCGGAATCATTGGGTTTAAAGGGTCCGCAGGCGGATTTATAAGTCAGTGGTGAAAGCCTACAGCTTAACTGTAGAACTGCCATTGATACTGTAAGTCTTGAATTCGGTCGAAGTGGGCGGAATATGTCATGTAGCGGTGAAATGCTTAGATATGACATAGAACACCGATAGCGAAGGCAGCTCACTAGGCCTGGATTGACGCTCAGGGACGAAAGCGTGGGGAGCGAACAGG	5.34002046599398e-05	15	0.998517787	FALSE
TACGGAGGATGCAAGCGTTATCCGGAATCATTGGGTTTAAAGGGTCCGTAGGTGGATTAATAAGTCAGAGGTGAAAGCCTGCAGCTTAACTGTAGAACTGCCTTTGATACTGTTAATCTTGAATTATTGTGAAGTAGTTAGAATATGTAGTGTAGCGGTGAAATGCATAGATATTACATAGAATACCGATTGCGAAGGCAGATTACTAACAATATATTGACACTGATGGACGAAAGCGTGGGGAGCGAACAGG	5.3731280894358e-05	15	0.998517787	FALSE
TACGGGAGGGGCGAGCGTTATTCAGAATAACTGGGCGTAAAGCGTTCGTAGACTGTATAGTAAGTTAATTGTAAAATGTTAAAGCTCAACTTTAATTAAACAATTAATACTACTTTACTATGAGTTTTATGCAGAAGAATAGAATTCCGTGAGTAAAGGTAATATTTGTAAATTTACGGAGGAATATCAGTAGTGAAGACGATTCTTTAGCAATTACTGACGTTGAGGAACGAAAGCGTAGGTAGCAAACAGG	5.09480800351787e-05	15	0.998517787	FALSE
TACGGAGGGTGCGAGCGTTAATCGGAATTACTGGGCGTAAAGCGTACGCAGGCGGTTGATTAAGCGAGATGTGAAATCCCTGGGCTTAACCCAGGAACTGCATTTCGAACTGGTCAACTAGAGTATGAGAGAGGGTGGTAGAATTTCAGGTGTAGCGGTGAAATGCGTAGAGATCTGAAGGAATACCGATGGCGAAGGCAGCCACCTGGTTCAATACTGACGCTCATGTACGAAAGCGTGGGGAGCAAACAGG	5.15705544544555e-05	15	0.998517787	FALSE
GACGGAGGATGCAAGTGTTATCCGGAATCACTGGGCGTAAAGCGTCTGTAGGTGGTTTAGTAAGTCTGTTGTTAAATCTTGAAGCTTAACTTCGAACCAGCAATGGAAACTACTAGACTTGAGTATGGTAGAGGTAAGAGGAATTTCCAGTGGAGCGGTGAAATGCGTAGATATTGGAAAGAACACCGATGGCGAAGGCATCTTACTGGGCCATTACTGACACTCAGAGACGAAAGCTAGGGTAGCAAATGGG	4.83456299308599e-05	15	0.998517787	FALSE
TACGGAGGGTGCAAGCGTTGCTCGGAATCACTGGGCGTAAAGGGTCCGCAGGCGGACATGTAAGTCGGGTGTGAAAGCCCAGGGCTCAACCCTGGAACTGCATTCGAAACTGCATGTCTTGAGTACGGGAGAGGGAAGCGGAATTCCTGGTGTAGAGGTGAAATTCGTAGATATCAGGAGGAACACCCGTGGCGAAAGCGGCTTCCTGGCCCGATACTGACGCTCATGGACGAAAGCGTGGGGAGCAAACAGG	4.70437228386762e-05	15	0.998517787	FALSE
TACGGAGGGTGCAAGCGTTGTTCGGAATTATTGGGCGTAAAGGGCATGTAGGCGGGTCATTAAGTCTGATGTGAAATCCCTCGGCTCAACCGAGGACGTGCATTGGAAACTGATGATCTTGAGTCCTGGAGAGGAAGGCGGAATTCCCAGTGTAGAGGTGAAATTCGTAGATATTGGGAGGAACACCAGCGGCGAAGGCGGCCTTCTGGACAGTGACTGACGCTAAGGTGCGAAAGCGTGGGTAGCAAACAGG	4.45045972425848e-05	15	0.998517787	FALSE
TACAGAGGGTGCGAGCGTTAATCGGAATTACTGGGCGTAAAGAGCACGTAGGTGGATTTTTAAGTTAGATGTGAAAGCCCCGGGCCTAACCTGGGAACTGCATTTAATACTGGAAGTCTAGAGTATGGTAGAGGGAAGTGGAATTTCCGGTGTAGCGGTGAAATGCATAGATATCGGAAGGAACACCAGTGGCGAAGGCGGCTTCCTGGACTAATACTGACACTGAGGTGCGAAAGCGTGGGGAGCAAACAGG	4.38389541828063e-05	15	0.998517787	FALSE
TACGGGGGGTGCAAGCGTTGTTCGGAATTATTGGGCGTAAAGCGTGCGTAGGCGGATTGTTAAGTCTGATGTGAAATCCCTCGGCTCAACCGAGGACCTGCATTGGATACTGGCAGTCTTGAGTCCCGGAGAGGATAGCGGAATTCCTAGTGTAGAGGTGAAATTCGTAGATATTAGGAGGAACACCAGTGGCGAAAGCGGCTATCTGGACGGTGACTGACGCTGAGGCACGAAAGCATAGGTAGCAAACAGG	3.97803450422151e-05	15	0.998517787	FALSE
TACGGAGGATGCAAGCGTTATCCGGAATAATTGGGCGTAAAGCGTCCGCAGGTGGTTTTGTAAGTCTGCTGTTAAAGCGTGAGGCTTAACCTCATAACGGCGGTGGAAACTACAAGACTTGAGTGCGTTCGGGGCAGAGGGAATTCCTGGTGTAGCGGTGAAATGCGTAGATATCAGGAAGAACACCGGTGGCGAAAGCGCTCTGCTAGGCCGTAACTAACACTGAGGGACGAAAGCTAGGGGAGCGAATGGG	3.68798071901717e-05	15	0.998517787	FALSE
TACGGAGGGTGCAAGCGTTGTTCGGAATTATTGGGCGTAAAGGGCGCGTAGGCGGACTTTTAAGTCTGGTGTGAAATCCCTCGGCTTAACCGAGGACGTGCATTGGAAACTGAAAGTCTTGAGTCCTGGAGAGGAAAGCGGAATTCCCAGTGTAGAGGTGAAATTCGTAGATATTGGGAGGAACACCAGTGGCGAAGGCGGCTTTCTGGACAGTGACTGACGCTGAGGCGCGAAAGCGTGGGTAGCAAACAGG	3.7447025458723e-05	15	0.998517787	FALSE
TACAGGGGATGCAAGTTTTATTCGGAATTATTGGGCGTAAAGCGTCTGCAGGTTGATGTAAAAGTCTTTTGTTAAATCTCAGGGCTCAACCCGGAATCTGCAAAAGATACTGTACATCTTGAGTATGGTAGAGGTAGGGGGAATTTCCAGTGGAGCGGTGAAATGCGTAGATATTGGAAAGAACACCGATAGCGAAGGCACCCTACTGGGCCAGTACTGACACTCAGAGACGAAAGCTAGGGGAGCAAACGGG	3.54424009814568e-05	15	0.998517787	FALSE
TACGGGAGTGGCAAGCGTTATCCGGAATTATTGGGCGTAAAGCGTCCGCAGGCGGCTTTTCAAGTCTGCTGTTAAAGCGTGGAGCTTAACTCCATCATGGCAGTGGAAACTGAAAGGCTTGAGTATGGTAGGGGCAGAGGGAATTCCCGGTGTAGCGGTGAAATGCGTAGATATCGGGAAGAACACCAGTGGCGAAGGCGCTCTGCTGGGCCATTACTGACGCTCATGGACGAAAGCCAGGGGAGCGAAAGGG	0.012407069	19	0.998858931	FALSE
TACGGAGGGGGTTAGCGTTGTTCGGAATTACTGGGCGTAAAGCGCACGTAGGCGGACTAGTCAGTCAGAGGTGAAATCCCGAGGCTCAACCTCGGAACTGCCTTTGATACTGCTAGTCTAGAGTTCGAGAGAGGTGAGTGGAATTCCGAGTGTAGAGGTGAAATTCGTAGATATTCGGAGGAACACCAGTGGCGAAGGCGGCTCACTGGATCGATACTGACGCTGAGGTGCGAAAGCGTGGGGAGCAAACAGG	0.001638555	19	0.998858931	FALSE
TACGGAGGGTGCAAGCGTTGTTCGGAATTATTGGGCGTAAAGGGCGCGTAGGCGGGTTTCTAAGTCTGATGTGAAATCCCTCGGCTTAACCGAGGACGTGCATTGGATACTGGAAACCTTGAGTCCTGGAGAGGAAAGCGGAATTCCAAGTGTAGAGGTGAAATTCGTAGATATTTGGAGGAACACCAGTGGCGAAGGCGGCTTTCTGGACAGTGACTGACGCTGAGGCGCGAAAGCGTGGGTAGCAAACAGG	0.00059723	19	0.998858931	FALSE
GACGGAGGATGCAAGTGTTATCCGGAATCACTGGGCGTAAAGCGTCTGTAGGTGGTTAAGCAAGTCAACTGTTAAATCTTGAGGCTCAACTTCAAAATCGCAGTCGAAACTGCTTGACTAGAGTATAGTAGGGGTAAAGGGAATTTCCAGTGGAGCGGTGAAATGCGTAGATATTGGAAAGAACACCGATGGCGAAGGCACTTTACTGGGCTATTACTGACACTCAGAGACGAAAGCTAGGGTAGCAAATGGG	0.000356083	19	0.998858931	FALSE
TACGGAGGATCCAAGCGTTATCCGGATTCATTGGGTTTAAAGGGTCCGCAGGCGGGTTATTAAGTCAGTGGTGAAATCCTGCAGCTTAACTGTAGAACTGCCATTGATACTGGTAATCTTGAGTGTGGTTGAAGTGGGCGGAATGTGTCATGTAGCGGTGAAATGCATAGATATGACACAGAACACCGATTGCGAAGGCAGCTCACTAAGCCATTACTGACGCTCAGGGACGAAAGCGTGGGGAGCGAACAGG	0.000366563	19	0.998858931	FALSE
TACGGAGGGGTCTAGCGTTATTCGGAATTACTGGGCGTAAAGCGAGCGTAGGCGGATTTGTAAGTTGGAGGTGAAATCCCAGAGCTTAACTCTGGAACTGCCTTCAAAACTACATTTCTTGAGTTTGGTAGAGGAGAGTGGAATTCCTAGTGTAGAGGTGAAATTCGTAGATATTAGGAGGAACACCAGTGGCGAAGGCGACTCTCTGGGCCAATACTGACGCTGAGGTTCGAAAGCATGGGTAGCGAACAGG	0.001356165	16	0.999341238	FALSE
TACCGGCAGCTCAAGTGGTCGTCGCTTTTATTGGGCCTAAAACGTCCGTAGCCTGTTTGGTAAATCTGTGGGTAAATCAACCAGCTCAACTGGTTGAATTCTGCAGAGACTGCCAGACTAGGGACCGGGAGAGGTGTGGGGTACTCTCGGGGTAGGGGTAAAATCCTGTCATCCTGGGAGGACCACCAGTTGCGAAGGCGCCACACTGGAACGGATCCGACGGTCAGGGACGAAGCCTAGGGGCACGAACCGG	0.000685689	16	0.999341238	FALSE
TACGGAGGATCCAAGCGTTATCCGGAATCATTGGGTTTAAAGGGTCCGTAGGTGGACAAATAAGTCAGAGGTGAAATCCTGCAGCTTAACTGTAGAACTGCCTTTGATACTGTTTGTCTTGAGTTATTATGAAGTGGTTAGAATGTGTAGTGTAGCGGTGAAATGCATAGATATTACACAGAATACCGATTGCGAAGGCAGATCACTAATAATTAACTGACACTGAGGGACGAAAGCGTGGGTAGCGAACAGG	0.000540805	16	0.999341238	FALSE
GACGGAGGATGCAAGTGTTATCCGGAATCACTGGGCGTAAAGCGTCTGTAGGTGGTTTAGTATGTCTGTTGTTAAAGCTTAAGGCTTAACCTTAAACCAGCAATGGAAACTACTATGACTTGAGTGTGGTAGAGGTAGAGGGAATTTCCAGTGGAGCGGTGAAATGCGTAGATATTGGAAAGACCACCAATGGCGAAGGCACTCTACTGGGCCATTACTGACACTGAGAGACGAAAGCTAGGGGAGCAAATGGG	0.000515134	16	0.999341238	FALSE
TACGGAGGGTCCAAGCGTTATCCGGAATCATTGGGTTTAAAGGGTCCGTAGGCGGGCTATTAAGTCAGAGGTGAAAGTTTGCAGCTCAACTGTAAAATTGCCTTTGATACTGATAGTCTTGAATTGTAGTGAAGTGGTTAGAATATGTGGTGTAGCGGTGAAATGCATAGATATCACATAGAATACCGATTGCGAAGGCAGATCACTAACTATATATTGACGCTGAGGGACGAAAGCGTGGGTAGCGAACGGG	0.000517476	16	0.999341238	FALSE
TACAGAGAGTGCGAACGTTGTTCGGAATTACTGGGCTTAAAGCGTACGTAGGCGGCGTGACAAGTGTCGGGTGAAAGCCCACGGCTTACCCGTGGAACTGCCTGGCAAACTGTCATGCTAGAGTGTGGTAGGGGAGAACAGAACTCATGGTGGAGCGGTGAAATGCGTAGATATCATGAGGAATACCGGTGGCGAAGGCGGTTCTCTGGTCCACAACTGACGCTGAGGTACGAAAGCTAGGGTAGCGAACGGG	0.000473025	16	0.999341238	FALSE
TACGGGGGATGCAAGCGTTATCCGGAATCATTGGGTGTAAAGCGCCTGTAGGTTGTTTGATAAGTCTGTTGTTAAAGCCTAGGGCTTAACCCTAGAAAAGCGATGGAAACTACCAGACTAGAGTATGGAAGGGGTAGAGGGAATTTCTAGTGTAGCGGTGAAATGCGTAGATACTAGAAAGAACACCAGAGGCGAAAGCGCTCTACTGGGCCAGTACTGACACTCAGAGGCGAAAGCTAGGGTAGCAAAAGGG	0.000343941	16	0.999341238	FALSE
TACGGGGGGTGCAAGCGTTATCCGGATTCACTGGGTTTAAAGGGTACGTAGGCGGACTAGTAAGTCAGTGGTGAAATCCTGCAGCTAAACTGTAGAACTGCCATTGAAACTGCTAGTCTTGAGTTCGGTTGATGTGGACGGAATGTAGCATGTAGCGGTGAAATGCTTAGATATGCTACAGAACACCGATTGCGAAGGCAGTTCACAAACCCGATACTGACGCTGAGGTACGAAAGCGTGGGGAGCGAACAGG	0.000309027	16	0.999341238	FALSE
TACGGAGGGTGCGAGCGTTAATCGGAATTACTGGGCGTAAAGCGCATGCAGGCGGCTTGTTAAGTCAGATGTGAAAGCCCGGAGCTTAACTTCGGAAGGTCATTTGAAACTGGCAAGCTAGAGTCTTGTAGAGGGGGGTAGAATTTCAGGTGTAGCGGTGAAATGCGTAGAGATCTGAAGGAATACCGGTGGCGAAGGCGGCCCCCTGGACAAAGACTGACGCTCAGATGCGAAAGCGTGGGTAGCAAACGGG	0.000271463	16	0.999341238	FALSE
TACGGAGACTGCAAGCGTTACTCGGATTCACTGGGCGTAAAGGGTGCGTAGGCCGCTAAGCGTGTCGGGTGTGAAATCTCGGGGCTCAACCTCGAAACTGCGCCCGAAACTGTTTAGCTAGAGTGTCGGAGAGGTAAGCGGAATTCCAGGTGTAGCGGTGAAATGCGTAGATATCTGGAGGAACACCAATGGCGAAGGCAGCTTACTGGACGACAACTGACGCTGAGGCACGAAAGCGTGGGTAGCGAAAGGG	0.000290163	16	0.999341238	FALSE
TACAGAGGGCCCGAGCGTTAATCGGAATCACTGGGCTTAAAGAGTGCGTAGGCGGACATGTAGGTACTTTGTGAAATCCCTCGGCTCAACCGGGGAATTGCTTGGTAAACCACATGTCTTGAGGCAGGTAGGGGTGGTCGGAACGCTAGGTGGAGCGGTGGAATGCGTAGATATCTAGCGGAACGCCAAAGGAGAAGTCAGGCCACTGGGCCTGTCCTGACGCTGAGGCACGAAAGCGTGGGTAGCGAACGGG	0.000266281	16	0.999341238	FALSE
GACGAACCGTACGAACGTTATTCGGAATTACTGGGCTTAAAGGGTGCGTAGGCTGCACGGAAAGTTGGGTGTGAAAGCCCTCAGCTCAACTGAGGAATTGCATCCAAAACTGCCGTGCTTGAGGGAGACAGAGGTGAGCGGAACTCAAGGTGGAGCGGTGAAATGCGTTGATATCTTGAGGAACACCGGTGGCGAAAGCGGCTCACTGGGTCTCTTCTGACGCTGAGGCACGAAAGCTAAGGTAGCAAACGGG	0.000249688	16	0.999341238	FALSE
TACCGGCGCCTCGAGTGGTCGTCGCTCTTATTGGGCCTAAAACGTCCGTAGCCGGCTCGGTAAACCCGTGGGTAAATCAATCCGCTCAACGGATTGAATTCTGCGGAGACTGCCGGGCTAGGGACCGGGAGAGGTACGAGGTACTCTTGGGGTAGGGGTAAAATCCTGTCATCCCAAGAGGACCACCTGTTGCGAAGGCGTCGTACTGGAACGGATCCGACGGTCAGGGACGAAGCCTGGGGGCACGAACCGG	0.000250074	16	0.999341238	FALSE
TACGGAGGGTGCGAGCGTTAATCGGAATTACTGGGCGTAAAGCGCATGCAGGTGGTTTGTTAAGTCAGATGTGAAAGCCCGGGGCTCAACCTCGGAATAGCATTTGAAACTGGCATACTAGAGTACTGTAGAGGGGGGTAGAATTTCAGGTGTAGCGGTGAAATGCGTAGAGATCTGAAGGAATACCGGTGGCGAAGGCGGCCCCCTGGACAGATACTGACACTCAGATGCGAAAGCGTGGGGAGCAAACAGG	0.000236474	16	0.999341238	FALSE
TACAGGGGATGCAAGTGTTATCCGGAATTATTGGGCGTAAAGCGTCTGCAGGTTGATCTACAAGTCTTTTGTTAAATTTTCAGGCTTAACCTGAAGTCAGCAAAAGAAACTGTTTATCTTGAGTATGGTAGAGGTAAGGGGAATTTCCAGTGGAGCGGTGAAATGCGTAGATATTGGAAAGAACACCAACAGCGAAGGCACCTTACTGGGCCATTACTGACACTCAGAGACGAAAGCTAGGGTAGCAAACGGG	0.000242816	16	0.999341238	FALSE
TACGGAAGGTGCAAGCGTTATCCGGAATCACTGGGTTTAAAGGGTGCGTAGGCGGTTGCGTAAGTCAGAAGTGAAAGCTCACAGCTTAACTGTGGAATTGCTTTTGATACTGCGTGACTAGAATCAGGTTGAGGTTGGCGGAATGTGACATGTAGCGGTGAAATGCATAGATATGTCATAGAACACCAATTGCGAAGGCAGCTGACTGGACCTGCATTGACGCTGAGGCACGAAAGCGTGGGGAGCGAACAGG	0.000222439	16	0.999341238	FALSE
TACGAGGGGTGCAAGCGTTGTCCGGAATCACTGGGCGTAAAGGGTCCGTAGGCGTCTCAAAAAGTCATTTGTTAAATACACCGGCTTAACCGGTGACCTGCATTTGAAACTATTGAGATAGAGTATAGGAGAGGAAAGCGGAATTCCTGGTGTAGCGGTGACATGCGTAGATATCAGGAGGAACACCAATGGCGAAGGCAGCTTTCTGGCCTATTACTGACGCTGAGGGACGAAAGCGTGGGGAGCGAACAGG	0.000220936	16	0.999341238	FALSE
TACGAGGGGTGCAAGCGTTGTCCGGAATCACTGGGCGTAAAGGGTCCGTAGGCGTCTTAAAAAGTCATTTGTTAAATACACCGGCTTAACCGGTGACCTGCATTTGAAACTATTGAGATAGAGTATAGGAGAGGAAAGCGGAATTCCTGGTGTAGCGGTGACATGCGTAGATATCAGGAGGAACACCAATGGCGAAGGCAGCTTTCTGGCCTATTACTGACGCTGAGGGACGAAAGCGTGGGGAGCGAACAGG	0.000211404	16	0.999341238	FALSE
TACGGAGGGTGCGAGCGTTAATCGGAATTACTGGGCGTAAAGCGCATGCAGGCGGTCTGTTAAGCAAGATGTGAAAGCCCGGGGCTTAACCTCGGAACTGCATTTTGAACTGGCAGACTAGAGTCTTGTAGAGGGGGGTAGAATTTCAGGTGTAGCGGTGAAATGCGTAGAGATCTGAAGGAATACCGGTGGCGAAGGCGGCCCCCTGGACAAAGACTGACGCTCAGATGCGAAAGCGTGGGGAGCAAACAGG	0.000187724	16	0.999341238	FALSE
TACAGGGGATGCAAGTGTTATCCGGAATTATTGGGCGTAAAGCGTCTGCAGGTTGATCTATAAGTCTTTTGTTAAATCTTTAGGCTTAACCTAAAAACAGCAAAAGAAACTATTTATCTTGAGTATGGTAGAGGTAAGGGGAATTTCGAGTGGAGCGGTGAAATGCGTAGATATTCGAAAGAACACCAATAGCGAAGGCACCTTACTGGGCCATTACTGACACTCAGAGACGAAAGCTAGGGTAGCAAACGGG	0.000176821	16	0.999341238	FALSE
TACGAGGGGTGCTAGCGTTGTCCGGATTTACTGGGCGTAAAGGGTACGTAGGCGTTTTAATAAGTTGAATGTTAAATATCTTAGCTTAACTAAGAAAGTGCATTCAAAACTGTTAAAATAGAGTTTGAGAGAGGAACGCAGAATTCATGGTGGAGCGGTGACATGCGTAGATATCATGAGGAAAGTCAAATGCGAAGGCAGCCTTCTGGCTCAAAACTGACGCTGAGGTACGAAAGCGTGGGGAGCGAACAGG	0.000165969	16	0.999341238	FALSE
TACGAGGGGTGCAAGCGTTGTCCGGAATCACTGGGCGTAAAGGGTCCGTAGGCGTCTTAAAAAGTCATTTGTTAAATACACCGGCTTAACCGGTGGCCTGCATTTGAAACTATTAAGATAGAGTATAGGAGAGGAAAGCGGAATTCCTGGTGTAGCGGTGACATGCGTAGATATCAGGAGGAACACCAATGGCGAAGGCAGCTTTCTGGCCTATTACTGACGCTGAGGGACGAAAGCGTGGGGAGCGAACAGG	0.000171977	16	0.999341238	FALSE
TACGGGGGGGACAAGTGTTATTCGAAATGACTGGGCGTAAAGGGTCCGTAGGTGGTTAATTAAGTTGATAAGTAAAGATTAGAGCTTAACTTTAAGACACTTTTCAAAACTGATTAACTAGAGTTTGGGAGAGGATAGTAGAATTTTCAGAGTAGGGCTAAAATCCAAAGATACTGAAAGGAATATCAGGAGCGAAGGCGACTATCTGGAACAATACTGACACTGAGGGACGAAAGCATGGGTAGCAAACAGG	0.000152799	16	0.999341238	FALSE
TACGGAGGATCCAAGCGTTATCCGGAATTATTGGGTTTAAAGGGTCCGTAGGTGGCTTAATAAGTTAGAGGTGAAATACTGCAGCTCAACTGTAGAACTGCCTTTAAAACTGTTAGGCTTGAGTTATTGTGAAGTAGTTAGAATGTGTAGTGTAGCGGTGAAATGCATAGATATTACACAGAATACCGATTGCGAAGGCAGATTACTAACAATTAACTGACACTGAGGGACGAAAGCGTGGGTAGCGAACAGG	0.000146818	16	0.999341238	FALSE
TACGGAGGGTCCAAGCGTTAATCGGAATTACTGGGCGTAAAGCGCGCGTAGGCGGTTTAGCAAGTTGCATGTGAAATCCCTGGGCTCAACCTAGGAACTGCATTCAAAACTACTAAGCTAGAGTACGAGAGAGGAGAGTAGAATTTCTGGTGTAGCGGTGAAATGCGTAGATATCAGAAGGAATACCAATGGCGAAGGCAGCTCTCTGGCTCGTCACTGACGCTGAGGTGCGAAAGCGTGGGTAGCAAACAGG	0.000118803	16	0.999341238	FALSE
TACGAAGGGAACTAGCGTGATTCGGAATGACTGGGCGTAAAGGGTACGTAGGAGGCCTACCAAGTTTTCTTCTAAATCTCATGTTAACATGATCATAGGGGAAAAAACTAGTAGGCTTTGAGTCTAGGAGAGGATTATGGAATTTCTGGTGGAGGGCTAATATCCAAATATATCAGAAGGAACATCAGTGGCGAAGGCAATAATCTGGACTAGAACTGACTCTGAGGTACGAAAGCGTGGGGAGCAAACGGG	0.000118058	16	0.999341238	FALSE
GACGGAGGATGCAAGTGTTATCCGGAATCACTGGGCGTAAAGCGTCTGTAGGTGGTTTAATAAGTCAACTGTTAAATCTTGGGGCTTAACCTCAAAATCGCAGTCGAAACTATTAGACTAGAGTATAGTAGGGGTAAAGGGAATTTCCAGTGGAGCGGTGAAATGCGTAGAGATTGGAAAGAACACCGATGGCGAAGGCACTTTACTGGGCTATTACTGACACTCAGAGACGAAAGCTAGGGTAGCAAATGGG	0.000106513	16	0.999341238	FALSE
TACGGAGGGTGCAAACGTTGTTCGGAATCATTGGGCGTAAAGCGCGCGTAGGCGGCCAGTTAGGTCGGGTGTGAAATCCCGGGGCTCAACCTCGGAACTGCGCTCGAAACCGGCTGGCTTGAGTCCCAGAGGGAGAAGTGGAATTCCTGGTGTAGGGGTGAAATCCGTAGATATCAGGAGGAACACCAGTGGCGAAGGCGACTTCTTGGCTGAGGACTGACGCTGAGGTGCGAAAGCGTGGGTAGCAAACAGG	0.00011165	16	0.999341238	FALSE
TACGGAGGGTCCAAGCGTTATCCGGATTTATTAGGTTTAAAGGGTCCGCAGGCGGGACTTTAAGTCAGTGGTGAAAGCCTACAGCTCAACTGTAGAACTGCCATTGAAACTGAAGTCCTTGAGTGTGGTTGAAGTGGGCGGAATATGTCATGTAGCGGTGAAATGCATAGATATGACATAGAACACCAATTGCGAAGGCAGCTCACTAAGCCATTACTGACGCTCATGGACGAAAGCGTGGGGAGCGAACAGG	0.000107659	16	0.999341238	FALSE
GACGGAGGATGCAAGTGTTATCCGGAATCACTGGGCGTAAAGCGTCTGTAGGTGGTTTAATAAGTCAACTGTTAAATCTTAAAGCTCAACTTTGAAATCGCAGTCGAAACTATTAGACTAGAGTATAGTAGGGGTAAAGGGAATTTCCAGTGGAGCGGTGAAATGCGTAGAGATTGGAAAGAACACCGATGGCGAAGGCACTTTACTGGGCTATTACTAACACTCAGAGACGAAAGCTAGGGTAGCAAATGGG	0.00010775	16	0.999341238	FALSE
TACGAAGGGACCTAGCGTAGTTCGGAATTACTGGGCTTAAAGAGCTCGTAGGTGGTTAAAAAAGTTGGTGGTGAAATCCCAAGGCTTAACCTTGGAACTGCCATCAAAACTTTTTAGCTTGAGTGTGATAGAGGAAAGTGGAATTTCTAGTGTAGAGGTGAAATTCGTAGATATTAGAAAGAACACCAAATGCGAAGGCAACTTTCTGGATCATTACTGACACTGAGGAGCGAAAGCATGGGTAGCGAAGAGG	9.54946464243145e-05	16	0.999341238	FALSE
TACAGGGGATGCAAGTGTTATCCGGAATTATTGGGCGTAAAGCGTCTGCAGGTGGATAATTAAGTCTTATGTCAAATTTCTAGGCTCAACCTGGAGTCGGCAAAAGAAACTACTTATCTCGAGTATGGTAGAGGTAAAGGGAATTTCAAGTGGAGCGGTGAAATGCGTAGATATTTGAAAGAACTCCAATAGCGAAGGCACTTTACTGGGCCATTACTGACACTCAGAGACGAAAGCTAGGGGAGCAAACAGG	9.30505515517842e-05	16	0.999341238	FALSE
TACGAAGGGGGCTAGCGTTGTTCGGAATTACTGGGCGTAAAGCGCACGTAGGCGGACTTTTAAGTCAGATGTGAAATCCCGAGGCTCAACCTCGGAACTGCATTTGAAACTGGGAGTCTAGAGATCAGGAGAGGTTAGCGGAATACCGAGTGTAGAGGTGAAATTCGTAGATATTCGGTGGAACACCAGTGGCGAAGGCGGCTAACTGGACTGATACTGACGCTGAGGTGCGAAAGTGTGGGGAGCAAACAGG	8.32443727158116e-05	16	0.999341238	FALSE
TACGAACTGTGCAAACGTTATTCGGAATCACTGGGCTTAAAGGGTGCGTAGGCGGGTTGGTAGGTCAGATGTGAAAGCCCACGGCTCAACCGTGGAATTGCGTTTGAAACCACTAGTCTTGAGGGGATCAGAGGAGAGCGGAACTGATGGTGGAGCGGTGAAATGCGTTGATATTATCAGGAACACCGGTGGCGAAAGCGGCTCTCTGGGATCCTTCTGACGCTGAGGCACGAAAGCTAGGGGAGCGAACGGG	7.54334828940413e-05	16	0.999341238	FALSE
TACGGAGGGTGCAAGCGTTGTCCGGAATTATTGGGTTTAAAGGGTGCGCAGGCGGTTTTGTCAGTCAGAGGTTAAAGACCGGAGCTTAACTCCGAGTTTGCCTTTGATACTGCAAGACTTGAAATACATATGGGTAGGCGGAATTCCTCATGTAGCGGTGAAATGCACAGATATGAGGAGGAAGACCGAAGGCGAAGGCAGCTTACTGGGTGTTATTTGACGCTGAGGCACGAAAGCGTGGGGAGCGAACAGG	6.77922259940275e-05	16	0.999341238	FALSE
TACGGAGGGTGCAAGCGTTATCCGGATTTATTGGGTTTAAAGGGTCCGTAGGCGGGCTAGTAAGTCAGTGGTGAAAGCCTTCAGCTTAACTGGAGAACTGCCATTGATACTGCTAGTCTTGAGTTCGGTTGAAGTGGGCGGAATATGTGGTGTAGCGGTGAAATGCATAGATATCACATAGAACACCTATTGCGAAGGCAGCTCACTAAGCCGATACTGACGCTCAGGGACGAAAGCGTGGGGAGCGAACAGG	6.42216403810582e-05	16	0.999341238	FALSE
TACGGAGGGTGCAAGCGTTATCCGGAATTATTGGGTTTAAAGGGTCCGCAGGCGGACATATAAGTCAGTGGTGAAAGCCTACAGCTTAACTGTAGAACTGCCATTGATACTGTATGTCTTGAATTTGATCGAAGTGGGCGGAATGTGTAATGTAGCGGTGAAATGCTTAGATATTACACAGAACACCGATAGCGAAGGCAGCTCACTAGGTTATAATTGACGCTCATGGACGAAAGCGTGGGGAGCGAACAGG	6.08104433668109e-05	16	0.999341238	FALSE
TACGGAGGGTGCAAGCGTTGCTCGGAATCACTGGGCGTAAAGCGTGCGCAGGCGGCACGTCAAGTCGGGTGTGAAAGCCCAGGGCTCAACCCTGGAACTGCACTCGAAACTGGCGAGCTGGAGTACGAGAGAGGAAAGTGGAATTCCTGGTGTAGAGGTGAAATTCGTAGATATCAGGAGGAACACCAGTGGCGAAAGCGGCTTTCTGGCTCGATACTGACGCTCATGCACGAAAGCGTGGGGAGCAAACAGG	6.01982256880124e-05	16	0.999341238	FALSE
TACGGAGGGTCCAAGCGTTAATCGGAATTACTGGGCGTAAAGCGCGCGTAGGCGGCTTGTTAAGTCAGATGTGAAAGCCCCGGGCTCAACCTGGGAACTGCATTTGAAACTGGCAAGCTAGAGTGTGTGAGAGGTGAGTGGAATTTCCAGTGTAGCGGTGAAATGCGTAGAGATTGGAAGGAACATCAGTGGCGAAGGCGACTCACTGGCATAACACTGACGCTGAGGTGCGAAAGCGTGGGTAGCAAACAGG	6.23397890253772e-05	16	0.999341238	FALSE
GACAGAGGATGCAAGCGTTATCCGGATTAATTGGGCGTAAAGCGTCTGTAGGTGGTTTATCAAGTTTTTTGTCAAAGATCGGGGCTTAACTCCGGGCAGGCAGAGAAAACTAGTAGACTTGAGTTCGGTAGGGGCAGAGGGAATTCCCGGTGGAGCGGTGAAATGCGTAGAGATCGGGAGGAACACCAAAGGCGAAGGCACTCTGCTGGGCCGCAACTGACACTGAGAGACGAAAGCGAGGGTAGCAAATGGG	5.69732960354601e-05	16	0.999341238	FALSE
TACGGAGGGTGCAAGCGTTATCCGGATTTACTGGGTTTAAAGGGTGCGCAGGCGGTTATTTAAGTCAATAGTGAAATCCTAATGCTTAACATTAGAACTGCTATTGATACTAAACAACTAGAGTAGTGGTAAGGTAAGTGTAATTTATAATGTAGCGGTGAAATGCATAGATATTATAAGGAAGACCAATAGCGAAGGCAACTTACTGACCAACTACTGACGCTCAGGCACGAAAGCGTGGGTAGCAAACAGG	5.49596929129191e-05	16	0.999341238	FALSE
TACGGAGGGTGCAAGCGTTAATCGGAATTACTGGGCGTAAAGCGTGCGTAGGCGGCTACCTAAGTTGGATGTGAAAGCCCCGGGCTCAACCTGGGAACTGCATCCAAAACTGGGTGGCTAGAGTGCGAGAGAGGAGTGTGGAATTTCCTGTGTAGCGGTGAAATGCGTAGATATAGGAAGGAACACCAGTGGCGAAGGCGACACTCTGGCTTGACACTGACGCTGAGGTACGAAAGCGTGGGGAGCAAACAGG	5.44245384402552e-05	16	0.999341238	FALSE
GACAGAGGGTGCGAGCGTTAATCGGAATTACTGGGCGTAAAGGGCACGTAGGTTGGTATTTAAGTCAGATGTGAAATCCTCGAGCTTAACTTGAGAACTGCATTTGATACTGGATACCTAGAGTTTGGTAGAGGGAAGTGGAATTTCCGATGTAGCGGTGATATGCATAGATATCGGAAGGAACACCAGTGGCGAAGGCGGCTTCCTGGACCAATACTGACACTGAGGTGCGAAAGCGTGGGTAGCAAACAGG	5.64691367941595e-05	16	0.999341238	FALSE
TACGAGGGGTGCTAGCGTTGTCCGGAATCATTGGGCGTAAAGGGTCCGTAGGCGGTTTAACAAGTCAATTGTTAAATACATCGGCTTAACCGGTGAAATGCAGTTGAAACTGTTAGAATAGAGTTTAGGAGAGGAAAGTGGAATTTCTGGTGTAGCGGTGACATGCGTAGATATCAGAAGGAACACCAATGGCGAAGGCAACTTTCTGGCCTAAAACTGACGCTGAGGGACGAAAGCGTGGGGAGCGAACAGG	4.9748819021222e-05	16	0.999341238	FALSE
TACGGAGGGTGCAAGCGTTGTTCGGAATTACTGGGCGTAAAGCGCGTGTAGGCGGTTTGGTCAGTCTGATGTGAAAGCCCGGGGCTCAACCCTGGAAGTGCATTGGATACTGCCTGACTTGAGTACTGGAGGGGAAAGCGGAATTCCGAGTGTAGAGGTGAAATTCGTAGAGATTCGGAGGAACACCTGTGGCGAAGGCGGCTTTCTGGACAGATACTGACGCTGAGACGCGAAAGCGTGGGGAGCAAACAGG	5.20165861114993e-05	16	0.999341238	FALSE
TACGGAGGGTGCAAGCGTTAATCGGAATTACTGGGCGTAAAGAGCACGTAGGCGGACTTTTAAGTCAGTTGTGAAATCCTTGGGCTTAACCTGAGAACTGCAACTGATACTGGAAGTCTAGAGTATGGTAGAGGGAAGTGGAATTTCCGGTGTAGCGGTGGAATGCATAGATATCGGAAGGAACACCAGTGGCGAAGGCGACTTCCTGGGCCACAACTGACGCTGAGGTGCGAAAGCATGGGGAGCAAACAGG	4.61471661300532e-05	16	0.999341238	FALSE
TACGGAGGGTCCAAGCGTTATCCGGAATCACTGGGTTTAAAGGGTGCGTAGGTGGTTTGTTAAGTCAGTGGTGAAATCTTGCAGCTCAACTGTAAAACTGCCATTGATACTGACGAACTTGAATTTAATCGATGTGGGCGGAATAAGTCATGTAGCGGTGAAATGCGTAGATATGACTTAGAACACCGATTGCGAAGGCAGCTCACAAGGTTAGATTGACACTGAGGCACGAAAGCGTGGGTAGCGAACAGG	4.69901172636967e-05	16	0.999341238	FALSE
TACGGAGGGTGCAAGCGTTGTTCGGAATTACTGGGCGTAAAGCGTGCGTAGGCGGTTTGATAAGTCGGGTGTGAAAGCCCAGGGCTCAACCCTGGAACTGCACCCGATACTGTCAAACTTGAGTGTGGGAGAGGGAAGCGGAATTCCTGGTGTAGCGGTGAAATGCGTAGATATCAGGAGGAACACCCGTGGCGAAAGCGGCTTCCTGGCCCATTACTGACGCTGAGGCACGAAAGCGTGGGGAGCAAACAGG	4.26447766513665e-05	16	0.999341238	FALSE
TACGGAGGGGGCTAGCGTTGTTCGGAATTACTGGGCGTAAAGGGCGTGTAGGCGGCGAATTTAGTTAGGCGTGAAAGCCCCGGGCTCAACCTGGGAACTGCGCTTAATACTGATTTGCTAGAGTCCGGGAGAGGCTAGTGGAATATCCAGTGTAGAGGTGAAATTCGTAGATATTGGATGGAACACCGATGGCGAAGGCAGCTAGCTGGACCGGTACTGACGCTGAGGCGCGAAAGCGTGGGGAGCAAACAGG	3.11201692341133e-05	16	0.999341238	FALSE
GACGGAGGATGCAAGTGTTATCCGGAATTATTGGGCGTAAAGCGTTTGTAGGTGGATAAACAAGTCGATCGTTAAATATAGGGGCTTAACCTCTACTCAGCGATCTGAAACTGTTTATCTTGAGGGTGGTAGGGGTAGAAGGAATTCCTAGTGTAGCGGTGAAATGCGTAGATATTAGGAAGAACACCAACGGCGAAGGCATTCTGCTGGGCCACACCTGACACTGAGAAACGAAAGCTAGGGGAGCGAATGGG	3.15082242037832e-05	16	0.999341238	FALSE
TACGGAGGATCCAAGCGTTATCCGGATTCATTGGGTTTAAAGGGTCCGTAGGCGGATTTTTAAGTCAGTGGTGAAAGCCGACAGCTCAACTGTCGAACTGCCATTGATACTGGAGATCTTGAGTACAAATGAAGTAGGCGGAATGAGTCATGTAGCGGTGAAATGCATAGATATGACTCAGAACACCAATTGCGAAGGCAGCTTACTAACATGTAACTGACGCTGAGGGACGAAAGCGTGGGGAGCGAACAGG	0.001895902	17	0.999752964	FALSE
TACGGAGGATCCAAGCGTTATCCGGATTCATTGGGTTTAAAGGGTCCGTAGGCGGGTCTTTAAGTCAGTGGTGAAAGCCGACAGCTCAACTGTCGAACTGCCATTGATACTGGAGATCTTGAGTACAAATGAAGTAGGCGGAATGAGTCATGTAGCGGTGAAATGCATAGATATGACTCAGAACACCGATTGCGAAGGCAGCTTACTAAAATGTAACTGACGCTGAGGGACGAAAGCGTGGGGAGCGAACAGG	0.001847508	17	0.999752964	FALSE
TACCGGCGCCTCAAGTGGTAGTCGCTTTTATTGGGCCTAAAACGTCCGTAGCCGGTCTGATACATTCGTGGGTAAATCAACCAGCTCAACTGGTTGAATTCTGCGAGGACGGTCAGACTTGGGACCGGGAGAGGTGTGGGGTACGCTCAGGGTAGGGGTAAAATCCTGTCATCCTGAGCGGACCACCTGTTGCGAAGGCGCCACACTAGAACGGATCCGACGGTCAGGGACGAAGCCTAGGGGCACGAACCGG	0.001125896	17	0.999752964	FALSE
GACGGAGGATGCAAGTGTTATCCGGAATCACTGGGCGTAAAGCGTCTGTAGGTGGTTGTTTAAGTCAACTGTTAAATCTTGAGGCTCAACTTCAAAATCGCAGTCGAAACTATTCAACTAGAGTATAGTAGGGGTAAAGGGAATTTCCAGTGGAGCGGTGAAATGCGTAGATATTGGAAAGAACACCGATGGCGAAGGCACTTTACTGGGCTATTACTAACACTCAGAGACGAAAGCTAGGGTAGCAAATGGG	0.000665772	17	0.999752964	FALSE
TACGGAGGGAGCTAGCGTTGTTCGGAATTACTGGGCGTAAAGGGCGTGTAGGCTGTTAGGTAAGTCAGAGGTGAAATCCCTAAGCTCAACTTAGGAACTGCCTTTGATACTATCTTACTAGAGATCGAGAGAAGTTGGCGGAATTCCAAGTGTAGAGGTGAAATTCGTAGATATTTGGAAGAACACCAGTGGCGAAAGCGGCCAACTGGCTCGCATCTGACGCTGAGACGCGAAAGCGTGGGTAGCAAACAGG	0.00058283	17	0.999752964	FALSE
TACGAGGGGTGCTAGCGTTGTCCGGAATAACTGGGCGTAAAGGGTCCGTAGGCGTTTTGCTAAGTTGATCGTTAAATCCATCGGCTTAACCGATGACATGCGATCAAAACTGGCAGAATAGAATATGTGAGGGGAATGTGGAATTCCTGGTGTAGCGGTGACATGCGTAGATATCAGGAGGAACACCGATGGCGAAGGCAGCATTCTGGCACAATATTGACGCTGAGGGACGAAAGCGTGGGGAGCGAACAGG	0.000577506	17	0.999752964	FALSE
AACGGAGGGGACAAGTGTTATTCGGAATGACTGGGCGTAAAGGGTCCGCAGGCGGGCTTATAAGTTCAAAGAACCATCCCAAAGAACTCCTTTGGATTATCTTTGATAAGTATAGGTCTTGAGTCAGATAGAGGAAAGTGGAATGTCATGTGTAGGGATTAAATTCGCGAAGATGTGATGGAAGGCCGAAAGCGAAGGCAACTTTCTGGGTCTAGACTGACGCTAAGGGACGAAAGCGTGGGGAGCAACAGGG	0.000536998	17	0.999752964	FALSE
TACGAAGGGACCTAGCGTAGTTCGGAATTACTGGGCTTAAAGAGCTCGTAGGTGGTTAAAAAAGTTGATTGTGAAATCCCAAGGCTCAACCTTGGAACTGCAATCAAAACTTTTTAGCTAGAGTGTGACAGAGGAAAGTGGAATTTCTAGTGTAGAGGTGAAATTCGTAGATATTAGAAAGAACACCAAAAGCGAAGGCAACTTTCTGGGTCACTACTGACACTGAGGAGCGAAAGCATGGGTAGCGAAGAGG	0.000509999	17	0.999752964	FALSE
AACCAGCACCTCAAGTGGTCAGGATGATTATTGGGCCTAAAGCATCCGTAGCCGGCTCTGTAAGTTTTCGGTTAAATCTGTACGCTCAACGTACAGGCTGCCGGGAATACTGCAGAGCTAGGGAGTGGGAGAGGTAGACGGTACTCGGTAGGAAGGGGTAAAATCCTTTGATCTATTGATGACCACCTGTGGCGAAGGCGGTCTACCAGAACACGTCCGACGGTGAGGGATGAAAGCTGGGGGAGCAAACCGG	0.000416498	17	0.999752964	FALSE
[truncated: 2,171 more rows]
