# Supplementary material for: Host matters: coral reef fish species show distinct skin microbiome responses to upwelling-driven environmental changes
Source: BMC Microbiol. 2026 Apr 21;26:527. doi: 10.1186/s12866-026-05036-1 (PMC13238074; doi:10.1186/s12866-026-05036-1)
Supplement: Supplementary file 3 — Supplementary Material 3. Supplementary data tables. Includes full list of alpha diversity metrics (Table S5), PERMANOVA results (Table S7), all differentially abundant taxa (Table S8), shared DA taxa between fish and water (Table S9), and core taxa identified by the indicator analysis (Table S10). [file 12866_2026_5036_MOESM3_ESM.zip]

Archive with 11 entries (11 files):
- Table_S10_IndVal_CORE_species_vs_water.csv
- __MACOSX/._Table_S10_IndVal_CORE_species_vs_water.csv
- Table_S5_ROHR06_skin_alpha_div_metrics_non_rarefied.csv
- __MACOSX/._Table_S5_ROHR06_skin_alpha_div_metrics_non_rarefied.csv
- Table_S5_ROHR06_skin_alpha_div_metrics_rarefied2500.csv
- Table_S7_PERMANOVA Results Raw.xlsx
- __MACOSX/._Table_S7_PERMANOVA Results Raw.xlsx
- Table_S8_ALL_fish_and_water_significant_DA_taxa.csv
- __MACOSX/._Table_S8_ALL_fish_and_water_significant_DA_taxa.csv
- Table_S9_shared_significant_DA_taxa_water_fish.csv
- __MACOSX/._Table_S9_shared_significant_DA_taxa_water_fish.csv
