# Supplementary material for: Host matters: coral reef fish species show distinct skin microbiome responses to upwelling-driven environmental changes
Source: BMC Microbiol. 2026 Apr 21;26:527. doi: 10.1186/s12866-026-05036-1 (PMC13238074; doi:10.1186/s12866-026-05036-1)
Supplement: Supplementary file 3 — Supplementary Material 3. Supplementary data tables. Includes full list of alpha diversity metrics (Table S5), PERMANOVA results (Table S7), all differentially abundant taxa (Table S8), shared DA taxa between fish and water (Table S9), and core taxa identified by the indicator analysis (Table S10). [file 12866_2026_5036_MOESM3_ESM.zip › Table_S10_IndVal_CORE_species_vs_water.csv]

fish_group	fish_species	ASV	indval	pval	padj	freq	Genus
1	Abudefduf concolor	ASV_785	0.868421053	0.001	1	33	Pseudomonas
1	Abudefduf concolor	ASV_5738	0.789473684	0.001	1	30	Phyllobacterium
1	Abudefduf concolor	ASV_782	0.684210526	0.001	1	26	Pseudomonas
1	Abudefduf concolor	ASV_5647	0.631578947	0.001	1	24	Allorhizobium-Neorhizobium-Pararhizobium-Rhizobium
1	Abudefduf concolor	ASV_1914	0.526315789	0.002	1	20	Rubritalea
1	Abudefduf concolor	ASV_146	0.473684211	0.001	1	18	Thermus
1	Abudefduf concolor	ASV_1111	0.394736842	0.028	1	15	Pseudoalteromonas
1	Abudefduf concolor	ASV_1076	0.368421053	0.014	1	14	Tepidimonas
1	Abudefduf concolor	ASV_5431	0.368421053	0.009	1	14	Erythrobacter
1	Abudefduf concolor	ASV_6119	0.368421053	0.009	1	14	Wolbachia
1	Abudefduf concolor	ASV_4718	0.342105263	0.013	1	13	Propionigenium
1	Abudefduf concolor	ASV_5294	0.342105263	0.021	1	13	Candidatus Midichloria
1	Abudefduf concolor	ASV_5403	0.342105263	0.02	1	13	Sphingobium
1	Abudefduf concolor	ASV_1083	0.315789474	0.02	1	12	Schlegelella
1	Abudefduf concolor	ASV_1022	0.289473684	0.026	1	11	Candidatus Branchiomonas
1	Abudefduf concolor	ASV_2099	0.289473684	0.026	1	11	p_Proteobacteria
1	Abudefduf concolor	ASV_2102	0.289473684	0.027	1	11	p_Proteobacteria
1	Abudefduf concolor	ASV_2105	0.289473684	0.021	1	11	p_Proteobacteria
1	Abudefduf concolor	ASV_2109	0.289473684	0.02	1	11	p_Proteobacteria
1	Abudefduf concolor	ASV_3200	0.289473684	0.029	1	11	Winogradskyella
1	Abudefduf concolor	ASV_5808	0.289473684	0.026	1	11	Yoonia-Loktanella
1	Abudefduf concolor	ASV_6314	0.289473684	0.027	1	11	f_SAR86 clade
1	Abudefduf concolor	ASV_1233	0.263157895	0.036	1	10	Vibrio
1	Abudefduf concolor	ASV_2101	0.263157895	0.024	1	10	p_Proteobacteria
1	Abudefduf concolor	ASV_2107	0.263157895	0.024	1	10	p_Proteobacteria
1	Abudefduf concolor	ASV_2108	0.263157895	0.033	1	10	p_Proteobacteria
1	Abudefduf concolor	ASV_2111	0.263157895	0.04	1	10	p_Proteobacteria
1	Abudefduf concolor	ASV_3366	0.263157895	0.029	1	10	Ulvibacter
1	Abudefduf concolor	ASV_5440	0.263157895	0.027	1	10	Erythrobacter
1	Abudefduf concolor	ASV_5575	0.263157895	0.043	1	10	Algimonas
1	Abudefduf concolor	ASV_1158	0.236842105	0.045	1	9	f_Alteromonadaceae
1	Abudefduf concolor	ASV_4418	0.236842105	0.049	1	9	Nodosilineaceae_MBIC10086
1	Abudefduf concolor	ASV_2104	0.210526316	0.043	1	8	p_Proteobacteria
1	Abudefduf concolor	ASV_2106	0.210526316	0.044	1	8	p_Proteobacteria
2	Abudefduf troschelii	ASV_785	0.885714286	0.001	1	31	Pseudomonas
2	Abudefduf troschelii	ASV_5738	0.857142857	0.001	1	30	Phyllobacterium
2	Abudefduf troschelii	ASV_5647	0.714285714	0.001	1	25	Allorhizobium-Neorhizobium-Pararhizobium-Rhizobium
2	Abudefduf troschelii	ASV_146	0.6	0.001	1	21	Thermus
2	Abudefduf troschelii	ASV_782	0.542857143	0.002	1	19	Pseudomonas
2	Abudefduf troschelii	ASV_5026	0.484341658	0.002	1	18	Geobacillus
2	Abudefduf troschelii	ASV_786	0.371428571	0.006	1	13	Pseudomonas
2	Abudefduf troschelii	ASV_5739	0.342857143	0.011	1	12	Phyllobacterium
2	Abudefduf troschelii	ASV_791	0.314285714	0.017	1	11	Pseudomonas
2	Abudefduf troschelii	ASV_2087	0.314285714	0.005	1	11	p_Proteobacteria
2	Abudefduf troschelii	ASV_2088	0.314285714	0.008	1	11	p_Proteobacteria
2	Abudefduf troschelii	ASV_2089	0.314285714	0.017	1	11	p_Proteobacteria
2	Abudefduf troschelii	ASV_2090	0.314285714	0.018	1	11	c_Alphaproteobacteria
2	Abudefduf troschelii	ASV_2091	0.314285714	0.018	1	11	p_Proteobacteria
2	Abudefduf troschelii	ASV_2092	0.314285714	0.01	1	11	c_Alphaproteobacteria
2	Abudefduf troschelii	ASV_2093	0.314285714	0.014	1	11	c_Alphaproteobacteria
2	Abudefduf troschelii	ASV_2094	0.314285714	0.011	1	11	c_Alphaproteobacteria
2	Abudefduf troschelii	ASV_2095	0.314285714	0.016	1	11	p_Proteobacteria
2	Abudefduf troschelii	ASV_2096	0.314285714	0.021	1	11	p_Proteobacteria
2	Abudefduf troschelii	ASV_2097	0.314285714	0.013	1	11	c_Alphaproteobacteria
2	Abudefduf troschelii	ASV_2098	0.314285714	0.009	1	11	c_Alphaproteobacteria
2	Abudefduf troschelii	ASV_2161	0.314285714	0.01	1	11	p_Proteobacteria
2	Abudefduf troschelii	ASV_4404	0.314285714	0.007	1	11	Synechococcus CC9902
2	Abudefduf troschelii	ASV_5238	0.314285714	0.019	1	11	f_AEGEAN-169 marine group
2	Abudefduf troschelii	ASV_1095	0.285714286	0.024	1	10	Ralstonia
2	Abudefduf troschelii	ASV_2160	0.285714286	0.022	1	10	p_Proteobacteria
2	Abudefduf troschelii	ASV_5373	0.285714286	0.023	1	10	Clade I_Clade Ia
2	Abudefduf troschelii	ASV_6119	0.285714286	0.024	1	10	Wolbachia
2	Abudefduf troschelii	ASV_6302	0.285714286	0.026	1	10	f_SAR86 clade
2	Abudefduf troschelii	ASV_4822	0.257142857	0.039	1	9	Candidatus Actinomarina
2	Abudefduf troschelii	ASV_4823	0.257142857	0.038	1	9	Candidatus Actinomarina
2	Abudefduf troschelii	ASV_6310	0.257142857	0.029	1	9	f_SAR86 clade
2	Abudefduf troschelii	ASV_147	0.228571429	0.045	1	8	Thermus
2	Abudefduf troschelii	ASV_1097	0.228571429	0.042	1	8	Ralstonia
2	Abudefduf troschelii	ASV_5372	0.228571429	0.04	1	8	Clade I_Clade Ia
2	Abudefduf troschelii	ASV_6294	0.228571429	0.049	1	8	f_SAR86 clade
3	Acanthurus xanthopterus	ASV_785	0.971428571	0.001	1	34	Pseudomonas
3	Acanthurus xanthopterus	ASV_782	0.857142857	0.001	1	30	Pseudomonas
3	Acanthurus xanthopterus	ASV_5738	0.828571429	0.001	1	29	Phyllobacterium
3	Acanthurus xanthopterus	ASV_5647	0.742857143	0.001	1	26	Allorhizobium-Neorhizobium-Pararhizobium-Rhizobium
3	Acanthurus xanthopterus	ASV_1009	0.628571429	0.002	1	22	o_Pseudomonadales
3	Acanthurus xanthopterus	ASV_146	0.457142857	0.003	1	16	Thermus
3	Acanthurus xanthopterus	ASV_1095	0.457142857	0.007	1	16	Ralstonia
3	Acanthurus xanthopterus	ASV_791	0.428571429	0.001	1	15	Pseudomonas
3	Acanthurus xanthopterus	ASV_4126	0.428571429	0.01	1	15	f_Fibrobacteraceae
3	Acanthurus xanthopterus	ASV_6119	0.428571429	0.002	1	15	Wolbachia
3	Acanthurus xanthopterus	ASV_5026	0.395115143	0.009	1	15	Geobacillus
3	Acanthurus xanthopterus	ASV_1111	0.371428571	0.014	1	13	Pseudoalteromonas
3	Acanthurus xanthopterus	ASV_1076	0.342857143	0.01	1	12	Tepidimonas
3	Acanthurus xanthopterus	ASV_4205	0.342857143	0.01	1	12	p_Proteobacteria
3	Acanthurus xanthopterus	ASV_1012	0.314285714	0.022	1	11	c_Gammaproteobacteria
3	Acanthurus xanthopterus	ASV_4823	0.314285714	0.011	1	11	Candidatus Actinomarina
3	Acanthurus xanthopterus	ASV_784	0.285714286	0.035	1	10	Pseudomonas
3	Acanthurus xanthopterus	ASV_1083	0.285714286	0.022	1	10	Schlegelella
3	Acanthurus xanthopterus	ASV_1088	0.285714286	0.028	1	10	f_Comamonadaceae
3	Acanthurus xanthopterus	ASV_5052	0.285714286	0.031	1	10	Tetragenococcus
3	Acanthurus xanthopterus	ASV_2134	0.257142857	0.025	1	9	p_Proteobacteria
3	Acanthurus xanthopterus	ASV_2137	0.257142857	0.03	1	9	p_Proteobacteria
3	Acanthurus xanthopterus	ASV_2144	0.257142857	0.036	1	9	p_Proteobacteria
3	Acanthurus xanthopterus	ASV_2150	0.257142857	0.036	1	9	p_Proteobacteria
3	Acanthurus xanthopterus	ASV_2154	0.257142857	0.032	1	9	p_Proteobacteria
3	Acanthurus xanthopterus	ASV_2157	0.257142857	0.025	1	9	p_Proteobacteria
3	Acanthurus xanthopterus	ASV_4404	0.257142857	0.027	1	9	Synechococcus CC9902
3	Acanthurus xanthopterus	ASV_5040	0.257142857	0.026	1	9	Staphylococcus
3	Acanthurus xanthopterus	ASV_5238	0.257142857	0.037	1	9	f_AEGEAN-169 marine group
3	Acanthurus xanthopterus	ASV_5372	0.257142857	0.033	1	9	Clade I_Clade Ia
3	Acanthurus xanthopterus	ASV_5395	0.257142857	0.02	1	9	Clade I_Clade Ib
3	Acanthurus xanthopterus	ASV_6302	0.257142857	0.032	1	9	f_SAR86 clade
3	Acanthurus xanthopterus	ASV_786	0.228571429	0.048	1	8	Pseudomonas
3	Acanthurus xanthopterus	ASV_2141	0.228571429	0.044	1	8	p_Proteobacteria
3	Acanthurus xanthopterus	ASV_5107	0.228571429	0.038	1	8	Acholeplasma
3	Acanthurus xanthopterus	ASV_5108	0.228571429	0.044	1	8	Acholeplasma
3	Acanthurus xanthopterus	ASV_6310	0.228571429	0.043	1	8	f_SAR86 clade
4	Cephalopholis colonus	ASV_785	0.933333333	0.001	1	28	Pseudomonas
4	Cephalopholis colonus	ASV_5647	0.866666667	0.001	1	26	Allorhizobium-Neorhizobium-Pararhizobium-Rhizobium
4	Cephalopholis colonus	ASV_5738	0.866666667	0.001	1	26	Phyllobacterium
4	Cephalopholis colonus	ASV_782	0.766666667	0.001	1	23	Pseudomonas
4	Cephalopholis colonus	ASV_5438	0.532628477	0.013	1	22	Erythrobacter
4	Cephalopholis colonus	ASV_6119	0.5	0.002	1	15	Wolbachia
4	Cephalopholis colonus	ASV_5403	0.433333333	0.003	1	13	Sphingobium
4	Cephalopholis colonus	ASV_146	0.4	0.005	1	12	Thermus
4	Cephalopholis colonus	ASV_1095	0.4	0.007	1	12	Ralstonia
4	Cephalopholis colonus	ASV_5026	0.398077847	0.008	1	13	Geobacillus
4	Cephalopholis colonus	ASV_1111	0.366666667	0.008	1	11	Pseudoalteromonas
4	Cephalopholis colonus	ASV_5040	0.366666667	0.011	1	11	Staphylococcus
4	Cephalopholis colonus	ASV_5054	0.366666667	0.009	1	11	Tetragenococcus
4	Cephalopholis colonus	ASV_143	0.3	0.015	1	9	Meiothermus
4	Cephalopholis colonus	ASV_784	0.3	0.016	1	9	Pseudomonas
4	Cephalopholis colonus	ASV_791	0.3	0.021	1	9	Pseudomonas
4	Cephalopholis colonus	ASV_2113	0.3	0.015	1	9	c_Cyanobacteriia
4	Cephalopholis colonus	ASV_2114	0.3	0.019	1	9	c_Cyanobacteriia
4	Cephalopholis colonus	ASV_5440	0.3	0.023	1	9	Erythrobacter
4	Cephalopholis colonus	ASV_961	0.295585144	0.044	1	10	Acinetobacter
4	Cephalopholis colonus	ASV_786	0.266666667	0.033	1	8	Pseudomonas
4	Cephalopholis colonus	ASV_967	0.266666667	0.046	1	8	Acinetobacter
4	Cephalopholis colonus	ASV_1076	0.266666667	0.027	1	8	Tepidimonas
4	Cephalopholis colonus	ASV_1083	0.266666667	0.028	1	8	Schlegelella
4	Cephalopholis colonus	ASV_1097	0.266666667	0.029	1	8	Ralstonia
4	Cephalopholis colonus	ASV_4406	0.266666667	0.029	1	8	Synechococcus CC9902
4	Cephalopholis colonus	ASV_4822	0.266666667	0.046	1	8	Candidatus Actinomarina
4	Cephalopholis colonus	ASV_5372	0.266666667	0.026	1	8	Clade I_Clade Ia
4	Cephalopholis colonus	ASV_6298	0.266666667	0.036	1	8	f_SAR86 clade
4	Cephalopholis colonus	ASV_964	0.233333333	0.049	1	7	Acinetobacter
4	Cephalopholis colonus	ASV_1209	0.233333333	0.043	1	7	Vibrio
4	Cephalopholis colonus	ASV_4404	0.233333333	0.05	1	7	Synechococcus CC9902
4	Cephalopholis colonus	ASV_5087	0.233333333	0.042	1	7	Mycoplasma
4	Cephalopholis colonus	ASV_5331	0.233333333	0.05	1	7	f_Clade II
4	Cephalopholis colonus	ASV_5693	0.233333333	0.043	1	7	f_Rhodobacteraceae
4	Cephalopholis colonus	ASV_5739	0.233333333	0.041	1	7	Phyllobacterium
5	Cephalopholis panamensis	ASV_785	1	0.001	1	33	Pseudomonas
5	Cephalopholis panamensis	ASV_5738	0.909090909	0.001	1	30	Phyllobacterium
5	Cephalopholis panamensis	ASV_782	0.848484848	0.001	1	28	Pseudomonas
5	Cephalopholis panamensis	ASV_5647	0.818181818	0.001	1	27	Allorhizobium-Neorhizobium-Pararhizobium-Rhizobium
5	Cephalopholis panamensis	ASV_1111	0.545454545	0.001	1	18	Pseudoalteromonas
5	Cephalopholis panamensis	ASV_6119	0.545454545	0.001	1	18	Wolbachia
5	Cephalopholis panamensis	ASV_146	0.515151515	0.001	1	17	Thermus
5	Cephalopholis panamensis	ASV_5403	0.515151515	0.006	1	17	Sphingobium
5	Cephalopholis panamensis	ASV_1076	0.484848485	0.005	1	16	Tepidimonas
5	Cephalopholis panamensis	ASV_1086	0.454545455	0.001	1	15	Caldimonas
5	Cephalopholis panamensis	ASV_1095	0.393939394	0.006	1	13	Ralstonia
5	Cephalopholis panamensis	ASV_1916	0.383360676	0.011	1	14	Rubritalea
5	Cephalopholis panamensis	ASV_791	0.363636364	0.008	1	12	Pseudomonas
5	Cephalopholis panamensis	ASV_1083	0.363636364	0.005	1	12	Schlegelella
5	Cephalopholis panamensis	ASV_5440	0.363636364	0.007	1	12	Erythrobacter
5	Cephalopholis panamensis	ASV_5803	0.363636364	0.009	1	12	Ascidiaceihabitans
5	Cephalopholis panamensis	ASV_1088	0.333333333	0.014	1	11	f_Comamonadaceae
5	Cephalopholis panamensis	ASV_1306	0.333333333	0.013	1	11	Shewanella
5	Cephalopholis panamensis	ASV_1935	0.333333333	0.029	1	11	Rubritalea
5	Cephalopholis panamensis	ASV_1742	0.331503558	0.013	1	12	Lentisphaera
5	Cephalopholis panamensis	ASV_5026	0.328836195	0.033	1	12	Geobacillus
5	Cephalopholis panamensis	ASV_1084	0.303030303	0.012	1	10	Schlegelella
5	Cephalopholis panamensis	ASV_784	0.272727273	0.031	1	9	Pseudomonas
5	Cephalopholis panamensis	ASV_1914	0.272727273	0.039	1	9	Rubritalea
5	Cephalopholis panamensis	ASV_3078	0.272727273	0.042	1	9	Tenacibaculum
5	Cephalopholis panamensis	ASV_3995	0.272727273	0.025	1	9	o_Cytophagales
5	Cephalopholis panamensis	ASV_4817	0.272727273	0.021	1	9	Candidatus Actinomarina
5	Cephalopholis panamensis	ASV_5040	0.272727273	0.042	1	9	Staphylococcus
5	Cephalopholis panamensis	ASV_751	0.242424242	0.041	1	8	Endozoicomonas
5	Cephalopholis panamensis	ASV_6314	0.242424242	0.04	1	8	f_SAR86 clade
5	Cephalopholis panamensis	ASV_5294	0.212121212	0.05	1	7	Candidatus Midichloria
6	Chaetodon humeralis	ASV_785	0.818181818	0.001	1	27	Pseudomonas
6	Chaetodon humeralis	ASV_1286	0.817716584	0.001	1	47	Grimontia
6	Chaetodon humeralis	ASV_5647	0.606060606	0.001	1	20	Allorhizobium-Neorhizobium-Pararhizobium-Rhizobium
6	Chaetodon humeralis	ASV_5738	0.575757576	0.001	1	19	Phyllobacterium
6	Chaetodon humeralis	ASV_5670	0.515151515	0.002	1	17	f_Rhodobacteraceae
6	Chaetodon humeralis	ASV_782	0.484848485	0.003	1	16	Pseudomonas
6	Chaetodon humeralis	ASV_146	0.454545455	0.001	1	15	Thermus
6	Chaetodon humeralis	ASV_6119	0.454545455	0.002	1	15	Wolbachia
6	Chaetodon humeralis	ASV_3854	0.424242424	0.004	1	14	Ekhidna
6	Chaetodon humeralis	ASV_1114	0.341981298	0.028	1	13	Pseudoalteromonas
6	Chaetodon humeralis	ASV_3856	0.333333333	0.025	1	11	Ekhidna
6	Chaetodon humeralis	ASV_1095	0.303030303	0.018	1	10	Ralstonia
6	Chaetodon humeralis	ASV_5403	0.242424242	0.043	1	8	Sphingobium
6	Chaetodon humeralis	ASV_6314	0.242424242	0.047	1	8	f_SAR86 clade
7	Epinephelus labriformis	ASV_5738	0.939393939	0.001	1	31	Phyllobacterium
7	Epinephelus labriformis	ASV_785	0.878787879	0.001	1	29	Pseudomonas
7	Epinephelus labriformis	ASV_782	0.848484848	0.001	1	28	Pseudomonas
7	Epinephelus labriformis	ASV_5647	0.818181818	0.001	1	27	Allorhizobium-Neorhizobium-Pararhizobium-Rhizobium
7	Epinephelus labriformis	ASV_1286	0.813943277	0.002	1	47	Grimontia
7	Epinephelus labriformis	ASV_1111	0.636363636	0.004	1	21	Pseudoalteromonas
7	Epinephelus labriformis	ASV_962	0.541071323	0.018	1	24	Acinetobacter
7	Epinephelus labriformis	ASV_960	0.531196416	0.041	1	29	Acinetobacter
7	Epinephelus labriformis	ASV_1914	0.515151515	0.002	1	17	Rubritalea
7	Epinephelus labriformis	ASV_791	0.484848485	0.001	1	16	Pseudomonas
7	Epinephelus labriformis	ASV_5803	0.484848485	0.003	1	16	Ascidiaceihabitans
7	Epinephelus labriformis	ASV_3995	0.424242424	0.004	1	14	o_Cytophagales
7	Epinephelus labriformis	ASV_5040	0.424242424	0.013	1	14	Staphylococcus
7	Epinephelus labriformis	ASV_5403	0.424242424	0.003	1	14	Sphingobium
7	Epinephelus labriformis	ASV_146	0.393939394	0.009	1	13	Thermus
7	Epinephelus labriformis	ASV_784	0.393939394	0.005	1	13	Pseudomonas
7	Epinephelus labriformis	ASV_1076	0.393939394	0.003	1	13	Tepidimonas
7	Epinephelus labriformis	ASV_1083	0.393939394	0.005	1	13	Schlegelella
7	Epinephelus labriformis	ASV_1095	0.393939394	0.002	1	13	Ralstonia
7	Epinephelus labriformis	ASV_1935	0.393939394	0.018	1	13	Rubritalea
7	Epinephelus labriformis	ASV_6119	0.393939394	0.005	1	13	Wolbachia
7	Epinephelus labriformis	ASV_961	0.387424503	0.012	1	14	Acinetobacter
7	Epinephelus labriformis	ASV_1200	0.363636364	0.015	1	12	Photobacterium
7	Epinephelus labriformis	ASV_5440	0.363636364	0.006	1	12	Erythrobacter
7	Epinephelus labriformis	ASV_5622	0.363636364	0.007	1	12	Bradyrhizobium
7	Epinephelus labriformis	ASV_1301	0.359233179	0.03	1	13	f_Vibrionaceae
7	Epinephelus labriformis	ASV_1507	0.354266244	0.022	1	13	Idiomarina
7	Epinephelus labriformis	ASV_1916	0.347332016	0.029	1	13	Rubritalea
7	Epinephelus labriformis	ASV_3790	0.346825717	0.039	1	13	Aureispira
7	Epinephelus labriformis	ASV_3976	0.333333333	0.013	1	11	o_Cytophagales
7	Epinephelus labriformis	ASV_5026	0.328057554	0.031	1	12	Geobacillus
7	Epinephelus labriformis	ASV_1723	0.303030303	0.014	1	10	Lentisphaera
7	Epinephelus labriformis	ASV_1892	0.303030303	0.019	1	10	Roseibacillus
7	Epinephelus labriformis	ASV_3028	0.303030303	0.018	1	10	Cloacibacterium
7	Epinephelus labriformis	ASV_908	0.272727273	0.039	1	9	Thalassotalea
7	Epinephelus labriformis	ASV_1199	0.272727273	0.03	1	9	Photobacterium
7	Epinephelus labriformis	ASV_1313	0.272727273	0.031	1	9	Shewanella
7	Epinephelus labriformis	ASV_1721	0.272727273	0.03	1	9	Lentisphaera
7	Epinephelus labriformis	ASV_2120	0.272727273	0.016	1	9	p_Proteobacteria
7	Epinephelus labriformis	ASV_2561	0.272727273	0.028	1	9	Algivirga
7	Epinephelus labriformis	ASV_3078	0.272727273	0.029	1	9	Tenacibaculum
7	Epinephelus labriformis	ASV_3268	0.272727273	0.044	1	9	Kordia
7	Epinephelus labriformis	ASV_5909	0.272727273	0.04	1	9	Limibaculum
7	Epinephelus labriformis	ASV_5931	0.272727273	0.039	1	9	f_Terasakiellaceae
7	Epinephelus labriformis	ASV_715	0.242424242	0.037	1	8	Oleibacter
7	Epinephelus labriformis	ASV_772	0.242424242	0.04	1	8	Chromohalobacter
7	Epinephelus labriformis	ASV_1364	0.242424242	0.042	1	8	Parahaliea
7	Epinephelus labriformis	ASV_1378	0.242424242	0.036	1	8	Halioglobus
7	Epinephelus labriformis	ASV_1421	0.242424242	0.035	1	8	Halieaceae_OM60(NOR5) clade
7	Epinephelus labriformis	ASV_1510	0.242424242	0.036	1	8	Idiomarina
7	Epinephelus labriformis	ASV_1951	0.242424242	0.039	1	8	Rubritalea
7	Epinephelus labriformis	ASV_2115	0.242424242	0.04	1	8	p_Proteobacteria
7	Epinephelus labriformis	ASV_2117	0.242424242	0.039	1	8	p_Proteobacteria
7	Epinephelus labriformis	ASV_2119	0.242424242	0.045	1	8	p_Proteobacteria
7	Epinephelus labriformis	ASV_2121	0.242424242	0.04	1	8	p_Proteobacteria
7	Epinephelus labriformis	ASV_2122	0.242424242	0.033	1	8	p_Proteobacteria
7	Epinephelus labriformis	ASV_2123	0.242424242	0.031	1	8	p_Proteobacteria
7	Epinephelus labriformis	ASV_2124	0.242424242	0.027	1	8	p_Proteobacteria
7	Epinephelus labriformis	ASV_2125	0.242424242	0.044	1	8	p_Proteobacteria
7	Epinephelus labriformis	ASV_2126	0.242424242	0.041	1	8	p_Proteobacteria
7	Epinephelus labriformis	ASV_3007	0.242424242	0.043	1	8	Chryseobacterium
7	Epinephelus labriformis	ASV_3541	0.242424242	0.038	1	8	f_Saprospiraceae
7	Epinephelus labriformis	ASV_4286	0.242424242	0.032	1	8	o_Marine Group II
7	Epinephelus labriformis	ASV_4712	0.242424242	0.036	1	8	Propionigenium
7	Epinephelus labriformis	ASV_4851	0.242424242	0.048	1	8	Micrococcus
7	Epinephelus labriformis	ASV_4887	0.242424242	0.036	1	8	Corynebacterium
7	Epinephelus labriformis	ASV_5169	0.242424242	0.042	1	8	Clostridium sensu stricto 1
7	Epinephelus labriformis	ASV_5207	0.242424242	0.046	1	8	Romboutsia
7	Epinephelus labriformis	ASV_5445	0.242424242	0.036	1	8	Erythrobacter
7	Epinephelus labriformis	ASV_5794	0.242424242	0.039	1	8	Ruegeria
7	Epinephelus labriformis	ASV_5799	0.242424242	0.039	1	8	Oceanobacterium
7	Epinephelus labriformis	ASV_6010	0.242424242	0.038	1	8	Labrenzia
7	Epinephelus labriformis	ASV_6314	0.242424242	0.035	1	8	f_SAR86 clade
8	Johnrandallia nigrirostris	ASV_785	0.857142857	0.001	1	30	Pseudomonas
8	Johnrandallia nigrirostris	ASV_5738	0.742857143	0.001	1	26	Phyllobacterium
8	Johnrandallia nigrirostris	ASV_5647	0.628571429	0.001	1	22	Allorhizobium-Neorhizobium-Pararhizobium-Rhizobium
8	Johnrandallia nigrirostris	ASV_6119	0.542857143	0.001	1	19	Wolbachia
8	Johnrandallia nigrirostris	ASV_782	0.514285714	0.003	1	18	Pseudomonas
8	Johnrandallia nigrirostris	ASV_1010	0.428571429	0.007	1	15	c_Gammaproteobacteria
8	Johnrandallia nigrirostris	ASV_146	0.371428571	0.007	1	13	Thermus
8	Johnrandallia nigrirostris	ASV_751	0.314285714	0.016	1	11	Endozoicomonas
8	Johnrandallia nigrirostris	ASV_791	0.314285714	0.016	1	11	Pseudomonas
8	Johnrandallia nigrirostris	ASV_967	0.314285714	0.012	1	11	Acinetobacter
8	Johnrandallia nigrirostris	ASV_5403	0.314285714	0.015	1	11	Sphingobium
8	Johnrandallia nigrirostris	ASV_1095	0.285714286	0.032	1	10	Ralstonia
8	Johnrandallia nigrirostris	ASV_5052	0.285714286	0.022	1	10	Tetragenococcus
8	Johnrandallia nigrirostris	ASV_1083	0.257142857	0.028	1	9	Schlegelella
8	Johnrandallia nigrirostris	ASV_5291	0.257142857	0.048	1	9	o_Rickettsiales
8	Johnrandallia nigrirostris	ASV_5802	0.257142857	0.033	1	9	f_Rhodobacteraceae
8	Johnrandallia nigrirostris	ASV_1088	0.228571429	0.046	1	8	f_Comamonadaceae
8	Johnrandallia nigrirostris	ASV_2127	0.228571429	0.049	1	8	p_Proteobacteria
8	Johnrandallia nigrirostris	ASV_2128	0.228571429	0.036	1	8	p_Proteobacteria
8	Johnrandallia nigrirostris	ASV_2129	0.228571429	0.036	1	8	p_Proteobacteria
8	Johnrandallia nigrirostris	ASV_2130	0.228571429	0.031	1	8	p_Proteobacteria
9	Microspathodon dorsalis	ASV_785	0.972222222	0.001	1	35	Pseudomonas
9	Microspathodon dorsalis	ASV_5647	0.888888889	0.001	1	32	Allorhizobium-Neorhizobium-Pararhizobium-Rhizobium
9	Microspathodon dorsalis	ASV_5738	0.833333333	0.001	1	30	Phyllobacterium
9	Microspathodon dorsalis	ASV_1687	0.722222222	0.001	1	26	f_Unknown Family
9	Microspathodon dorsalis	ASV_782	0.694444444	0.001	1	25	Pseudomonas
9	Microspathodon dorsalis	ASV_6353	0.638888889	0.001	1	23	o_JTB23
9	Microspathodon dorsalis	ASV_5403	0.527777778	0.002	1	19	Sphingobium
9	Microspathodon dorsalis	ASV_6509	0.5	0.002	1	18	f_Methylophagaceae
9	Microspathodon dorsalis	ASV_1526	0.472222222	0.006	1	17	Spongiibacteraceae_BD1-7 clade
9	Microspathodon dorsalis	ASV_1095	0.444444444	0.006	1	16	Ralstonia
9	Microspathodon dorsalis	ASV_1306	0.416666667	0.004	1	15	Shewanella
9	Microspathodon dorsalis	ASV_684	0.396748908	0.009	1	16	f_Cellvibrionaceae
9	Microspathodon dorsalis	ASV_791	0.388888889	0.007	1	14	Pseudomonas
9	Microspathodon dorsalis	ASV_1076	0.388888889	0.003	1	14	Tepidimonas
9	Microspathodon dorsalis	ASV_1291	0.388888889	0.01	1	14	Enterovibrio
9	Microspathodon dorsalis	ASV_1337	0.388888889	0.012	1	14	Chelonobacter
9	Microspathodon dorsalis	ASV_5040	0.388888889	0.01	1	14	Staphylococcus
9	Microspathodon dorsalis	ASV_146	0.361111111	0.01	1	13	Thermus
9	Microspathodon dorsalis	ASV_6119	0.361111111	0.007	1	13	Wolbachia
9	Microspathodon dorsalis	ASV_5026	0.32894416	0.028	1	13	Geobacillus
9	Microspathodon dorsalis	ASV_1345	0.277777778	0.048	1	10	Chelonobacter
9	Microspathodon dorsalis	ASV_1912	0.277777778	0.026	1	10	Rubritalea
9	Microspathodon dorsalis	ASV_4404	0.277777778	0.047	1	10	Synechococcus CC9902
9	Microspathodon dorsalis	ASV_5440	0.277777778	0.033	1	10	Erythrobacter
9	Microspathodon dorsalis	ASV_5799	0.277777778	0.018	1	10	Oceanobacterium
9	Microspathodon dorsalis	ASV_1083	0.25	0.043	1	9	Schlegelella
9	Microspathodon dorsalis	ASV_1111	0.25	0.048	1	9	Pseudoalteromonas
9	Microspathodon dorsalis	ASV_4822	0.25	0.033	1	9	Candidatus Actinomarina
9	Microspathodon dorsalis	ASV_5904	0.25	0.041	1	9	c_Alphaproteobacteria
9	Microspathodon dorsalis	ASV_788	0.222222222	0.046	1	8	Pseudomonas
9	Microspathodon dorsalis	ASV_1228	0.222222222	0.049	1	8	Vibrio
9	Microspathodon dorsalis	ASV_1456	0.222222222	0.049	1	8	Parahaliea
9	Microspathodon dorsalis	ASV_5742	0.222222222	0.046	1	8	f_Rhodobacteraceae
9	Microspathodon dorsalis	ASV_6311	0.222222222	0.039	1	8	f_SAR86 clade
10	Prionurus laticlavius	ASV_785	1	0.001	1	33	Pseudomonas
10	Prionurus laticlavius	ASV_5738	0.848484848	0.001	1	28	Phyllobacterium
10	Prionurus laticlavius	ASV_1286	0.746874857	0.019	1	45	Grimontia
10	Prionurus laticlavius	ASV_5647	0.696969697	0.001	1	23	Allorhizobium-Neorhizobium-Pararhizobium-Rhizobium
10	Prionurus laticlavius	ASV_782	0.575757576	0.001	1	19	Pseudomonas
10	Prionurus laticlavius	ASV_6119	0.575757576	0.001	1	19	Wolbachia
10	Prionurus laticlavius	ASV_2864	0.515151515	0.001	1	17	Macellibacteroides
10	Prionurus laticlavius	ASV_146	0.484848485	0.004	1	16	Thermus
10	Prionurus laticlavius	ASV_4691	0.454545455	0.004	1	15	Fusobacterium
10	Prionurus laticlavius	ASV_1016	0.424242424	0.007	1	14	c_Gammaproteobacteria
10	Prionurus laticlavius	ASV_1095	0.424242424	0.003	1	14	Ralstonia
10	Prionurus laticlavius	ASV_1663	0.393939394	0.005	1	13	f_Desulfovibrionaceae
10	Prionurus laticlavius	ASV_1017	0.363636364	0.023	1	12	c_Gammaproteobacteria
10	Prionurus laticlavius	ASV_1111	0.363636364	0.016	1	12	Pseudoalteromonas
10	Prionurus laticlavius	ASV_5977	0.343700703	0.023	1	14	c_Alphaproteobacteria
10	Prionurus laticlavius	ASV_791	0.333333333	0.024	1	11	Pseudomonas
10	Prionurus laticlavius	ASV_1076	0.333333333	0.019	1	11	Tepidimonas
10	Prionurus laticlavius	ASV_1083	0.333333333	0.007	1	11	Schlegelella
10	Prionurus laticlavius	ASV_1302	0.333333333	0.014	1	11	f_Vibrionaceae
10	Prionurus laticlavius	ASV_1774	0.333333333	0.014	1	11	o_P.palmC41
10	Prionurus laticlavius	ASV_4406	0.333333333	0.015	1	11	Synechococcus CC9902
10	Prionurus laticlavius	ASV_5403	0.333333333	0.022	1	11	Sphingobium
10	Prionurus laticlavius	ASV_5026	0.327857972	0.019	1	12	Geobacillus
10	Prionurus laticlavius	ASV_2877	0.303030303	0.017	1	10	f_Paludibacteraceae
10	Prionurus laticlavius	ASV_5803	0.303030303	0.026	1	10	Ascidiaceihabitans
10	Prionurus laticlavius	ASV_2881	0.292156798	0.045	1	11	Odoribacter
10	Prionurus laticlavius	ASV_5	0.272727273	0.022	1	9	c_Gammaproteobacteria
10	Prionurus laticlavius	ASV_1027	0.272727273	0.034	1	9	Candidatus Branchiomonas
10	Prionurus laticlavius	ASV_1086	0.272727273	0.029	1	9	Caldimonas
10	Prionurus laticlavius	ASV_2086	0.272727273	0.019	1	9	c_Cyanobacteriia
10	Prionurus laticlavius	ASV_2855	0.272727273	0.026	1	9	Parabacteroides
10	Prionurus laticlavius	ASV_2872	0.272727273	0.025	1	9	f_Paludibacteraceae
10	Prionurus laticlavius	ASV_3028	0.272727273	0.038	1	9	Cloacibacterium
10	Prionurus laticlavius	ASV_4127	0.272727273	0.026	1	9	o_Fibrobacterales
10	Prionurus laticlavius	ASV_4209	0.272727273	0.04	1	9	f_Lachnospiraceae
10	Prionurus laticlavius	ASV_5083	0.272727273	0.041	1	9	Mycoplasma
10	Prionurus laticlavius	ASV_5203	0.272727273	0.029	1	9	f_Peptostreptococcaceae
10	Prionurus laticlavius	ASV_1293	0.242424242	0.038	1	8	Enterovibrio
10	Prionurus laticlavius	ASV_1658	0.242424242	0.043	1	8	f_Desulfovibrionaceae
10	Prionurus laticlavius	ASV_3438	0.242424242	0.03	1	8	Rikenellaceae RC9 gut group
10	Prionurus laticlavius	ASV_3440	0.242424242	0.029	1	8	f_Rikenellaceae
10	Prionurus laticlavius	ASV_4951	0.242424242	0.045	1	8	f_Ruminococcaceae
10	Prionurus laticlavius	ASV_5090	0.242424242	0.045	1	8	[Anaerorhabdus] furcosa group
10	Prionurus laticlavius	ASV_5139	0.242424242	0.033	1	8	Oscillibacter
10	Prionurus laticlavius	ASV_6046	0.242424242	0.033	1	8	o_Rhodospirillales
