# Supplementary material for: Host matters: coral reef fish species show distinct skin microbiome responses to upwelling-driven environmental changes
Source: BMC Microbiol. 2026 Apr 21;26:527. doi: 10.1186/s12866-026-05036-1 (PMC13238074; doi:10.1186/s12866-026-05036-1)
Supplement: Supplementary file 3 — Supplementary Material 3. Supplementary data tables. Includes full list of alpha diversity metrics (Table S5), PERMANOVA results (Table S7), all differentially abundant taxa (Table S8), shared DA taxa between fish and water (Table S9), and core taxa identified by the indicator analysis (Table S10). [file 12866_2026_5036_MOESM3_ESM.zip › Table_S5_ROHR06_skin_alpha_div_metrics_non_rarefied.csv]

	observed	chao1	diversity_inverse_simpson	diversity_gini_simpson	diversity_shannon	diversity_fisher	diversity_coverage	evenness_camargo	evenness_pielou	evenness_simpson	evenness_evar	evenness_bulla	dominance_dbp	dominance_dmn	dominance_absolute	dominance_relative	dominance_simpson	dominance_core_abundance	dominance_gini	rarity_log_modulo_skewness	rarity_low_abundance	rarity_rare_abundance
RRR_15083	240	250.028571428571	66.1909515886221	0.984892194839334	4.92398744782912	73.8914718182104	40	0.727995076586433	0.898433105464749	0.275795631619259	0.556586191531641	0.633520412367358	0.0700218818380744	0.134573304157549	128	0.0700218818380744	0.0151078051606663	0.160831509846827	0.982051281194813	2.06142303617716	0.0979212253829322	0.769146608315098
RRR_15085	203	204.4	13.6552383054828	0.926768030141335	3.85069435287373	42.5057977493921	6	0.300427573199369	0.724740273210373	0.0672671837708513	0.452766147383906	0.444506723126804	0.179835967193439	0.344868973794759	899	0.179835967193439	0.0732319698586647	0.14502900580116	0.990818893438281	2.06111914218388	0.114822964592919	0.738147629525905
RRR_15086	218	220.647058823529	78.1902227380617	0.987210677179549	4.75449233500792	45.1412577832886	29	0.569698899835769	0.88299687892093	0.35867074650487	0.354418394341849	0.541878075520767	0.0419418168838122	0.0740674638586472	235	0.0419418168838122	0.0127893228204505	0.161520613956809	0.98656641870852	2.06142303617716	0.103159021952525	0.694984829555595
RRR_15087	228	245.526315789474	1.11831640867934	0.105798687885712	0.483666281721532	34.8568635238259	1	0.0441165774599843	0.0890837155664143	0.00490489652929533	0.460145548664645	0.0546320523893213	0.945607561875544	0.947182952613905	22809	0.945607561875544	0.894201312114288	0.00538949463123419	0.99887765639614	2.06139665380066	0.0543924381244559	0.99100368973094
RRR_15088	407	407.428571428571	62.3772969797688	0.983968526236006	5.06285010141837	69.620512592241	35	0.37259365633241	0.842570728223673	0.153261171940464	0.389076764477297	0.499724435040537	0.073892035988004	0.130414861712762	1774	0.073892035988004	0.0160314737639936	0.188770409863379	0.978288669970141	2.06127440953753	0.244293568810397	0.688395534821726
RRR_15100	38	38.6	2.16789989091079	0.538724087679217	1.46363006921448	5.45440057137154	1	0.342624204517521	0.402362997038831	0.0570499971292312	0.166883100675692	0.242037055218166	0.668742432105172	0.759038228680159	3866	0.668742432105172	0.461275912320783	0.00674623767514271	0.999325215160777	2.059395625232	0.0136654558034942	0.991177996886352
RRR_15101	45	48.9285714285714	1.31759942189447	0.241043990014671	0.654382989490825	6.61382042827377	1	0.146838324470566	0.171904651712453	0.0292799871532103	0.203359801986662	0.095088161209068	0.868849706129303	0.921746431570109	5174	0.868849706129303	0.758956009985329	0.00335852225020991	0.999680015011072	2.06072877453784	0.0167926112510495	0.992443324937028
RRR_15104	60	60	38.4670850970661	0.974003748984966	3.85798529844835	15.5168155279518	16	0.684389348025712	0.942271770198678	0.641118084951102	0.678538081489256	0.728813559322034	0.0674931129476584	0.119834710743802	49	0.0674931129476584	0.0259962510150339	0.260330578512397	0.994259913633776	2.06142303617716	0.00137741046831956	0.524793388429752
RRR_15112	462	484.555555555556	75.4357663004872	0.986743688716349	5.15854585876764	81.42331429403	40	0.420842241409317	0.840761356181853	0.163280879438284	0.26702660370324	0.486553271100103	0.0715615742699958	0.113288192975032	1691	0.0715615742699958	0.0132563112836509	0.163309352517986	0.977566672586136	2.06130802706309	0.208887008040626	0.739060516292848
RRR_15113	186	188	90.2226534171119	0.988916309129406	4.85023532657228	40.2838543939011	36	0.58351778308709	0.928142068380422	0.485068029124257	0.545978423292937	0.672040383212045	0.0381471389645777	0.0705969779539262	154	0.0381471389645777	0.0110836908705939	0.192221946990339	0.984567986545763	2.06142303617716	0.045578399801833	0.625959871191479
RRR_15114	367	376.0625	141.980529166994	0.992956780722913	5.39943612938661	105.752951634678	55	0.703490286194534	0.914327736100603	0.386867926885542	0.526768380223156	0.605611792927031	0.0273224043715847	0.0494839101396478	90	0.0273224043715847	0.00704321927708711	0.0886460230722526	0.973397647730934	2.06142303617716	0.230115361262902	0.812689738919247
RRR_15115	376	376.090909090909	98.0166389611953	0.989797650576491	5.16907526808848	69.771919550992	37	0.397583387775715	0.87174256817621	0.260682550428711	0.419951591913765	0.514960527757687	0.0384640673285555	0.0733776053652443	585	0.0384640673285555	0.0102023494235086	0.223749095930041	0.978316543024164	2.06138418231065	0.22736537576435	0.557104346110855
RRR_15117	75	76.5	40.4677519418319	0.975288965855148	3.99317394472106	17.4053066150741	18	0.780986687548943	0.9248835989152	0.539570025891092	0.523718858018018	0.69185591229444	0.0861393891934221	0.128425998433829	110	0.0861393891934221	0.0247110341448518	0.162098668754894	0.993433486814556	2.06142303617716	0.00783085356303837	0.737666405638215
RRR_15121	72	77.6	7.2134230232263	0.861369561055808	2.797521955948	13.9983980322667	3	0.790623834824758	0.654136160760577	0.100186430878143	0.304764706570887	0.359438510256168	0.301174496644295	0.476929530201342	718	0.301174496644295	0.138630438944192	0.0524328859060403	0.997496795919266	2.06115495260033	0.0197147651006711	0.820889261744966
RRR_15122	445	452.5	6.56848291513292	0.847757844098805	3.57531828953083	75.8071858164964	3	0.24978757697634	0.586302843175724	0.0147606357643436	0.328667241955979	0.316645071685582	0.373072471343763	0.447896053466751	9992	0.373072471343763	0.152242155901195	0.0804241496471643	0.988337271949852	2.06134193971757	0.208901168651757	0.868909382817459
RRR_15124	32	32.2	1.62736775419702	0.385510744316412	1.17244541666377	6.32770297928983	1	0.937373481781376	0.338296237666763	0.0508552423186569	0.378114931333242	0.208828522920204	0.781376518218624	0.828947368421053	772	0.781376518218624	0.614489255683588	0.0738866396761134	0.999291760629925	2.06003294719768	0.00202429149797571	0.884615384615385
RRR_15126	277	279.333333333333	54.7491958083615	0.981734891531552	4.82994428242111	61.0867108850623	27	0.525503161649636	0.858806765289649	0.197650526383977	0.476441414120096	0.536782665318025	0.0907476469543598	0.131237790800923	511	0.0907476469543598	0.0182651084684476	0.175457290001776	0.983281456986759	2.06140518146008	0.187178121115255	0.682649618185047
RRR_15127	47	54.3333333333333	1.69598316971719	0.410371507302898	1.19680234813577	8.82873399881322	1	0.941530686943585	0.310845835521788	0.0360847482918551	0.285439297124035	0.169919895767987	0.763041065482797	0.829078801331854	1375	0.763041065482797	0.589628492697102	0.0355160932297447	0.999309439417625	2.0607874342809	0.025527192008879	0.932852386237514
RRR_15129	331	334.333333333333	100.362995240595	0.990036168235088	5.21172004436579	57.6621350646707	48	0.604336196258912	0.898244349250647	0.30321146598367	0.443741733501451	0.604861022864937	0.0433324014537322	0.0864970645792563	775	0.0433324014537322	0.00996383176491249	0.137769080234834	0.977087787624654	2.0613728490205	0.162091137824993	0.77824993010903
RRR_15130	62	64.5	24.7767116604326	0.959639519008612	3.71141020871778	17.9217475971594	13	0.679990649836372	0.899270501626089	0.39962438161988	0.598066766107924	0.668507959135186	0.146739130434783	0.204710144927536	81	0.146739130434783	0.0403604809913884	0.284420289855072	0.994838159457899	2.06142303617716	0.00905797101449275	0.509057971014493
RRR_15132	79	79	41.3157036609685	0.975796128072612	3.96626496133626	16.8486201967064	16	0.559758691634411	0.907726810172796	0.522983590645171	0.460586004812325	0.618987073532528	0.0606060606060606	0.103581267217631	110	0.0606060606060606	0.0242038719273881	0.29862258953168	0.993899696931852	2.06142303617716	0.0121212121212121	0.426997245179063
RRR_15133	323	328.25	80.4788255580966	0.98757437135712	4.98011770273309	53.6300392021124	32	0.391087573473325	0.861962164583015	0.249160450644262	0.328318179819996	0.517940971284544	0.0440217391304348	0.080570652173913	972	0.0440217391304348	0.0124256286428796	0.310960144927536	0.982180906665427	2.06107637054518	0.164900362318841	0.508197463768116
RRR_15134	194	194.7	5.93906083117096	0.831623209725091	3.11683717553324	38.2373038653218	3	0.234286417907913	0.59167067172656	0.0306137156245926	0.378710977991404	0.33298051233024	0.381878088962109	0.485667215815486	2318	0.381878088962109	0.168376790274909	0.236573311367381	0.994414122924002	2.06124030730662	0.103130148270181	0.682701812191104
RRR_15135	142	149.777777777778	1.95349007138404	0.48809568338809	1.48203628811511	25.6432063633323	1	0.251297428584452	0.299049234545415	0.0137569723336904	0.377835433805112	0.157899511338883	0.699029126213592	0.850208044382802	4536	0.699029126213592	0.51190431661191	0.0406842348589921	0.998255752093082	2.06128736976923	0.0713515179534597	0.938511326860841
RRR_15137	55	59.6666666666667	16.3696895118328	0.938911486422687	3.25562693983406	10.7103479034986	8	0.617166691793557	0.812417333260797	0.297630718396959	0.242535464181834	0.501740269844195	0.181868435599779	0.238805970149254	329	0.181868435599779	0.0610885135773134	0.333333333333333	0.996923825722893	2.06142303617716	0.0132669983416252	0.495301271420674
RRR_15138	113	115	52.7524847832822	0.981043546970191	4.26206891594497	18.769737163089	21	0.586836211438877	0.901569551597712	0.466836148524621	0.333734246021996	0.613690167336879	0.0592813594499935	0.101829031002724	457	0.0592813594499935	0.018956453029809	0.324555714100402	0.991725875777664	2.06142303617716	0.0242573615254897	0.513685302892723
RRR_15139	920	948.596638655462	2.67348551937135	0.625956455438315	2.97481467711133	195.286470934669	1	0.222614798856963	0.435910285828845	0.00290596252105582	0.532521949621252	0.304430154193696	0.609091754206563	0.660732546248954	13104	0.609091754206563	0.374043544561685	0.0658640885005113	0.975379565970655	2.06141987049586	0.297806079762015	0.305475504322767
RRR_15140	292	341.459459459459	8.16385925856075	0.877508912350322	3.08921078246387	55.9323505518077	3	0.37798518088739	0.544186147588345	0.0279584221183587	0.300634547538511	0.236025122564975	0.266077326598018	0.419953370895667	2739	0.266077326598018	0.122491087649678	0.0255488634155819	0.994794945856363	2.06123227201455	0.118224208276666	0.942393627355741
RRR_15141	55	56.875	6.14187857885278	0.837183365453834	2.29902135249972	7.983642133477	2	0.813290286616807	0.573703569489032	0.111670519615505	0.144335376193244	0.242912432105074	0.316811446090956	0.50408788962698	2480	0.316811446090956	0.162816634546166	0.000766479305058763	0.998804162802029	2.05576722669693	0.0223556463975473	0.997061829330608
RRR_15143	514	566.66265060241	47.8718424519878	0.979110893820247	5.15839405635115	155.91960804841	37	0.487245947581593	0.826371284234258	0.0931358802567857	0.506027046942104	0.518495455355723	0.0971160956371703	0.160956371703229	394	0.0971160956371703	0.0208891061797534	0.0936652699038699	0.97143389496199	2.06142303617716	0.340892284939611	0.814394873058911
RRR_15144	363	368.571428571429	88.0742164561533	0.98864593929714	5.13712751173047	74.1702420964324	37	0.43374975193157	0.871526371063027	0.242628695471497	0.403780101652944	0.539116730415073	0.0484330484330484	0.0821123321123321	476	0.0484330484330484	0.0113540607028601	0.285205535205535	0.978497443464633	2.06141265181841	0.222527472527473	0.557387057387057
RRR_15145	195	210.583333333333	14.6620437848397	0.931796684372612	3.43553201835722	41.9378076081868	5	0.437005024294916	0.651532771850446	0.0751899681273832	0.319985329793936	0.286289585563687	0.137232327883951	0.256734975823164	596	0.137232327883951	0.0682033156273876	0.0877273773889017	0.994914166967742	2.06127758018907	0.114897536265254	0.778954639650012
RRR_15147	966	995.210526315789	28.8452580180867	0.965332256713635	4.97406537154975	201.614440436422	17	0.279181994755462	0.723693700823829	0.0298605155466736	0.387143378734636	0.386687347595573	0.117043803197011	0.224496574631513	2819	0.117043803197011	0.0346677432863653	0.0620303093211542	0.965990045622462	2.06141207369517	0.343740917583558	0.758729499688603
RRR_15148	116	116.333333333333	23.2382240177341	0.95696745159024	3.60914309914462	15.633243971243	8	0.748817254205061	0.759245739335518	0.200329517394259	0.174262296742201	0.385674297327351	0.103263161931056	0.18045170443652	2693	0.103263161931056	0.0430325484097605	0.00440967828521032	0.995710314553383	2.05490762473762	0.0350473561102803	0.993711415315004
RRR_15151	455	458.25	15.2163014255448	0.934281007451573	4.04296081514041	77.7465720471404	6	0.290250480377232	0.660582409381242	0.033442420715483	0.310052284942485	0.32585012622218	0.191201541768586	0.317322659550812	5159	0.191201541768586	0.0657189925484273	0.0676747461270477	0.987733122533413	2.06129337406336	0.187087688088355	0.883033133199911
RRR_15152	299	302.181818181818	39.6992711719144	0.974810620686975	4.60096320940462	68.0195065902312	17	0.319310529807869	0.807123717684293	0.132773482180316	0.406865117736691	0.465697788277142	0.0939621948981464	0.167186639750413	512	0.0939621948981464	0.0251893793130253	0.371444301706735	0.985750579491231	2.06140771793971	0.167553679574234	0.436410350523032
RRR_15156	243	274.318181818182	46.2944662875711	0.978399146157378	4.48908628889672	64.9842033690519	17	0.852706042706459	0.817228486373299	0.190512206944737	0.36859912068019	0.443266583887858	0.0768077931809667	0.12663919070813	205	0.0768077931809667	0.0216008538426217	0.0355938553765455	0.988714595382376	2.06142303617716	0.142000749344324	0.925065567628325
RRR_15160	513	517.444444444444	96.7481442104774	0.989663884427339	5.40732526073254	110.736715668339	48	0.404565149602483	0.866520230017903	0.188592873704634	0.418820737613846	0.516085598549375	0.0656552213645639	0.091118800461361	740	0.0656552213645639	0.0103361155726613	0.18738355070535	0.971056128324705	2.06141784257558	0.287019785289681	0.67172389317718
RRR_15161	414	458.758064516129	51.8510713741087	0.98071399541998	4.91313838162711	98.6078348222485	28	0.86217653505086	0.815341463445822	0.125244133753886	0.330622556881737	0.445075782394582	0.100355651770527	0.146126488325344	649	0.100355651770527	0.0192860045800199	0.0123704963661667	0.981633679266459	2.06141505648716	0.185866707901655	0.965671872583887
RRR_16686	219	219.9375	76.2035331687843	0.986877248883131	4.77657228881008	41.2742626229871	30	0.47418466642724	0.886344166172887	0.347961338670248	0.351392712759266	0.571878190143351	0.040473601546454	0.0785308686722242	335	0.040473601546454	0.0131227511168686	0.200797390358826	0.985920250599442	2.06142303617716	0.0914582578228827	0.559139784946237
RRR_16688	86	100.04	3.39991342303669	0.705874863393776	2.20903510918706	23.2060298639243	1	0.944890538595561	0.495927901949865	0.0395338770120545	0.471429635865784	0.260496902343999	0.509229098805646	0.676438653637351	469	0.509229098805646	0.294125136606224	0.0314875135722041	0.997631048529113	2.06123572095298	0.0293159609120521	0.935939196525516
RRR_16689	107	112.076923076923	2.11841833462628	0.527949704902636	1.57426413411594	16.6713947415212	1	0.266522340214034	0.336897453316888	0.019798302192769	0.248457886385272	0.149489598688993	0.6798353102637	0.74502499754926	6935	0.6798353102637	0.472050295097364	0.0087246348397216	0.998891895851708	2.0611821688808	0.048720713655524	0.979903930987158
RRR_16690	200	211.071428571429	7.76574550972311	0.871229362493537	2.56568420749824	35.6419694428203	3	0.555291876866056	0.484245097075005	0.0388287275486156	0.305609835069876	0.138247605783473	0.22680943065994	0.376505713991558	2203	0.22680943065994	0.128770637506463	0.0109132091012046	0.997436785303153	2.06090338668614	0.0809224750334603	0.979923813445897
RRR_16691	130	131.666666666667	26.2933560152854	0.961967578447625	3.98839272512647	26.7842117190351	10	0.546790544354383	0.819386645481919	0.202256584732965	0.406377920757493	0.513177384454714	0.127384796008218	0.194599354270619	434	0.127384796008218	0.0380324215523746	0.245377164660992	0.992797206466147	2.06142303617716	0.0366891693572058	0.629879659524508
RRR_16692	117	117.9375	1.46213022248029	0.316066390924028	1.1594006965996	17.9944189146969	1	0.159097121852863	0.243460384369358	0.0124968395083786	0.311204086076225	0.163603052336045	0.826471816283925	0.839916492693111	9897	0.826471816283925	0.683933609075972	0.0088517745302714	0.998672869908784	2.0613222653904	0.0540292275574113	0.983298538622129
RRR_16693	372	382.222222222222	2.71945331725993	0.632279034299593	2.62073922304527	62.5669702360622	1	0.178947045615155	0.442775168396241	0.00731035837973101	0.340666908034391	0.273003666279174	0.604076668204504	0.63477750283102	14403	0.604076668204504	0.367720965700408	0.0598079100784297	0.992308888195641	2.06137395123909	0.158159627563646	0.89896405653651
RRR_16694	460	468.5	82.9969229729803	0.987951360554348	5.17208304840571	91.1109994436065	33	0.375255115406782	0.843564180393165	0.180428093419522	0.38359253186994	0.47652542897707	0.0562841142695116	0.0881122846813639	794	0.0562841142695116	0.0120486394456521	0.285744665768767	0.976774874223011	2.06141657481289	0.269511589990785	0.549514425462536
RRR_16695	148	153	9.51913144032804	0.894948398783163	3.5345122498761	26.3542309438891	6	0.415810286305157	0.707296799944372	0.0643184556778922	0.37435563221793	0.427456815828633	0.297892985860826	0.388411422234544	2149	0.297892985860826	0.105051601216837	0.147075131688384	0.993858809366628	2.06129827118649	0.0798447463265872	0.741613529248683
RRR_16696	469	472	122.826373876436	0.991858426098242	5.51627683949591	87.3117112699879	62	0.488340414431805	0.896867680643501	0.261889922977476	0.458586900885186	0.591541354414309	0.0511175275371618	0.0753395358785157	956	0.0511175275371618	0.00814157390175828	0.17404555662496	0.968376223205695	2.06141682078056	0.303069190460913	0.666399315581221
RRR_16697	203	206	36.3223842634399	0.972468767668246	4.55487583363233	43.998386699099	26	0.608626631479111	0.857274468861037	0.178928001297733	0.430289565873166	0.567836653943046	0.133591260810196	0.186618115612198	587	0.133591260810196	0.0275312323317538	0.180928538916705	0.987092764053507	2.06138973041508	0.0844333181611288	0.679563040509786
RRR_16698	308	311.666666666667	59.7197179303841	0.983255111801337	4.8295413407772	66.4239362812675	25	0.403850199873764	0.842837214655093	0.193895188085663	0.399430550089332	0.490399274656637	0.0655375552282769	0.126067746686303	445	0.0655375552282769	0.0167448881986635	0.283505154639175	0.983822456587923	2.06142303617716	0.172901325478645	0.55360824742268
RRR_16700	222	229.2	71.8871106114842	0.986089300411523	4.81313220117191	46.6346438750624	29	0.532775275275275	0.890879069944378	0.323815813565244	0.455663738893696	0.594062342885872	0.0466666666666667	0.0925925925925926	252	0.0466666666666667	0.0139106995884774	0.307407407407407	0.984828779321226	2.06142303617716	0.0898148148148148	0.535925925925926
RRR_16701	144	146.4	7.7996894513517	0.871789767241733	3.00226143920394	26.0853023122871	3	0.926274147143444	0.604099441614855	0.0541645100788313	0.306232766354929	0.289903684478284	0.30209617755857	0.419081381011097	1960	0.30209617755857	0.128210232758267	0.0295930949445129	0.99636189427881	2.06074435533202	0.0812268803945746	0.951294697903822
RRR_16704	100	101	21.6282054185134	0.953764078866015	3.6983690993552	18.0462482421928	9	0.644757853403141	0.803090645945731	0.216282054185134	0.311068461850318	0.479815608087859	0.135907504363002	0.229493891797557	623	0.135907504363002	0.0462359211339845	0.0761343804537522	0.994984179706387	2.06128481145052	0.0281413612565445	0.757417102966841
RRR_16705	336	345.402985074627	26.8072889242715	0.962696712717764	4.37367785184691	75.0605215523256	13	0.534635393857114	0.751864238378173	0.0797835979889032	0.340753509898651	0.385010569470245	0.148221949724096	0.210606989576947	967	0.148221949724096	0.0373032872822359	0.0511955855303495	0.987757753366708	2.06141091209465	0.172900061312078	0.774218270999387
RRR_16706	322	328.107142857143	144.20539880298	0.993065446867449	5.34635499778665	86.999686614503	55	0.672115308136718	0.925847653383897	0.447842853425405	0.545619934025801	0.640154276326526	0.0212456344586729	0.0416181606519208	73	0.0212456344586729	0.00693455313255118	0.179860302677532	0.97488728626773	2.06142303617716	0.164435389988359	0.741850989522701
RRR_16707	607	618.234042553191	153.32312032646	0.993477826449979	5.78480165521007	160.037016667422	82	0.54096299806307	0.902672336165582	0.252591631509819	0.536174358625807	0.604903245617663	0.0371597292236785	0.0691343799510298	258	0.0371597292236785	0.00652217355002149	0.171539680253493	0.957373178499751	2.06142303617716	0.406452542128763	0.745499063805271
RRR_16708	350	356.170731707317	62.5548360833005	0.984014025731466	4.90567932770554	80.0118483480469	27	0.519366800291545	0.837442012111543	0.178728103095144	0.390301936059664	0.485404727793696	0.0570790816326531	0.106026785714286	358	0.0570790816326531	0.0159859742685339	0.218112244897959	0.982182674245095	2.06142303617716	0.20344387755102	0.696269132653061
RRR_16710	377	390.588235294118	20.3438284609758	0.950845043649565	4.37813708645401	63.4980166084864	14	0.373515792741289	0.738023623116197	0.0539624097108111	0.282699553629886	0.415107655459964	0.17650245894807	0.284071017754439	4235	0.17650245894807	0.0491549563504349	0.0538051179461532	0.985858737619836	2.06136642438177	0.18529632408102	0.81424522797366
RRR_16711	249	249	100.747792362801	0.99007422419343	5.01245269957722	40.3402602028702	40	0.57445992905189	0.90847222325884	0.404609607882734	0.430834775150567	0.61401440563789	0.0329049642449995	0.0628044356928179	635	0.0329049642449995	0.00992577580656974	0.216084568349052	0.982157264480279	2.06122181776006	0.101305834801534	0.652399212353612
RRR_16712	393	395.869565217391	55.7457924134568	0.982061426401778	4.98873300360946	84.8909589533614	30	0.456066913467984	0.835100769481744	0.141846800034241	0.41971158884236	0.490909268618628	0.086845466155811	0.138743759433415	748	0.086845466155811	0.017938573598222	0.194589573899919	0.979511168016217	2.0614141793118	0.235922442818995	0.68419830488796
RRR_16713	99	99	51.9247804218903	0.980741372580202	4.21453398794846	20.3263800818662	20	0.703882935822099	0.917176074923273	0.524492731534245	0.50823393415197	0.639896795219989	0.0509505703422053	0.0950570342205323	134	0.0509505703422053	0.0192586274197979	0.246768060836502	0.992114517680232	2.06142303617716	0.0228136882129278	0.645247148288973
RRR_16717	388	388.857142857143	68.5102449510632	0.985403642904586	4.96948321407895	62.3755966449195	29	0.331816765798987	0.833665284787854	0.176572796265627	0.307160170051652	0.467600055532527	0.0594135309525331	0.114163419152878	1860	0.0594135309525331	0.014596357095414	0.319651185076343	0.981618378424862	2.06043355231398	0.196288251453396	0.530537277199259
RRR_16718	54	55.5	7.59087837162808	0.868262939933587	2.96601748779522	9.01388299982405	4	0.814170737236959	0.743552105792416	0.140571821696816	0.350135907694555	0.496078369609727	0.333889816360601	0.411240957150807	1200	0.333889816360601	0.131737060066413	0.141068447412354	0.99703495037906	2.06094337292516	0.00333889816360601	0.726766833611575
RRR_16720	174	179.142857142857	35.7696607189837	0.972043346794473	4.29391014663601	35.9087735794948	15	0.549135330811751	0.83230550897366	0.20557276275278	0.400097620316148	0.515744460447808	0.0741558154932686	0.147208121827411	336	0.0741558154932686	0.0279566532055273	0.267711322003973	0.99032762683272	2.06142303617716	0.0840873979254028	0.573604060913706
RRR_16724	111	113.5	44.9898962190829	0.977772787135796	4.22193402469672	25.3942682952438	19	0.580645161290323	0.896466068636794	0.405314380352098	0.456882270691686	0.625893511730205	0.0690524193548387	0.13508064516129	137	0.0690524193548387	0.022227212864204	0.33366935483871	0.991815457871493	2.06142303617716	0.0186491935483871	0.497479838709677
RRR_16725	247	247	7.37297672202764	0.864369570432471	3.27657888482228	39.6684834140556	3	0.244814180266017	0.594726435063336	0.0298501081863467	0.362121799560651	0.317790650203597	0.318608365778177	0.462563641808925	6383	0.318608365778177	0.135630429567529	0.126235399820305	0.993350565220624	2.06126930754674	0.142807227712888	0.808775082359988
RRR_16726	126	127.5	35.6042223538262	0.971913443578061	4.22811017635989	25.8942748474672	18	0.628954570333881	0.874248081006728	0.282573193284335	0.479321484740514	0.606126536731634	0.105547226386807	0.175412293853073	352	0.105547226386807	0.028086556421939	0.256671664167916	0.991161814909979	2.06142303617716	0.0215892053973013	0.578410794602699
RRR_16728	307	310.870967741935	47.0462937483807	0.978744340513871	4.76716834141077	70.5381033977622	23	0.381273762025219	0.832424494508212	0.153245256509384	0.411060731081844	0.489659978410944	0.105233955982985	0.14259293508415	569	0.105233955982985	0.0212556594861294	0.384686517477344	0.984063721962208	2.06140850765359	0.174403550952469	0.405215461438876
RRR_16729	120	124.5	30.2774193548387	0.96697208608566	4.06442309444623	28.1281097056042	14	0.674485492577598	0.848967123666383	0.252311827956989	0.435869866923456	0.558568366617902	0.0981781376518219	0.190789473684211	194	0.0981781376518219	0.0330279139143405	0.182186234817814	0.992536912187589	2.06142303617716	0.0192307692307692	0.718117408906883
RRR_16730	103	103.5	23.1489353830216	0.956801469119248	3.89211412294414	24.660573776366	12	0.412897524333215	0.839771674423371	0.224746945466229	0.47102737532902	0.56228774695719	0.133375474083439	0.252844500632111	211	0.133375474083439	0.0431985308807523	0.372313527180784	0.993516011008442	2.06142303617716	0.0278128950695322	0.425410872313527
RRR_16731	266	268.647058823529	81.0729643466858	0.987665431897571	4.9516935682271	62.1225013024167	32	0.441408833314681	0.886844603163631	0.304785580250698	0.475706844392292	0.567120279827406	0.0444294091114118	0.0854758682904826	197	0.0444294091114118	0.0123345681024291	0.317320703653586	0.982547469227086	2.06142303617716	0.126071267478575	0.471583220568336
RRR_16733	27	28.5	17.1488661055735	0.941687106666779	2.94561424027391	4.09532788375182	7	0.934263912153359	0.893737876002641	0.635143189095316	0.18874727778571	0.6758407421724	0.0897822445561139	0.179229480737018	268	0.0897822445561139	0.0583128933332211	0.0700167504187605	0.997655043650553	2.06142303617716	0.0016750418760469	0.874371859296482
RRR_16734	96	106.5	34.4666595822422	0.970986454384596	3.8514363536049	13.9507950752729	12	0.807951294236106	0.843808621087325	0.35902770398169	0.198707167231582	0.500302070286598	0.0634347601856627	0.114197303470125	861	0.0634347601856627	0.0290135456154044	0.135194872172696	0.994643628510691	2.04059293695971	0.0279230825904369	0.775731231120607
RRR_16735	155	158.882352941176	53.591826294549	0.98134043810144	4.47939113641705	39.6177075119837	23	0.525829706654264	0.888164497850871	0.345753718029348	0.470370231998154	0.594851338157208	0.0602471678681771	0.111225540679712	117	0.0602471678681771	0.0186595618985598	0.375386199794027	0.989259114220815	2.06142303617716	0.0350154479917611	0.463439752832132
RRR_16737	81	87.5	5.66437146345545	0.823457905885648	2.8972568746318	18.9094806644761	2	0.40954415954416	0.659299214226034	0.0699305118945117	0.371392037642684	0.437342825443787	0.398668639053254	0.505177514792899	539	0.398668639053254	0.176542094114352	0.140532544378698	0.996696380425229	2.06121167093506	0.025887573964497	0.758136094674556
RRR_16738	130	130.25	69.8203589261878	0.985677529944279	4.51159843467734	26.1276193913848	26	0.582760879354812	0.926875501467703	0.537079684047598	0.510915968606324	0.664756529739141	0.0340606705694518	0.0665247472059606	128	0.0340606705694518	0.0143224700557208	0.238424693986163	0.989264646350748	2.06142303617716	0.0204896221394359	0.559872272485365
RRR_16741	173	174.5	54.0975753691687	0.981514883186984	4.49329708326125	26.5269938451751	22	0.480512358846396	0.871927582762596	0.312702747798663	0.333341603608428	0.551752388358143	0.073094867807154	0.109475672072873	1316	0.073094867807154	0.0184851168130156	0.347200622083981	0.989320763909681	2.05964440082527	0.0718173739169074	0.420906465229949
RRR_16742	83	88	10.1829074533813	0.901796220325272	3.29436113514783	15.2727174497278	6	0.525519005721595	0.745526129486377	0.122685631968449	0.309879529708157	0.463775063862547	0.284361549497848	0.350932568149211	991	0.284361549497848	0.0982037796747281	0.172166427546628	0.996157683002387	2.06122181776006	0.0281205164992826	0.719655667144907
RRR_16745	126	131.6	27.3832434413782	0.963481316516037	4.02693481257609	26.1000569838135	13	0.539152457519804	0.832650968254752	0.217327328899827	0.38627764480288	0.539012987012987	0.126159554730983	0.194495980210266	408	0.126159554730983	0.0365186834839631	0.311688311688312	0.992691754821855	2.06142303617716	0.0423623995052567	0.542053184910328
RRR_16747	158	158.5	51.6195036377581	0.980627477415948	4.48735186560429	31.1533905289191	23	0.544076841802926	0.886373853000299	0.326705719226317	0.48905211646661	0.583176764496382	0.0729335494327391	0.125810372771475	360	0.0729335494327391	0.0193725225840515	0.272893030794165	0.989102830379373	2.06142303617716	0.049837925445705	0.574554294975689
RRR_16748	407	412	145.367527734713	0.993120884591056	5.44387441456242	83.6915931437475	57	0.746260775103351	0.905981638395942	0.357168372812563	0.440619041786449	0.589328109617369	0.0253070338667659	0.0504279866021585	272	0.0253070338667659	0.00687911540894428	0.0772236695199107	0.972313451180369	2.06142303617716	0.233531819873465	0.852344622255303
RRR_16749	238	240.8	63.782778409798	0.98432178677487	4.64743049438037	37.0235597452261	26	0.495290137378031	0.849269119077091	0.267994867268059	0.240505115360795	0.487374036270769	0.0476273704448134	0.0915406798916368	1090	0.0476273704448134	0.0156782132251295	0.274665734510181	0.987713567261693	2.06080266732193	0.104561740802237	0.55938128113257
RRR_16750	161	168	44.7395182184534	0.977648395874153	4.26743959744703	24.8602101345127	17	0.418435978459279	0.839814998163422	0.277885206325798	0.231008129887451	0.500385343009552	0.0604763676963156	0.116858950502419	975	0.0604763676963156	0.0223516041258472	0.419550924202952	0.991622628033674	2.05998744793717	0.0571269073315966	0.377124426249845
RRR_16752	75	75.6	16.4596964436729	0.939245538128718	3.67352923404613	19.7568977092708	11	0.756589147286822	0.850848719774995	0.219462619248973	0.584335857879245	0.614472030169705	0.216279069767442	0.26046511627907	186	0.216279069767442	0.0607544618712818	0.203488372093023	0.994517790644426	2.06142303617716	0.00348837209302326	0.66046511627907
RRR_16753	97	97.3333333333333	12.9791956748443	0.922953623240448	3.46115819644173	17.2790937162731	5	0.753084046828586	0.756585107279072	0.133806140977776	0.444129216388874	0.47657353460452	0.161016949152542	0.320762711864407	760	0.161016949152542	0.0770463767595519	0.202118644067797	0.994965059028379	2.06006206228671	0.0158898305084746	0.691525423728814
RRR_16754	235	236.111111111111	81.7266526267367	0.987764089585717	4.87071378081866	47.3166668473685	31	0.519073218747634	0.89213984618431	0.347772989901007	0.428076132327505	0.572270001318044	0.0530842230130486	0.0806642941874259	358	0.0530842230130486	0.0122359104142833	0.256079478054567	0.984481736780836	2.06142303617716	0.108985765124555	0.545373665480427
RRR_16755	81	102	40.9886509214471	0.975603002842995	3.97311638957431	12.8095916571896	16	0.622653143229275	0.904121597436132	0.506032727425273	0.269406296563607	0.630681818181818	0.0714085297418631	0.120791245791246	509	0.0714085297418631	0.0243969971570046	0.297699214365881	0.993742741274925	2.06121167093506	0.00659371492704826	0.482042648709315
RRR_16756	86	86	40.132076805762	0.975082276333718	4.0362980639899	12.2518539857423	15	0.597359719149428	0.906148038206356	0.466652055880954	0.451226397317048	0.642746989194626	0.0727020312728335	0.135393833114131	995	0.0727020312728335	0.0249177236662824	0.302352769253251	0.993241686710281	2.058027144242	0.00832967996492766	0.490574309513371
RRR_16757	235	235.260869565217	71.8592700482204	0.986083910964738	4.83892958215121	58.5151948988932	29	0.452145011879655	0.886318122431636	0.305784127864767	0.511088490949792	0.567605282630377	0.0520702634880803	0.0975533249686324	166	0.0520702634880803	0.0139160890352624	0.284504391468005	0.984406491523799	2.06142303617716	0.122333751568381	0.549560853199498
RRR_16759	268	268.333333333333	72.5564703077639	0.986217631649413	4.92939839281149	58.4997808969868	31	0.486807955622559	0.881668730403856	0.270733098163298	0.504017240257557	0.563342125191556	0.0631523085087564	0.10260038917389	357	0.0631523085087564	0.0137823683505866	0.198478683884663	0.982516392291444	2.06142303617716	0.174597558818327	0.585529807182027
RRR_16760	666	693.717948717949	206.863175883654	0.99516588684415	5.85511157973747	148.681369407706	82	0.694632219011173	0.900607706539984	0.310605369194675	0.397521639948831	0.560959798044718	0.0209072673970066	0.040040117265854	271	0.0209072673970066	0.0048341131558496	0.0949699120506095	0.957991999016627	2.06142303617716	0.365838605153526	0.83490202129301
RRR_16761	94	94	7.52194356574151	0.867055636450867	3.18362790054609	17.2021026674097	3	0.882413276174947	0.700731089025974	0.0800206762312927	0.518363010189618	0.461110889588899	0.3221260815822	0.473423980222497	1303	0.3221260815822	0.132944363549133	0.0724351050679852	0.995398394530771	2.06110952391435	0.0247218788627936	0.838813349814586
RRR_16762	54	54	30.531062334461	0.967246472165127	3.67407634052619	10.0479917569531	12	0.721424158171146	0.921055661701802	0.565390043230759	0.593760903800067	0.681431094479515	0.0797034291010195	0.139944392956441	172	0.0797034291010195	0.0327535278348727	0.268767377201112	0.995315149729173	2.06142303617716	0.00092678405931418	0.542168674698795
RRR_16763	71	71.3333333333333	19.9406988808427	0.949851306317016	3.46955225178135	12.0506280141275	7	0.763000896669375	0.813936854716271	0.280854913814685	0.31822453394557	0.493659913977082	0.113766950126408	0.204320845782579	495	0.113766950126408	0.050148693682984	0.155366582394852	0.996132075607399	2.06114727284143	0.0156285911284762	0.796138818662376
RRR_16764	307	310	29.6542360491206	0.966278004992489	4.44607817324272	51.4429610083587	16	0.31864425950206	0.776356971444879	0.0965936027658651	0.298216824908245	0.431950525836624	0.134454200758332	0.211335062861704	2695	0.134454200758332	0.0337219950075111	0.345739373378567	0.987383396887104	2.06125077123908	0.169427260027939	0.494262622231092
RRR_16766	447	482.454545454545	45.0410530360459	0.977798032403911	4.69022296621035	71.5364701685649	19	0.339248188399213	0.768566641924615	0.100762982183548	0.216085506065104	0.375627622988122	0.0910592440160295	0.146025127260912	3363	0.0910592440160295	0.0222019675960886	0.207002057836023	0.984957158988308	2.06034835934152	0.183499404310625	0.670935773854652
RRR_16767	119	119.75	24.2057217312195	0.958687453689503	3.80941628363882	24.6195554923227	9	0.815054858698122	0.797095176370643	0.203409426312769	0.352656095110977	0.453109553710975	0.122189638318671	0.189964157706093	375	0.122189638318671	0.0413125463104967	0.0498533724340176	0.994355688000095	2.06142303617716	0.0658194851743239	0.873900293255132
RRR_16768	262	267	30.4444272686022	0.967153266140391	4.41553850500642	45.4831062998684	16	0.423636014581988	0.792971502036911	0.116200104078634	0.298843799409417	0.450627842486519	0.143879394192024	0.185702375989996	2071	0.143879394192024	0.032846733859609	0.233222175906628	0.988459569275157	2.06132352078309	0.124913158260386	0.655273030429345
RRR_16769	120	122.5	29.4583177663205	0.96605373029334	3.96184354318307	24.8655547540559	10	0.633514846120503	0.827540548588146	0.245485981386004	0.403468256573159	0.5050103266274	0.0855006501950585	0.15702210663199	263	0.0855006501950585	0.0339462697066597	0.217490247074122	0.993388376763374	2.06142303617716	0.0474642392717815	0.633615084525358
RRR_16770	123	126.111111111111	2.79896860322773	0.642725538669204	2.37795399681308	24.6462866629382	1	0.257399864912792	0.494152721758941	0.0227558423026645	0.429466305746223	0.325475200306096	0.593776048902473	0.640455682133926	2137	0.593776048902473	0.357274461330796	0.106418449569325	0.99640366357978	2.0613319098913	0.0702973048068908	0.821339260905807
RRR_16771	240	254	19.1828981099908	0.947870233461795	3.67982133780758	41.7447017438996	8	0.603780746070627	0.671421961796325	0.0799287421249617	0.199673213991359	0.258988897913587	0.144060012247397	0.26056338028169	1882	0.144060012247397	0.0521297665382052	0.00558787507654623	0.994678243146268	2.06116037410122	0.0691212492345377	0.834889773423148
RRR_16772	96	96.5	1.89299548057526	0.471736720841978	1.69160367002365	12.7908521565732	1	0.207608496858594	0.370612319451389	0.0197187029226589	0.296001362565379	0.269881908489271	0.725578793355711	0.740726396419658	16861	0.725578793355711	0.528263279158022	0.0673035545227644	0.998047784101936	2.06127296569001	0.0475514243910836	0.907134865306825
RRR_16773	323	324.333333333333	72.3634263740894	0.986180864421339	4.91355127389458	68.1920620854932	26	0.363302191519943	0.850440801732753	0.224035375771174	0.403850995229626	0.492693463879035	0.0559086781683746	0.0885977428979115	431	0.0559086781683746	0.0138191355786611	0.293423271500843	0.98283555397655	2.06142303617716	0.185497470489039	0.495524711376313
RRR_16774	384	392.25	99.6526465609472	0.989965143581125	5.19599403418565	62.4584336098623	43	0.514968711058522	0.873182011567152	0.259512100419133	0.29373992755647	0.53834149523275	0.0413279829886477	0.0744246664608842	1205	0.0413279829886477	0.010034856418875	0.177933257879754	0.977916862712618	2.06099763622321	0.172205645299585	0.692698151387317
RRR_16775	459	470	60.3821629079479	0.983438817825647	5.21848595406378	107.818991346015	43	0.522650259304255	0.851434688118215	0.131551553176357	0.48186239090701	0.546851734942353	0.0748834110592938	0.138707528314457	562	0.0748834110592938	0.0165611821743532	0.113124583610926	0.972607342319293	2.06139699858466	0.299800133244504	0.788141239173884
RRR_16778	92	93	7.08779367671903	0.858912371661628	2.98486619466594	13.97690399223	3	0.533669772256729	0.6601074207264	0.0770412356165111	0.306235959614532	0.375732600732601	0.337301587301587	0.463988095238095	3400	0.337301587301587	0.141087628338372	0.0943452380952381	0.996689436727218	2.06093097926118	0.0267857142857143	0.839583333333333
RRR_16780	274	287.2	63.5754323846941	0.984270653576542	4.86596682812286	51.4834612789088	29	0.467743876522478	0.866890392646678	0.232027125491584	0.401307455229926	0.547040430581839	0.0677594586867435	0.123796816925569	711	0.0677594586867435	0.0157293464234583	0.192509291908892	0.983234463408543	2.06134966771066	0.152006099304298	0.585723815877252
RRR_16781	273	277.583333333333	26.7499160521963	0.962616705112318	4.34390957877013	49.3045821190928	14	0.534691024025427	0.774388344816857	0.0979850404842354	0.320817194440496	0.443613201094391	0.120850040096231	0.226944667201283	1507	0.120850040096231	0.0373832948876823	0.0775461106655974	0.988390760937229	2.0613693734454	0.132959101844427	0.707858861267041
RRR_16782	684	686.105263157895	52.0201488300436	0.980776679373465	5.54833289375475	153.703926540873	66	0.644513762177242	0.849933924784771	0.0760528491667305	0.454922954223128	0.534798467599917	0.124990391267584	0.148205088784688	1626	0.124990391267584	0.019223320626535	0.0162195403182412	0.960534479147569	2.06142011676875	0.382350680298255	0.842647397955262
RRR_16783	263	268.5	94.4078992859481	0.989407666015625	4.99020710377598	55.2412101123662	34	0.478864068441065	0.895561586230174	0.358965396524517	0.426189971665125	0.576947757633588	0.03203125	0.06203125	205	0.03203125	0.010592333984375	0.24734375	0.982497948786445	2.06142303617716	0.12515625	0.56234375
RRR_16784	180	187.6	22.9485076661703	0.956424181713822	4.1817672211536	47.196105657886	14	0.461474930953898	0.805276712522025	0.127491709256501	0.4566031287243	0.51434034416826	0.158699808795411	0.253346080305927	332	0.158699808795411	0.0435758182861781	0.19980879541109	0.990200582399083	2.06142303617716	0.0869980879541109	0.554971319311663
RRR_16785	456	456.833333333333	138.437755373757	0.992776537027055	5.51883075440343	86.6166062711957	62	0.501221789469472	0.90140257017977	0.303591568802099	0.45562147676566	0.596803412647849	0.0354099147761373	0.0626575441123515	590	0.0354099147761373	0.00722346297294535	0.199255791621654	0.968972402182544	2.06141646078294	0.278537990637378	0.652322650342096
RRR_16786	489	492.545454545455	18.2330480335458	0.945154534877539	4.26701640901785	94.4853456243639	7	0.274240426655482	0.68907729744027	0.0372863967966172	0.42489691462142	0.367302717836859	0.136065475115845	0.2667148101342	2261	0.136065475115845	0.0548454651224614	0.121321538183788	0.983089496793561	2.06138454493974	0.254077149906722	0.628753685984233
RRR_16787	122	125.75	5.65529446196356	0.823174547899175	2.85517659810563	17.496707487231	2	0.292643251480366	0.594330576722976	0.0463548726390456	0.220289577297952	0.347391869512399	0.385172081055002	0.530234802187198	7185	0.385172081055002	0.176825452100825	0.0773024552374826	0.996670064146228	2.06076759493907	0.048836710625067	0.695239626889675
RRR_16788	143	143.5	48.7382315575032	0.979482226415619	4.40476243698194	31.4040913196296	21	0.660051233077326	0.887547921634465	0.340826794108414	0.494106503749207	0.604858224235279	0.0718400542189088	0.12572009488309	212	0.0718400542189088	0.0205177735843813	0.229752626228397	0.989947600354455	2.06142303617716	0.0335479498475093	0.643510674347679
RRR_16789	440	452.661764705882	93.8735174087283	0.989347368378177	5.45720047261691	131.927434615261	62	0.611426608655828	0.896566854772565	0.213348903201655	0.549846409874963	0.609246009204697	0.0730478589420655	0.103554436048139	261	0.0730478589420655	0.0106526316218233	0.0688497061293031	0.968711510791152	2.06142303617716	0.322138259165967	0.776658270361041
RRR_16790	382	388.5	98.0156814388034	0.98979755090899	5.19993963128589	71.1352406940451	42	0.779452584661276	0.874612575560839	0.256585553504721	0.35461105930489	0.54183482750209	0.0381227816484817	0.0755225450243197	580	0.0381227816484817	0.0102024490910095	0.0602077034310503	0.977575145950638	2.06138539765894	0.194097541737873	0.855856448008413
RRR_16791	77	86.7142857142857	35.5546254561065	0.971874264257557	3.92128701032577	28.1063478879397	14	0.713456077092441	0.902730815380858	0.461748382546837	0.556926005182711	0.628378378378378	0.0737100737100737	0.147420147420147	30	0.0737100737100737	0.0281257357424434	0.103194103194103	0.994015205585956	2.06142303617716	0	0.805896805896806
RRR_16792	289	295.8	67.5141681709416	0.985188294144896	4.84303622020181	56.4219545315569	28	0.622166667586445	0.854689646009538	0.233613038653777	0.320514100936264	0.519086331147735	0.056140350877193	0.101222753854333	528	0.056140350877193	0.0148117058551038	0.161084529505582	0.984271366583428	2.06140663685938	0.128973950026582	0.753748006379585
RRR_16793	248	250.394736842105	71.2008248062703	0.985955218879544	4.7906022145184	60.5163642188858	27	0.859468380976382	0.86889709381855	0.287100100025283	0.418992671297697	0.515371963562753	0.0524553571428571	0.0864955357142857	188	0.0524553571428571	0.014044781120456	0.0267857142857143	0.985508959918882	2.06142303617716	0.152064732142857	0.901506696428571
RRR_16794	224	233	6.85002683120467	0.854015170357495	3.59214392874223	36.5023366963192	6	0.471167525336047	0.663780279479087	0.0305804769250209	0.307806218966821	0.441462184225203	0.371089344018997	0.440368061739389	6251	0.371089344018997	0.145984829642505	0.0676165034134758	0.991263787351691	2.0613690045014	0.0873256159097655	0.861858118135945
RRR_16795	263	263.25	14.3645043183563	0.930383953540109	3.94422584430862	39.8994038555359	6	0.358258061847162	0.707845802813728	0.0546178871420392	0.333711953166214	0.420977227496896	0.209337556810357	0.329844374053161	6080	0.209337556810357	0.0696160464598911	0.0934788596612037	0.990046179467441	2.06122846630453	0.134864343754304	0.767903869990359
RRR_16796	332	343.071428571429	26.1799737113826	0.961802864623763	4.12426831191763	62.2694082433852	9	0.304429360958741	0.710451752457258	0.0788553425041645	0.26795620073087	0.320853277452862	0.12244420165444	0.193694396753551	1569	0.12244420165444	0.0381971353762367	0.0931793351022319	0.99081717240033	2.06095391354886	0.138442328702981	0.771968159825191
RRR_16797	180	181.8	2.98624381402293	0.66513116065602	1.92640313789314	33.265984598027	2	0.119566976932416	0.370964595548854	0.0165902434112385	0.481349629325478	0.187113533751291	0.423984891406988	0.817347902333738	3143	0.423984891406988	0.33486883934398	0.0269796303790638	0.996819257665623	2.06125212415301	0.118575475515985	0.939835424254688
RRR_16798	135	140.625	36.3109733090539	0.972460115803322	4.21970556411071	32.177222998271	17	0.536361075904802	0.860238366800327	0.268970172659659	0.425921353661848	0.552767294705181	0.112642585551331	0.155893536121673	237	0.112642585551331	0.0275398841966777	0.168250950570342	0.991590115113183	2.06142303617716	0.0551330798479087	0.668726235741445
RRR_16799	130	130.333333333333	38.0574980824345	0.973723968984142	4.17333950757063	21.1996129789145	15	0.666543989891012	0.857382633867136	0.292749985249496	0.352847087081465	0.552639956703755	0.0858316221765914	0.148767967145791	836	0.0858316221765914	0.0262760310158579	0.194250513347023	0.992113278315113	2.06067345893048	0.046611909650924	0.670020533880904
RRR_16802	60	63.5	5.49445968028868	0.817998482437229	1.94243686007577	7.32188615577072	3	0.840905261304763	0.474419490239865	0.0915743280048113	0.117071045955101	0.142130421772257	0.269843066244153	0.477289874754791	7153	0.269843066244153	0.182001517562771	0.00339520144861928	0.999144712596966	2.057504627167	0.0175795986117399	0.994605402142749
RRR_16803	101	102.875	35.5219830547287	0.971848418528343	4.07607783460421	26.9699208707475	15	0.554277689887481	0.883200735436918	0.351702802522066	0.532222307676658	0.605430879712747	0.0771992818671454	0.151705565529623	86	0.0771992818671454	0.0281515814716566	0.279174147217235	0.992723026374748	2.06142303617716	0.0179533213644524	0.398563734290844
RRR_16804	192	195.333333333333	87.9549544825695	0.988630543829135	4.82341120440651	36.9919389149721	35	0.628235097415708	0.91743517836824	0.458098721263383	0.449242884410487	0.643861724292116	0.0355844942459116	0.0692004845548153	235	0.0355844942459116	0.011369456170865	0.17565112053301	0.985225368193888	2.06142303617716	0.0632949727437916	0.649303452453059
RRR_16805	90	100.111111111111	1.51498942718802	0.339929386929051	0.952864728139441	11.9133960421242	1	0.15735014539501	0.211756673714936	0.0168332158576446	0.204166052356279	0.0994309125908427	0.807389487574225	0.890829118099846	18356	0.807389487574225	0.660070613070949	0.0251594457884319	0.999443153760633	2.06090816312959	0.0304376511985925	0.964196173301078
RRR_16806	485	496.55	41.1526624895745	0.975700235671183	5.15706264318992	88.4283611496836	47	0.473243098807777	0.833916313164338	0.084850850493968	0.321953776726878	0.524683851192934	0.138501413760603	0.168001885014138	2939	0.138501413760603	0.0242997643288168	0.178793590951932	0.973872944407333	2.06139424977954	0.251508011310085	0.708765315739868
RRR_16807	87	90	40.7366745021511	0.975452095385273	3.99740814286902	18.215498595579	16	0.637290081044406	0.895094130166139	0.468237637955759	0.379995707819501	0.597613647462262	0.0723285114325712	0.118058796080261	155	0.0723285114325712	0.0245479046147273	0.216985534297713	0.993693831086478	2.06142303617716	0.0116658889407373	0.530097993467102
RRR_16808	207	212	20.5301530954512	0.951291157189589	4.06696624908906	40.146292192188	10	0.41140515181639	0.76264404832769	0.0991794835529045	0.3632106990603	0.435182082646945	0.176317689530686	0.23942238267148	1221	0.176317689530686	0.0487088428104107	0.166642599277978	0.991058592206553	2.06139100941818	0.1214440433213	0.698339350180505
RRR_16809	75	75	5.51190711073991	0.818574591351239	2.8352410893861	14.2637406144349	3	0.478738077769626	0.656687642172534	0.0734920948098655	0.400907700277797	0.39291804643969	0.409024211298606	0.465884079236977	1115	0.409024211298606	0.181425408648761	0.086940572267058	0.997001460295779	2.06117616100562	0.0242112986060161	0.841526045487894
RRR_16810	391	398	81.8213121981625	0.987778245384551	5.19396994510667	83.3852645195508	40	0.490513743422897	0.870200104948584	0.209261668025991	0.455809671690616	0.557697587146669	0.0489705063995548	0.095715080690039	440	0.0489705063995548	0.0122217546154492	0.128992765720646	0.975795935949492	2.06142303617716	0.24284919309961	0.725097384529772
RRR_16811	154	155	6.90160483712639	0.855106163914136	3.44568207860824	31.6368585196492	5	0.461791393320056	0.684080703272277	0.044815615825496	0.477828778940637	0.447079958882132	0.366487016168545	0.443410093091622	1496	0.366487016168545	0.144893836085864	0.107545320921117	0.992979068763674	2.06136503714559	0.0801077902988731	0.844928956393925
RRR_16812	57	57	19.0021155687986	0.947374280701566	3.34385215375042	9.99338323340483	7	0.876770238850137	0.827061526613137	0.333370448575413	0.403672480271916	0.492792598967298	0.100066934404284	0.188755020080321	299	0.100066934404284	0.0526257192984343	0.131191432396252	0.996585129506986	2.06142303617716	0.00502008032128514	0.819946452476573
RRR_16813	64	64	18.3266851812132	0.945434758653185	3.32118037246019	11.9009462640573	7	0.845413011695906	0.798575075541013	0.286354455956456	0.336018081012886	0.45540394195365	0.10682261208577	0.198830409356725	274	0.10682261208577	0.0545652413468152	0.113840155945419	0.996727609998384	2.06142303617716	0.0194931773879142	0.794541910331384
RRR_16814	133	134.428571428571	4.78640801042469	0.791075061335761	2.92221778488477	18.7597861035735	2	0.433670686523719	0.597547886309573	0.0359880301535691	0.233889506124309	0.384785339495565	0.44411333007161	0.526397722723836	9985	0.44411333007161	0.208924938664239	0.0973179735800383	0.995816965335086	2.06119200249137	0.0590223724591914	0.865542854601254
RRR_20307	650	656.267857142857	219.106275048573	0.995436004743459	5.9527906099005	172.125396141478	97	0.749512184900363	0.919069941383026	0.337086576997804	0.543057851320456	0.613116841743411	0.0302369926450558	0.0464451103241624	222	0.0302369926450558	0.00456399525654075	0.0157995096703895	0.952500218202857	2.06142303617716	0.427403977117952	0.963770089893762
RRR_20311	160	162.5	12.6389595513638	0.920879563231762	3.7794186329497	31.464583328986	8	0.398748268355432	0.744687526091275	0.0789934971960239	0.407193281108901	0.455022049296327	0.254898080348308	0.311893924401346	1288	0.254898080348308	0.0791204367682381	0.12804274688304	0.992660699954019	2.06136932377504	0.0957846823669107	0.722936869186622
RRR_20319	282	284.142857142857	78.1161127454718	0.987198543746559	4.95102099221234	54.1152171284858	34	0.443376361015554	0.877543874785783	0.277007492005219	0.381161561382686	0.551631365065394	0.0622402432843386	0.0958945767866194	614	0.0622402432843386	0.0128014562534407	0.232235174860618	0.982805068856983	2.06140581053509	0.133603649265079	0.579118094272681
RRR_20327	354	354.434782608696	46.7877471397029	0.978626882867129	4.70244929803401	68.1537945293909	19	0.299395710581263	0.801194652039378	0.132168777230799	0.362786065741561	0.433327101997383	0.0822007532339938	0.140330767971181	1004	0.0822007532339938	0.0213731171328706	0.364909120681186	0.984673715624005	2.06136879548271	0.191337809071557	0.398804650401179
RRR_20339	127	136.5	1.78371251620604	0.439371540584915	1.26056560122186	18.0700508153292	1	0.209952230068958	0.260222319807927	0.0140449804425673	0.221163395243187	0.112109166442582	0.74161551681807	0.830100662902038	15103	0.74161551681807	0.560628459415085	0.00505769702921679	0.99918003083926	2.06116914998346	0.0355020869138227	0.990179229069482
RRR_20343	325	327.894736842105	92.382537002086	0.989175443406827	5.1267570624064	69.3059125587769	40	0.489957367933271	0.886395577457847	0.284253960006419	0.415592609934812	0.561375130150231	0.0514056224899598	0.0950468540829987	384	0.0514056224899598	0.0108245565931732	0.186880856760375	0.979390660898304	2.06142303617716	0.169879518072289	0.670548862115127
RRR_20347	415	417.769230769231	81.1005947980255	0.987669634205638	5.24387524457231	78.9087693846479	45	0.561470999909028	0.869879390438588	0.195423119995242	0.401741493496993	0.547343507122228	0.0647105576897602	0.10955093389853	977	0.0647105576897602	0.0123303657943622	0.127632799046231	0.975168875310516	2.06138365111467	0.230891508809114	0.746787653993906
RRR_20355	417	433.666666666667	61.9469242527246	0.983857148485366	4.90573242237011	67.3026962088698	25	0.30211592861633	0.813138125665215	0.14855377518639	0.243596463087855	0.444582594286781	0.0532766990291262	0.10625	1756	0.0532766990291262	0.0161428515146338	0.245934466019417	0.982167974799665	2.06095001526194	0.204429611650485	0.55816140776699
RRR_20363	170	217.527777777778	4.56552264960606	0.780967026833985	2.21380710815842	33.0417696948445	2	0.396120527700079	0.431054126304442	0.026856015585918	0.306221550781884	0.15688242532158	0.351135557132718	0.612136266855926	1979	0.351135557132718	0.219032973166015	0.0195173882185948	0.997963459492746	2.06128291930144	0.0645848119233499	0.621894960965224
RRR_20367	281	302	82.5599463830195	0.987887589033056	4.96979298009442	51.4765206638612	32	0.42838033940882	0.881426102391971	0.293807638373735	0.42103532664123	0.558619973413094	0.0497673645729478	0.0788467929544699	599	0.0497673645729478	0.0121124109669441	0.275589896975739	0.982364233813591	2.06140568740833	0.15727816550349	0.527085410435361
RRR_20371	372	373.25	24.9981451844433	0.959997032074911	4.65121197315751	67.7894572611747	24	0.489469582381804	0.785824528648976	0.0671993150119444	0.389466721622833	0.477982244771691	0.165982224946368	0.249157217284707	2708	0.165982224946368	0.0400029679250888	0.0684033098375728	0.982227856185602	2.06136487740305	0.193564204719583	0.878026356114005
RRR_7805	206	221	23.953169436762	0.958251871317486	4.20172049767837	43.8694536806455	13	0.369859254922202	0.788629533526292	0.116277521537679	0.380917173271185	0.459800429481496	0.163479722630805	0.214750998108846	778	0.163479722630805	0.041748128682514	0.245219583946207	0.990205832915734	2.06139069666429	0.111578062618197	0.624080689220424
RRR_7809	150	151.5	62.2935652466533	0.983946977572395	4.52176224317378	32.0015059053764	24	0.497069533217122	0.902432920731932	0.415290434977688	0.494617563422019	0.593446919030219	0.0508425334108077	0.0918070889018013	175	0.0508425334108077	0.016053022427605	0.312899477048228	0.989081422648084	2.06142303617716	0.0322486926205694	0.445380592678675
RRR_7813	449	454.181818181818	44.4297920533667	0.977492579780728	5.06915229975721	107.154405729824	34	0.56499879677132	0.830052939531599	0.09895276626585	0.49837439773311	0.522215410593854	0.111924235901851	0.16630793514134	780	0.111924235901851	0.0225074202192721	0.1215382407806	0.974472312004593	2.06141625383681	0.309370067441527	0.772277227722772
RRR_7821	371	390.303571428571	13.9134242465231	0.92812696700096	4.25509042398444	86.1952327144504	12	0.303225292467607	0.719226689513898	0.0375024912305205	0.384148551937776	0.40035775486276	0.250913713650087	0.298903543619895	1579	0.250913713650087	0.07187303299904	0.135706340378198	0.985912801470683	2.06141309565912	0.205307484506595	0.721913236929922
RRR_7841	174	182.55	28.0563260883741	0.964357414550639	4.15363145250442	43.2993184617368	11	0.593798449612403	0.805114737408767	0.16124325338146	0.421124707166116	0.486240819269452	0.12262156448203	0.191120507399577	290	0.12262156448203	0.0356425854493606	0.141649048625793	0.991101402138952	2.06142303617716	0.0701902748414376	0.784778012684989
RRR_7849	84	84	36.1440250582966	0.972332909840918	3.92980207461203	11.5341490510332	15	0.677206320810972	0.886924974112658	0.430286012598769	0.318612033279839	0.597732612022329	0.0942754919499106	0.136016696481813	1581	0.0942754919499106	0.0276670901590817	0.148002385211688	0.994036242583419	2.05338433784089	0.0177698270721527	0.696601073345259
RRR_7853	187	192.142857142857	119.481336844973	0.991630492038288	4.98170892481468	48.1366304847472	47	0.747847208947778	0.952323740471314	0.638937630187023	0.609004221960109	0.721608965885761	0.0257192676547515	0.048823016564952	59	0.0257192676547515	0.00836950796171203	0.156059285091543	0.98246645560279	2.06142303617716	0.0422842197035745	0.761115954664342
RRR_7865	470	474.137931034483	95.0990653075676	0.989484649541341	5.21921989338088	87.161208925012	36	0.688475279615965	0.848276717412616	0.202338436824612	0.317557741166113	0.481325918872749	0.0421234852856319	0.0804700204584798	803	0.0421234852856319	0.0105153504586593	0.049415097308923	0.976789163678433	2.06139820664303	0.242092010701359	0.925142947070241
RRR_7877	62	70.6666666666667	3.70706703464576	0.730244964373686	1.92954220338804	7.58460709886276	2	0.271530648817308	0.467525896510627	0.059791403784609	0.09799584974381	0.225754475438467	0.445282598194047	0.695960759540708	11983	0.445282598194047	0.269755035626314	0.00278696443833377	0.999031520994641	2.05603181045608	0.0146780127085578	0.745680205120583
RRR_7889	201	210.236842105263	36.538639190569	0.972631712013563	4.22312735228011	47.8877948866979	12	0.710786202871521	0.796319922292703	0.181784274579945	0.344201508812974	0.422005100414409	0.0819254064392732	0.135160981829774	257	0.0819254064392732	0.0273682879864368	0.0682180427159707	0.991308478480338	2.06142303617716	0.107427478482627	0.902773350334715
RRR_7893	311	320.75	45.0969750667632	0.977825563720858	4.87121834738551	80.1494489432593	31	0.44416122162815	0.848674929900224	0.145006350696988	0.467511673284317	0.543384636269536	0.113361388742767	0.167017359284587	431	0.113361388742767	0.0221744362791421	0.243029984218832	0.981455903267296	2.06142303617716	0.182272488164124	0.604681746449237
RRR_7905	206	211.142857142857	97.7507206306253	0.989769896390035	4.9172299905137	47.2637193122426	38	0.745558372255271	0.922924976995256	0.474518061313715	0.5014518440569	0.650396692666872	0.0293472298409216	0.0562260010970927	107	0.0293472298409216	0.0102301036099646	0.160175534832693	0.983763748094724	2.06142303617716	0.0655512890839276	0.792649478880965
RRR_7909	103	103.3	4.81071453030065	0.792130671296036	2.91530511183881	23.0060922721112	2	0.342115350091944	0.629013070503696	0.0467059663135985	0.515249081073876	0.416257557495762	0.439780109945027	0.541729135432284	880	0.439780109945027	0.207869328703964	0.0594702648675662	0.995547867952759	2.06129279896798	0.0399800099950025	0.870064967516242
RRR_7917	93	93.4285714285714	44.6331407415718	0.977595123637163	4.10339809156251	21.7415222192142	16	0.593109927967429	0.905307891809308	0.47992624453303	0.485648890364132	0.627965386238919	0.054368932038835	0.0983818770226537	84	0.054368932038835	0.0224048763628366	0.259546925566343	0.992916222677039	2.06142303617716	0.0233009708737864	0.606472491909385
RRR_7921	187	190.142857142857	82.3866860865834	0.987862116471719	4.72462500999519	46.6817768677943	29	0.834111995648839	0.903178533661582	0.440570513831997	0.432945685421335	0.58043156001555	0.0297973778307509	0.056813667063965	75	0.0297973778307509	0.012137883528281	0.055621771950735	0.987053749660298	2.06142303617716	0.0858164481525626	0.87802940007946
RRR_7929	294	299.526315789474	12.9261125423779	0.9226372200674	4.39616119817383	63.3631858612315	22	0.544684673931139	0.773484560459037	0.0439663691917614	0.459047334241568	0.53641402358978	0.270432507311067	0.288748653224565	1757	0.270432507311067	0.0773627799326	0.340926581499153	0.983440309815499	2.06140719122025	0.149145759581345	0.59258119131907
RRR_7941	804	824.509090909091	80.5393530563135	0.987583709552512	5.54806541193958	172.242357419903	49	0.387821229096179	0.829356914920333	0.100173324696907	0.390879436564868	0.480372033257976	0.0596719145656721	0.109765495981504	1084	0.0596719145656721	0.0124162904474884	0.0963888583067268	0.960828404302035	2.06141260389853	0.389463833535176	0.774578883628757
RRR_7949	48	54	21.2942689724167	0.953039007758598	3.45365800550189	11.3315402264747	10	0.700939119170984	0.892141223297501	0.443630603592016	0.493420013654616	0.672141990960203	0.139896373056995	0.217616580310881	108	0.139896373056995	0.0469609922414025	0.269430051813472	0.996098764338475	2.06142303617716	0.00518134715025907	0.41580310880829
RRR_7957	459	463.285714285714	27.0445059196732	0.963023913138951	4.9823300469301	96.1697938625565	38	0.436189303674645	0.812904100337087	0.0589204921997237	0.426720124542327	0.517120258507848	0.17852075203973	0.21301880099326	2013	0.17852075203973	0.0369760868610494	0.191025186236254	0.975131812938884	2.06141654658511	0.27908832919475	0.721000354735722
RRR_7961	226	226.111111111111	21.63437298505	0.9537772598868	4.13060325348237	38.7633499909963	9	0.342562551534986	0.762028702708663	0.0957273140931416	0.365049003001997	0.445169985306784	0.151314789481684	0.25672594619243	1991	0.151314789481684	0.0462227401131999	0.198966408268734	0.990111981409143	2.06093142042397	0.122891016871865	0.700106399148807
RRR_7965	109	110.5	67.1595519450213	0.985110085296301	4.42285720289363	21.9068972809327	25	0.674767585068378	0.942768968305983	0.616142678394691	0.575630628887292	0.706219072134654	0.0339574738178356	0.0663281497937163	107	0.0339574738178356	0.0148899147036989	0.25071405902888	0.98998851915065	2.06142303617716	0.00761662964138369	0.620755315772771
RRR_7969	474	501.151898734177	168.593016845329	0.994068556226635	5.63804307762416	151.328198615298	72	0.728363764455737	0.915087381944002	0.355681470137825	0.533517951094862	0.61038961038961	0.0274261603375527	0.0506329113924051	91	0.0274261603375527	0.00593144377336471	0.053044002411091	0.965732033051935	2.06142303617716	0.286317058468957	0.877637130801688
RRR_7977	89	91.1428571428571	49.252600554785	0.979696503560504	4.14945541555981	23.0962996151577	19	0.578725467462108	0.924435635628784	0.55340000623354	0.524839067832797	0.667213883677298	0.0628517823639775	0.099437148217636	67	0.0628517823639775	0.0203034964394961	0.302063789868668	0.992524808237174	2.06142303617716	0.0168855534709193	0.442776735459662
RRR_7981	37	37	15.962212446059	0.937352042933942	3.21814492436149	7.18257843244944	9	0.770193551215449	0.891226276037078	0.431411147190785	0.528077276693391	0.692304226367487	0.195458231954582	0.24249797242498	241	0.195458231954582	0.0626479570660578	0.265206812652068	0.996818152612054	2.06142303617716	0.0008110300081103	0.603406326034063
RRR_7985	365	370.037037037037	62.7518438783616	0.984064213285296	5.08034302802756	86.6340187334955	37	0.440904912456561	0.861090070481093	0.171922859940717	0.459708668723376	0.540965363750174	0.0903415987515173	0.127622680769898	521	0.0903415987515173	0.0159357867147044	0.334836136639501	0.978256820337805	2.06141276552474	0.212415467314028	0.503207907057396
RRR_7993	206	211.217391304348	39.3003992847484	0.974554965898576	4.20105705604816	39.7985227931156	14	0.794884199320222	0.788505010806695	0.190778637304604	0.268427782661903	0.393113342898135	0.0652484294688749	0.116647629925757	457	0.0652484294688749	0.025445034101424	0.0258423757852656	0.991937267502067	2.06142303617716	0.105225585379783	0.899486007995431
RRR_8001	25	25	5.54304930769094	0.819593883349999	2.11776155139394	3.50715414319619	2	0.999560540169375	0.657919617474109	0.221721972307638	0.220892831991334	0.346437018387121	0.308995193408103	0.528496223392081	1350	0.308995193408103	0.180406116650001	0	0.999019576980362	2.03869536827079	0.00617990386816205	0.995880064087892
RRR_8009	292	307.5	54.4311698929345	0.98162817367389	4.77975461015493	70.6634551214209	24	0.368364479037903	0.841987300602162	0.186408116071693	0.397403240120191	0.500105876502792	0.0810062312485576	0.132240941610893	351	0.0810062312485576	0.0183718263261104	0.398107546734364	0.984427215841286	2.06142303617716	0.157165935841219	0.402030925455804
RRR_8013	277	277	58.605035852481	0.982936619943085	4.80590778823095	42.1280999449782	25	0.400791191369248	0.854532864263609	0.211570526543253	0.386307495074109	0.534761085993285	0.0702754665694302	0.119070507508204	2120	0.0702754665694302	0.0170633800569148	0.397222130142208	0.984027310810106	2.05978673860416	0.155865681042198	0.429674810223091
RRR_8017	241	244.461538461538	94.6094069970468	0.989430226530949	4.96778195297505	55.5846773969689	38	0.714245536200596	0.905736714269463	0.392570153514717	0.45860804702408	0.59424522673031	0.0446300715990453	0.0713603818615752	187	0.0446300715990453	0.0105697734690506	0.150596658711217	0.983035110236585	2.06142303617716	0.12291169451074	0.756324582338902
RRR_8021	88	91	24.8185228774276	0.959707513418959	3.65848996659503	16.4812642213634	9	0.589336533858184	0.817112966521683	0.282028669061678	0.283654502682273	0.475071124472872	0.107665301345816	0.183148039789351	368	0.107665301345816	0.0402924865810405	0.391456992393212	0.995494235756912	2.06142303617716	0.0286717378583967	0.496196606202458
RRR_8025	111	112.071428571429	50.4787152621995	0.980189670145016	4.25380407281694	28.4242918237064	19	0.507637789633451	0.903233208193801	0.454763200560356	0.486235865375381	0.614415302701637	0.052060737527115	0.0947216196673897	72	0.052060737527115	0.0198103298549843	0.339840925524223	0.991778065267532	2.06142303617716	0.0231381055676067	0.399855386840202
RRR_8033	326	328.5	82.3919799266496	0.987862896353622	5.04988425391029	54.5155257116803	36	0.605035314163956	0.872641058085886	0.252736134744324	0.364149845377339	0.540140666700057	0.054227513719654	0.0890149753511301	1166	0.054227513719654	0.0121371036463775	0.221979350758069	0.980560274478123	2.06120191888275	0.175704585619942	0.674309366570552
RRR_8045	7	7	3.69081918306463	0.729057439446367	1.42135849082029	0.932197279577055	2	1	0.730433772345716	0.527259883294947	0.222298522997584	0.46235294117647	0.315882352941176	0.608823529411765	537	0.315882352941176	0.270942560553633	0.00411764705882353	0.999469322151086	1.76674233443956	0	0.608823529411765
RRR_8049	70	70.5	32.6680836613414	0.969389082923668	3.79740687626577	12.5946264002076	12	0.723257652277019	0.893823968232575	0.466686909447734	0.401936998557857	0.611056906222573	0.0740854595757762	0.143559790962189	241	0.0740854595757762	0.0306109170763321	0.243774976944359	0.994788695455455	2.06142303617716	0.00737780510298186	0.660620965262834
RRR_8053	48	49.5	2.22904693131424	0.551377772288355	1.43289624848864	7.53772557014676	1	0.346324479404165	0.370142558976183	0.0464384777357133	0.225612303386051	0.168233547748639	0.654582763337893	0.74031007751938	2871	0.654582763337893	0.448622227711645	0.0116279069767442	0.999317293203984	2.06081401504276	0.0305517555859553	0.979480164158687
RRR_8061	217	219.25	50.7606958818967	0.980299718460782	4.57114159853428	47.7296260220149	20	0.442351813772313	0.84967078331449	0.233920257520261	0.395175105731806	0.509871622127405	0.0770267235571525	0.124859645183023	343	0.0770267235571525	0.0197002815392182	0.306085784864137	0.987897853950642	2.06142303617716	0.100830900516506	0.525937570177408
RRR_8065	201	205	18.6221595244371	0.94630053519369	4.04685944670297	39.2231125806741	11	0.492713424030291	0.763082552646224	0.0926475598230702	0.349088339423618	0.433873207201709	0.197589258468111	0.268080561489167	1295	0.197589258468111	0.0536994648063099	0.149679584986268	0.99139658053496	2.06138906198948	0.110466890448581	0.718950259383583
RRR_8077	130	133	1.96773574367395	0.491801679562468	1.74614241691447	19.2859292545358	1	0.210839740050121	0.358732420835981	0.0151364287974919	0.304984638170096	0.227114328124948	0.710657095527333	0.745751273084238	11583	0.710657095527333	0.508198320437532	0.0519663783054175	0.997893874702529	2.06126079978838	0.058837965519357	0.929136756856249
RRR_8081	307	314.157894736842	47.9577864719304	0.979148328695585	4.65850616916356	52.3959568101349	23	0.36584234243049	0.813450326338124	0.156214288182184	0.256782251111405	0.45009673630967	0.0911523757509558	0.142927362097215	1669	0.0911523757509558	0.0208516713044147	0.297269251774986	0.986377072019309	2.0611597152989	0.145439650464227	0.601419989077007
RRR_8089	122	124.142857142857	2.39441919226	0.58236218485363	1.9802597702276	17.786968503708	1	0.269807370752207	0.41220880420551	0.0196263868218032	0.259724882491472	0.232412009990418	0.641413544498286	0.686148209431509	10854	0.641413544498286	0.41763781514637	0.0679588701099161	0.997898463287814	2.06046988112549	0.0510577945869283	0.904739392506796
RRR_8093	423	431.433333333333	91.1582529985574	0.989030066207874	5.14458709934327	91.1461340601055	33	0.4186802925832	0.850714483419576	0.215504144204627	0.376679707042412	0.479129188081493	0.0322822020309995	0.0645644040619989	302	0.0322822020309995	0.0109699337921255	0.17883484767504	0.978356505683607	2.06142303617716	0.226402993051844	0.662426509887761
RRR_8097	162	168	39.8208208499375	0.974887509130752	4.46958665737356	34.6050395872598	23	0.485311978645312	0.878526196432093	0.245807536110725	0.510700814191522	0.605526271613228	0.122432432432432	0.154054054054054	453	0.122432432432432	0.0251124908692476	0.240810810810811	0.988629010631762	2.06142303617716	0.0589189189189189	0.588648648648649
RRR_8101	138	142.105263157895	4.16124318641992	0.759687200386782	2.16239130813865	24.1050856958279	2	0.529601675663119	0.438863400651079	0.0301539361334777	0.313837710623988	0.181303874502525	0.380738929638685	0.666259168704157	2803	0.380738929638685	0.240312799613218	0.0509372453137734	0.998002797601135	2.06098624288774	0.0699538168975822	0.927737027981527
RRR_8105	379	386.65	22.4328167442427	0.955422450448331	4.28318555796966	65.6062950031945	11	0.37896414276895	0.721374221567411	0.0591894900903502	0.297090993090132	0.369315502978869	0.135202993983609	0.263678999478895	2854	0.135202993983609	0.0445775495516695	0.0963570041214648	0.98753899363777	2.06116351906066	0.183570988677815	0.839736605239471
RRR_8117	486	491.588235294118	119.716190446295	0.991646910946029	5.521303098026	120.01531143469	59	0.499381651504506	0.892518088816852	0.2463296099718	0.517490020302928	0.586011383637735	0.0449371766444937	0.0746489283074649	304	0.0449371766444937	0.00835308905397057	0.172062084257206	0.967223410428147	2.06142303617716	0.333776792313378	0.656023651145602
RRR_8125	182	184.333333333333	32.7293331123266	0.969446367985317	4.40272912669474	40.9637746997388	19	0.536008007100395	0.84602680039365	0.179831500617179	0.481192248989942	0.563006218278593	0.126961069145845	0.198721673445671	437	0.126961069145845	0.0305536320146828	0.200464846019756	0.988631193981412	2.06142303617716	0.0775711795467751	0.659209761766415
RRR_8133	657	687.163043478261	186.08019318934	0.994625972905228	5.91881487234476	194.444642306822	96	0.662251282433765	0.912315528234878	0.28322708247997	0.517972500598605	0.607928765880218	0.0430127041742287	0.0586206896551724	237	0.0430127041742287	0.00537402709477241	0.0617059891107078	0.953313565682208	2.06142303617716	0.427223230490018	0.886206896551724
RRR_8137	60	60	2.48067158516804	0.596883357724977	1.81509354034044	8.40748022520772	1	0.285351957070707	0.443317242297591	0.0413445264194674	0.242095266245327	0.261459938366718	0.623106060606061	0.729545454545454	6580	0.623106060606061	0.403116642275023	0.0839962121212121	0.998707084969678	2.0606370764986	0.0225378787878788	0.867518939393939
RRR_8141	98	103.625	2.38646818208755	0.580970738472089	1.66729000362041	16.0809683733627	1	0.318111384036179	0.363642710962881	0.0243517161437505	0.291283225087721	0.176272424709798	0.622609673790776	0.792182227221597	4428	0.622609673790776	0.419029261527911	0.0563835770528684	0.99868621883263	2.06113503268352	0.0504780652418448	0.920697412823397
RRR_8145	178	180.625	6.0525053975871	0.834779164278208	2.79174924093223	25.4538049335266	2	0.159107939412258	0.538762226140238	0.0340028393122871	0.241522887753267	0.264166062323351	0.336486730456761	0.518649575735692	9319	0.336486730456761	0.165220835721792	0.0636938075464885	0.996519874379063	2.06125460144784	0.0815309622675573	0.900523560209424
RRR_8149	116	120.4	17.7206544232463	0.94356867550624	3.7905076692694	27.6339669083038	10	0.432272130086255	0.797398916793706	0.152764262269365	0.383280755389233	0.502043070127002	0.200441744892325	0.26228602981778	363	0.200441744892325	0.0564313244937603	0.234124792932082	0.993959723567226	2.06142303617716	0.04527885146328	0.587520706791828
RRR_8157	969	980.88679245283	153.514101339738	0.993485940436267	5.93250562859233	206.105687430898	76	0.409610592912482	0.862751212094654	0.158425285180328	0.412328612213755	0.502971281653245	0.0283706865884027	0.0554073283528993	638	0.0283706865884027	0.00651405956373301	0.135361081465671	0.948250546121415	2.06139967474812	0.442102454642476	0.73608146567058
RRR_8169	655	681.526315789474	221.564245396958	0.995486636401066	5.97897606749364	198.326732729307	105	0.681878865119369	0.922021956553108	0.338266023506807	0.559113725548625	0.631318859603406	0.024841132293472	0.0492971307529366	129	0.024841132293472	0.0045133635989344	0.0720200269593684	0.950624296301072	2.06142303617716	0.460234931638744	0.8578856152513
RRR_8173	278	281.928571428571	116.72014385334	0.991432498564631	5.183155749929	67.9523075600001	47	0.521229862956482	0.921020737753585	0.41985663256597	0.54771427578829	0.639388485958883	0.0297797797797798	0.0580580580580581	119	0.0297797797797798	0.0085675014353693	0.234734734734735	0.978332782484827	2.06142303617716	0.119369369369369	0.605605605605606
RRR_8181	179	182	32.968081951436	0.969667631818161	4.35171897880626	38.0808761057535	17	0.540139079362986	0.838904053349266	0.184179228778972	0.443855771588593	0.523194627529849	0.131775475788967	0.174656709226692	547	0.131775475788967	0.030332368181839	0.196579137557215	0.98958280049488	2.06138016098019	0.0790171043122139	0.639123102866779
RRR_8185	569	576.965517241379	105.365783318346	0.990509252923422	5.46374107087924	102.780912981505	52	0.422685496919861	0.861261672191603	0.18517712358233	0.319415797481171	0.523639342795316	0.0515979976896419	0.0822487485560262	1340	0.0515979976896419	0.00949074707657854	0.111551790527532	0.969198023129096	2.06135118989879	0.301617250673854	0.764189449364651
RRR_8189	235	236.5	68.6909527420821	0.985442042072778	4.77645026652919	54.3453210675641	26	0.58447108032979	0.874874155584673	0.292301926562052	0.455481312680033	0.538745453662717	0.0491479377624105	0.0933563842924179	199	0.0491479377624105	0.0145579579272216	0.214373919486293	0.985501714816273	2.06142303617716	0.142257347493208	0.640652012842677
RRR_8197	121	155.2	6.60942597810208	0.848700930562936	2.92491830425531	25.6664597144028	2	0.334397585623272	0.609892837572072	0.0546233551909263	0.363208070047326	0.330548701680179	0.287275290800141	0.534719774409588	815	0.287275290800141	0.151299069437064	0.0588649982375749	0.996197993595652	2.06104195643192	0.0567500881212548	0.582657737046176
RRR_8205	211	212.25	12.0588478128485	0.917073337725142	3.7250500283957	37.4833749577305	6	0.467596455911501	0.69602929216217	0.0571509375016517	0.333251222049292	0.391767065514541	0.21463602269449	0.387344937013174	2232	0.21463602269449	0.0829266622748581	0.23059909606693	0.992326666686139	2.06136208308751	0.0993364746610251	0.687662275218771
RRR_8206	47	47.8571428571429	11.044336248869	0.909455853437783	3.01915531229976	11.2813756290441	4	0.649173897539522	0.784166121568634	0.23498587763551	0.4209442096367	0.518915472431382	0.182960893854749	0.363128491620112	131	0.182960893854749	0.0905441465622172	0.122905027932961	0.997303068574972	2.06142303617716	0.00558659217877095	0.758379888268156
RRR_8207	67	70	1.54559899977227	0.353001651691453	1.00057146623628	9.68821739165288	1	0.179929159940941	0.237965425016302	0.0230686417876458	0.216773504920318	0.122462451268192	0.799794976934905	0.874320861096873	7802	0.799794976934905	0.646998348308547	0.0254228600717581	0.999449448443045	2.06079657640828	0.0294208098411071	0.962070732957458
RRR_8208	194	195.111111111111	33.8769855532476	0.9704814350017	4.35468460632766	39.3840703091446	16	0.450129726999288	0.826651833598716	0.17462363687241	0.41621066713559	0.523904589358044	0.0955827765404603	0.183927245731255	515	0.0955827765404603	0.0295185649982997	0.134558277654046	0.989241174012776	2.06127606595753	0.0835189309576837	0.721232368225687
RRR_8209	252	253.5	70.9929470322838	0.985914093697994	4.8045435023976	39.3914256093623	30	0.438347404202096	0.868904081480848	0.281718043778904	0.321240143373737	0.529529583424404	0.0625291251853421	0.095403516204194	1476	0.0625291251853421	0.0140859063020057	0.329040457530184	0.985409582371496	2.06084894454488	0.114340182164796	0.526795170514721
RRR_8210	182	197.535714285714	51.8404548385206	0.98071004579117	4.63732786083394	57.0289849940978	28	0.569664545980335	0.891107206366567	0.284837663947915	0.514808844320553	0.613899389357371	0.1	0.133082706766917	133	0.1	0.0192899542088303	0.261654135338346	0.986941785849147	2.06142303617716	0.0631578947368421	0.584962406015038
RRR_8211	199	206.8	11.5130142432152	0.913141773398803	3.63899778997568	32.8619906936735	5	0.280392522578565	0.687471798899298	0.0578543429307297	0.258512798011869	0.397807366376343	0.232282056783237	0.389544446828291	3248	0.232282056783237	0.0868582266011974	0.381105628262891	0.993239484720924	2.06121634399336	0.0855324322391475	0.505184867338912
RRR_8212	153	153.25	27.9896205255387	0.964272470250621	4.23679005788882	22.6680923866332	19	0.515140141282512	0.842230860234145	0.182938696245351	0.355543042486318	0.562283016247743	0.150137099694759	0.214755031300119	2902	0.150137099694759	0.0357275297493786	0.240881576905168	0.990585652219192	2.06106952169992	0.0552020280407678	0.638056805835791
RRR_8213	146	147.25	12.8963304783772	0.92245856279221	3.53364096706689	22.0845532239457	6	0.305015782968101	0.709052948054635	0.0883310306738164	0.221414533499136	0.410012222855688	0.213043743517784	0.355805014947227	3492	0.213043743517784	0.0775414372077905	0.214629979867	0.994852969163233	2.0606308824873	0.0487462631932158	0.541699713257275
RRR_8214	101	104.111111111111	10.8829745213116	0.908113356505453	3.47837199319547	22.5306268426567	7	0.455249634552496	0.753690392374885	0.107752222983283	0.400226480026817	0.475920852359209	0.276002029426687	0.339421613394216	544	0.276002029426687	0.0918866434945471	0.167427701674277	0.995016969070914	2.06128755371005	0.0228310502283105	0.683409436834094
RRR_8216	127	128.2	30.3872237470774	0.967091432625655	3.95857525697437	21.5841335364442	11	0.664788118505363	0.8171805065168	0.239269478323444	0.30428170966194	0.471154714688083	0.105276771857217	0.156363166063114	814	0.105276771857217	0.0329085673743453	0.0848422141748577	0.993527997881717	2.06133759025311	0.0400931195033626	0.84971546818417
RRR_8217	193	193	16.5707220883529	0.93965259964725	3.89119676300626	32.1541938317453	8	0.458093408064046	0.73939309047869	0.0858586636702225	0.348757194865174	0.435213071832434	0.163068619892059	0.312644564379337	2115	0.163068619892059	0.0603474003527505	0.166306861989206	0.992012190220446	2.06112584462388	0.0941403238242097	0.742791056283732
RRR_8218	191	195.714285714286	35.6505076917852	0.971949908577868	4.4237097038268	45.9028133267293	17	0.659707543386123	0.842246650794038	0.18665187273186	0.459543063235137	0.536642330463841	0.122153209109731	0.172187715665977	354	0.122153209109731	0.0280500914221321	0.254658385093168	0.988699484714033	2.06142303617716	0.0793650793650794	0.649068322981367
RRR_8219	88	90.5	6.70873037940997	0.850940499402221	3.09323532184176	18.0029165203822	4	0.772185690732717	0.69086500525028	0.0762355724932951	0.398215524912125	0.448028621707704	0.3656684943062	0.442429354702657	867	0.3656684943062	0.149059500597779	0.186419232391396	0.996020388579476	2.06124420430322	0.0194010965837199	0.719949388443695
RRR_8220	165	171.176470588235	51.9896377915836	0.980765397827759	4.46279724123671	41.9139993935477	19	0.508175774842442	0.874039345709552	0.315088713888386	0.453070439980557	0.566117712459176	0.060303893637227	0.101614434947768	127	0.060303893637227	0.0192346021722407	0.363247863247863	0.989337802903165	2.06142303617716	0.0541310541310541	0.45679012345679
RRR_8221	109	109	3.95122255675542	0.74691377525918	2.78217136914238	21.5449310330814	2	0.74026164887233	0.593043073970545	0.0362497482271139	0.530582618555718	0.403875100255996	0.494512014239098	0.567487392465144	1667	0.494512014239098	0.25308622474082	0.201720557698012	0.995642749372935	2.06130682895255	0.0465737169979235	0.699792346484723
RRR_8222	156	159.142857142857	60.9603871413757	0.98359590470315	4.55056740844177	45.8952681535262	23	0.480827154772938	0.90112815135897	0.390771712444716	0.543376384802945	0.609385930820054	0.0557228915662651	0.100150602409639	74	0.0557228915662651	0.0164040952968501	0.372740963855422	0.988585850040373	2.06142303617716	0.0391566265060241	0.418674698795181
RRR_8223	29	29	17.4185750736636	0.942590022675737	3.06420363087103	4.7606811166679	8	0.934712643678161	0.909989435315917	0.600640519781503	0.465519411563348	0.697568027210884	0.141428571428571	0.218571428571429	297	0.141428571428571	0.057409977324263	0.0342857142857143	0.997399451919373	2.06142303617716	0.00142857142857143	0.92952380952381
RRR_8224	134	136.545454545455	5.92949596287623	0.831351601171353	3.00293050602233	26.9136059550109	2	0.223334921684062	0.613113255777052	0.0442499698722107	0.392634344647174	0.352725273533989	0.36946446961895	0.533470648815654	1435	0.36946446961895	0.168648398828647	0.213439752832132	0.99555936067496	2.06127046340398	0.0744078269824923	0.699794026776519
RRR_8225	340	340.909090909091	93.2878137453752	0.989280486273058	5.08515800010501	63.2740145557212	34	0.599899931988408	0.872397571310651	0.274375922780515	0.392923004720707	0.523351496465239	0.0335812651888946	0.0657633109949186	456	0.0335812651888946	0.0107195137269425	0.227704543780838	0.980323593356445	2.06142303617716	0.196111642978128	0.692539951395537
RRR_8226	460	461.333333333333	187.434424307997	0.994664800749958	5.73846497120444	113.340989180225	92	0.845391897723595	0.935940791136585	0.407466139799994	0.61551725313652	0.681744216848581	0.0366004962779156	0.0544354838709677	236	0.0366004962779156	0.00533519925004156	0.0356699751861042	0.961192777190462	2.06142303617716	0.323356079404467	0.922456575682382
RRR_8227	107	107.333333333333	40.1085690279654	0.975067671965491	4.11274248970999	22.353508139684	17	0.734344563757445	0.880139768736809	0.374846439513696	0.434041874700134	0.56900492638812	0.0857787810383747	0.140707298720843	228	0.0857787810383747	0.0249323280345094	0.156508653122649	0.992816563769665	2.06142303617716	0.0364936042136945	0.715575620767494
RRR_8228	230	238.625	13.7813793723016	0.927438322900403	3.83682410896351	54.6973214209855	6	0.522295401731425	0.705547655891625	0.0599190407491373	0.42315243121239	0.399382527188274	0.197452229299363	0.334533370257546	713	0.197452229299363	0.0725616770995974	0.170866795901412	0.991058673017001	2.06131870822311	0.147050678482415	0.652727776239269
RRR_8229	58	58	19.0240201965734	0.947434874980835	3.39458709148024	10.4804476721307	7	0.838591203830548	0.836013972530407	0.328000348216784	0.425849047125603	0.524901925642711	0.114642451759364	0.223987892546349	303	0.114642451759364	0.0525651250191648	0.142640938327658	0.996436412390619	2.06142303617716	0.00832387438516837	0.773363601967461
RRR_8232	213	213.5	9.55236831034147	0.895313919280375	3.52325365891527	32.444588231217	3	0.361188378495456	0.657165017316131	0.0448467995790679	0.364814844947336	0.394549074817006	0.247717192799374	0.42738498999913	5697	0.247717192799374	0.104686080719625	0.0803113314201235	0.992428867833162	2.06130624422208	0.112879380815723	0.861161840160014
RRR_8233	28	29	11.1099596444813	0.909990672153635	2.78444110429402	4.99770151137804	4	0.921825396825397	0.835615309862125	0.396784273017189	0.331453584586808	0.590617283950617	0.186666666666667	0.342962962962963	252	0.186666666666667	0.0900093278463649	0.121481481481481	0.998040220039915	2.06142303617716	0.00148148148148148	0.766666666666667
RRR_8234	469	486.849056603774	146.302280529935	0.993164836553622	5.46520581071018	99.3289920258292	60	0.631976118477703	0.888564262148044	0.311945161044638	0.309356167281709	0.539442307885487	0.0367055419943947	0.0608444082813489	406	0.0367055419943947	0.00683516344637832	0.133170599403309	0.972229450287131	2.06142303617716	0.210197992948196	0.757797667480336
RRR_8235	293	298.2	45.7634614322945	0.978148506063523	4.79567920957577	68.3490631525172	24	0.658590303770276	0.844284063122096	0.156189288164828	0.482878491077386	0.53743025656643	0.106057515806649	0.148480522129309	520	0.106057515806649	0.0218514939364774	0.154191311441974	0.982710438093584	2.06140708261996	0.183765041811136	0.795431368549867
RRR_8236	71	71.1428571428571	20.8363155866322	0.952006870128154	3.69613348005634	18.2834455566866	11	0.556192326372025	0.867091497994869	0.293469233614538	0.546173892714109	0.611855500821018	0.173563218390805	0.235632183908046	151	0.173563218390805	0.0479931298718457	0.205747126436782	0.994834165881493	2.06142303617716	0.00229885057471264	0.616091954022989
RRR_8237	195	196.05	5.82474619580133	0.828318699839517	3.18719756031261	36.6857146485326	3	0.405524541434061	0.604437289424074	0.0298704933118017	0.375040123387587	0.344818085031072	0.393294735424801	0.498316951662852	2921	0.393294735424801	0.171681300160483	0.0688030160226202	0.993943163516743	2.06135157338875	0.118082671334321	0.896324222431668
RRR_8238	121	122	3.14976420079508	0.682515916668436	2.53113355823934	21.9426391347172	1	0.31813078417184	0.527782340403358	0.02603110909748	0.368350129824302	0.343611367127496	0.559447004608295	0.588018433179723	3035	0.559447004608295	0.317484083331564	0.114101382488479	0.996344850436174	2.06132885490832	0.0582488479262673	0.84405529953917
RRR_8239	109	109	14.8819780869378	0.932804631604873	3.77492146554702	17.1284079878003	13	0.744165751454171	0.804656052015764	0.136531909054475	0.364351300197612	0.538126800722528	0.237001209189843	0.274989923417977	2352	0.237001209189843	0.0671953683951274	0.188734381297864	0.993698067763482	2.06130682895255	0.0315397017331721	0.722893994357114
RRR_8243	198	207.75	72.9431588688857	0.986290695172696	4.77058224578375	43.4208051853481	32	0.770736338303906	0.90210691292516	0.3683997922671	0.438868797259188	0.629979272728621	0.0504017531044558	0.0915510104699294	207	0.0504017531044558	0.0137093048273038	0.121743364986608	0.985510513917568	2.06142303617716	0.0693937180423667	0.786462137813489
RRR_8244	161	161	79.4210014387323	0.987408871937085	4.69529794734902	35.0501780603749	31	0.622789904885078	0.924015805493444	0.493298145582188	0.549836326165462	0.641841644794401	0.0469524642752989	0.073782443861184	161	0.0469524642752989	0.0125911280629146	0.282006415864684	0.987084445309854	2.06142303617716	0.0393700787401575	0.609215514727326
RRR_8246	334	336.8125	32.9094408340038	0.969613582769636	4.66905564426163	68.2234094194181	21	0.388648151014075	0.803466246973634	0.0985312599820472	0.405217777040341	0.461241227974164	0.143803843605036	0.187872763419483	1302	0.143803843605036	0.0303864172303635	0.207643030704661	0.983986479535247	2.06141076615543	0.206648994919373	0.694168323392975
RRR_8247	240	242.769230769231	7.18078328094469	0.860739426205265	3.64085475786688	44.5852061936259	7	0.364048050379572	0.664312100977955	0.0299199303372696	0.355560951772222	0.403648743470464	0.363975155279503	0.401035196687371	3516	0.363975155279503	0.139260573794735	0.137060041407867	0.991224136279985	2.06139923338034	0.132505175983437	0.784782608695652
RRR_8248	233	241.052631578947	28.7644655921649	0.965234883408632	4.25456189649051	48.5023813681756	12	0.484283712343956	0.780504840083721	0.123452642026459	0.343542435512641	0.435814205627248	0.114860259032038	0.198364008179959	674	0.114860259032038	0.0347651165913677	0.136332651670075	0.989957459259664	2.06132139335082	0.129004771642808	0.7046693933197
RRR_8249	113	116	15.9521076616448	0.937312358892587	3.7456031461552	16.8993803100258	9	0.481580754665149	0.792319837041725	0.141169094350839	0.339591484083793	0.502164502164502	0.2169992609017	0.274722838137472	2936	0.2169992609017	0.0626876411074129	0.260532150776053	0.994001265639554	2.05949802202445	0.0302291204730229	0.619068736141907
RRR_8250	292	295.12	47.8064859007474	0.979082336190195	4.80317875303715	67.4877354952807	27	0.507629900568761	0.846113627671845	0.163720842125847	0.451370458096456	0.532530841600593	0.0849037889307677	0.161277524300734	428	0.0849037889307677	0.0209176638098046	0.109303709581432	0.983035551766612	2.06142303617716	0.179527871454077	0.766514580440389
RRR_8252	417	419.391304347826	60.7668077086109	0.983543647630871	5.07670885269954	93.4276274252144	30	0.387083395424913	0.841477921259658	0.145723759493072	0.472759700191115	0.51238007765257	0.0762415772398303	0.125655103568755	611	0.0762415772398303	0.0164563523691289	0.357000249563264	0.976779606837482	2.06141517108111	0.290741202894934	0.486149238832044
RRR_8260	81	85.5	4.48761472653348	0.777164471342115	2.25983733239806	15.1331231113854	2	0.553094184331082	0.514248146436117	0.0554026509448578	0.288520797567003	0.238573113207547	0.390880503144654	0.628616352201258	1243	0.390880503144654	0.222835528657885	0.0459119496855346	0.998296481693226	2.0609982806311	0.0415094339622641	0.930188679245283
RRR_8675	199	219	43.7943418178849	0.977166000024423	4.34708443629923	40.1349268637125	17	0.888963591091364	0.82124203692076	0.220072069436608	0.277491088281637	0.45927279137221	0.0678653269874846	0.12779834302838	385	0.0678653269874846	0.0228339999755771	0.0435395734179446	0.990687691091413	2.06142303617716	0.084787590340208	0.925612550678653
RRR_8676	343	346.272727272727	57.6253915814483	0.982646538746959	4.79033571415866	54.6411969927316	24	0.31894907167248	0.820581860966917	0.168004057088771	0.273168327070279	0.455012111229142	0.0574843287180547	0.114762003168699	1669	0.0574843287180547	0.0173534612530414	0.365640283805194	0.984487260247583	2.0605442598933	0.172349659020459	0.45798029895984
RRR_8677	737	761.519230769231	114.205719551646	0.991243871113235	5.46515072191878	128.314309372146	42	0.404525268592771	0.827728583270189	0.154960270762071	0.249866532401341	0.441653218299324	0.0301247057645114	0.0590724695747984	1203	0.0301247057645114	0.00875612888676543	0.0995642810637552	0.969325872195299	2.06094709129686	0.316497220413683	0.809135072870236
RRR_8678	113	118.6875	6.6737013686234	0.850158113951348	2.48204666655459	14.8767936848638	3	0.312056306936216	0.52503555065441	0.0590593041471098	0.129359100668534	0.190666723001521	0.319925637992226	0.462700692918709	9465	0.319925637992226	0.149841886048652	0.0198411357106642	0.998463149743022	2.05858803444505	0.0275815447017069	0.824674666215988
RRR_8679	221	222	45.7508981764468	0.978142505615009	4.70491507198316	43.4899518102929	29	0.676637020856088	0.871577114683912	0.207017638807452	0.433869464385234	0.574452716823406	0.117816091954023	0.143534482758621	820	0.117816091954023	0.0218574943849914	0.163505747126437	0.985553929644858	2.0613949505976	0.0867816091954023	0.736637931034483
RRR_8680	798	848.02	93.5777456165364	0.989313698535784	5.78443849951298	248.839627646822	79	0.557884835860421	0.865660654141505	0.117265345384131	0.530255493958309	0.559436391044239	0.0581553068836894	0.110715496778569	343	0.0581553068836894	0.0106863014642157	0.0244150559511699	0.950478647877389	2.06142303617716	0.466768396066463	0.941166497117667
RRR_8681	346	349.928571428571	50.7684976398643	0.980302745866272	4.86243589748641	59.0129095064933	29	0.409347420817234	0.831691921282182	0.146729761964926	0.29169302311575	0.486933280690959	0.10554025986572	0.138385741196928	2185	0.10554025986572	0.0196972541337284	0.259044582910689	0.982951705202197	2.06130850031191	0.149495242235425	0.614452011785732
RRR_8682	257	257	10.23340088634	0.902280775364244	3.52355914377718	38.7568083623079	4	0.315233162764856	0.634981227481893	0.0398186804915951	0.337562903401737	0.337197305883956	0.230826888351334	0.407515927907056	6775	0.230826888351334	0.0977192246357562	0.0622806718680795	0.992444346362127	2.06126296882847	0.147558856597731	0.888521685802869
RRR_8683	697	718.071428571429	147.111861718532	0.993202451601671	5.76858408276069	176.688906794648	72	0.490768235627475	0.881132299415105	0.21106436401511	0.437350121399003	0.535751177416207	0.0447944593386953	0.0673592493297587	401	0.0447944593386953	0.00679754839832897	0.144772117962466	0.958841325959838	2.06142303617716	0.368297587131367	0.750558534405719
RRR_8685	295	314.428571428571	48.1396103355844	0.979227085698681	4.61872513070163	51.2589888847198	19	0.519485223061603	0.812158457052691	0.163185119781642	0.27501214750962	0.457655211316058	0.0695959345562717	0.131569162121963	1123	0.0695959345562717	0.0207729143013193	0.163609320773426	0.986856586213037	2.06129741384548	0.126487357461577	0.763758056519584
RRR_8688	306	311.9375	43.0611463547422	0.976777209046831	4.66349667540132	70.2031161159555	20	0.315277732531693	0.814785941386727	0.140722700505693	0.399251270374139	0.463738019652763	0.0952556765737493	0.157651836810042	516	0.0952556765737493	0.0232227909531692	0.299796935573195	0.985221279808329	2.06140841232302	0.176112239246816	0.530182757984124
RRR_8689	396	396.428571428571	186.299419083563	0.994632296735443	5.54315031442737	71.0824177633072	72	0.598659153626361	0.926729050798307	0.470453078493845	0.435921885957493	0.62578680120145	0.0202128803354478	0.0349424793033007	376	0.0202128803354478	0.00536770326455747	0.1423502849156	0.970135293203114	2.06142303617716	0.214976884205999	0.740619288248575
RRR_8690	834	852.344827586207	145.441901774199	0.993124402336594	5.84086513983969	192.574256649818	75	0.626046130694447	0.868370868276951	0.174390769513428	0.4038102295706	0.517454503263504	0.0356549432290224	0.0701329271669898	515	0.0356549432290224	0.00687559766340594	0.0241622819163667	0.954106947170061	2.06141517108111	0.410689559678759	0.918028247022985
RRR_8691	75	75.3333333333333	39.814849722484	0.97488374295093	3.96634916972114	19.6624544436351	16	0.527859327217125	0.918670547646845	0.530864662966454	0.548964426135901	0.681301140590131	0.0688073394495413	0.121559633027523	60	0.0688073394495413	0.0251162570490699	0.438073394495413	0.993710253634504	2.06142303617716	0.00344036697247706	0.344036697247706
RRR_8693	303	312.066666666667	70.072256300728	0.985729016692308	4.8927955090015	49.2474675908542	34	0.490761391026086	0.856322070973236	0.231261571949597	0.235174318378385	0.519813351365023	0.0715337317052048	0.105785052394561	1652	0.0715337317052048	0.0142709833076919	0.230709275136399	0.983643177167501	2.06102835818235	0.114618515631766	0.627305793712653
RRR_8694	396	432	112.868633621294	0.991140142589523	5.35120876206139	135.777699880138	50	0.684118896508277	0.89463939012829	0.285021802073976	0.523408610410602	0.575467682312087	0.04551201011378	0.0750105351875263	108	0.04551201011378	0.00885985741047666	0.106194690265487	0.973550519979284	2.06142303617716	0.235566793088917	0.833122629582807
RRR_8695	89	91.7692307692308	1.33379540491516	0.250259825221391	0.929912261818345	15.2050878725724	1	0.0784942714072385	0.207170326402234	0.0149864652237659	0.38669886786519	0.13524706550549	0.865581219235138	0.877508519500189	4572	0.865581219235138	0.749740174778609	0.0586898901931087	0.998968279120206	2.06124823148475	0.052442256720939	0.912343809163196
RRR_8696	212	217.142857142857	88.325360637383	0.988678223414162	4.90843480743147	47.6090179809182	37	0.578364219579499	0.916336367182291	0.416629059610297	0.509560761704901	0.639412843003761	0.0450383568423657	0.078940856223707	182	0.0450383568423657	0.0113217765858378	0.18634001484781	0.983566814445929	2.06142303617716	0.091066567681267	0.64390002474635
RRR_8697	354	357	86.0602370244243	0.988380231863454	5.07580086977864	85.5203134729373	32	0.474140937027363	0.864805605322245	0.243108014193289	0.444222629927977	0.50679039294284	0.043544112078758	0.0806512684589171	230	0.043544112078758	0.011619768136546	0.264483150321848	0.97979618859766	2.06142303617716	0.229079893979553	0.554714123438092
RRR_8699	299	312.6	95.8375443688692	0.989565675888448	5.15168851249097	68.819581789515	45	0.690258199090889	0.903734673655701	0.32052690424371	0.482226102710625	0.61843618391954	0.0567335243553009	0.0861509073543457	297	0.0567335243553009	0.0104343241115517	0.130468003820439	0.978409735559524	2.06142303617716	0.153772683858644	0.76676217765043
RRR_8700	229	232.181818181818	14.5647892871209	0.931341265548945	3.90368144078866	51.6480232288187	7	0.24952777495684	0.718417585263883	0.0636016999437595	0.407518398555697	0.406707466340269	0.190232558139535	0.344418604651163	818	0.190232558139535	0.0686587344510546	0.223720930232558	0.990963637719076	2.06131778950139	0.143023255813954	0.673488372093023
RRR_8701	120	123.214285714286	42.4738225770254	0.976456086612253	4.26712567295476	33.7141240172699	19	0.854894294816102	0.891307160871488	0.353948521475212	0.516387287751436	0.611466828260409	0.0964378801042572	0.140747176368375	111	0.0964378801042572	0.0235439133877465	0.0677671589921807	0.991281001660301	2.06142303617716	0.0312771503040834	0.851433536055604
RRR_8703	73	74.2	5.14210897279145	0.805527264145641	2.45813358102776	14.9032015268874	2	0.927438017670749	0.572930152293856	0.0704398489423487	0.402584630196767	0.291344483666723	0.338376197680282	0.595562279374685	671	0.338376197680282	0.194472735854359	0.0615229450327786	0.997753997053107	2.06036021646932	0.0151285930408472	0.915279878971256
RRR_8704	280	287	76.0096044338848	0.986843767870548	4.79847994414565	46.7024470414346	29	0.475884457374996	0.851581031782762	0.27146287297816	0.247951611172399	0.475734606091121	0.0519563822963438	0.0800192431045542	972	0.0519563822963438	0.0131562321294518	0.285920461834509	0.985890021899195	2.06133601157677	0.127806286080821	0.554201411161001
RRR_8705	617	628.8125	137.531610408246	0.992728944298466	5.60754717175098	121.363501428439	60	0.43694432309875	0.872787779935537	0.222903744583868	0.357253503293248	0.518020673013738	0.0328761493810037	0.0651358709611137	640	0.0328761493810037	0.00727105570153377	0.18482560230133	0.96571030573547	2.06139059139439	0.317460317460317	0.692659372271023
RRR_8706	49	60.25	7.10555516741341	0.859265043133284	2.45700797096048	7.49689277658266	3	0.687370027437554	0.631326161732926	0.145011329947212	0.150518781571709	0.322432358259073	0.24118558698179	0.432003099573809	1245	0.24118558698179	0.140734956866716	0.00213095699341341	0.998569090811989	2.05586688664442	0.0139480821387059	0.922316931421929
RRR_8707	47	47	23.0400307929176	0.956597280229877	3.46436167034892	9.72602941639289	9	0.612136971379377	0.899799703473761	0.490213421125907	0.496311924560905	0.669030266039565	0.108175061932287	0.197357555739059	131	0.108175061932287	0.0434027197701226	0.271676300578035	0.996125048703174	2.06142303617716	0.00578034682080925	0.516928158546656
RRR_8708	290	295	163.963708186782	0.993901089387044	5.34048635798446	64.9779195729744	65	0.686714359977226	0.941904500381834	0.565392097195801	0.505564636557927	0.67886391920055	0.0197415649676956	0.0387652548456569	110	0.0197415649676956	0.00609891061295607	0.0913496051687007	0.975304866789841	2.06142303617716	0.119526202440775	0.777817659727208
RRR_8709	146	147.666666666667	34.0592041579369	0.970639360938592	4.19483188777946	30.5314739792571	15	0.53256694812113	0.84172612451131	0.233282220259842	0.391896192282463	0.513377935997404	0.115693329642956	0.163299197342928	418	0.115693329642956	0.0293606390614082	0.198450041516745	0.991693904746946	2.06142303617716	0.0611680044284528	0.655964572377526
RRR_8710	419	443.838709677419	127.231573183282	0.992140315685954	5.41066140639212	121.878239570454	53	0.606534867558344	0.896120748215979	0.303655305926686	0.478874653480531	0.57591050507078	0.0329610460365023	0.061018795968401	121	0.0329610460365023	0.00785968431404573	0.20457640969763	0.972478328473258	2.06142303617716	0.25088531735222	0.676927267774448
RRR_8711	49	49.3333333333333	2.78368111598961	0.640763450146661	1.71401100240964	7.84530063449663	1	0.386673807923764	0.440413706470913	0.0568098186936655	0.304343085677833	0.228552859618718	0.54617479574152	0.788313939093835	2206	0.54617479574152	0.359236549853339	0.0797227036395147	0.998947863278842	2.06022894173788	0.0235206734340183	0.340925971775192
RRR_8716	223	229.181818181818	97.5207602170953	0.989745773127959	4.95952790980087	61.4361045712822	38	0.558931323516252	0.917212938560232	0.437312826085629	0.51313445546913	0.62139389944268	0.0439024390243902	0.0722838137472284	99	0.0439024390243902	0.0102542268720409	0.258536585365854	0.983156885037438	2.06142303617716	0.0957871396895787	0.573835920177384
RRR_8717	569	571	136.236696664325	0.992659833771044	5.62425861747415	106.166440868906	64	0.452102333569024	0.886564410517412	0.239431804330975	0.43276869219179	0.564074492354044	0.0385454221747452	0.0653402768504918	866	0.0385454221747452	0.007340166228956	0.246539368852094	0.96434299470225	2.06138486464785	0.358570347620955	0.609204611207549
RRR_8718	123	124.5	39.7854927719862	0.974865210147551	4.18193718259757	20.7132729581135	16	0.73312995159307	0.869030958452117	0.323459290829156	0.38958081636169	0.568987414606589	0.0782386726228462	0.138608806636886	613	0.0782386726228462	0.0251347898524489	0.220293554562859	0.992098109604317	2.06105438594737	0.0375239310784939	0.682450542437779
RRR_8719	88	88.8571428571429	22.0394729490169	0.954626864158083	3.6457062056227	18.6193727607627	7	0.797789464496138	0.814257751133153	0.250448556238828	0.383623069611745	0.497767918729066	0.0984157465194431	0.196351416226596	205	0.0984157465194431	0.0453731358419171	0.0849735957753241	0.995217772471438	2.06142303617716	0.0259241478636582	0.85741718674988
RRR_8720	421	429.131147540984	93.9197704161208	0.989352614518015	5.3794153749041	120.083993689296	53	0.788838553272767	0.89024362773104	0.223087340655869	0.52967272476296	0.588746931762396	0.0657216494845361	0.0992268041237113	255	0.0657216494845361	0.0106473854819853	0.0711340206185567	0.971401391461455	2.06142303617716	0.262886597938144	0.89639175257732
RRR_8722	285	294.730769230769	15.3738245173674	0.934954376585324	4.16809989485825	63.4886735186351	12	0.377352129653172	0.737391928039064	0.0539432439205873	0.393962641911092	0.414313578734889	0.234210055466094	0.275720164609053	1309	0.234210055466094	0.0650456234146765	0.206655931293612	0.988395194466179	2.0614061721519	0.188584719985686	0.709250313115047
RRR_8723	175	180	57.5492311393201	0.982623573239769	4.54580910998454	42.8920765496374	24	0.493156146179402	0.880154401931827	0.328852749367544	0.416799910397447	0.57297053157463	0.0625501202886929	0.109462710505213	156	0.0625501202886929	0.017376426760231	0.390136327185245	0.988701076753038	2.06142303617716	0.0593424218123496	0.45308740978348
RRR_8724	636	679.676470588235	134.421277060803	0.992560701535757	5.61475112409977	127.082545781645	62	0.689115246284175	0.869803007453038	0.211354209215099	0.315585322049005	0.510944342201101	0.0453217151054673	0.0691249136602731	853	0.0453217151054673	0.0074392984642429	0.0166834918442166	0.965806982267139	2.06141965895273	0.321555709048403	0.969874076829074
RRR_8725	140	144.583333333333	61.9992127270837	0.983870762933685	4.45474213258296	34.057893810082	23	0.641983078106426	0.90146994695556	0.442851519479169	0.423309341793707	0.600094373840135	0.0553108174253549	0.0910425844346549	113	0.0553108174253549	0.0161292370663146	0.243269701419481	0.990022858414342	2.06142303617716	0.0582476749877631	0.588350465002447
RRR_8726	601	632.318181818182	16.4072503475157	0.939051335304857	4.62351406376668	106.298677303085	18	0.274762476463125	0.722582709340162	0.0272999173835536	0.269301928510229	0.407264066686514	0.232708147266051	0.269160795210215	7035	0.232708147266051	0.0609486646951428	0.2227184016407	0.978725281773123	2.06137101445278	0.277000430022163	0.645264794416328
RRR_8727	288	291	3.9776976856122	0.748598290006523	2.89136164487652	46.5735435056062	2	0.200877909929634	0.510574222620588	0.0138114502972646	0.292798055470403	0.285093593275739	0.489016109705765	0.581591443660409	11019	0.489016109705765	0.251401709993477	0.0917321262148848	0.993748364099826	2.06137486903397	0.146363111880353	0.863489104868415
RRR_8728	198	218.066666666667	41.6007016957648	0.975961943927936	4.60042666232525	74.104485018278	26	0.699054675006579	0.869930855537953	0.210104554019014	0.589058112615986	0.595932982716702	0.103206412825651	0.175350701402806	103	0.103206412825651	0.024038056072064	0.211422845691383	0.986179044090321	2.06142303617716	0.0430861723446894	0.706412825651303
RRR_8730	80	86.4285714285714	32.0533939608462	0.968802055681794	3.88013673320499	19.9217124924613	15	0.71294930875576	0.885466259493368	0.400667424510578	0.405992486163422	0.606019949833751	0.115207373271889	0.155760368663594	125	0.115207373271889	0.0311979443182059	0.223041474654378	0.994219196140598	2.06142303617716	0.0202764976958525	0.6
RRR_8731	186	187.25	68.6990734818443	0.985443762931326	4.70580526485746	45.1042218683296	28	0.489396327929539	0.900503900912155	0.36934985742927	0.534237235575705	0.60751079306878	0.0466812545587163	0.0867979576951131	128	0.0466812545587163	0.0145562370686743	0.288110867979577	0.986531863944471	2.06142303617716	0.0696571845368344	0.521881838074398
RRR_8732	76	77	37.6969687644253	0.973472668154059	3.91024979129093	15.8141350779453	14	0.671388957526837	0.902907079250555	0.496012746900333	0.44939911332894	0.615489480090419	0.0646844027125717	0.117892540427752	124	0.0646844027125717	0.0265273318459415	0.267083985393845	0.994203897719327	2.06142303617716	0.00678142931664058	0.599895670318205
RRR_8745	79	80	21.5070674737743	0.953503656357642	3.7259560791369	15.7985375088056	12	0.610191774868257	0.852729270366094	0.272241360427523	0.372173668708211	0.596544514141081	0.169527896995708	0.227467811158798	395	0.169527896995708	0.0464963436423585	0.302575107296137	0.994707881311573	2.06142303617716	0.015450643776824	0.466094420600858
RRR_8746	652	665.2	92.2466059001979	0.989159492750531	5.41459207662173	131.646492144482	41	0.501289792502559	0.835579450862891	0.141482524386807	0.360651596067239	0.468751486556794	0.0541533805328866	0.0878776414635465	1002	0.0541533805328866	0.0108405072494689	0.124790574501432	0.968993422685728	2.06140714973431	0.331351672701724	0.817759282278549
RRR_8747	30	33	1.13931399270963	0.122278839372714	0.394760091059917	4.86515178428927	1	0.992145842340395	0.116065034387095	0.0379771330903209	0.275471160723597	0.0657453374480075	0.936446173800259	0.963251188932123	2166	0.936446173800259	0.877721160627286	0.00994379593601383	0.999720243501007	2.0598369050942	0.0220492866407263	0.989191526156507
RRR_8748	221	223.769230769231	54.8688622811267	0.981774726895623	4.54291684940502	36.4667418569417	20	0.437667724118315	0.841567233260259	0.248275394937225	0.263895646987745	0.492287596944428	0.0531751122514432	0.104297626683772	829	0.0531751122514432	0.0182252731043773	0.274278383579217	0.988702800516485	2.0603797218032	0.0967928159076331	0.557985888389994
RRR_8749	54	54	11.2635726121125	0.911218222278371	3.18507232129118	8.71201254815852	7	0.743243360264637	0.798467049281506	0.208584678002083	0.299417098541732	0.580604461776682	0.253448678980594	0.364741641337386	1084	0.253448678980594	0.0887817777216292	0.123918634556932	0.996648265455692	2.06044636533184	0.0105213935001169	0.706570025718962
RRR_8750	375	386.761904761905	122.129486475659	0.991811969174215	5.38802359927276	115.239747090714	58	0.808875566399442	0.909075560528964	0.325678630601758	0.540569191889965	0.609930419773981	0.0453119553851516	0.0711049146043918	130	0.0453119553851516	0.00818803082578509	0.0547228999651447	0.972859807801285	2.06142303617716	0.214708957825026	0.898570930637853
RRR_8751	242	250.55	22.2839910740758	0.955124735211218	4.55503461764049	67.2533838536022	28	0.709080535288219	0.829857222816388	0.0920826077441149	0.566899489093127	0.58906925467456	0.192887029288703	0.243514644351464	461	0.192887029288703	0.0448752647887817	0.0435146443514644	0.983969357899298	2.06142303617716	0.115481171548117	0.936820083682008
RRR_8752	209	214.714285714286	8.77062990680098	0.885983103764922	3.8257053226398	49.6169876282272	10	0.33004494707844	0.716111187021436	0.041964736396177	0.462691561328411	0.457067307692308	0.328181818181818	0.354848484848485	1083	0.328181818181818	0.114016896235078	0.208181818181818	0.990253442685134	2.06139162146724	0.129090909090909	0.685757575757576
RRR_8753	95	102.5	26.3359436308372	0.962029080331525	3.77591898328829	17.134291763911	10	0.421038165730405	0.829165801616824	0.277220459271971	0.306012347818915	0.504844007368349	0.0982592762253779	0.191021530004581	429	0.0982592762253779	0.0379709196684747	0.432661475034356	0.994780304056412	2.06142303617716	0.0224461749885479	0.40334402198809
RRR_8755	174	175	32.5191917838359	0.96924892824375	4.3806083070206	33.5131965267729	19	0.641152225489124	0.849110554734226	0.186891906803654	0.448709048261176	0.557467334240622	0.135991990655765	0.191723677623895	815	0.135991990655765	0.0307510717562503	0.224929083931253	0.989111221525611	2.06137765130974	0.0535624895711664	0.638244618721842
RRR_8756	290	299.545454545455	92.4076150012256	0.989178381024261	5.06779716878207	68.0592794744441	37	0.446329137786027	0.89381015891213	0.318646948280088	0.469594556537789	0.57435226601401	0.0531959629941127	0.0761143818334735	253	0.0531959629941127	0.0108216189757385	0.294995794785534	0.9806204511179	2.06142303617716	0.160218671152229	0.534062237174096
RRR_8758	72	72	15.2623566550928	0.934479319111815	3.47722248101647	12.7396546822377	7	0.556750422621792	0.813068494067171	0.211977175765178	0.421451220940612	0.547893168137455	0.196680497925311	0.310650069156293	711	0.196680497925311	0.0655206808881849	0.157123098201936	0.995658661173856	2.06115495260033	0.0113416320885201	0.64536652835408
RRR_8760	81	82.5	7.46991263426678	0.866129625745194	2.82162533094149	12.4703705257387	4	0.749716965874171	0.642088514766718	0.0922211436329232	0.251898364647862	0.31109443231441	0.318655992236778	0.402595827268316	2627	0.318655992236778	0.133870374254806	0.0435468219311014	0.997502335091716	2.05542679382265	0.0319019893255701	0.9081756428918
RRR_8761	159	162.333333333333	56.599989608256	0.98233215223322	4.46592781870183	29.1717904348689	22	0.520889355039071	0.881044036449872	0.355974777410415	0.371130902309794	0.573784143904064	0.0492312241277351	0.0946185688941455	333	0.0492312241277351	0.0176678477667801	0.253400354819633	0.989724980932486	2.06142303617716	0.0660851567120047	0.609994086339444
RRR_8764	133	137.789473684211	48.9726815240834	0.979580452430234	4.40012538622192	40.4369290838898	23	0.63604413332181	0.899756903004982	0.368215650557018	0.540099799376295	0.627401892488099	0.0871647509578544	0.130268199233716	91	0.0871647509578544	0.0204195475697656	0.17816091954023	0.990017025273552	2.06142303617716	0.0478927203065134	0.697318007662835
RRR_8765	56	56	22.5000017614627	0.955555559034988	3.49995539390109	9.42678665695059	9	0.653134742985051	0.86947816310229	0.401785745740406	0.372482903113964	0.61055094877143	0.105484051482932	0.205372132064913	377	0.105484051482932	0.0444444409650122	0.35982092893117	0.996045747382446	2.06142303617716	0.00531617235590375	0.590934527140459
RRR_8766	150	153	10.9913478727464	0.909019347619818	3.40785403353551	22.3466516026283	4	0.329381048350491	0.680124142651289	0.0732756524849762	0.275200744139156	0.36966709084402	0.245982896671932	0.356228552753418	4516	0.245982896671932	0.0909806523801825	0.150334985565663	0.995026923174043	2.06093765508932	0.0672149899231984	0.760934691431995
RRR_8767	266	271	74.5021132857753	0.986577561952314	4.94030243500946	58.3051576269038	33	0.487789947094985	0.884804459750313	0.28008313265329	0.498343373330451	0.57101569994299	0.0589831735118509	0.105120318436765	326	0.0589831735118509	0.013422438047686	0.21964899583861	0.982441616800905	2.06142303617716	0.158675592545685	0.624570291297268
RRR_8768	83	83	13.2077549208229	0.924286905231453	3.63381614441817	19.589296998663	11	0.718220186133757	0.822346055661449	0.159129577359311	0.573097726865268	0.595297210457134	0.252245508982036	0.302395209580838	337	0.252245508982036	0.0757130947685467	0.196107784431138	0.994319786621233	2.06142303617716	0.00823353293413174	0.669161676646707
RRR_8770	231	235.4	56.4016129032258	0.9822700105808	4.64226330830217	51.5951436840843	21	0.40354847173029	0.852978134943098	0.244162826420891	0.403572290394937	0.51304347826087	0.0597147950089127	0.109402852049911	268	0.0597147950089127	0.0177299894191999	0.314839572192513	0.987087192740574	2.06142303617716	0.114304812834225	0.487076648841355
RRR_8771	436	439.111111111111	113.907298278369	0.991220931273814	5.45427960321486	85.6331566338518	59	0.651552461142901	0.897433475815998	0.261255271280662	0.451008579175452	0.591770078402746	0.053681092406618	0.0931291091684127	743	0.053681092406618	0.0087790687261863	0.0825807383859548	0.970463875823015	2.06139416976906	0.260385810273824	0.863376923632685
RRR_8774	282	286.55	80.7315724551854	0.987613272359397	5.00776779354237	71.4534914541875	35	0.480899753034276	0.887601963410167	0.286282171826898	0.506472588825861	0.581186769454477	0.0485249517507582	0.0920871243451889	176	0.0485249517507582	0.0123867276406031	0.324234904880066	0.981075001145811	2.06142303617716	0.159084642955611	0.504549214226634
RRR_8775	103	108.6	47.5760124117405	0.978981004306422	4.10394512690701	17.2649660491211	18	0.672494223055143	0.885476828813377	0.461903033123694	0.22670878968176	0.586393955854609	0.0534703604408698	0.100685135537682	359	0.0534703604408698	0.0210189956935783	0.297140303842717	0.992966257689776	2.06142303617716	0.0175752159666369	0.601429848078642
RRR_8776	363	364.363636363636	74.2162447894259	0.986525860977778	5.05928161189736	63.8416626994202	32	0.416058769513315	0.858319621877073	0.204452464984644	0.395937349420279	0.533693701657459	0.04784	0.0954133333333333	897	0.04784	0.0134741390222222	0.294506666666667	0.979144460387715	2.06115940746839	0.221066666666667	0.55536
RRR_8777	102	102.333333333333	24.0437144159102	0.958409088433596	3.90213078967088	17.4222327372603	12	0.719991263832266	0.843708914020602	0.235722690352061	0.432277906501114	0.579747083619253	0.131518151815182	0.221452145214521	797	0.131518151815182	0.0415909115664042	0.22029702970297	0.993273039714293	2.06088447078616	0.0161716171617162	0.659240924092409
RRR_8778	60	61.5	20.7409444501427	0.951786187827473	3.42602511930754	8.43214650744346	9	0.860116981617174	0.836770102574892	0.345682407502378	0.245796200300478	0.51131795512037	0.138256845352873	0.200250674893945	1434	0.138256845352873	0.0482138121725271	0.143270343231778	0.996397367052648	2.04489092575585	0.00993058233706132	0.798206710374084
RRR_8779	122	129.5	5.6711861186946	0.823670043784389	2.99498534298909	28.9736577175043	2	0.44162605228179	0.623433018944109	0.0464851321204475	0.437508490260663	0.370509097781825	0.390852390852391	0.524428274428274	752	0.390852390852391	0.176329956215611	0.152286902286902	0.995565737055585	2.06133040128696	0.0540540540540541	0.783783783783784
RRR_8781	89	91	43.3108244121146	0.976911083693889	4.08733234190619	21.2654749133865	16	0.545123464854978	0.91059555847918	0.486638476540613	0.522788003537561	0.64084797832981	0.0603197674418605	0.116279069767442	83	0.0603197674418605	0.0230889163061114	0.332122093023256	0.992957980851497	2.06142303617716	0.00581395348837209	0.408430232558139
RRR_8782	92	93	28.5204922392139	0.964937491554754	3.89845934208594	17.0587391276525	13	0.59490347220605	0.862149849701754	0.310005350426238	0.385501494867691	0.585054474181416	0.117032672737011	0.186395286555972	437	0.117032672737011	0.0350625084452457	0.138189608998393	0.993904118621991	2.06142303617716	0.016336368505624	0.693626138189609
RRR_8783	85	92.2	8.72020125411559	0.885323747599513	2.76972951715853	11.252495433289	3	0.499231401787183	0.623440679281815	0.102590602989595	0.145905058166981	0.298137731327386	0.245619757688723	0.402096924510718	5271	0.245619757688723	0.114676252400487	0.0110438024231128	0.997922814513069	2.058027494201	0.0356477166821994	0.829636533084809
RRR_8784	304	314.6875	30.5329998352594	0.96724855057166	4.47531788300818	60.149235813943	14	0.530494822846928	0.782805002310445	0.10043749945809	0.356617093130954	0.453287270412399	0.130300117483712	0.194702552600662	1220	0.130300117483712	0.0327514494283396	0.104453700736943	0.986481816452333	2.06134931426547	0.1663996582292	0.792587845775927
RRR_8785	95	95.8571428571429	22.6324744663727	0.955815701836501	3.78241984704611	22.9730796063954	9	0.746861846761277	0.830593346522529	0.238236573330239	0.489233377314601	0.540881781632561	0.125973106864827	0.212314225053079	178	0.125973106864827	0.0441842981634995	0.220806794055202	0.994193417146299	2.06142303617716	0.0113234253361642	0.690728945506016
RRR_8786	240	241.4	41.3880481452805	0.97583843537415	4.65517408947685	55.2475470475578	23	0.433589285714286	0.849385291494118	0.172450200605335	0.468927544863935	0.531739390316796	0.121428571428571	0.153571428571429	510	0.121428571428571	0.0241615646258503	0.262142857142857	0.98580980003053	2.06139923338034	0.141190476190476	0.573333333333333
RRR_8787	237	237.909090909091	66.6228173037972	0.984990127399746	4.84397171442654	50.192687400456	32	0.614358068582384	0.885866575970206	0.281108933771296	0.471596861751788	0.593495497407598	0.0611806797853309	0.114311270125224	342	0.0611806797853309	0.0150098726002541	0.161717352415027	0.983870820634245	2.06142303617716	0.110733452593918	0.645080500894454
RRR_8788	82	82	27.0859219901676	0.963080451890727	3.89703655950295	17.3593199580918	13	0.492589747786998	0.884339650619285	0.330316121831312	0.583522598417324	0.628042601196964	0.13939081053175	0.201342281879195	270	0.13939081053175	0.0369195481092728	0.287558079504388	0.993729907756045	2.06142303617716	0.00309757356737222	0.349509550851833
RRR_8790	212	217	49.8431282346482	0.979937053804242	4.56332159797706	35.6084913710345	22	0.444817976046467	0.851908540996378	0.235109095446454	0.29998651413131	0.538529499502645	0.0676950069449521	0.132319614006872	926	0.0676950069449521	0.0200629461957577	0.368521090723006	0.987837370065947	2.0609248607245	0.0823890635280357	0.446085240149134
RRR_8792	364	373.777777777778	5.85063685146336	0.829078436179152	3.76681810946243	86.754664368789	7	0.286161670546584	0.638751878280558	0.0160731781633609	0.470195562462107	0.41000610779827	0.409235107507931	0.431441663729291	2322	0.409235107507931	0.170921563820848	0.123898484314417	0.985871382407936	2.06141270890631	0.221536834684526	0.785865350722594
RRR_8793	306	312.875	23.9851642819597	0.958307560947075	4.65911515225219	58.5104750379465	28	0.537796527510934	0.814020420638616	0.0783828898103257	0.400270661936783	0.532040741528396	0.188149783788757	0.213819118594167	2045	0.188149783788757	0.0416924390529251	0.111141779372527	0.982907516625154	2.06140841232302	0.151071855736498	0.812310240132487
RRR_8794	225	225	9.58629094260335	0.895684367813645	3.3117538438107	34.4838145296008	4	0.23240026123747	0.611464632831175	0.0426057375226815	0.359505249676821	0.315949467890913	0.223443223443223	0.396115512394582	5246	0.223443223443223	0.104315632186355	0.126969929295511	0.993727252679374	2.06121285239507	0.133316296106994	0.82089615810546
RRR_8795	96	102.5	1.74009945594761	0.425320204209003	1.51370710890244	19.0082636203934	1	0.160702170963365	0.331637080565418	0.0181260359994543	0.420792357771435	0.212325930157823	0.756445047489824	0.796132971506106	2230	0.756445047489824	0.574679795790997	0.0454545454545455	0.998159623055674	2.06127296569001	0.0515603799185889	0.89314789687924
RRR_8796	284	293.035714285714	25.4137866918496	0.960651279082282	4.53272929688647	67.0880236773044	20	0.391276134207615	0.802398648991169	0.0894851644079212	0.427866394155402	0.497530843141481	0.172444054409829	0.21434839842036	786	0.172444054409829	0.0393487209177177	0.283896445809566	0.985325185741821	2.06140605288863	0.178148310662571	0.577665642825801
RRR_8798	326	344.5	14.4452011759718	0.930772857517319	4.23821371685674	80.2999650143573	12	0.382695201740432	0.732381004457312	0.0443104330551283	0.450971153231577	0.446611281154351	0.222780935723655	0.345649322256231	1019	0.222780935723655	0.0692271424826814	0.085045911674683	0.985451941869172	2.06139764999176	0.218845649322256	0.85089637079143
RRR_8799	191	206	69.0562342661497	0.985519048198517	4.66239869923133	39.3656911675107	28	0.645834926147533	0.887691542168116	0.361550964744239	0.350894507564543	0.574893926153652	0.0512102420484097	0.0922184436887377	256	0.0512102420484097	0.0144809518014825	0.144628925785157	0.987508385511632	2.06142303617716	0.0610122024404881	0.744548909781956
RRR_8800	143	152.333333333333	45.7036471524876	0.978119908096972	4.19527342502608	24.864155896393	16	0.587750712798808	0.84533644262129	0.31960592414327	0.270448212230611	0.48641134997751	0.0506605104527382	0.0999102218802103	395	0.0506605104527382	0.0218800919030282	0.344876234449147	0.992422101764969	2.06142303617716	0.0610491214569706	0.541105553417981
