# Supplementary material for: Host matters: coral reef fish species show distinct skin microbiome responses to upwelling-driven environmental changes
Source: BMC Microbiol. 2026 Apr 21;26:527. doi: 10.1186/s12866-026-05036-1 (PMC13238074; doi:10.1186/s12866-026-05036-1)
Supplement: Supplementary file 3 — Supplementary Material 3. Supplementary data tables. Includes full list of alpha diversity metrics (Table S5), PERMANOVA results (Table S7), all differentially abundant taxa (Table S8), shared DA taxa between fish and water (Table S9), and core taxa identified by the indicator analysis (Table S10). [file 12866_2026_5036_MOESM3_ESM.zip › Table_S5_ROHR06_skin_alpha_div_metrics_rarefied2500.csv]

	observed	chao1	diversity_inverse_simpson	diversity_gini_simpson	diversity_shannon	diversity_fisher	diversity_coverage	evenness_camargo	evenness_pielou	evenness_simpson	evenness_evar	evenness_bulla	dominance_dbp	dominance_dmn	dominance_absolute	dominance_relative	dominance_simpson	dominance_core_abundance	dominance_gini	rarity_log_modulo_skewness	rarity_low_abundance	rarity_rare_abundance
RRR_15085	183	188.896551724138	13.1998563855625	0.9242416	3.78719617294867	45.464230087489	6	0.999204371584699	0.726980754307795	0.0721303627626367	0.453803789313168	0.448520879120879	0.1868	0.3572	467	0.1868	0.0757584	0.14	0.99164380101648	2.06126386901946	0.0768	0.7384
RRR_15086	199	205.785714285714	76.3554621643414	0.98690336	4.73291942438556	50.8182672270694	29	0.99124824120603	0.894133170317072	0.38369578977056	0.423117410883865	0.566529292929293	0.042	0.0792	105	0.042	0.01309664	0.1392	0.986602310180189	2.06008939808943	0.064	0.6724
RRR_15087	86	167.47619047619	1.10149161350721	0.09214016	0.395463000738287	17.2603674746806	1	1	0.0887813577245998	0.0128080420175257	0.57148444933666	0.0477552941176471	0.9528	0.9544	2382	0.9528	0.90785984	0.0036	0.999349699676575	2.06123572095298	0.0472	0.9904
RRR_15088	331	370.275862068966	61.1977126742911	0.98365952	4.96773063414082	102.270346400403	33	0.985595166163142	0.856192568428593	0.184887349469157	0.474318481528902	0.53129696969697	0.0668	0.128	167	0.0668	0.01634048	0.1876	0.980408439858309	2.06115948600886	0.1796	0.6768
RRR_15100	35	40.6	2.20677596739762	0.54685024	1.49249882548168	5.76111183380968	1	1	0.419789792636066	0.0630507419256463	0.179526582654963	0.260764705882353	0.6632	0.7452	1658	0.6632	0.45314976	0.0056	0.999300415832435	2.0164124746609	0.0116	0.9908
RRR_15101	26	32.4285714285714	1.318689480065	0.24167136	0.635342678263128	4.04463346642398	1	1	0.195004251976201	0.0507188261563462	0.17369776399237	0.122784	0.8684	0.9204	2171	0.8684	0.75832864	0.0028	0.999715755428923	2.05418867742535	0.0116	0.9916
RRR_15112	341	414.1	74.4721414613222	0.98657216	5.0774991197297	106.702724557447	38	0.996426979472141	0.870644965756373	0.21839337671942	0.456109716064825	0.550077647058824	0.0696	0.1124	174	0.0696	0.01342784	0.1696	0.979129031264449	2.0611013832944	0.158	0.7376
RRR_15113	179	183.666666666667	88.334228453515	0.98867936	4.81817308005569	44.1557690353934	35	0.990891620111732	0.928824895698071	0.493487309796173	0.564067619067518	0.670903370786517	0.0368	0.0676	92	0.0368	0.01132064	0.1876	0.984981980594483	2.05922268156355	0.0312	0.6116
RRR_15114	326	355.166666666667	130.660199857842	0.99234656	5.28336923845051	100.082897266741	50	0.984791411042945	0.912988237092727	0.400798159073134	0.500801950425619	0.600184615384615	0.0304	0.0508	76	0.0304	0.00765344	0.0868	0.97643985830895	2.0613712910357	0.148	0.7964
RRR_15115	328	369.157894736842	94.7572697777373	0.98944672	5.09996372603316	100.955583647115	36	0.9906	0.880364534040117	0.288894115176028	0.455038755775209	0.544210397553517	0.0396	0.0712	99	0.0396	0.01055328	0.2336	0.979791775758514	2.06076993858444	0.1552	0.5492
RRR_15122	284	363.838709677419	6.74308105938659	0.85169984	3.50685104405374	82.4570058874386	4	0.991385915492958	0.620794306400528	0.0237432431668542	0.475322388488605	0.355290459363958	0.3676	0.4384	919	0.3676	0.14830016	0.08	0.990408378253505	2.06118535545946	0.1652	0.8668
RRR_15126	256	267.277777777778	54.7275879581794	0.98172768	4.79216565160807	71.4417325209701	27	0.98823125	0.864204202586673	0.213779640461638	0.47708365428453	0.554566274509804	0.0908	0.1316	227	0.0908	0.01827232	0.1716	0.984052733713234	2.06031600270541	0.1116	0.6576
RRR_15129	297	316.06976744186	91.8064572989806	0.98910752	5.10972221176043	87.7704445857062	43	0.975385858585859	0.897429328811897	0.309112650838318	0.497185579140933	0.607374324324324	0.048	0.0892	120	0.048	0.01089248	0.128	0.979134206068082	2.06096400361148	0.122	0.7864
RRR_15133	280	318.926829268293	81.1751565057018	0.98768096	4.94014860078105	80.8475830262986	31	0.989745714285714	0.876722814637567	0.289911273234649	0.427901426722973	0.548673835125448	0.0396	0.0764	99	0.0396	0.01231904	0.2916	0.982827537347909	2.06052124765801	0.1128	0.4988
RRR_15134	166	180.384615384615	5.93338282565727	0.83146208	3.06400804539001	39.9868764818438	3	1	0.599377027536888	0.03574327003408	0.395857856899054	0.34486303030303	0.3808	0.4812	952	0.3808	0.16853792	0.2292	0.994921792699833	2.06112383768648	0.0864	0.6936
RRR_15135	107	163.4375	1.89115423951393	0.4712224	1.41398424020481	22.7179208473727	1	1	0.302597054224785	0.0176743386870461	0.407455759257904	0.1556	0.7128	0.8552	1782	0.7128	0.5287776	0.034	0.998518774064377	2.0611821688808	0.0604	0.9392
RRR_15138	106	107.428571428571	52.2697621516743	0.98086848	4.23502378046856	22.4494478744553	20	1	0.908133181328687	0.493110963695041	0.411000273594775	0.621958095238095	0.0608	0.0964	152	0.0608	0.01913152	0.3028	0.991896996765746	2.02786678555427	0.0148	0.5076
RRR_15139	446	731.227272727273	2.66694886541595	0.62503968	2.77714082033934	158.004247988128	1	0.965404484304933	0.455245183437452	0.00597970597626894	0.722957813066942	0.31665797752809	0.6092	0.6672	1523	0.6092	0.37496032	0.0712	0.984675927922375	2.06140951182854	0.2708	0.3024
RRR_15140	174	209	8.25128257936414	0.87880672	3.01176894963221	42.5371831187823	3	0.999602298850575	0.583783032930613	0.0474211642492192	0.375591582587738	0.262515606936416	0.2612	0.4144	653	0.2612	0.12119328	0.0228	0.995803234252273	2.06102515891812	0.1016	0.9368
RRR_15141	37	42.6	6.0863146537033	0.83569696	2.23548765585348	6.15762072446357	2	1	0.619091242153568	0.16449499064063	0.156181603850436	0.308555555555556	0.3056	0.5132	764	0.3056	0.16430304	4e-04	0.998897027568151	2.02878525013178	0.0128	0.9984
RRR_15143	414	474.489130434783	43.7687330177316	0.97715264	4.9907021273447	141.428024972158	32	0.946995169082126	0.828213264122189	0.105721577337516	0.528296911191331	0.521973849878935	0.0984	0.1728	246	0.0984	0.02284736	0.0844	0.976260588325886	2.06136914907082	0.2376	0.8108
RRR_15144	309	328.789473684211	83.3177806809396	0.98799776	5.0319013481851	92.7880134793136	34	0.985092556634304	0.877655995895609	0.269636830682652	0.476771224528222	0.554111688311688	0.0424	0.0764	106	0.0424	0.01200224	0.2784	0.980612228553824	2.06045929741786	0.16	0.5488
RRR_15145	167	206.516129032258	14.8440543031132	0.93263296	3.42489368406256	40.3030022705288	5	0.999602395209581	0.669186757466067	0.0888865527132528	0.332402704574801	0.31001686746988	0.1268	0.2484	317	0.1268	0.06736704	0.0808	0.995143569998461	2.05986149790739	0.0904	0.7784
RRR_15147	519	792.464285714286	28.4439994538752	0.9648432	4.78094784755347	199.083886807673	17	0.97601387283237	0.764718705997198	0.0548053939381025	0.552318937123617	0.442307335907336	0.1196	0.2224	299	0.1196	0.0351568	0.0664	0.975039457877713	2.06135948396745	0.3008	0.7432
RRR_15148	89	97.0769230769231	22.7112509720415	0.95596896	3.56280228695813	18.0164001690932	8	1	0.793738229940586	0.255182595191478	0.241067479645435	0.447859090909091	0.1036	0.1808	259	0.1036	0.04403104	0.0032	0.995881102726011	2.04217761982525	0.0248	0.9964
RRR_15151	275	419.558139534884	14.5075555349226	0.9310704	3.88774982789263	78.8526059306179	6	0.990452363636364	0.692168108739157	0.0527547473997185	0.408707668489529	0.372299270072993	0.1976	0.3208	494	0.1976	0.0689296	0.0632	0.990403080240259	2.0610606292355	0.144	0.8908
RRR_15152	260	276.108695652174	38.7726742599072	0.97420864	4.54569005822257	72.9795866602081	17	0.997223076923077	0.817469936215789	0.149125670230412	0.453058857361842	0.482409266409266	0.0964	0.1672	241	0.0964	0.02579136	0.3676	0.986484275373478	2.06032822484555	0.1392	0.436
RRR_15156	218	241.763157894737	45.8137250590081	0.97817248	4.46139542346837	57.4245840691234	18	0.995247706422018	0.828563379006504	0.210154702105542	0.370042651019634	0.464501382488479	0.0752	0.1336	188	0.0752	0.02182752	0.0312	0.9891035884799	2.05930972780473	0.094	0.9252
RRR_15160	419	522.478260869565	101.014998707008	0.99010048	5.33000687520555	143.96242609192	47	0.961821479713604	0.882762640323931	0.241085915768516	0.487035594125886	0.549775119617225	0.0584	0.0884	146	0.0584	0.00989952	0.1788	0.973622300939482	2.06138440396192	0.23	0.6492
RRR_15161	298	377.071428571429	48.5014977262498	0.97938208	4.78680574333086	88.1844290847071	26	0.998009395973154	0.84021892122172	0.162756703779362	0.414060307617201	0.500845791245791	0.1028	0.154	257	0.1028	0.02061792	0.0104	0.983861635607582	2.06082300715029	0.138	0.9696
RRR_16686	199	212.142857142857	78.4249755314076	0.98724896	4.75821375358972	50.8182672270694	30	0.994476381909548	0.898911721721481	0.394095354429184	0.422105710179533	0.592359595959596	0.0424	0.0744	106	0.0424	0.01275104	0.1944	0.986150993377478	2.05904393945701	0.0616	0.5728
RRR_16689	76	131.5	2.16641536248462	0.538408	1.5662130134885	14.7993379286385	1	1	0.361650762220551	0.0285054652958502	0.256181868164392	0.174762666666667	0.6712	0.7424	1678	0.6712	0.461592	0.0088	0.999018512243955	2.05632019349558	0.0376	0.9832
RRR_16690	120	203.181818181818	7.6453908690791	0.86920224	2.50967591701003	26.2837854126397	3	0.997626666666667	0.524215194896951	0.0637115905756592	0.297106038102984	0.165579831932773	0.2364	0.3816	591	0.2364	0.13079776	0.0132	0.997949545664562	2.06055545826358	0.0692	0.9792
RRR_16691	129	130.909090909091	25.4106358757522	0.9606464	3.96743394428733	28.8333930853237	10	1	0.816375945031657	0.196981673455443	0.412702261292015	0.5086375	0.1344	0.1972	336	0.1344	0.0393536	0.1952	0.992916186662558	2.05600170698136	0.0412	0.6452
RRR_16692	81	92.1764705882353	1.40493575285	0.28822368	1.04044414895263	16.0183637966944	1	0.999604938271605	0.236763269372766	0.0173448858376543	0.4055744873849	0.1583	0.8432	0.856	2108	0.8432	0.71177632	0.008	0.998910827044509	2.06121167093506	0.0524	0.9876
RRR_16693	241	325.245283018868	2.66969887505297	0.62542592	2.51968089219375	65.7806351829491	1	0.998014937759336	0.459393651715409	0.0110775886931658	0.506203417581577	0.296671666666667	0.6096	0.6404	1524	0.6096	0.37457408	0.0548	0.993640782381028	2.06130522573447	0.1304	0.9088
RRR_16694	376	435.533333333333	83.6523275423615	0.98804576	5.1395128548722	122.826127353243	35	0.986258510638298	0.866756992868815	0.222479594527557	0.471779617094005	0.5222528	0.0612	0.0908	153	0.0612	0.01195424	0.2736	0.977879192977042	2.06125734358468	0.2072	0.5712
RRR_16695	137	142.2	9.55794869598994	0.89537504	3.50855428168884	31.1541936238057	6	0.997220437956204	0.713123553644324	0.069766048875839	0.394275330606463	0.436670588235294	0.2968	0.3872	742	0.2968	0.10462496	0.1424	0.994115755428925	2.05996372433855	0.058	0.7412
RRR_16696	396	424.223880597015	114.305570796298	0.99125152	5.41340184317392	132.472236702919	57	0.984762626262626	0.905037111957268	0.288650431303784	0.556277255202963	0.607509873417722	0.0544	0.0796	136	0.0544	0.00874848	0.1724	0.971225257970119	2.06137975599856	0.2236	0.666
RRR_16697	187	198.666666666667	36.7997739021891	0.97282592	4.49467893222377	46.784739162983	24	1	0.859221106161313	0.196790234771065	0.427945190807119	0.570875268817204	0.13	0.1808	325	0.13	0.02717408	0.1748	0.988003819497919	2.06098593783527	0.0632	0.6804
RRR_16698	273	307.459459459459	56.3103647109702	0.98224128	4.76023767610367	78.0598476910655	24	0.998408791208791	0.8486071148784	0.206265072201356	0.433580668078528	0.507702941176471	0.0676	0.1316	169	0.0676	0.01775872	0.2792	0.984778438318187	2.06041321073206	0.1424	0.5568
RRR_16700	202	207.833333333333	66.7735042735043	0.985024	4.71695302980292	51.8435022048424	27	0.996827722772277	0.888604964687863	0.330561902344081	0.47307640798394	0.584218905472637	0.0512	0.0964	128	0.0512	0.014976	0.304	0.986271245957184	2.05983011608812	0.0784	0.5044
RRR_16701	125	154	8.17480746693454	0.87767296	3.05093017406339	27.69216258346	3	0.9976192	0.63188316668254	0.0653984597354763	0.32105699396673	0.320564516129032	0.296	0.4116	740	0.296	0.12232704	0.0392	0.996363837979363	2.05994398850058	0.06	0.9376
RRR_16704	94	96.1428571428571	20.98935419955	0.9523568	3.68713906231306	19.2942074610753	9	1	0.811556202934916	0.223291002122872	0.342559639040006	0.503320430107527	0.1444	0.238	361	0.1444	0.0476432	0.0792	0.99494594178346	2.05096093988611	0.0236	0.7664
RRR_16705	257	309.56	26.5230602094685	0.96229696	4.30324343228312	71.8250809411642	13	0.998807782101167	0.775488273443701	0.103202568908438	0.386960481462717	0.4290953125	0.1472	0.218	368	0.1472	0.03770304	0.0164	0.988971261358387	2.05996690961891	0.1276	0.7772
RRR_16706	308	317.227272727273	139.303704364106	0.99282144	5.30701962912579	92.3657301854553	53	0.974166233766234	0.926165307783135	0.452284754428917	0.550497432488956	0.644112052117264	0.0236	0.0456	59	0.0236	0.00717856	0.1764	0.975694809795172	2.06118893185437	0.1352	0.7272
RRR_16707	521	593.844660194175	170.970565707408	0.99415104	5.73772996996664	200.275682230441	82	0.972967370441459	0.917192971533508	0.32815847544608	0.5843352901187	0.627021538461539	0.0308	0.0592	77	0.0308	0.00584896	0.1444	0.960584629601115	2.06140284154617	0.3072	0.7616
RRR_16708	292	323.188679245283	61.6139908121217	0.98376992	4.83199383823726	85.7118021998027	26	0.98143698630137	0.851189607043822	0.211006817849732	0.437161067475583	0.511301718213058	0.0572	0.1024	143	0.0572	0.01623008	0.214	0.983651932850762	2.06101478485726	0.1416	0.704
RRR_16710	275	314.782608695652	20.9333949612481	0.95222944	4.34783849339461	78.8526059306179	15	0.979168	0.774081481654268	0.0761214362227204	0.449268071637933	0.464233576642336	0.1792	0.2744	448	0.1792	0.04777056	0.0516	0.986789835207148	2.06109361994878	0.1388	0.8256
RRR_16711	226	237.55	99.6269965250104	0.98996256	4.96491159528779	60.2865019002632	39	0.978205309734513	0.915944938267964	0.440827418252258	0.480299028250341	0.623768888888889	0.036	0.0636	90	0.036	0.01003744	0.2076	0.982935222547361	2.06073499828338	0.072	0.6692
RRR_16712	326	367.08	54.5165904888176	0.98165696	4.84919156930762	100.082897266741	27	0.986726380368098	0.837960525258592	0.167228805180422	0.441473772952238	0.490365538461538	0.0796	0.1344	199	0.0796	0.01834304	0.2056	0.982621407669804	2.06130872543606	0.1728	0.6536
RRR_16713	98	98.3333333333333	51.0554175924716	0.98041344	4.19289775932294	20.3322061294205	19	0.989310204081633	0.91448800429413	0.520973648902771	0.485508804276294	0.630169072164948	0.0468	0.0888	117	0.0468	0.01958656	0.242	0.992252826120438	2.03424738495558	0.008	0.6348
RRR_16717	306	351.181818181818	69.2582167948405	0.98556128	4.91368231108439	91.5234317992751	29	0.983490196078431	0.858497292092028	0.226334041813204	0.428041746724214	0.511236721311475	0.058	0.1108	145	0.058	0.01443872	0.3056	0.982699645772371	2.06099109911315	0.148	0.5356
RRR_16718	53	53.25	7.64318435849837	0.86916448	2.97066883750396	9.50498168841285	4	0.856920754716981	0.748224287328579	0.144211025632045	0.384369750808053	0.502284615384615	0.3328	0.4092	832	0.3328	0.13083552	0.1332	0.996989866009548	2.0488803046218	0.0032	0.7316
RRR_16720	169	179.6875	36.1802878214257	0.97236064	4.27599391590415	40.9375392497101	15	0.936781065088757	0.833543536340225	0.214084543322045	0.403753452943646	0.511561904761905	0.078	0.1504	195	0.078	0.02763936	0.2792	0.9906012012937	2.06011326421081	0.0596	0.5508
RRR_16725	192	215.763157894737	7.60546035547313	0.86851552	3.26011531448857	48.4522753243902	3	0.808020833333333	0.6200890507358	0.0396117726847559	0.425285624934532	0.350349738219895	0.3096	0.4544	774	0.3096	0.13148448	0.1232	0.993810318804869	2.06124470706767	0.0996	0.8092
RRR_16726	121	122.2	31.4285139592888	0.96818176	4.13906647674928	26.5638379817923	16	1	0.863062395531341	0.25973978478751	0.480357547418157	0.5853	0.116	0.1888	290	0.116	0.03181824	0.2548	0.991791652548898	2.05718680942889	0.0184	0.5836
RRR_16728	271	311.526315789474	45.7312611584277	0.97813312	4.70377387731943	77.2700735128145	24	0.993664944649447	0.839641933296373	0.16875004117501	0.423869244092657	0.502546666666667	0.1068	0.148	267	0.1068	0.02186688	0.3776	0.985183181888189	2.06090934701437	0.1396	0.402
RRR_16731	251	262.6	80.649323836069	0.98760064	4.9148876842555	69.5361361734545	33	0.99800796812749	0.889499510428874	0.321312047155653	0.468307209144891	0.5775856	0.0408	0.0808	102	0.0408	0.01239936	0.2884	0.983214538734025	2.06052362531812	0.0956	0.4824
RRR_16733	26	27	16.9778825728147	0.94109984	2.93826645527386	4.04463346642398	7	1	0.901835295849814	0.652995483569798	0.233874562150053	0.687104	0.092	0.1828	230	0.092	0.05890016	0.0652	0.997658401355306	1.43772861347659	0.0036	0.8852
RRR_16734	88	90.1	33.5437195423027	0.97018816	3.82433599403274	17.7634950313999	12	1	0.854154188638682	0.38117863116253	0.297806514507693	0.516836781609195	0.0664	0.118	166	0.0664	0.02981184	0.128	0.994734760511321	2.02994260623563	0.0168	0.7812
RRR_16738	127	127.2	71.1067625375444	0.98593664	4.50583731459546	28.2611707967396	26	1	0.930153446631127	0.55989576801216	0.539432566157171	0.669730158730159	0.0312	0.0604	78	0.0312	0.01406336	0.2228	0.989279038965037	2.04760612172544	0.0212	0.5664
RRR_16741	161	168.157894736842	54.5832460001397	0.98167936	4.46351351233321	38.4177022326059	22	0.967329192546584	0.878401558256398	0.339026372671675	0.377851330890951	0.5674725	0.07	0.1096	175	0.07	0.01832064	0.3448	0.989622793777912	2.05853176591426	0.0488	0.4144
RRR_16742	80	83.5	10.197222439763	0.90193408	3.27742010048687	15.772704259119	6	0.99528	0.747923363713371	0.127465280497037	0.305388079140374	0.470075949367089	0.2836	0.3516	709	0.2836	0.09806592	0.1692	0.996218697058371	2.04267399173811	0.0204	0.7288
RRR_16745	120	129	27.6943255434734	0.96389152	3.99879510207679	26.2837854126397	12	0.989686666666667	0.835258903183625	0.230786046195612	0.396252194307464	0.53472268907563	0.122	0.19	305	0.122	0.03610848	0.2992	0.99294809795164	2.05937607479192	0.0272	0.5504
RRR_16747	152	153.909090909091	48.555757547507	0.97940512	4.43406216909354	35.6414761328958	23	0.996842105263158	0.882597058328653	0.319445773338862	0.457638447368907	0.585197350993377	0.0788	0.136	197	0.0788	0.02059488	0.2696	0.989575604497155	2.06056524194995	0.0376	0.5564
RRR_16748	347	375.62	141.633430021755	0.99293952	5.36291266211064	109.399078505519	54	0.980834582132565	0.916843031266826	0.408165504385461	0.515699645704349	0.616278612716763	0.0252	0.05	63	0.0252	0.00706048	0.0736	0.974390389650381	2.06131991459045	0.1616	0.8528
RRR_16749	197	228.5	62.2125778901475	0.98392608	4.6132309721526	50.1385558238185	26	0.989340101522843	0.87318816555548	0.315799887767246	0.367337976775065	0.54734693877551	0.0516	0.0972	129	0.0516	0.01607392	0.2788	0.987919667334054	2.06050785356684	0.0656	0.55
RRR_16750	139	162.333333333333	45.9741367896076	0.97824864	4.25863691139314	31.7423180520452	17	1	0.863037675161298	0.330749185536746	0.330190564383719	0.538834782608696	0.0628	0.1152	157	0.0628	0.02175136	0.3992	0.991665855536731	2.05242508293777	0.042	0.3884
RRR_16753	95	95	12.7753862254764	0.92172448	3.44167934771866	19.5524032897005	5	0.996437894736842	0.75576907976294	0.134477749741857	0.482088052717202	0.480553191489362	0.1596	0.3184	399	0.1596	0.07827552	0.1876	0.995047589711998	2.05912963362361	0.016	0.7064
RRR_16754	214	228	82.5649290602129	0.98788832	4.83208096574736	56.0114544425878	30	0.999601869158878	0.900503645976078	0.385817425515014	0.466271910335887	0.590076995305164	0.0436	0.0736	109	0.0436	0.01211168	0.2512	0.984986416140458	2.06062181391396	0.072	0.5404
RRR_16755	76	76.75	39.5084516479765	0.97468896	3.93873014304671	14.7993379286385	15	1	0.909483413907517	0.519848047999691	0.407013652597494	0.638912	0.0736	0.124	184	0.0736	0.02531104	0.306	0.993920961034959	1.96722551054613	0.008	0.4772
RRR_16756	85	87	40.5770379411536	0.97535552	4.01412425041365	17.0101520032669	15	1	0.903542506189152	0.477376916954748	0.42943681936505	0.629523809523809	0.0632	0.1236	158	0.0632	0.02464448	0.2852	0.993434036654858	2.02966956181682	0.0108	0.5052
RRR_16757	228	236.363636363636	65.9254883760179	0.98483136	4.76104413632355	61.0094053750175	27	0.994470175438597	0.876909384978758	0.289146878842184	0.451051945949608	0.551978854625551	0.056	0.11	140	0.056	0.01516864	0.2828	0.985527922377948	2.05953278613634	0.0832	0.5184
RRR_16759	253	259.6	75.3447777027679	0.98672768	4.91263025280678	70.2961460018063	32	0.987348616600791	0.887815734427274	0.297805445465486	0.489678541844776	0.57448253968254	0.062	0.0992	155	0.062	0.01327232	0.1944	0.983061142769138	2.06085355555965	0.1092	0.5844
RRR_16760	507	592.561224489796	200.269161753397	0.99500672	5.73960406825411	192.009072154014	79	0.940957790927022	0.921505005762183	0.395008208586581	0.552829525299084	0.608437154150198	0.0208	0.0392	52	0.0208	0.00499328	0.0904	0.962334945325736	2.06141771875102	0.2956	0.8308
RRR_16761	91	91	8.00502074901378	0.8750784	3.20359787618321	18.5248763846923	3	1	0.71019677548258	0.0879672609781734	0.49668797429316	0.467808888888889	0.3072	0.4612	768	0.3072	0.1249216	0.0688	0.995497551208995	2.06021290802696	0.0148	0.8276
RRR_16763	69	70.5	20.2101859337106	0.95052	3.47873707299632	13.1323348632768	7	1	0.821598858984586	0.292901245416095	0.357569189682411	0.499147058823529	0.1128	0.208	282	0.1128	0.04948	0.1588	0.996061111966734	2.04456883057892	0.012	0.8
RRR_16764	249	320.029411764706	30.3654543157813	0.96706784	4.37767503170201	68.7790970391705	15	0.996073895582329	0.793423181647277	0.121949615726029	0.382379638700126	0.457087096774194	0.1212	0.212	303	0.1212	0.03293216	0.3552	0.988520314184512	2.06053311884765	0.1132	0.4816
RRR_16766	287	347.769230769231	44.413177567437	0.97748416	4.60486148699855	83.6719321635178	19	0.996432055749129	0.813654202176953	0.154749747621732	0.402570163938483	0.45178041958042	0.0908	0.142	227	0.0908	0.02251584	0.1976	0.986375481287538	2.0607226696796	0.152	0.6808
RRR_16767	116	117.5	25.4792130388344	0.96075232	3.84096630836856	25.1717407885206	10	1	0.808013765165272	0.219648388265814	0.352536989558503	0.467408695652174	0.1144	0.1828	286	0.1144	0.03924768	0.056	0.994173171107345	2.05642838824022	0.0404	0.8656
RRR_16768	220	245.625	32.746515770722	0.9694624	4.37877135484102	58.1356088157608	15	0.990483636363636	0.811841625549826	0.148847798957827	0.393047235606638	0.468931506849315	0.1308	0.1772	327	0.1308	0.0305376	0.2376	0.989083998151855	2.05881827526102	0.108	0.6508
RRR_16769	113	114	29.9642346894746	0.96662688	3.96158072078577	24.3463321078232	10	1	0.838006288611378	0.265170218490926	0.447441936896737	0.519589285714286	0.0876	0.1596	219	0.0876	0.03337312	0.2184	0.993359494840597	2.05781749657247	0.0188	0.6256
RRR_16770	118	123.571428571429	2.84118804391704	0.64803456	2.38660437509286	25.7261264282062	1	1	0.500264545439359	0.024077864778958	0.428964974007689	0.335664957264957	0.5892	0.6364	1473	0.5892	0.35196544	0.1064	0.996480271061142	2.06112794830906	0.0616	0.8296
RRR_16771	135	165	18.5198354845974	0.94600384	3.60719513058639	30.56922861876	7	1	0.735370655776948	0.137183966552574	0.258074757608839	0.378432835820896	0.142	0.2604	355	0.142	0.05399616	0.0048	0.995217126135838	2.05880529895759	0.0576	0.8388
RRR_16772	84	86.25	1.8926283186859	0.47163424	1.67945943751045	16.7608401719003	1	1	0.379040595392904	0.0225312895081655	0.392597530618924	0.270438554216867	0.7256	0.7404	1814	0.7256	0.52836576	0.066	0.998095179423995	2.06122661935112	0.0388	0.9064
RRR_16773	280	301	70.9936844018356	0.98591424	4.85213159260261	80.8475830262986	26	0.995228571428571	0.861102531649729	0.253548872863699	0.432566975052098	0.511541218637993	0.0564	0.0916	141	0.0564	0.01408576	0.2896	0.98401540120129	2.0599276545862	0.1352	0.5008
RRR_16774	316	352.666666666667	99.3893518224032	0.98993856	5.14364837374029	95.7652011314728	41	0.939846835443038	0.893655098311783	0.314523265260769	0.475905440190573	0.576457142857143	0.0392	0.0752	98	0.0392	0.01006144	0.1676	0.978907623594637	2.06118752477366	0.1508	0.6848
RRR_16775	385	438.442857142857	55.2246982522487	0.98189216	5.07827731409968	127.12749282476	38	0.983981298701299	0.853027002079903	0.143440774681166	0.518401963060355	0.556609375	0.0732	0.1456	183	0.0732	0.01810784	0.116	0.976208347451106	2.06136877417422	0.2132	0.7832
RRR_16778	83	84.6666666666667	7.36174062173139	0.86416256	2.97664127091129	16.512435663826	3	1	0.673624947154533	0.088695670141342	0.354116913453029	0.386385365853659	0.3268	0.4568	817	0.3268	0.13583744	0.0924	0.996814661943633	2.05514937506475	0.0192	0.8368
RRR_16780	248	256.823529411765	65.3014314073765	0.9846864	4.83695580993574	68.4016912647968	28	0.994843548387097	0.87730449283492	0.263312223416841	0.482021162258969	0.568401619433198	0.0612	0.12	153	0.0612	0.0153136	0.168	0.983875927922377	2.06050116323257	0.1016	0.6
RRR_16781	230	253.5	26.8228831380627	0.9627184	4.30041544460936	61.7352774760783	15	0.99920347826087	0.790796750160104	0.116621231035055	0.396865941542364	0.468786026200873	0.1172	0.224	293	0.1172	0.0372816	0.0764	0.989018820267979	2.06092379716066	0.1004	0.7044
RRR_16782	495	608.623762376238	50.4308814511184	0.98017088	5.38108381831864	185.063203865757	61	0.957252525252525	0.867279188015951	0.101880568588118	0.544493814162356	0.574485829959514	0.1264	0.148	316	0.1264	0.01982912	0.0156	0.967282920067774	2.06141206531891	0.2628	0.842
RRR_16783	241	250.090909090909	91.5214526284961	0.9890736	4.93221273922822	65.7806351829491	34	0.992879668049793	0.899251658545769	0.379757064848532	0.461221671528622	0.577905	0.0364	0.0656	91	0.0364	0.0109264	0.2436	0.983521823502237	2.06022576892869	0.0976	0.5348
RRR_16785	393	430.474576271186	138.870372839177	0.99279904	5.45113655328523	131.004987900735	60	0.989856488549618	0.91250590618999	0.35335972732615	0.542230450523596	0.611309183673469	0.0344	0.058	86	0.0344	0.00720096	0.1808	0.971155767749877	2.0612798080335	0.2156	0.6508
RRR_16786	340	436.134328358209	19.4714968440598	0.94864288	4.23616558204305	106.256028151168	8	0.986802352941176	0.726746458097824	0.0572691083648817	0.485247526756426	0.414607669616519	0.1328	0.262	332	0.1328	0.05135712	0.1124	0.985763375943321	2.06124799877318	0.2104	0.506
RRR_16787	103	114.4	5.94989899451467	0.83192992	2.9058477949931	21.649094655205	2	0.999603883495146	0.626972537633332	0.0577660096554822	0.305054881235909	0.379388235294118	0.3772	0.5124	943	0.3772	0.16807008	0.0756	0.996596211304482	2.05978030448754	0.0308	0.3356
RRR_16788	138	139	48.0444007133633	0.97918592	4.37357331930821	31.4478615253797	21	1	0.887629011772442	0.348147831256256	0.465790136873263	0.597524087591241	0.0696	0.128	174	0.0696	0.02081408	0.2288	0.990245987987066	2.0582162655799	0.028	0.6308
RRR_16789	395	427.105263157895	101.698776360323	0.99016704	5.4229525038747	131.982352289927	64	0.968040506329114	0.907017246542823	0.257465256608412	0.570412450586567	0.630065989847716	0.0668	0.0952	167	0.0668	0.00983296	0.064	0.970141629447099	2.06137953518695	0.224	0.756
RRR_16790	327	390.068181818182	95.8353778213935	0.98956544	5.12838722209436	100.518858539857	39	0.994448929663609	0.885737910231536	0.293074549912518	0.452927005979879	0.561773006134969	0.0376	0.0752	94	0.0376	0.01043456	0.058	0.979140489758194	2.06095224448946	0.148	0.8452
RRR_16792	251	287.964285714286	66.796340629275	0.98502912	4.80824112688457	69.5361361734545	28	0.993268525896414	0.870198548399924	0.266120879001095	0.422644725132277	0.5586304	0.0528	0.1004	132	0.0528	0.01497088	0.1544	0.984603850300324	2.06022297248223	0.0984	0.7552
RRR_16793	228	244	69.4120521534395	0.98559328	4.74985176880079	61.0094053750175	26	0.99920701754386	0.874847927063266	0.304438825234384	0.419202455069851	0.539150660792952	0.0532	0.0896	133	0.0532	0.01440672	0.0284	0.98601570922532	2.05914093216798	0.0884	0.876
RRR_16794	188	210.95652173913	6.96313659780032	0.85638656	3.56434091588773	47.1167455648191	6	0.999208510638298	0.680679923732305	0.0370379606265974	0.429558652528884	0.455597860962567	0.368	0.4336	920	0.368	0.14361344	0.0604	0.991761342984752	2.06130882663815	0.0848	0.86
RRR_16795	209	239.37037037037	13.2115195995536	0.92430848	3.8354006240132	54.2617759760844	6	0.996834449760766	0.717925993230882	0.0632130124380553	0.426871699637132	0.437542307692308	0.2272	0.34	568	0.2272	0.07569152	0.086	0.991124226089635	2.06117847133337	0.1112	0.7108
RRR_16796	227	282.122448979592	24.948705461571	0.95991776	4.03303928902463	60.6475825307752	9	0.999601762114537	0.743424229905996	0.109906191460665	0.35104508023054	0.366605309734513	0.13	0.1984	325	0.13	0.04008224	0.0964	0.991817896195904	2.06040195517694	0.114	0.766
RRR_16797	139	188.038461538462	2.94635373404373	0.66059744	1.84834655949577	31.7423180520452	2	1	0.37457823965504	0.021196789453552	0.458301197243841	0.18491884057971	0.4204	0.8232	1051	0.4204	0.33940256	0.0276	0.997551948251964	2.06128137531045	0.0808	0.9348
RRR_16799	119	122	36.8153811717305	0.97283744	4.10940644054344	26.0045476465999	15	1	0.859866133709791	0.309372951022945	0.369220981329537	0.559606779661017	0.0804	0.1472	201	0.0804	0.02716256	0.1876	0.992586477745267	2.05687969977194	0.0304	0.654
RRR_16802	32	43.25	5.41715565525048	0.81540128	1.91043707461506	5.17629900928976	3	1	0.551235618695514	0.169286114226577	0.141649214040535	0.212438709677419	0.2684	0.482	671	0.2684	0.18459872	0.006	0.999175481287541	2.05074528645063	0.0148	0.9924
RRR_16804	180	183.4375	85.731529999177	0.98833568	4.77465698139527	44.481753141548	34	0.978066666666667	0.91944861443953	0.476286277773205	0.480957690660854	0.64268156424581	0.0352	0.0672	88	0.0352	0.01166432	0.1528	0.985901863545358	2.05924770534809	0.0436	0.656
RRR_16805	52	95.875	1.51411861096454	0.33954976	0.921817788449978	9.2871770510812	1	1	0.233298134487368	0.029117665595472	0.252993417890695	0.118745098039216	0.8072	0.894	2018	0.8072	0.66045024	0.0224	0.999517634375481	2.05980747878686	0.0248	0.9668
RRR_16806	353	387.875	41.8463268968103	0.97610304	5.04716064394092	112.123313325701	42	0.969352974504249	0.860340599311015	0.118544835401729	0.527411206140232	0.582311363636364	0.1352	0.1656	338	0.1352	0.02389696	0.17	0.97670451255199	2.06131303818879	0.1736	0.7184
RRR_16808	187	206.076923076923	21.3500034160005	0.9531616	4.05824546825828	46.784739162983	10	1	0.775790710057645	0.114171141262035	0.382513902415269	0.452849462365591	0.1716	0.234	429	0.1716	0.0468384	0.142	0.991434591098105	2.0603210898872	0.0816	0.6864
RRR_16809	75	77	5.45886808405085	0.81681184	2.8170076025553	14.5583358861585	3	1	0.652464472044136	0.0727849077873446	0.363127660277784	0.394054054054054	0.4112	0.4684	1028	0.4112	0.18318816	0.0824	0.997082273217311	2.04951076354894	0.0164	0.8404
RRR_16810	341	368.51724137931	79.5327293087651	0.98742656	5.10077671170659	106.702724557447	36	0.981553079178886	0.874636402838235	0.233233810289634	0.50678176944693	0.557308235294118	0.0532	0.094	133	0.0532	0.01257344	0.13	0.978273340520559	2.06118561866249	0.1912	0.7188
RRR_16811	148	160	7.43895297629533	0.86557248	3.47773329083323	34.4277089971977	6	1	0.695934673236055	0.0502631957857792	0.442545820377787	0.459798639455782	0.3512	0.4288	878	0.3512	0.13442752	0.112	0.993140428153399	2.06071662924528	0.0524	0.8348
RRR_16812	57	57	18.7536757204412	0.94667712	3.32135599568159	10.3869836490069	7	1	0.821497373062129	0.329011854744583	0.390159100820225	0.483928571428571	0.0996	0.1852	249	0.0996	0.05332288	0.1344	0.996664346219005	2.03673057860482	0.0052	0.8096
RRR_16813	64	65.5	17.9660685642668	0.94433952	3.29033468447788	11.970776476175	7	1	0.791158255360198	0.280719821316669	0.294186057684047	0.437130158730159	0.1052	0.2036	263	0.1052	0.05566048	0.1044	0.996814908362852	2.04164755596836	0.01	0.7948
RRR_16814	107	110.666666666667	5.02338082370586	0.80093088	2.93790196672786	22.7179208473727	2	0.570452336448598	0.628720218695144	0.0469474843336996	0.35909593864351	0.417030188679245	0.4336	0.5052	1084	0.4336	0.19906912	0.1032	0.995989650392731	2.06106238957629	0.0396	0.8556
RRR_20307	555	654.776785714286	215.487518962902	0.99535936	5.84208111967978	221.09996839667	89	0.923665585585586	0.924530875060246	0.388265799933156	0.577312493316274	0.619808664259928	0.024	0.0416	60	0.024	0.00464064	0.0132	0.95776929000462	2.06141859980765	0.3268	0.9688
RRR_20311	153	162	12.7718357521487	0.92170272	3.72991629719504	35.9468550297204	7	0.99762614379085	0.741469501359555	0.0834760506676388	0.387425579144124	0.449802631578947	0.2504	0.3108	626	0.2504	0.07829728	0.118	0.993161373787153	2.06007062427366	0.0612	0.7284
RRR_20319	246	267.576923076923	82.0791637118168	0.98781664	4.90411827846716	67.6491069180509	33	0.993665040650407	0.890794359333096	0.333655137039906	0.443705997437499	0.566726530612245	0.0528	0.0864	132	0.0528	0.01218336	0.226	0.983731772678269	2.06103169079872	0.0992	0.5572
RRR_20327	276	336.609756097561	44.4833525501416	0.97751968	4.61411416900494	79.2501046059433	18	0.996444927536232	0.820958198399997	0.161171567210658	0.407385499095162	0.47776	0.0868	0.1512	217	0.0868	0.02248032	0.3728	0.986235022331741	2.06070297050061	0.1392	0.3976
RRR_20339	61	84.625	1.78499722682831	0.43977504	1.2155210492804	11.2858477403179	1	1	0.29568434582092	0.0292622496201362	0.249391383509412	0.153286666666667	0.7404	0.8372	1851	0.7404	0.56022496	0.0016	0.999339103650085	2.05689748208556	0.0268	0.9912
RRR_20343	288	317.4	89.3137843322187	0.98880352	5.05778224285454	84.0784061383925	40	0.988125	0.893133946563074	0.310117306709093	0.453922090405157	0.57675818815331	0.0552	0.0952	138	0.0552	0.01119648	0.1792	0.980733713229633	2.06134082006264	0.1292	0.6684
RRR_20347	354	396.6	78.3817000677218	0.98724192	5.1527526229207	112.58006204733	42	0.984255367231638	0.877916503319221	0.221417231829723	0.491342454839556	0.562327478753541	0.0628	0.1112	157	0.0628	0.01275808	0.1232	0.977263144925303	2.06135874932701	0.1736	0.7224
RRR_20355	302	381.024390243902	57.0546994814869	0.98247296	4.79478328065473	89.8478978172377	24	0.998022516556291	0.839654068962942	0.188922845965188	0.422090469574667	0.494936877076412	0.0604	0.1144	151	0.0604	0.01752704	0.2568	0.983933713229632	2.06110531059082	0.1496	0.5376
RRR_20363	99	169.5	4.49040705360325	0.77730304	2.13473606589006	20.593869505887	2	0.999216161616162	0.464565916779631	0.0453576470060934	0.276566635894852	0.194473469387755	0.352	0.6204	880	0.352	0.22269696	0.0152	0.998482673648544	2.06040930554852	0.0496	0.6228
RRR_20367	257	281.848484848485	81.5926892950392	0.987744	4.90675989759147	71.8250809411642	32	0.998014007782101	0.884248084279803	0.317481281303654	0.435185161760048	0.5597890625	0.0472	0.0768	118	0.0472	0.012256	0.2888	0.983596488526111	2.06001774147076	0.106	0.5184
RRR_20371	300	336.85	23.74602016702	0.95788768	4.54220166618686	89.0146566467047	22	0.988256	0.796349034411704	0.0791534005567334	0.459717397393818	0.498862876254181	0.1732	0.2532	433	0.1732	0.04211232	0.0696	0.98429866009549	2.06125613883525	0.1472	0.8844
RRR_7805	183	195.047619047619	22.8122171285076	0.95616384	4.13989487529933	45.464230087489	12	0.998806557377049	0.794683919649408	0.124656924199495	0.410587710573366	0.474520879120879	0.1692	0.2236	423	0.1692	0.04383616	0.2272	0.99080548282766	2.0599998673661	0.0796	0.6396
RRR_7809	149	154.142857142857	60.0107539271037	0.98333632	4.48644674131994	34.7299866156207	22	0.999205369127517	0.896581711116554	0.402756737765797	0.455182081762068	0.586794594594595	0.05	0.0932	125	0.05	0.01666368	0.3144	0.989430340366546	2.05788320218307	0.0304	0.4328
RRR_7813	385	450.661764705882	46.9663495498745	0.97870816	4.98694463155416	127.12749282476	32	0.985190649350649	0.837685334115571	0.121990518311362	0.509996693517881	0.529572916666667	0.1024	0.1596	256	0.1024	0.02129184	0.1172	0.977605544432464	2.06129498704876	0.2236	0.7804
RRR_7821	291	330.583333333333	13.3650387693045	0.92517792	4.15930179175431	85.3023275883019	12	0.994507216494845	0.733133226485081	0.0459279682793968	0.447194617159438	0.423275862068966	0.2564	0.3072	641	0.2564	0.07482208	0.134	0.987494840597563	2.06124549765718	0.1656	0.7248
RRR_7849	81	81.2	36.2264238433627	0.97239584	3.93063655510252	16.0183637966944	15	1	0.894454894516924	0.447239800535342	0.401097442578032	0.612735	0.0952	0.1388	238	0.0952	0.02760416	0.1492	0.993956322193132	1.99901228164718	0.0112	0.6916
RRR_7865	360	425.266666666667	96.9142502713599	0.9896816	5.16910580251079	115.336898399892	37	0.960418888888889	0.878187978821244	0.269206250753778	0.463758423837083	0.542952646239554	0.0432	0.0764	108	0.0432	0.0103184	0.0472	0.97796001848144	2.0611447794282	0.1904	0.9312
RRR_7877	39	41	3.53510786321112	0.7171232	1.88465833168788	6.55926719402946	2	1	0.514433361228934	0.0906437913643878	0.228726866210324	0.273989473684211	0.4608	0.712	1152	0.4608	0.2828768	0.002	0.999044755890959	2.04768147271357	0.0108	0.7464
RRR_7889	174	184.833333333333	34.4812366902426	0.97099872	4.15281256483107	42.5371831187823	12	1	0.804956009187057	0.198168026955417	0.355094677670533	0.437919075144509	0.088	0.1496	220	0.088	0.02900128	0.0668	0.991912644386261	2.05638223513229	0.0676	0.906
RRR_7893	280	301.525	42.1017177500842	0.976248	4.77583390569543	80.8475830262986	29	0.988971428571429	0.847562063898411	0.150363277678872	0.482169462518566	0.552745519713262	0.1144	0.1736	286	0.1144	0.023752	0.2412	0.982964300015404	2.06121523941831	0.1372	0.6044
RRR_7905	200	206	96.8001734659108	0.98966944	4.8910451257204	51.1592888658862	36	0.939982	0.923131777005464	0.484000867329554	0.511589148208595	0.647437185929648	0.0308	0.054	77	0.0308	0.01033056	0.1408	0.984138610811641	2.05848605642925	0.054	0.8024
RRR_7921	175	190	79.7621174608847	0.98746272	4.67772053962891	42.8593872297791	29	0.947958857142857	0.905694943265075	0.455783528347912	0.400794343822259	0.592873563218391	0.0352	0.064	88	0.0352	0.01253728	0.0508	0.987501493916525	2.05911814355932	0.044	0.8848
RRR_7929	256	285.689655172414	11.9697863441017	0.91645632	4.24849415286326	71.4417325209701	19	0.96690625	0.766160180697698	0.0467569779066472	0.491899388131379	0.520665098039216	0.2808	0.3032	702	0.2808	0.08354368	0.3508	0.985866872016018	2.06138174849238	0.1224	0.5752
RRR_7941	520	677.221238938053	73.7219561678737	0.98643552	5.33074753464691	199.679330147601	43	0.978722307692308	0.852397418487057	0.141772992630526	0.538521922620835	0.528015414258189	0.0608	0.1112	152	0.0608	0.01356448	0.0912	0.969134637301707	2.0613176771554	0.302	0.7668
RRR_7957	379	433.121621621622	26.9719750390554	0.96292448	4.88279519422828	124.252787457331	35	0.973441688654354	0.822360491890338	0.0711661610529167	0.516396915727233	0.534407407407407	0.1772	0.21	443	0.1772	0.03707552	0.1936	0.977687971661794	2.06137575942826	0.2132	0.7136
RRR_7961	207	224	21.2322158959655	0.95290176	4.08595674835014	53.5671149898957	9	0.990600966183575	0.766205177274722	0.102571091284858	0.417278556048699	0.459238834951456	0.1504	0.2552	376	0.1504	0.04709824	0.1932	0.990445710765439	2.06090961004406	0.0928	0.7032
RRR_7965	109	109.6	63.0205497408595	0.98413216	4.37927760347985	23.2573859518786	23	1	0.933479612558383	0.578170181108803	0.531045096941683	0.684985185185185	0.0364	0.072	91	0.0364	0.01586784	0.2616	0.990425381179733	2.04844242732814	0.008	0.6112
RRR_7969	409	451.692307692308	152.483653752318	0.99344192	5.51705630914374	138.913997613552	66	0.965179462102689	0.917412309360878	0.37282066932107	0.543250818844477	0.619713725490196	0.0288	0.056	72	0.0288	0.00655808	0.0552	0.969430586785776	2.06129086827908	0.2184	0.8792
RRR_7985	312	333	62.7144835336852	0.98405472	4.97829400959329	94.0594041788867	34	0.989761538461538	0.86684507161002	0.201007960043863	0.482026384285249	0.543737620578778	0.086	0.1252	215	0.086	0.01594528	0.3376	0.980746403819502	2.0612689009026	0.1728	0.5016
RRR_7993	175	203.12	39.9984640589801	0.97499904	4.17999986162407	42.8593872297791	14	0.996475428571429	0.809326830333041	0.228562651765601	0.315637545828602	0.423965517241379	0.0584	0.1112	146	0.0584	0.02500096	0.0276	0.992132573540736	2.05602146977153	0.0908	0.8924
RRR_8001	24	24	5.61068489854984	0.82176864	2.12261938276446	3.67942407002304	2	1	0.667899128232221	0.233778537439577	0.239354340166675	0.357147826086956	0.308	0.524	770	0.308	0.17823136	0	0.99901321423071	2.02470512179603	0.0024	0.9972
RRR_8009	255	277.575	53.6812450613255	0.98137152	4.69429909641962	71.0591273014578	22	0.971786666666667	0.847153191354917	0.210514686515002	0.427932515337163	0.507118110236221	0.0756	0.1252	189	0.0756	0.01862848	0.37	0.985812166949025	2.06030706211897	0.1284	0.3892
RRR_8013	249	272.636363636364	57.8275351591414	0.9827072	4.73923334628275	68.7790970391705	24	0.972240963855422	0.858953113912291	0.232239097024664	0.435693150731792	0.537908064516129	0.0684	0.1164	171	0.0684	0.0172928	0.3944	0.985274233790236	2.06074282647546	0.108	0.4332
RRR_8017	225	231.8	91.9009528290789	0.98911872	4.93485129512554	59.926163549564	38	0.997216	0.911144721969518	0.408448679240351	0.495331726427007	0.612276785714286	0.0452	0.0756	113	0.0452	0.01088128	0.144	0.983324195287231	2.06038614262006	0.0848	0.752
RRR_8021	82	83.4285714285714	25.5070807656205	0.9607952	3.66998886799958	16.2649422509412	9	0.999209756097561	0.832816583511181	0.311061960556348	0.317050423186785	0.500592592592593	0.1044	0.1828	261	0.1044	0.0392048	0.3844	0.995394671184352	2.03556066895323	0.02	0.5088
RRR_8033	285	299.529411764706	82.3451910408432	0.987856	5.00076556007954	82.8612323081309	35	0.957305263157895	0.884701482938862	0.288930494880152	0.470747465788773	0.568295774647887	0.054	0.0888	135	0.054	0.012144	0.2208	0.981505251809644	2.0609760779893	0.1272	0.6732
RRR_8049	68	69	31.3635360003212	0.96811584	3.75130505578011	12.8980503114089	12	1	0.889038560393752	0.461228470592958	0.390729848658925	0.599331343283582	0.0712	0.138	178	0.0712	0.03188416	0.25	0.995001755736947	2.01484851922564	0.0056	0.6508
RRR_8053	40	43.5	2.29691419684077	0.56463328	1.46665475139058	6.76197588702609	1	0.3721	0.397588148280348	0.0574228549210192	0.214120072401216	0.19548717948718	0.644	0.7272	1610	0.644	0.43536672	0.0064	0.999324318496843	2.05005946197364	0.0176	0.9816
RRR_8061	200	221.9375	45.1257021559255	0.97783968	4.49044047156849	51.1592888658862	18	0.98775	0.847521988758123	0.225628510779628	0.414501531194159	0.518793969849246	0.0912	0.1384	228	0.0912	0.02216032	0.294	0.988572678268909	2.05901937819229	0.0784	0.5304
RRR_8065	176	183.666666666667	18.2293337688929	0.94514336	3.98502440970004	43.1823484268139	11	0.997622727272727	0.770725605866736	0.103575760050528	0.378964213205518	0.447725714285714	0.198	0.2756	495	0.198	0.05485664	0.1368	0.991978191898966	2.05902155359938	0.0784	0.7284
RRR_8077	101	121.647058823529	1.89939006786141	0.4735152	1.63799697893627	21.1197736915321	1	0.99960396039604	0.354919654418335	0.0188058422560535	0.371029374978089	0.220284	0.7232	0.76	1808	0.7232	0.5264848	0.0508	0.998206807330972	2.06001700421723	0.0528	0.9244
RRR_8081	238	278.885714285714	46.4221519081361	0.97845856	4.56806674518752	64.6684264158106	22	0.982878991596639	0.834766227329668	0.195051058437547	0.377449290876168	0.480303797468354	0.0936	0.1376	234	0.0936	0.02154144	0.2792	0.987655875558296	2.06090582367084	0.1108	0.5808
RRR_8089	99	109	2.53891444955116	0.60613088	2.04130008544375	20.593869505887	1	1	0.444232175007135	0.0256456005005168	0.339711689403732	0.253367346938775	0.622	0.6696	1555	0.622	0.39386912	0.0744	0.997914307716002	2.05871026831164	0.054	0.8996
RRR_8093	325	377.666666666667	89.0897169085155	0.98877536	5.02924050866255	99.6476993907047	33	0.994104615384615	0.86953535940669	0.274122205872356	0.429096693204493	0.517160493827161	0.0328	0.064	82	0.0328	0.01122464	0.1768	0.981228769444016	2.05978657813629	0.1652	0.6344
RRR_8097	159	159.909090909091	36.7232302340886	0.97276928	4.42041340937929	37.7953916875747	22	0.989670440251572	0.872064894705073	0.230963712164079	0.508249512757095	0.602630379746835	0.1288	0.164	322	0.1288	0.02723072	0.2312	0.988940458955803	2.05853518904195	0.0392	0.596
RRR_8101	101	115.04	4.14973574482777	0.7590208	2.09623388116209	21.1197736915321	2	1	0.454209998094875	0.0410864925230472	0.33597579688772	0.18736	0.3708	0.6668	927	0.3708	0.2409792	0.0416	0.998300323425227	2.06088212087253	0.0636	0.9412
RRR_8105	285	376.021276595745	23.6289535965158	0.95767904	4.26932767939003	82.8612323081309	11	0.98682947368421	0.755300460245573	0.0829086091105816	0.412738965446945	0.412760563380282	0.1292	0.2544	323	0.1292	0.04232096	0.088	0.98824309256122	2.06048027247921	0.1524	0.85
RRR_8117	418	443.535714285714	119.796059188837	0.99165248	5.43823114068581	143.453911592435	56	0.981257416267943	0.901043471259739	0.286593443035495	0.565292465806911	0.600548681055156	0.044	0.0684	110	0.044	0.00834752	0.1584	0.970198182658251	2.06128924646492	0.2556	0.6616
RRR_8125	173	174.714285714286	33.4578858898727	0.97011168	4.36415974712926	42.215736663187	19	0.999602312138728	0.846868388311059	0.193398184334524	0.462873515090276	0.560374418604651	0.1196	0.1952	299	0.1196	0.02988832	0.1892	0.989260680733096	2.06086542956059	0.0556	0.67
RRR_8133	529	631	183.715461493239	0.9945568	5.77836882886224	205.079339791129	86	0.970536105860113	0.921444664051137	0.347288206981549	0.577751903307907	0.628736363636364	0.0368	0.056	92	0.0368	0.0054432	0.0532	0.959588356691796	2.06141815239624	0.3232	0.8908
RRR_8137	53	56	2.51675149797049	0.6026624	1.82110481661014	9.50498168841285	1	1	0.458682851604441	0.047485877320198	0.277520791608776	0.271323076923077	0.618	0.7264	1545	0.618	0.3973376	0.0848	0.998719359310026	2.05819667894612	0.0128	0.8728
RRR_8141	82	107.090909090909	2.40043384481138	0.58340864	1.68501872059736	16.2649422509412	1	1	0.382374874833117	0.0292735834733095	0.3174405729314	0.190706172839506	0.6224	0.7856	1556	0.6224	0.41659136	0.0492	0.998705559833667	2.06014028884078	0.0444	0.9096
RRR_8145	127	153.714285714286	6.61623507642016	0.84885664	2.82202660714528	28.2611707967396	3	0.985316535433071	0.582559376171485	0.0520963391844107	0.320729060897847	0.303044444444444	0.3124	0.4964	781	0.3124	0.15114336	0.0684	0.9967964269213	2.06108630954466	0.0644	0.9056
RRR_8157	617	808.115107913669	142.765772762575	0.99299552	5.72672747872648	261.92702640619	70	0.968888168557536	0.891337622201901	0.231386989890721	0.575104296038272	0.57562987012987	0.03	0.0568	75	0.03	0.00700448	0.1344	0.958373633143395	2.06129237359879	0.364	0.7036
RRR_8169	525	584.026548672566	192.925052475614	0.99481664	5.78906677667226	202.670198954868	88	0.911422476190476	0.924269307804946	0.367476290429742	0.592197009163113	0.635629770992366	0.028	0.0524	70	0.028	0.00518336	0.0728	0.959203942707546	2.06140314891491	0.3068	0.856
RRR_8173	263	270.037037037037	110.874578676601	0.9909808	5.11667602640702	74.1407859321174	44	0.991273003802281	0.918258181101873	0.421576344777951	0.535872687836359	0.636603053435115	0.03	0.0596	75	0.03	0.0090192	0.2332	0.979771569382407	2.06091715463417	0.1024	0.59
RRR_8181	174	180.5625	32.6770047995985	0.96939744	4.30464475178164	42.5371831187823	16	0.996429885057471	0.834386239751496	0.187798878158612	0.420597679825361	0.517003468208093	0.1308	0.1712	327	0.1308	0.03060256	0.1996	0.990182904666568	2.05803652282721	0.0688	0.6312
RRR_8185	430	499.118421052632	112.163956785471	0.99108448	5.40196882738789	149.610278916213	51	0.988878139534884	0.890857548787921	0.260846411129002	0.522391479276381	0.574703962703963	0.0476	0.0744	119	0.0476	0.00891552	0.1228	0.971382719852144	2.06129667529548	0.2436	0.7428
RRR_8189	216	232.730769230769	66.5332453320275	0.98496992	4.70281460013325	56.716517898503	26	0.992125925925926	0.874896934344908	0.308024283944572	0.408832924051085	0.536602790697674	0.0536	0.1016	134	0.0536	0.01503008	0.2104	0.986726505467423	2.06019842020551	0.082	0.6312
RRR_8197	109	112.666666666667	6.18453055949716	0.83830624	2.82646307156291	23.2573859518786	2	1	0.602484220424064	0.056738812472451	0.377612617794866	0.323133333333333	0.304	0.5532	760	0.304	0.16169376	0.0548	0.996592022177731	2.05906326986238	0.046	0.574
RRR_8205	173	180.451612903226	12.1041460089241	0.91738368	3.68655559726238	42.215736663187	7	0.994862427745665	0.715378807828098	0.0699661619012956	0.406012234157732	0.420681395348837	0.2168	0.3856	542	0.2168	0.08261632	0.224	0.992845957184663	2.05958677315411	0.082	0.684
RRR_8207	40	50.1111111111111	1.53770981127749	0.34968224	0.93914216530415	6.76197588702609	1	1	0.254587382696063	0.0384427452819372	0.219462841219299	0.132923076923077	0.8012	0.8796	2003	0.8012	0.65031776	0.0212	0.999559525643	2.05859996168471	0.0192	0.9672
RRR_8208	180	191.875	33.4693527830436	0.97012192	4.31564910522765	44.481753141548	15	0.994068888888889	0.831058148401105	0.185940848794687	0.422715112423758	0.531843575418995	0.0976	0.188	244	0.0976	0.02987808	0.132	0.989733805636838	2.06045990039131	0.0636	0.7208
RRR_8209	229	246.032258064516	71.0905864689021	0.98593344	4.79066316407256	61.3719703740641	29	0.992555458515284	0.881654078169429	0.31043924222228	0.42116197377366	0.561763157894737	0.0596	0.0964	149	0.0596	0.01406656	0.3216	0.985383767133833	2.06097036839439	0.0816	0.5152
RRR_8211	157	192.769230769231	11.5075858005597	0.9131008	3.62650806052973	37.1761527533099	5	0.994863694267516	0.717233338753773	0.0732967248443295	0.367184425756432	0.449112820512821	0.2368	0.3884	592	0.2368	0.0868992	0.3712	0.993318096411521	2.06103409197924	0.0576	0.5104
RRR_8212	144	147.6	25.8704902561386	0.96134592	4.17642542997446	33.2263860961881	17	0.977563888888889	0.840358616757448	0.179656182334296	0.445461810898902	0.56593006993007	0.1576	0.2204	394	0.1576	0.03865408	0.2364	0.990935961805022	2.06095815997255	0.04	0.6492
RRR_8213	127	138	12.5757057486066	0.9204816	3.49874642397358	28.2611707967396	6	1	0.722256667946197	0.0990213051071387	0.31125416296564	0.4254	0.2124	0.364	531	0.2124	0.0795184	0.218	0.994978592330201	2.05942099258939	0.0432	0.5356
RRR_8216	118	122.090909090909	30.8873821337498	0.96762432	3.94699869740279	25.7261264282062	12	0.990481355932203	0.827344292926273	0.261757475709744	0.347675710755817	0.481066666666667	0.1032	0.1536	258	0.1032	0.03237568	0.0732	0.993683166486985	2.0486374923699	0.038	0.8544
RRR_8217	173	186.5	15.9693796726405	0.93738016	3.83912323385818	42.215736663187	7	0.995676300578035	0.744984669207784	0.0923085530210433	0.389522799111774	0.448583720930233	0.1628	0.3184	407	0.1628	0.06261984	0.162	0.992375912521176	2.06096307005881	0.0708	0.7444
RRR_8218	186	191.714285714286	37.2996264069419	0.97319008	4.43240763406913	46.4534839850106	19	0.99367311827957	0.848186471871137	0.200535625843774	0.44188236001446	0.549336216216216	0.1172	0.1708	293	0.1172	0.02680992	0.2388	0.98876414600339	2.05984264662382	0.0668	0.6488
RRR_8221	109	110.909090909091	4.11646229254677	0.75707296	2.81108763045572	23.2573859518786	2	1	0.599206816681435	0.0377657091059336	0.438646216233614	0.407833333333333	0.484	0.5556	1210	0.484	0.24292704	0.204	0.995749268442939	2.06107583910088	0.03	0.6916
RRR_8224	122	124.25	5.66053457182811	0.82333824	2.94053812723163	26.8447036438098	2	0.834970491803279	0.6120993434147	0.0463978243592468	0.42023212944045	0.359299173553719	0.3796	0.5456	949	0.3796	0.17666176	0.1944	0.9957785923302	2.06037032976027	0.0548	0.7248
RRR_8225	299	334.645833333333	88.9021649455208	0.98875168	5.01410888942395	88.5991663299427	34	0.987456856187291	0.879599775854198	0.29733165533619	0.44118004392594	0.541558389261745	0.0372	0.0704	93	0.0372	0.01124832	0.2252	0.981613922685966	2.05982603422554	0.1396	0.6948
RRR_8226	432	474.6	173.77523216371	0.99424544	5.63892619284258	150.647881710838	81	0.932481481481481	0.929223916622861	0.40225748186044	0.584869567817021	0.656716473317865	0.0332	0.0532	83	0.0332	0.00575456	0.0392	0.965088680117049	2.06135666025712	0.2324	0.918
RRR_8227	105	108	39.7390574531397	0.97483584	4.07666266971693	22.1818176318204	16	1	0.875955608340958	0.378467213839426	0.379671424840193	0.562923076923077	0.0824	0.136	206	0.0824	0.02516416	0.1352	0.993070198675497	2.03560513714188	0.0272	0.7132
RRR_8228	202	236.44	13.7202818694707	0.9271152	3.77813396452827	51.8435022048424	6	0.997635643564356	0.71174518315607	0.0679221874726274	0.41120904478743	0.407028855721393	0.1952	0.3336	488	0.1952	0.0728848	0.1672	0.991905621438473	2.06101773696242	0.098	0.652
RRR_8229	58	58.3333333333333	18.4379922943943	0.94576416	3.35117079566975	10.6101382419319	6	1	0.825321470333549	0.317896418868867	0.364538878460191	0.50280701754386	0.1076	0.2152	269	0.1076	0.05423584	0.1416	0.996573294316956	2.03227276353732	0.004	0.78
RRR_8232	180	195.535714285714	9.41452216404466	0.89378112	3.47296081260767	44.481753141548	4	0.99524	0.668782913536497	0.0523029009113592	0.431738179029054	0.408491620111732	0.2544	0.4304	636	0.2544	0.10621888	0.0672	0.992987155398122	2.06112941484891	0.0804	0.8544
RRR_8234	350	423.243902439024	144.682624195565	0.99308832	5.36915237618736	110.757731187782	58	0.968521142857143	0.916560881559052	0.413378926273042	0.47453265251425	0.60785100286533	0.0328	0.0568	82	0.0328	0.00691168	0.1188	0.974481441552442	2.06137817056989	0.1428	0.7696
RRR_8235	272	282.568181818182	48.6669158412758	0.97945216	4.78434411981182	77.6645876983165	26	0.979629411764706	0.853462905616475	0.178922484710573	0.493000943811141	0.54780221402214	0.0996	0.1452	249	0.0996	0.02054784	0.1492	0.983410442014474	2.06044558255193	0.1432	0.788
RRR_8237	160	173	5.80137933595091	0.8276272	3.1124061311391	38.1061634057145	2	0.9887075	0.613260992519465	0.0362586208496932	0.406333251047679	0.356327044025157	0.3924	0.5028	981	0.3924	0.1723728	0.054	0.994718620052364	2.06104896534229	0.0848	0.8844
RRR_8238	113	120.5	3.43290779923696	0.70870176	2.62611467807904	24.3463321078232	1	0.998421238938053	0.555510734212271	0.0303797150374952	0.378685430242165	0.369160714285714	0.5352	0.56	1338	0.5352	0.29129824	0.116	0.99626761127368	2.05949802202445	0.0468	0.8244
RRR_8239	107	111	14.2554763838076	0.92985152	3.73789734423869	22.7179208473727	13	1	0.799921734062216	0.133228751250538	0.357463077310605	0.535671698113207	0.2432	0.2808	608	0.2432	0.07014848	0.178	0.99383225011551	2.05481448054468	0.0248	0.7176
RRR_8243	183	186.214285714286	70.4685879222478	0.98580928	4.71960480521082	45.464230087489	31	0.992441530054645	0.90596359539925	0.385074250941245	0.507825604720092	0.629178021978022	0.0448	0.0888	112	0.0448	0.01419072	0.1128	0.986174403203449	2.06035742108329	0.0408	0.792
RRR_8244	156	158.333333333333	74.242136272926	0.98653056	4.63076143281189	36.867687166703	28	0.996423076923077	0.917008608990832	0.475911129954654	0.495482356716702	0.635344516129032	0.0452	0.0744	113	0.0452	0.01346944	0.296	0.987827383335905	2.05518530419553	0.03	0.61
RRR_8246	285	320.509090909091	33.1013590093955	0.96978976	4.59997701040141	82.8612323081309	20	0.991385263157895	0.81379669446493	0.116145119331212	0.433395617877029	0.483077464788732	0.1408	0.19	352	0.1408	0.03021024	0.2024	0.985431695672261	2.06095953239053	0.1456	0.692
RRR_8247	205	236.533333333333	7.01123817344345	0.85737184	3.59875921659873	52.87540529972	6	0.998407804878049	0.676075985335881	0.0342011618216754	0.416797473447058	0.431558823529412	0.3688	0.4044	922	0.3688	0.14262816	0.1332	0.991560018481444	2.06109257334782	0.0968	0.7948
RRR_8248	191	201.216216216216	26.1106422800231	0.96170144	4.13258943135614	48.1172680430823	12	0.996033507853403	0.786819172301371	0.136704933403262	0.385220777770947	0.45044	0.1192	0.216	298	0.1192	0.03829856	0.13	0.991149484059754	2.06085149444845	0.078	0.6932
RRR_8249	108	108.3	16.6693337600683	0.9400096	3.77783406020065	22.9872342809222	10	0.992125925925926	0.80686206279635	0.154345682963595	0.424081463688434	0.52738691588785	0.2116	0.2692	529	0.2116	0.0599904	0.2644	0.993773971969812	2.05602443496328	0.028	0.61
RRR_8250	260	270.96875	46.1533917204508	0.97833312	4.74957389525986	72.9795866602081	27	0.967006153846154	0.85413519608251	0.177513045078657	0.505154368001347	0.552617760617761	0.0884	0.1628	221	0.0884	0.02166688	0.0956	0.983717973201912	2.06118132036176	0.1288	0.7668
RRR_8252	358	405.929577464789	58.3131181190521	0.9828512	4.95504355559265	114.414837498742	27	0.974674860335196	0.842618104013984	0.162885804801821	0.483854658523455	0.51169299719888	0.0756	0.1224	189	0.0756	0.0171488	0.3504	0.979920776220546	2.06109944009819	0.2024	0.48
RRR_8260	72	78.4285714285714	4.42805160061667	0.77416704	2.23922079867729	13.8410177946065	2	1	0.523590277183592	0.0615007166752315	0.300161052109402	0.245656338028169	0.396	0.6312	990	0.396	0.22583296	0.0412	0.998333836439242	2.05912587132322	0.0348	0.932
RRR_8675	169	185.666666666667	44.3829001562278	0.9774688	4.32341017235646	40.9375392497101	17	0.999602366863905	0.842786653814332	0.262620710983596	0.356680171694414	0.493926190476191	0.0644	0.1268	161	0.0644	0.0225312	0.0452	0.990867950100107	2.05763344414116	0.0716	0.926
RRR_8676	267	293.063829787234	55.6396332235378	0.9820272	4.72292938975511	75.6994708819359	23	0.987478651685393	0.845305029095911	0.208388139413999	0.423493434949309	0.502857142857143	0.0612	0.1168	153	0.0612	0.0179728	0.3744	0.985399661173574	2.06034468675131	0.1336	0.4576
RRR_8677	442	550.325581395349	116.054517770268	0.99138336	5.35757920787519	155.885731967605	44	0.992188235294118	0.879544681126576	0.262566782285674	0.486651600178262	0.531296145124717	0.0344	0.0608	86	0.0344	0.00861664	0.1008	0.973128723240421	2.06107352472336	0.2388	0.8012
RRR_8678	66	116.142857142857	6.94720788936043	0.85605728	2.49581802184364	12.4324288765937	3	1	0.59570971249924	0.10526072559637	0.185293021581186	0.258276923076923	0.3052	0.46	763	0.3052	0.14394272	0.0224	0.998461851224396	2.05497909140605	0.024	0.8108
RRR_8679	208	213.714285714286	49.4282144156399	0.97976864	4.71098665135799	53.9140731125364	30	0.981911538461538	0.882614153006963	0.237635646229038	0.487449591779246	0.599690821256039	0.1096	0.136	274	0.1096	0.02023136	0.1548	0.985475065455105	2.06020509178374	0.0684	0.7324
RRR_8680	599	738.160839160839	96.3762528912876	0.989624	5.63317680615145	249.681871928554	70	0.95622570951586	0.880836025192689	0.160895246896974	0.593163373808324	0.582261538461538	0.0556	0.1064	139	0.0556	0.010376	0.0188	0.959182381025727	2.0613929304489	0.3676	0.9336
RRR_8681	270	288.8125	52.821067577161	0.98106816	4.80876953321835	76.8763049327133	28	0.990105185185185	0.858950891597084	0.195633583619115	0.445366286071857	0.539539033457249	0.1	0.1288	250	0.1	0.01893184	0.252	0.983885291852765	2.06070855074417	0.1268	0.6064
RRR_8682	203	245.088235294118	10.3285981530814	0.90318144	3.47353057302635	52.1867333988314	4	0.910210837438424	0.65375417153558	0.0508797938575438	0.407252695329628	0.358011881188119	0.2172	0.4064	543	0.2172	0.09681856	0.0576	0.993232342522717	2.06116337247205	0.1076	0.8872
RRR_8683	523	604.224	121.462997512438	0.99176704	5.59819678851183	201.471116811498	65	0.945044741873805	0.894340431648669	0.232242825071583	0.560929892694373	0.578119540229885	0.0532	0.0828	133	0.0532	0.00823296	0.1464	0.964188264284616	2.06139829949544	0.3208	0.736
RRR_8685	232	265.387096774194	42.0909433758957	0.97624192	4.49688242231009	62.4641178167157	18	0.989710344827586	0.82561029024507	0.181426480068516	0.393782458756927	0.481191341991342	0.0852	0.148	213	0.0852	0.02375808	0.1564	0.988152779916831	2.06061075108121	0.1104	0.7672
RRR_8688	264	293.117647058824	44.5505738113907	0.9775536	4.61065244333297	74.529340499642	20	0.994442424242424	0.826882089137317	0.168752173527995	0.413533303709079	0.483528517110266	0.09	0.1496	225	0.09	0.0224464	0.3064	0.986435607577391	2.06063407715628	0.128	0.51
RRR_8689	347	373.857142857143	175.907683647622	0.9943152	5.46804561742128	109.399078505519	68	0.967068587896254	0.934816551162844	0.506938569589688	0.539547373552373	0.646894797687861	0.0212	0.0376	53	0.0212	0.0056848	0.1348	0.971891329123679	2.0614116700852	0.162	0.7552
RRR_8690	568	679.131386861314	148.420802659701	0.9932624	5.70689515464421	229.349241035068	72	0.926489436619718	0.89984009732109	0.261304230034685	0.568640677423126	0.579978835978836	0.0356	0.068	89	0.0356	0.0067376	0.022	0.96061740335746	2.06140605288863	0.336	0.9264
RRR_8693	241	262.25	72.2426428092563	0.98615776	4.86219976420851	65.7806351829491	33	0.995253112033195	0.88648674201947	0.29976200335791	0.438964839089594	0.575093333333333	0.068	0.1012	170	0.068	0.01384224	0.2256	0.984071707993223	2.06052204618717	0.0916	0.6192
RRR_8695	75	79.7894736842105	1.36987502356185	0.2700064	0.977900432171676	14.5583358861585	1	0.999605333333333	0.226497538952275	0.018265000314158	0.417033355757822	0.147297297297297	0.854	0.868	2135	0.854	0.7299936	0.0656	0.998989065147081	2.06117616100562	0.0512	0.9012
RRR_8696	204	208.583333333333	82.2736487375931	0.98784544	4.87137624871155	52.5307104831216	36	0.994849019607843	0.915995926069781	0.403302199694084	0.548574870264075	0.646187192118227	0.0524	0.0884	131	0.0524	0.01215456	0.1464	0.983860403511471	2.06053948963579	0.0532	0.6608
RRR_8697	317	351.705882352941	87.4639648464833	0.98856672	5.04520717077304	96.1935474766032	33	0.989430914826498	0.876071058141398	0.275911561029916	0.461592196684327	0.532718987341772	0.0428	0.078	107	0.0428	0.01143328	0.2444	0.980645495148622	2.06090769465219	0.1712	0.562
RRR_8699	277	292.529411764706	86.8513937911676	0.98848608	5.03666168357027	79.6483499454954	37	0.984840433212996	0.895562945532996	0.313542937874251	0.495518185152239	0.591231884057971	0.056	0.092	140	0.056	0.01151392	0.128	0.980844478669333	2.06111547401206	0.1156	0.7504
RRR_8700	200	234.166666666667	14.3789225700771	0.93045376	3.82535995974691	51.1592888658862	6	0.99881	0.721995247755272	0.0718946128503856	0.401056406077437	0.415075376884422	0.1852	0.3456	463	0.1852	0.06954624	0.2268	0.991899214538734	2.06100936685832	0.1088	0.676
RRR_8704	226	245	76.9533847176734	0.98700512	4.7727398873583	60.2865019002632	29	0.994079646017699	0.88049240305598	0.34050170229059	0.386638731282089	0.531914666666667	0.0516	0.0768	129	0.0516	0.01299488	0.278	0.986099491760363	2.0595929461553	0.0832	0.554
RRR_8705	443	543.833333333333	134.570665747998	0.99256896	5.48132698538414	156.414104255766	58	0.977594582392777	0.899526417557296	0.303771254510153	0.508415219952087	0.574692307692308	0.0328	0.0656	82	0.0328	0.00743104	0.182	0.970105775450492	2.06135993084233	0.246	0.6892
RRR_8706	40	45	7.47677414878422	0.86625248	2.48223686198463	6.76197588702609	3	1	0.672897255890639	0.186919353719605	0.207993607183415	0.358769230769231	0.2256	0.4196	564	0.2256	0.13374752	0.0012	0.998544155244109	2.03738649382805	0.0084	0.9056
RRR_8708	272	291.333333333333	150.776802084339	0.99336768	5.26765189056456	77.6645876983165	59	0.989785294117647	0.939678538105276	0.554326478251245	0.531947436730889	0.669461254612546	0.0208	0.0408	52	0.0208	0.00663232	0.0896	0.976909286924382	2.06134857922033	0.09	0.76
RRR_8709	143	147.4	34.8768428923784	0.97132768	4.1895092754149	32.9280067407121	15	1	0.844174981797786	0.243894006240409	0.378846454265073	0.515754929577465	0.1128	0.1628	282	0.1128	0.02867232	0.2028	0.991786600954875	2.05629656067983	0.0444	0.6436
RRR_8710	367	410.444444444444	123.48850075081	0.99190208	5.33967384837823	118.588719694581	51	0.990142779291553	0.904207732865227	0.336480928476322	0.510894901403094	0.598784699453552	0.0328	0.0596	82	0.0328	0.00809792	0.198	0.974224426305241	2.06125863028665	0.1772	0.6844
RRR_8711	47	47.2	2.78172659321722	0.64051104	1.70617905699472	8.21478811331511	1	0.999217021276596	0.44314640203324	0.059185672196111	0.323660182927179	0.228286956521739	0.5444	0.7912	1361	0.5444	0.35948896	0.074	0.998937809949176	2.05724565632653	0.0136	0.3448
RRR_8717	462	550.536585365854	130.485615265773	0.99233632	5.50351582825806	166.613222560172	58	0.972976623376623	0.896986003074895	0.282436396679163	0.531932338405081	0.58616399132321	0.036	0.062	90	0.036	0.00766368	0.234	0.968553087940862	2.06126095252175	0.2488	0.6028
RRR_8718	116	116.2	39.7133017321354	0.97481952	4.16632853700077	25.1717407885206	16	0.999603448275862	0.876459343255058	0.34235604941496	0.470272059275098	0.580062608695652	0.0792	0.1416	198	0.0792	0.02518048	0.2092	0.992166456183583	2.05662328376067	0.0228	0.6904
RRR_8720	380	419.323076923077	86.0170657858519	0.9883744	5.27764441522301	124.729922842885	49	0.965448421052632	0.888466710922853	0.226360699436452	0.525545388798803	0.591387862796834	0.0684	0.1064	171	0.0684	0.0116256	0.0664	0.973984413984297	2.06126084884227	0.1896	0.9004
RRR_8722	242	269.127659574468	15.821983697028	0.9367968	4.12668599577433	66.1528452620143	11	0.995687603305785	0.751818694555278	0.0653800979216033	0.419332148018047	0.435757676348548	0.2292	0.274	573	0.2292	0.0632032	0.1908	0.989336701062683	2.06018025890171	0.1244	0.718
RRR_8724	456	579.514285714286	138.036132338001	0.99275552	5.52766228600504	163.359417929577	63	0.983589473684211	0.902845043348196	0.302710816530703	0.510168747112415	0.583567472527473	0.0412	0.0656	103	0.0412	0.00724448	0.0124	0.968669397813031	2.06139045052069	0.2392	0.9716
RRR_8726	376	519.725806451613	17.2165874244536	0.94191648	4.52242437059535	122.826127353243	18	0.982681914893617	0.762687643483157	0.045788796341632	0.482202030936216	0.466513066666667	0.2252	0.2636	563	0.2252	0.05808352	0.2164	0.981991067303248	2.06125734358468	0.2064	0.6472
RRR_8727	200	241.325	4.40549128629067	0.77301056	2.94989027083022	51.1592888658862	2	0.99801	0.556759828970408	0.0220274564314534	0.428148229610044	0.324824120603015	0.462	0.5592	1155	0.462	0.22698944	0.0996	0.994211119667334	2.06132230072538	0.1176	0.8616
RRR_8731	180	186.428571428571	67.3563961633797	0.9851536	4.67223552724134	44.481753141548	27	1	0.899725466896647	0.374202200907665	0.5041536465318	0.611754189944134	0.0476	0.0876	119	0.0476	0.0148464	0.2844	0.986924380101648	2.05963848255886	0.0512	0.5084
RRR_8746	457	558.121212121212	92.0091861971499	0.98913152	5.28713392034935	163.899582547012	38	0.988544420131291	0.863250160524205	0.201333011372319	0.505399409088865	0.517433333333333	0.0492	0.084	123	0.0492	0.01086848	0.1284	0.973184906822723	2.06117758576544	0.2728	0.8164
RRR_8748	188	208.714285714286	53.0938869822284	0.98116544	4.49007266516443	47.1167455648191	19	0.998810638297872	0.857466328670594	0.282414292458662	0.374187652942266	0.525150802139037	0.054	0.1068	135	0.054	0.01883456	0.2816	0.989177391036506	2.05762585153867	0.0656	0.544
RRR_8749	52	53	11.431309717162	0.91252096	3.20117026714158	9.2871770510812	7	0.990584615384615	0.810167758593962	0.219832879176192	0.360836572594399	0.599121568627451	0.2516	0.362	629	0.2516	0.08747904	0.1264	0.996538056368397	1.95721423003529	0.0092	0.6824
RRR_8750	338	365.56	117.392937640872	0.9914816	5.29067361338301	105.364944407506	51	0.967439053254438	0.908574946573411	0.347316383552874	0.511905484961996	0.611508605341246	0.0444	0.0664	111	0.0444	0.0085184	0.0488	0.975546588633918	2.06121751512697	0.1512	0.8984
RRR_8752	191	207.714285714286	8.69345084096966	0.88497088	3.75934851207783	48.1172680430823	9	0.997612565445026	0.715756436442032	0.0455154494291605	0.44272490086523	0.459732631578947	0.3288	0.3596	822	0.3288	0.11502912	0.2164	0.991105128600033	2.06041204603546	0.08	0.6784
RRR_8753	93	100	27.4117997929861	0.96351936	3.80156700638792	19.0368856913186	10	1	0.83871672582817	0.294750535408453	0.338908697201188	0.525621739130435	0.0968	0.186	242	0.0968	0.03648064	0.4036	0.994626828892656	2.05289077856496	0.0216	0.4144
RRR_8755	167	169.8125	31.8189223312833	0.96857216	4.3438795713572	40.3030022705288	19	1	0.848746546120967	0.190532469049601	0.459638902451617	0.56806265060241	0.1364	0.1932	341	0.1364	0.03142784	0.2148	0.989471492376403	2.06034910890076	0.0572	0.6468
RRR_8756	268	285.6	92.2945154907115	0.98916512	5.01896620284953	76.0910038064887	36	0.996017910447761	0.897688765927145	0.344382520487729	0.477929308312946	0.582298127340824	0.052	0.0736	130	0.052	0.01083488	0.2796	0.981657785307256	2.06123109582207	0.1224	0.5124
RRR_8758	70	70	16.6608908911577	0.9399792	3.50852099546848	13.3675945307596	8	1	0.825826744665498	0.238012727016539	0.404064194500169	0.567072463768116	0.1868	0.2888	467	0.1868	0.0600208	0.1648	0.995611027260127	2.05092193384151	0.0088	0.6352
RRR_8760	75	75.8571428571429	7.68202087543081	0.86982592	2.82248526217222	14.5583358861585	4	1	0.653733186507935	0.102426945005744	0.315009932710318	0.318243243243243	0.3104	0.4004	776	0.3104	0.13017408	0.0424	0.997521885107038	2.05597820719653	0.0272	0.9112
RRR_8761	151	154.272727272727	57.7335205438959	0.98267904	4.46752549057273	35.3368711418364	22	0.970548344370861	0.890427808668692	0.38234119565494	0.429992911979159	0.590234666666667	0.0488	0.094	122	0.0488	0.01732096	0.2608	0.98960603727091	2.0565770962087	0.0464	0.606
RRR_8765	56	57	22.3546411811835	0.95526656	3.50279797108377	10.164882623055	9	1	0.870184331755632	0.399190021092562	0.35033827187688	0.61536	0.1112	0.2044	278	0.1112	0.04473344	0.356	0.995963529955336	1.95676434420941	0.0028	0.5824
RRR_8766	127	132.055555555556	12.1243865060428	0.9175216	3.45748929760126	28.2611707967396	5	1	0.713739836197967	0.0954676102838015	0.359208518297604	0.406257142857143	0.2304	0.3312	576	0.2304	0.0824784	0.1604	0.994998305867856	2.05999303381777	0.0468	0.7444
RRR_8767	240	241.783783783784	66.7735042735043	0.985024	4.83988276555889	65.4091581865083	29	0.994845	0.883087324900363	0.278222934472934	0.514379000903217	0.57181589958159	0.0644	0.1164	161	0.0644	0.014976	0.2136	0.983920406591714	2.06098822972271	0.11	0.6264
RRR_8770	215	233.37037037037	53.1679597114468	0.98119168	4.57799047671976	56.3636216909552	21	0.996818604651163	0.85241091519172	0.247292835867195	0.401129660325452	0.511093457943925	0.0652	0.1184	163	0.0652	0.01880832	0.3116	0.987886523948866	2.06015286194076	0.0952	0.4884
RRR_8771	390	444.6	114.477251080665	0.99126464	5.40250574944365	129.544942462969	58	0.967275897435897	0.905526797391036	0.293531413027347	0.524061581207245	0.608668380462725	0.0504	0.0912	126	0.0504	0.00873536	0.0792	0.971921392268598	2.06138693138371	0.1856	0.868
RRR_8774	263	295.217391304348	77.9360051874205	0.98716896	4.94270637739294	74.1407859321174	33	0.961049429657795	0.887036924831954	0.296334620484489	0.467664944947967	0.57875572519084	0.0544	0.0956	136	0.0544	0.01283104	0.3232	0.982468134914527	2.06116345273527	0.1008	0.5108
RRR_8775	89	92.75	47.122866276615	0.97877888	4.08710767079449	18.0164001690932	18	1	0.910545505168285	0.529470407602416	0.370930064478156	0.630968181818182	0.0532	0.1052	133	0.0532	0.02122112	0.2844	0.992973355921762	1.98584411971681	0.0144	0.632
RRR_8776	315	346.92	69.8729988373133	0.98568832	4.9858355009416	95.3376140220212	33	0.976500317460318	0.866714044998038	0.221819043927979	0.479291788335571	0.553350318471338	0.0488	0.0948	122	0.0488	0.01431168	0.2968	0.98058499922994	2.06107329141599	0.1556	0.5512
RRR_8777	99	99.1428571428571	22.6695683714182	0.955888	3.85539998557915	20.593869505887	11	1	0.839020550348916	0.228985539105234	0.476840526740086	0.571089795918367	0.1412	0.2276	353	0.1412	0.044112	0.2184	0.993532111504699	2.05915347802394	0.0152	0.6648
RRR_8778	56	56	20.2194702175291	0.95054272	3.38968273256285	10.164882623055	9	1	0.84208362224961	0.361061968170163	0.327939492252141	0.519941818181818	0.1376	0.2144	344	0.1376	0.04945728	0.1484	0.996509348529186	1.99857726613086	0.0096	0.7904
RRR_8782	91	93.5	28.8718275635873	0.96536416	3.89797285412132	18.5248763846923	13	1	0.864130848786115	0.317272830369091	0.388219154805681	0.588155555555556	0.1184	0.1848	296	0.1184	0.03463584	0.1352	0.993886955182507	2.04736815530273	0.016	0.706
RRR_8783	73	111	8.71527138657876	0.88525888	2.76022720683936	14.0791710387682	3	0.998816438356164	0.643340706211304	0.119387279268202	0.216099715909879	0.313077777777778	0.2444	0.4044	611	0.2444	0.11474112	0.0104	0.997940551363006	2.05793814564485	0.0332	0.826
RRR_8784	251	290.2	31.0099827336416	0.96775232	4.42784680506479	69.5361361734545	14	0.999601593625498	0.801354541218939	0.123545747942795	0.435505924656839	0.4735856	0.128	0.1924	320	0.128	0.03224768	0.0832	0.987450115509006	2.06047784824119	0.134	0.7824
RRR_8786	218	227.37037037037	41.3266857981671	0.97580256	4.5908675491332	57.4245840691234	22	0.993319266055046	0.852608739649433	0.189571953202601	0.449016087940272	0.534986175115207	0.1196	0.152	299	0.1196	0.02419744	0.2536	0.986900970275684	2.05891947850797	0.0928	0.5664
RRR_8787	222	243	66.7749310882711	0.98502432	4.78377889984267	58.8496029459496	30	0.994472072072072	0.885445967196521	0.300787977875095	0.451437402345798	0.585831674208145	0.0568	0.108	142	0.0568	0.01497568	0.1608	0.985053318958876	2.06105650644611	0.0796	0.6572
RRR_8790	186	195.5625	51.7718394327463	0.98068448	4.54848212813826	46.4534839850106	23	0.997223655913979	0.870398511856353	0.278343222756701	0.435632065505562	0.565859459459459	0.066	0.1252	165	0.066	0.01931552	0.3456	0.988114708147236	2.06018099376306	0.066	0.4764
RRR_8792	307	358.560606060606	6.18336802615021	0.83827584	3.76222414235017	91.9442030797205	8	0.992161563517915	0.656945025984888	0.020141263928828	0.50791669322955	0.423329411764706	0.3976	0.4176	994	0.3976	0.16172416	0.118	0.987048821808102	2.06139439157683	0.186	0.7748
RRR_8793	266	278	25.1892214313926	0.96030048	4.62920298584292	75.308682805994	27	0.979168421052632	0.829086781800524	0.094696321170649	0.494829516779885	0.554203773584906	0.1824	0.2072	456	0.1824	0.03969952	0.0872	0.983786231326043	2.06090876846079	0.1224	0.8116
RRR_8794	185	201.738095238095	9.66035729411074	0.89648416	3.27166388196467	46.1229804545682	3	0.995295135135135	0.626712812610925	0.0522181475357337	0.421969802830817	0.329054347826087	0.2136	0.39	534	0.2136	0.10351584	0.122	0.994260649930695	2.06102253438488	0.112	0.8232
RRR_8795	87	90	1.77716561136203	0.43730624	1.54279647388551	17.5114829887735	1	1	0.345460863254458	0.0204271909351958	0.442084900548991	0.222748837209302	0.7484	0.7884	1871	0.7484	0.56269376	0.0412	0.998196334514092	2.06105594483673	0.0448	0.8904
RRR_8796	253	272.090909090909	23.4614893728838	0.95737696	4.46923324097127	70.2961460018063	19	0.992860079051383	0.807684557552993	0.0927331595766157	0.481296924303855	0.518831746031746	0.1816	0.2272	454	0.1816	0.04262304	0.2668	0.985832126905905	2.06083188850698	0.1272	0.5856
RRR_8798	274	330	14.310967009214	0.93012352	4.15615723605809	78.4558536979001	11	0.992550364963504	0.740435129447364	0.0522298066029707	0.470960271425942	0.467290842490843	0.22	0.35	550	0.22	0.06987648	0.078	0.987014815955646	2.0613697684028	0.142	0.8396
RRR_8799	174	189.111111111111	65.7950143169951	0.98480128	4.62911494270994	42.5371831187823	28	0.990112643678161	0.897279574307863	0.378132266189627	0.430529292452445	0.599939884393064	0.0592	0.1044	148	0.0592	0.01519872	0.1132	0.987681256738028	2.0582106217636	0.0516	0.7544
RRR_8800	129	138.5625	43.9862059258217	0.9772656	4.14460870103687	28.8333930853237	16	1	0.852833063539057	0.340978340510245	0.299696022390868	0.505846875	0.056	0.1068	140	0.056	0.0227344	0.3336	0.992740736177421	2.04657356213853	0.0448	0.5692
