# Supplementary material for: Host matters: coral reef fish species show distinct skin microbiome responses to upwelling-driven environmental changes
Source: BMC Microbiol. 2026 Apr 21;26:527. doi: 10.1186/s12866-026-05036-1 (PMC13238074; doi:10.1186/s12866-026-05036-1)
Supplement: Supplementary file 3 — Supplementary Material 3. Supplementary data tables. Includes full list of alpha diversity metrics (Table S5), PERMANOVA results (Table S7), all differentially abundant taxa (Table S8), shared DA taxa between fish and water (Table S9), and core taxa identified by the indicator analysis (Table S10). [file 12866_2026_5036_MOESM3_ESM.zip › Table_S7_PERMANOVA Results Raw.xlsx]

## Sheet: Sheet1
Dataset	Index	Rarefied (Y/N)	Model	Comparison	Df	SumOfSqs	R2	F	Pr(>F)	Residual R2	Checked
Water	Bray-Curtis	N	region	region	1	0.215277	0.190488	4.0003	0.00479952	0.809512	Y
Water	Bray-Curtis	N	season	season	1	0.353645	0.312924	7.74251	9.999e-05	0.687076	Y
Water	Bray-Curtis	N	region*season	region*season	1	0.173784	0.153773	7.26989	9.999e-05	0.31728	Y
Water	Jaccard	N	region	region	1	0.308912	0.13892	2.74265	0.00519948	0.86108	Y
Water	Jaccard	N	season	season	1	0.551353	0.247947	5.6048	9.999e-05	0.752053	Y
Water	Jaccard	N	region*season	region*season	1	0.205074	0.0922231	2.68282	0.00589941	0.515632	Y
Water	UniFrac	N	region	region	1	0.214397	0.132724	2.6016	0.00049995	0.867276	Y
Water	UniFrac	N	season	season	1	0.270107	0.167212	3.41335	9.999e-05	0.832788	Y
Water	UniFrac	N	region*season	region*season	1	0.116008	0.0718156	1.71799	0.0307969	0.627033	Y
Water	Bray-Curtis	Y	region	region	1	0.231784	0.156481	3.15367	0.00469953	0.843519	y
Water	Bray-Curtis	Y	season	season	1	0.355287	0.239861	5.36432	9.999e-05	0.760139	y
Water	Bray-Curtis	Y	region*season	region*season	1	0.200543	0.13539	4.54115	0.00049995	0.447211	y
Water	Jaccard	Y	region	region	1	0.355249	0.10799	2.05807	0.00719928	0.89201	y
Water	Jaccard	Y	season	season	1	0.557961	0.16961	3.47232	9.999e-05	0.83039	y
Water	Jaccard	Y	region*season	region*season	1	0.309443	0.0940653	2.28059	0.00369963	0.618692	y
Water	UniFrac	Y	region	region	1	0.195871	0.103667	1.96617	0.00029997	0.896333	y
Water	UniFrac	Y	season	season	1	0.212499	0.112468	2.15425	9.999e-05	0.887532	y
Water	UniFrac	Y	region*season	region*season	1	0.165997	0.0878564	1.90981	0.00139986	0.690041	y
Whole Fish	Bray-Curtis	N	trophic group	trophic group	5	5.902	0.04539	3.186	9.999e-05	0.95461	Y
Whole Fish	Bray-Curtis	N	species	species	9	10.221	0.07861	3.1379	9.999e-05	0.92139	Y
Whole Fish	Bray-Curtis	N	region	region	1	1.784	0.01372	4.7166	9.999e-05	0.98628	Y
Whole Fish	Bray-Curtis	N	season	season	1	1.672	0.01286	4.4159	0.001	0.98714	Y
Whole Fish	Bray-Curtis	N	trophic group * species * region/site * season (strata: trophic group)	diet	5	5.902	0.04539	3.4665	9.999e-05		y
Whole Fish	Bray-Curtis	N		species	4	4.319	0.03322	3.171	9.999e-05		y
Whole Fish	Bray-Curtis	N		region	1	1.774	0.01364	5.2087	9.999e-05		y
Whole Fish	Bray-Curtis	N		season	1	1.655	0.01273	4.8608	9.999e-05		y
Whole Fish	Bray-Curtis	N		diet:region	5	2.223	0.01709	1.3054	0.0017		y
Whole Fish	Bray-Curtis	N		species:region	4	1.731	0.01332	1.2711	0.013399		y
Whole Fish	Bray-Curtis	N		diet:season	5	2.043	0.01571	1.1999	0.013799		y
Whole Fish	Bray-Curtis	N		species:season	4	1.744	0.01341	1.2802	0.009999		y
Whole Fish	Bray-Curtis	N		region:season	1	1.103	0.00849	3.24	9.999e-05		y
Whole Fish	Bray-Curtis	N		diet:region:season	5	2.177	0.01674	1.2785	0.002		y
Whole Fish	Bray-Curtis	N		species:region:season	4	1.682	0.01294	1.2349	0.021298		y
Whole Fish	Bray-Curtis	N		diet:species:region:site	39	14.023	0.10785	1.0559	0.051095		y
Whole Fish	Bray-Curtis	N		diet:species:region:site:season	9	3.492	0.02685	1.1393	0.026197	0.66261	y
Whole Fish	Jaccard	N	trophic group	trophic group	5	4.653	0.03425	2.3763	9.999e-05	0.96575
Whole Fish	Jaccard	N	species	species	9	7.091	0.0522	2.0257	9.999e-05	0.9478
Whole Fish	Jaccard	N	region	region	1	1.606	0.01183	4.0571	9.999e-05	0.96028
Whole Fish	Jaccard	N	season	season	1	1.815	0.01336	4.5907	9.999e-05	0.98664
Whole Fish	Jaccard	N	trophic group * species * region/site * season (strata: trophic group)	diet	5	4.653	0.03425	2.5012	9.999e-05
Whole Fish	Jaccard	N		species	4	2.438	0.01795	1.6385	9.999e-05
Whole Fish	Jaccard	N		region	1	1.604	0.01181	4.3123	9.999e-05
Whole Fish	Jaccard	N		season	1	1.797	0.01323	4.8298	9.999e-05
Whole Fish	Jaccard	N		diet:region	5	2.226	0.01639	1.1966	0.0002
Whole Fish	Jaccard	N		species:region	4	1.653	0.01217	1.1107	0.0184982
Whole Fish	Jaccard	N		diet:season	5	2.081	0.01532	1.1185	0.0084992
Whole Fish	Jaccard	N		species:season	4	1.655	0.01218	1.1118	0.0184982
Whole Fish	Jaccard	N		region:season	1	1.08	0.00795	2.9043	9.999e-05
Whole Fish	Jaccard	N		diet:region:season	5	2.181	0.01605	1.1722	0.0009999
Whole Fish	Jaccard	N		species:region:season	4	1.65	0.01214	1.1084	0.0184982
Whole Fish	Jaccard	N		diet:species:region:site	39	15.038	0.11071	1.0364	0.039896
Whole Fish	Jaccard	N		diet:species:region:site:season	9	3.653	0.02689	1.0909	0.009999	0.69295
Whole Fish	UniFrac	N	trophic group	trophic group	5	6.38	0.07384	5.3416	9.999e-05	0.92616
Whole Fish	UniFrac	N	species	species	9	9.685	0.11209	4.6428	9.999e-05	0.88791
Whole Fish	UniFrac	N	region	region	1	0.753	0.00871	2.98	0.0005999	0.99129
Whole Fish	UniFrac	N	season	season	1	0.839	0.00971	3.3257	0.0003	0.99029
Whole Fish	UniFrac	N	trophic group * species * region/site * season (strata: trophic group)	diet	5	6.38	0.07384	5.7571	9.999e-05
Whole Fish	UniFrac	N		species	4	3.305	0.03825	3.7278	9.999e-05
Whole Fish	UniFrac	N		region	1	0.782	0.00905	3.5271	9.999e-05
Whole Fish	UniFrac	N		season	1	0.832	0.00963	3.7557	0.0002
Whole Fish	UniFrac	N		diet:region	5	1.331	0.01541	1.2013	0.11299
Whole Fish	UniFrac	N		species:region	4	0.872	0.01009	0.9835	0.46245
Whole Fish	UniFrac	N		diet:season	5	1.167	0.01351	1.0532	0.34397
Whole Fish	UniFrac	N		species:season	4	1.057	0.01223	1.1923	0.09589
Whole Fish	UniFrac	N		region:season	1	0.586	0.00678	2.6431	0.0016
Whole Fish	UniFrac	N		diet:region:season	5	1.522	0.01761	1.3734	0.0255
Whole Fish	UniFrac	N		species:region:season	4	1.03	0.01192	1.1615	0.12669
Whole Fish	UniFrac	N		diet:species:region:site	39	9.179	0.10624	1.0619	0.19688
Whole Fish	UniFrac	N		diet:species:region:site:season	9	2.286	0.02646	1.1459	0.11359	0.64899
Whole Fish	Bray-Curtis	Y	trophic group	trophic group	5	6.099	0.05712	3.3078	0.001	0.94288
Whole Fish	Bray-Curtis	Y	species	species	9	10.177	0.09532	3.1491	0.001	0.90468
Whole Fish	Bray-Curtis	Y	region	region	1	1.642	0.01538	4.3273	0.001	0.98462
Whole Fish	Bray-Curtis	Y	season	season	1	1.463	0.0137	3.8477	0.001	0.9863
Whole Fish	Bray-Curtis	Y	trophic group * species * region/site * season (strata: trophic group)	diet	5	6.099	0.05712	3.6337	0.001
Whole Fish	Bray-Curtis	Y		species	4	4.078	0.0382	3.0372	0.001
Whole Fish	Bray-Curtis	Y		region	1	1.639	0.01535	4.8826	0.001
Whole Fish	Bray-Curtis	Y		season	1	1.437	0.01346	4.2804	0.001
Whole Fish	Bray-Curtis	Y		diet:region	5	2.137	0.02001	1.2732	0.015
Whole Fish	Bray-Curtis	Y		species:region	4	1.744	0.01634	1.2992	0.02
Whole Fish	Bray-Curtis	Y		diet:season	5	1.994	0.01868	1.188	0.049
Whole Fish	Bray-Curtis	Y		species:season	4	1.63	0.01527	1.2142	0.056
Whole Fish	Bray-Curtis	Y		region:season	1	0.961	0.009	2.8631	0.001
Whole Fish	Bray-Curtis	Y		diet:region:season	5	2.08	0.01948	1.2393	0.019
Whole Fish	Bray-Curtis	Y		species:region:season	4	1.667	0.01561	1.2415	0.047
Whole Fish	Bray-Curtis	Y		diet:species:region:site	39	13.585	0.12724	1.065	0.057
Whole Fish	Bray-Curtis	Y		diet:species:region:site:season	9	3.267	0.0306	1.0814	0.182	0.60364
Whole Fish	Jaccard	Y	trophic group	trophic group	5	4.273	0.03851	2.1869	9.999e-05	0.96149
Whole Fish	Jaccard	Y	species	species	9	6.646	0.05989	1.9041	9.999e-05	0.94011
Whole Fish	Jaccard	Y	region	region	1	1.458	0.01314	3.6875	9.999e-05	0.98686
Whole Fish	Jaccard	Y	season	season	1	1.599	0.01441	4.0491	9.999e-05	0.98559
Whole Fish	Jaccard	Y	trophic group * species * region/site * season (strata: trophic group)	diet	5	4.273	0.03851	2.3164	9.999e-05
Whole Fish	Jaccard	Y		species	4	2.372	0.02138	1.6074	9.999e-05
Whole Fish	Jaccard	Y		region	1	1.445	0.01302	3.9163	9.999e-05
Whole Fish	Jaccard	Y		season	1	1.577	0.01421	4.2732	9.999e-05
Whole Fish	Jaccard	Y		diet:region	5	2.181	0.01966	1.1824	0.0011
Whole Fish	Jaccard	Y		species:region	4	1.674	0.01509	1.1346	0.010599
Whole Fish	Jaccard	Y		diet:season	5	2.062	0.01858	1.1175	0.014199
Whole Fish	Jaccard	Y		species:season	4	1.581	0.01424	1.071	0.084492
Whole Fish	Jaccard	Y		region:season	1	0.972	0.00876	2.6341	9.999e-05
Whole Fish	Jaccard	Y		diet:region:season	5	2.089	0.01883	1.1324	0.007099
Whole Fish	Jaccard	Y		species:region:season	4	1.585	0.01428	1.074	0.083692
Whole Fish	Jaccard	Y		diet:species:region:site	39	14.804	0.13341	1.0559	0.009199
Whole Fish	Jaccard	Y		diet:species:region:site:season	9	3.51	0.03163	1.0569	0.09899	0.6384
Whole Fish	UniFrac	Y	trophic group	trophic group	5	5.174	0.07411	4.3706	9.999e-05	0.92589
Whole Fish	UniFrac	Y	species	species	9	8.377	0.12	4.0756	9.999e-05	0.88
Whole Fish	UniFrac	Y	region	region	1	0.731	0.01047	2.931	0.0007999	0.98953
Whole Fish	UniFrac	Y	season	season	1	0.711	0.01018	2.8485	0.0009999	0.98982
Whole Fish	UniFrac	Y	trophic group * species * region/site * season (strata: trophic group)	diet	5	5.174	0.07411	4.7209	9.999e-05
Whole Fish	UniFrac	Y		species	4	3.203	0.04588	3.6532	9.999e-05
Whole Fish	UniFrac	Y		region	1	0.734	0.01052	3.3499	9.999e-05
Whole Fish	UniFrac	Y		season	1	0.696	0.00996	3.1737	0.0004
Whole Fish	UniFrac	Y		diet:region	5	1.367	0.01959	1.2478	0.080892
Whole Fish	UniFrac	Y		species:region	4	0.906	0.01298	1.0333	0.362664
Whole Fish	UniFrac	Y		diet:season	5	1.141	0.01635	1.0414	0.362464
Whole Fish	UniFrac	Y		species:season	4	1.061	0.0152	1.2103	0.094291
Whole Fish	UniFrac	Y		region:season	1	0.491	0.00703	2.2386	0.005799
Whole Fish	UniFrac	Y		diet:region:season	5	1.286	0.01842	1.173	0.147285
Whole Fish	UniFrac	Y		species:region:season	4	0.919	0.01316	1.048	0.326367
Whole Fish	UniFrac	Y		diet:species:region:site	39	8.819	0.12634	1.0589	0.236276
Whole Fish	UniFrac	Y		diet:species:region:site:season	9	1.927	0.0276	0.9767	0.651135	0.60285
SPECIES BY SPECIES
A. concolor	Bray-Curtis	N	region	region	1	0.637378	0.0444803	1.67583	0.00539946	0.95552	Y
	Bray-Curtis	N	season	season	1	0.822776	0.0574186	2.19299	0.00039996	0.942581	Y
	Bray-Curtis	N	region*season	region*season	1	0.435801	0.030413	1.19172	0.135986	0.867688	Y
A. concolor	Jaccard	N	region	region	1	0.550325	0.0373583	1.39709	0.00229977	0.962642	Y
	Jaccard	N	season	season	1	0.646096	0.0438596	1.65137	9.999e-05	0.95614	Y
	Jaccard	N	region*season	region*season	1	0.511978	0.0347551	1.33669	0.00479952	0.884027	Y
A. concolor	UniFrac	N	region	region	1	0.209362	0.0259378	0.958624	0.405559	0.974062	Y
	UniFrac	N	season	season	1	0.398611	0.0493838	1.87018	0.039596	0.950616	Y
	UniFrac	N	region*season	region*season	1	0.256831	0.0318188	1.21166	0.20328	0.89286	Y
A. concolor	Bray-Curtis	Y	region	region	1	0.66601	0.0550079	1.7463	0.00319968	0.944992	Y
	Bray-Curtis	Y	season	season	1	0.736639	0.0608414	1.94349	0.00119988	0.939159	Y
	Bray-Curtis	Y	region*season	region*season	1	0.462757	0.0382205	1.26415	0.0836916	0.846558	Y
A. concolor	Jaccard	Y	region	region	1	0.545851	0.0443841	1.39337	0.0029997	0.955616	Y
	Jaccard	Y	season	season	1	0.58693	0.0477243	1.50348	0.00069993	0.952276	Y
	Jaccard	Y	region*season	region*season	1	0.455993	0.0370776	1.19199	0.040396	0.870956	Y
A. concolor	UniFrac	Y	region	region	1	0.251272	0.0349349	1.08599	0.281672	0.965065	Y
	UniFrac	Y	season	season	1	0.327652	0.0455542	1.43185	0.10209	0.954446	Y
	UniFrac	Y	region*season	region*season	1	0.225033	0.0312869	0.986288	0.390061	0.888211	Y
A. troschelii	Bray-Curtis	N	region	region	1	0.501835	0.0370598	1.27004	0.0772923	0.96294	Y
	Bray-Curtis	N	season	season	1	0.356181	0.0263035	0.891462	0.717428	0.973697	Y
	Bray-Curtis	N	region*season	region*season	1	0.3818	0.0281953	0.962181	0.533247	0.90841	Y
A. troschelii	Jaccard	N	region	region	1	0.461731	0.0335314	1.14493	0.0889911	0.966469	Y
	Jaccard	N	season	season	1	0.45403	0.0329722	1.12518	0.113489	0.967028	Y
	Jaccard	N	region*season	region*season	1	0.429732	0.0312077	1.07228	0.209379	0.902222	Y
A. troschelii	UniFrac	N	region	region	1	0.294892	0.0320019	1.09098	0.309769	0.967998	Y
	UniFrac	N	season	season	1	0.294975	0.032011	1.0913	0.30267	0.967989	Y
	UniFrac	N	region*season	region*season	1	0.23696	0.0257151	0.876044	0.530747	0.909965	Y
A. troschelii	Bray-Curtis	Y	region	region	1	0.478747	0.0525236	1.21958	0.142586	0.947476	Y
	Bray-Curtis	Y	season	season	1	0.35892	0.0393774	0.901814	0.660034	0.960623	Y
	Bray-Curtis	Y	region*season	region*season	1	0.370038	0.0405971	0.936612	0.565043	0.866893	Y
A. troschelii	Jaccard	Y	region	region	1	0.455361	0.0488306	1.12942	0.126287	0.951169	Y
	Jaccard	Y	season	season	1	0.41441	0.0444392	1.02313	0.346665	0.955561	Y
	Jaccard	Y	region*season	region*season	1	0.388995	0.0417139	0.965333	0.555144	0.864239	Y
A. troschelii	UniFrac	Y	region	region	1	0.245542	0.0426675	0.980521	0.385761	0.957333	Y
	UniFrac	Y	season	season	1	0.310775	0.0540029	1.25589	0.185181	0.945997	Y
	UniFrac	Y	region*season	region*season	1	0.194282	0.0337602	0.779176	0.633837	0.866561	Y
A. xanthopterus	Bray-Curtis	N	region	region	1	0.597764	0.0527076	1.83613	0.0159984	0.947292	Y
	Bray-Curtis	N	season	season	1	0.508421	0.0448298	1.54882	0.0557944	0.95517	Y
	Bray-Curtis	N	region*season	region*season	1	0.682552	0.0601838	2.21365	0.00269973	0.842816	Y
A. xanthopterus	Jaccard	N	region	region	1	0.580763	0.0450189	1.55566	0.00189981	0.954981	Y
	Jaccard	N	season	season	1	0.599551	0.0464753	1.60844	0.00049995	0.953525	Y
	Jaccard	N	region*season	region*season	1	0.608389	0.0471604	1.69641	0.00039996	0.861805	Y
A. xanthopterus	UniFrac	N	region	region	1	0.200964	0.0274325	0.930807	0.454155	0.972568	Y
	UniFrac	N	season	season	1	0.387763	0.0529314	1.84436	0.0540946	0.947069	Y
	UniFrac	N	region*season	region*season	1	0.346306	0.0472724	1.67915	0.079692	0.872727	Y
A. xanthopterus	Bray-Curtis	Y	region	region	1	0.616499	0.0575379	1.89257	0.0133987	0.942462	Y
	Bray-Curtis	Y	season	season	1	0.467274	0.0436107	1.41358	0.0843916	0.956389	Y
	Bray-Curtis	Y	region*season	region*season	1	0.703351	0.0656438	2.2836	0.00279972	0.833626	Y
A. xanthopterus	Jaccard	Y	region	region	1	0.60541	0.0498571	1.62667	0.0009999	0.950143	Y
	Jaccard	Y	season	season	1	0.576441	0.0474714	1.54496	0.00189981	0.952529	Y
	Jaccard	Y	region*season	region*season	1	0.605489	0.0498636	1.69494	0.00039996	0.853156	Y
A. xanthopterus	UniFrac	Y	region	region	1	0.210439	0.0311224	0.995787	0.383362	0.968878	Y
	UniFrac	Y	season	season	1	0.368667	0.0545232	1.78769	0.0576942	0.945477	Y
	UniFrac	Y	region*season	region*season	1	0.459952	0.0680234	2.32934	0.019698	0.846884	Y
C. humeralis	Bray-Curtis	N	region	region	1	0.532032	0.0425527	1.37776	0.119488	0.957447	Y
	Bray-Curtis	N	season	season	1	0.543312	0.0434549	1.4083	0.120388	0.956545	Y
	Bray-Curtis	N	region*season	region*season	1	0.593827	0.0474951	1.58468	0.0738926	0.869173	Y
C. humeralis	Jaccard	N	region	region	1	0.512413	0.0406501	1.31355	0.00359964	0.95935	Y
	Jaccard	N	season	season	1	0.543032	0.0430791	1.39557	0.00079992	0.956921	Y
	Jaccard	N	region*season	region*season	1	0.530853	0.0421129	1.39601	0.00069993	0.874829	Y
C. humeralis	UniFrac	N	region	region	1	0.316796	0.0446475	1.44876	0.049595	0.955353	Y
	UniFrac	N	season	season	1	0.292709	0.0412528	1.33386	0.090491	0.958747	Y
	UniFrac	N	region*season	region*season	1	0.434007	0.0611666	2.07753	0.00149985	0.853818	Y
C. humeralis	Bray-Curtis	Y	region	region	1	0.487129	0.0542917	1.26299	0.180682	0.945708	Y
	Bray-Curtis	Y	season	season	1	0.504663	0.0562459	1.31116	0.167283	0.943754	Y
	Bray-Curtis	Y	region*season	region*season	1	0.399292	0.0445021	1.04383	0.320668	0.852669	Y
C. humeralis	Jaccard	Y	region	region	1	0.507701	0.0541506	1.25952	0.0253975	0.945849	Y
	Jaccard	Y	season	season	1	0.529448	0.0564701	1.3167	0.0138986	0.94353	Y
	Jaccard	Y	region*season	region*season	1	0.445864	0.0475551	1.12704	0.118488	0.843892	Y
C. humeralis	UniFrac	Y	region	region	1	0.272418	0.0510604	1.18377	0.155984	0.94894	Y
	UniFrac	Y	season	season	1	0.280745	0.0526213	1.22197	0.133287	0.947379	Y
	UniFrac	Y	region*season	region*season	1	0.325509	0.0610116	1.45414	0.0478952	0.839145	Y
C. colonus	Bray-Curtis	N	region	region	1	0.487384	0.0493767	1.45436	0.00959904	0.950623	Y
	Bray-Curtis	N	season	season	1	0.451694	0.045761	1.34275	0.030197	0.954239	Y
	Bray-Curtis	N	region*season	region*season	1	0.476405	0.0482645	1.46543	0.00869913	0.85632	Y
C. colonus	Jaccard	N	region	region	1	0.554663	0.0495177	1.45873	0.00049995	0.950482	Y
	Jaccard	N	season	season	1	0.5098	0.0455125	1.33511	0.00649935	0.954487	Y
	Jaccard	N	region*season	region*season	1	0.47714	0.0425968	1.2844	0.0122988	0.862285	Y
C. colonus	UniFrac	N	region	region	1	0.378404	0.0564175	1.67414	0.0706929	0.943583	Y
	UniFrac	N	season	season	1	0.272222	0.0405864	1.18449	0.220878	0.959414	Y
	UniFrac	N	region*season	region*season	1	0.444958	0.0663402	2.06148	0.0264974	0.836703	Y
C. colonus	Bray-Curtis	Y	region	region	1	0.493162	0.0560834	1.48539	0.00989901	0.943917	Y
	Bray-Curtis	Y	season	season	1	0.436049	0.0495884	1.30439	0.0514949	0.950412	Y
	Bray-Curtis	Y	region*season	region*season	1	0.471527	0.0536229	1.46602	0.0135986	0.841279	Y
C. colonus	Jaccard	Y	region	region	1	0.541728	0.0542167	1.43312	0.00139986	0.945783	Y
	Jaccard	Y	season	season	1	0.500297	0.0500703	1.31774	0.00789921	0.94993	Y
	Jaccard	Y	region*season	region*season	1	0.449145	0.0449509	1.21493	0.0329967	0.850975	Y
C. colonus	UniFrac	Y	region	region	1	0.558339	0.0906015	2.4907	0.0148985	0.909398	Y
	UniFrac	Y	season	season	1	0.204324	0.0331557	0.857316	0.546945	0.966844	Y
	UniFrac	Y	region*season	region*season	1	0.21998	0.0356961	0.976528	0.384862	0.840744	Y
C. panamensis	Bray-Curtis	N	region	region	1	0.607427	0.0563633	1.85163	0.00039996	0.943637	Y
	Bray-Curtis	N	season	season	1	0.50845	0.0471793	1.53498	0.00459954	0.952821	Y
	Bray-Curtis	N	region*season	region*season	1	0.456751	0.042382	1.43895	0.010199	0.854151	Y
C. panamensis	Jaccard	N	region	region	1	0.562228	0.0447259	1.45142	0.00069993	0.955274	Y
	Jaccard	N	season	season	1	0.542231	0.0431351	1.39747	0.00209979	0.956865	Y
	Jaccard	N	region*season	region*season	1	0.462111	0.0367615	1.21784	0.0207979	0.875388	Y
C. panamensis	UniFrac	N	region	region	1	0.332563	0.0409087	1.32226	0.111289	0.959091	Y
	UniFrac	N	season	season	1	0.245608	0.0302124	0.965762	0.458754	0.969788	Y
	UniFrac	N	region*season	region*season	1	0.346452	0.0426172	1.39447	0.089891	0.886287	Y
C. panamensis	Bray-Curtis	Y	region	region	1	0.550498	0.0667361	1.7162	0.00139986	0.933264	Y
	Bray-Curtis	Y	season	season	1	0.446315	0.0541062	1.37283	0.0211979	0.945894	Y
	Bray-Curtis	Y	region*season	region*season	1	0.381064	0.0461959	1.22011	0.0729927	0.832962	Y
C. panamensis	Jaccard	Y	region	region	1	0.512735	0.0530692	1.34504	0.00089991	0.946931	Y
	Jaccard	Y	season	season	1	0.515758	0.0533821	1.35342	0.00139986	0.946618	Y
	Jaccard	Y	region*season	region*season	1	0.442877	0.0458387	1.18962	0.0188981	0.84771	Y
C. panamensis	UniFrac	Y	region	region	1	0.312665	0.0536545	1.36072	0.0620938	0.946346	Y
	UniFrac	Y	season	season	1	0.227997	0.0391251	0.977236	0.482152	0.960875	Y
	UniFrac	Y	region*season	region*season	1	0.22757	0.0390519	0.989602	0.460554	0.868169	Y
M. dorsalis	Bray-Curtis	N	region	region	1	0.608978	0.0548581	1.97343	0.00109989	0.945142	Y
	Bray-Curtis	N	season	season	1	0.624642	0.0562691	2.02722	0.00089991	0.943731	Y
	Bray-Curtis	N	region*season	region*season	1	0.374234	0.0337119	1.26149	0.0968903	0.855161	Y
M. dorsalis	Jaccard	N	region	region	1	0.520906	0.0407664	1.44496	0.00159984	0.959234	Y
	Jaccard	N	season	season	1	0.575808	0.0450631	1.60444	9.999e-05	0.954937	Y
	Jaccard	N	region*season	region*season	1	0.438484	0.034316	1.24806	0.0271973	0.879855	Y
M. dorsalis	UniFrac	N	region	region	1	0.272302	0.0383637	1.3564	0.0681932	0.961636	Y
	UniFrac	N	season	season	1	0.287152	0.0404559	1.43349	0.0405959	0.959544	Y
	UniFrac	N	region*season	region*season	1	0.25788	0.0363319	1.31392	0.0784922	0.884849	Y
M. dorsalis	Bray-Curtis	Y	region	region	1	0.546478	0.0579089	1.78258	0.00319968	0.942091	Y
	Bray-Curtis	Y	season	season	1	0.606409	0.0642595	1.9915	0.00059994	0.93574	Y
	Bray-Curtis	Y	region*season	region*season	1	0.362114	0.0383722	1.23543	0.112989	0.838615	Y
M. dorsalis	Jaccard	Y	region	region	1	0.511551	0.0473051	1.43997	0.00119988	0.952695	Y
	Jaccard	Y	season	season	1	0.563195	0.0520808	1.59333	0.00029997	0.947919	Y
	Jaccard	Y	region*season	region*season	1	0.436327	0.0403489	1.26674	0.0182982	0.860017	Y
M. dorsalis	UniFrac	Y	region	region	1	0.286444	0.0489485	1.49257	0.0230977	0.951051	Y
	UniFrac	Y	season	season	1	0.311621	0.0532508	1.63113	0.00969903	0.946749	Y
	UniFrac	Y	region*season	region*season	1	0.241817	0.0413226	1.30293	0.070093	0.856306	Y
J. nigrirostris	Bray-Curtis	N	region	region	1	0.47674	0.034941	1.1948	0.128387	0.965059	Y
	Bray-Curtis	N	season	season	1	0.4923	0.0360814	1.23526	0.0925907	0.963919	Y
	Bray-Curtis	N	region*season	region*season	1	0.481666	0.035302	1.22457	0.109889	0.893668	Y
J. nigrirostris	Jaccard	N	region	region	1	0.470996	0.0344679	1.17805	0.0218978	0.965532	Y
	Jaccard	N	season	season	1	0.488389	0.0357408	1.22316	0.00909909	0.964259	Y
	Jaccard	N	region*season	region*season	1	0.413585	0.0302666	1.04314	0.266673	0.899459	Y
J. nigrirostris	UniFrac	N	region	region	1	0.222225	0.0264103	0.895182	0.559644	0.97359	Y
	UniFrac	N	season	season	1	0.271438	0.032259	1.10003	0.284772	0.967741	Y
	UniFrac	N	region*season	region*season	1	0.204429	0.0242953	0.821261	0.70373	0.917072	Y
J. nigrirostris	Bray-Curtis	Y	region	region	1	0.428075	0.0588248	1.06252	0.332767	0.941175	Y
	Bray-Curtis	Y	season	season	1	0.416224	0.0571962	1.03132	0.386561	0.942804	Y
	Bray-Curtis	Y	region*season	region*season	1	0.486909	0.0669096	1.23053	0.10229	0.815621	Y
J. nigrirostris	Jaccard	Y	region	region	1	0.417499	0.0582665	1.05182	0.268973	0.941733	Y
	Jaccard	Y	season	season	1	0.410351	0.0572689	1.03271	0.323868	0.942731	Y
	Jaccard	Y	region*season	region*season	1	0.38936	0.0543395	0.982568	0.547545	0.829553	Y
J. nigrirostris	UniFrac	Y	region	region	1	0.170073	0.0395386	0.699826	0.836816	0.960461	Y
	UniFrac	Y	season	season	1	0.248216	0.0577051	1.04106	0.30457	0.942295	Y
	UniFrac	Y	region*season	region*season	1	0.2395	0.0556789	0.985973	0.413359	0.847066	Y
E. labriformis	Bray-Curtis	N	region	region	1	0.522183	0.0451158	1.46467	0.0205979	0.954884	Y
	Bray-Curtis	N	season	season	1	0.504758	0.0436103	1.41357	0.0255974	0.95639	Y
	Bray-Curtis	N	region*season	region*season	1	0.40849	0.0352929	1.16812	0.150285	0.87619	Y
E. labriformis	Jaccard	N	region	region	1	0.607701	0.0485417	1.58156	9.999e-05	0.951458	Y
	Jaccard	N	season	season	1	0.520671	0.0415899	1.34523	0.00189981	0.95841	Y
	Jaccard	N	region*season	region*season	1	0.464063	0.0370682	1.23139	0.0174983	0.872982	Y
E. labriformis	UniFrac	N	region	region	1	0.335576	0.0431022	1.39636	0.0608939	0.956898	Y
	UniFrac	N	season	season	1	0.287618	0.0369424	1.18914	0.178582	0.963058	Y
	UniFrac	N	region*season	region*season	1	0.270323	0.0347209	1.13686	0.230277	0.885692	Y
E. labriformis	Bray-Curtis	Y	region	region	1	0.524732	0.0460858	1.44937	0.0208979	0.953914	Y
	Bray-Curtis	Y	season	season	1	0.506079	0.0444475	1.39545	0.030097	0.955552	Y
	Bray-Curtis	Y	region*season	region*season	1	0.393614	0.0345701	1.10635	0.217378	0.874918	Y
E. labriformis	Jaccard	Y	region	region	1	0.58084	0.0474779	1.49533	0.00019998	0.952522	Y
	Jaccard	Y	season	season	1	0.510392	0.0417195	1.30607	0.00369963	0.958281	Y
	Jaccard	Y	region*season	region*season	1	0.454237	0.0371294	1.18992	0.029597	0.873694	Y
E. labriformis	UniFrac	Y	region	region	1	0.306381	0.0392866	1.2268	0.148785	0.960713	Y
	UniFrac	Y	season	season	1	0.277493	0.0355824	1.10686	0.264274	0.964418	Y
	UniFrac	Y	region*season	region*season	1	0.280391	0.035954	1.13214	0.226277	0.889214	Y
P. laticlavius	Bray-Curtis	N	region	region	1	0.742658	0.0667974	2.21894	0.00059994	0.933203	Y
	Bray-Curtis	N	season	season	1	0.65463	0.0588798	1.93947	0.00239976	0.94112	Y
	Bray-Curtis	N	region*season	region*season	1	0.670621	0.0603181	2.15551	0.00089991	0.811515	Y
P. laticlavius	Jaccard	N	region	region	1	0.657969	0.0548224	1.79807	0.00019998	0.945178	Y
	Jaccard	N	season	season	1	0.659517	0.0549514	1.80255	0.00019998	0.945049	Y
	Jaccard	N	region*season	region*season	1	0.574273	0.0478488	1.64894	0.00069993	0.841521	Y
P. laticlavius	UniFrac	N	region	region	1	0.425929	0.0611516	2.01918	0.0170983	0.938848	Y
	UniFrac	N	season	season	1	0.320723	0.0460469	1.49636	0.0858914	0.953953	Y
	UniFrac	N	region*season	region*season	1	0.342702	0.0492025	1.69455	0.0427957	0.842036	Y
P. laticlavius	Bray-Curtis	Y	region	region	1	0.718305	0.0681517	2.12094	0.00109989	0.931848	Y
	Bray-Curtis	Y	season	season	1	0.62315	0.0591235	1.82232	0.0049995	0.940876	Y
	Bray-Curtis	Y	region*season	region*season	1	0.677307	0.0642618	2.15438	0.00069993	0.805368	Y
P. laticlavius	Jaccard	Y	region	region	1	0.616402	0.0545061	1.6718	0.00029997	0.945494	Y
	Jaccard	Y	season	season	1	0.617291	0.0545846	1.67435	0.00029997	0.945415	Y
	Jaccard	Y	region*season	region*season	1	0.577686	0.0510826	1.64462	0.00029997	0.838633	Y
P. laticlavius	UniFrac	Y	region	region	1	0.400496	0.0614981	1.90031	0.0269973	0.938502	Y
	UniFrac	Y	season	season	1	0.330827	0.0508001	1.55205	0.0727927	0.9492	Y
	UniFrac	Y	region*season	region*season	1	0.284434	0.0436761	1.40154	0.115188	0.8414	Y

## Sheet: Sheet2
#adonis2(formula = dist_sub ~ diet * species * region/site * season/date + standardLength * guttedWT, data = metadata_clean, permutations = 10000, strata = metadata_clean$diet)
# Df SumOfSqs R2 F Pr(>F)
#diet 5 5.917 0.04564 3.5284 9.999e-05 ***
#species 4 4.302 0.03318 3.2064 9.999e-05 ***
#region 1 1.790 0.01380 5.3363 9.999e-05 ***
#season 1 1.641 0.01265 4.8920 9.999e-05 ***
#standardLength 1 0.658 0.00508 1.9625 9.999e-05 ***
#guttedWT 1 0.495 0.00382 1.4757 0.0110989 *
#diet:region 5 2.189 0.01689 1.3055 0.0014999 **
#species:region 4 1.643 0.01267 1.2248 0.0232977 *
#diet:season 5 2.023 0.01560 1.2063 0.0109989 *
#species:season 4 1.722 0.01328 1.2835 0.0086991 **
#region:season 1 1.069 0.00824 3.1861 9.999e-05 ***
#standardLength:guttedWT 1 0.256 0.00197 0.7628 0.8705129
#diet:region:season 5 2.175 0.01678 1.2972 0.0008999 ***
#species:region:season 4 1.632 0.01259 1.2164 0.0294971 *
#diet:species:region:site 39 14.050 0.10836 1.0741 0.0129987 *
#diet:species:region:site:season 8 2.986 0.02303 1.1129 0.0357964 *
#diet:species:region:site:season:date 52 18.706 0.14426 1.0725 0.0041996 **
#Residual 198 66.411 0.51217
#Total 339 129.666 1.00000
