# Supplementary material for: Host matters: coral reef fish species show distinct skin microbiome responses to upwelling-driven environmental changes
Source: BMC Microbiol. 2026 Apr 21;26:527. doi: 10.1186/s12866-026-05036-1 (PMC13238074; doi:10.1186/s12866-026-05036-1)
Supplement: Supplementary file 3 — Supplementary Material 3. Supplementary data tables. Includes full list of alpha diversity metrics (Table S5), PERMANOVA results (Table S7), all differentially abundant taxa (Table S8), shared DA taxa between fish and water (Table S9), and core taxa identified by the indicator analysis (Table S10). [file 12866_2026_5036_MOESM3_ESM.zip › Table_S8_ALL_fish_and_water_significant_DA_taxa.csv]

host_species	Taxonomy	n_occur	ASV_sequence	log2FoldChange	contrast
A_concolor	Bacteroidota; Ulvibacter	2	TACGGAGGATCCAAGCGTTATCCGGAATCATTGGGTTTAAAGGGTCCGTAGGCGGGTTATTAAGTCAGAGGTGAAAGTTTGCGGCTCAACCGTAAAATTGCCTTTGATACTGGTAGTCTTGAATTAGTATGAAGTGGTTAGAATAAGTAGTGTAGCGGTGAAATGCATAGATATTACTTAGAATACCAATTGCGAAGGCAGATCACTAATACTATATTGACGCTGAGGGACGAAAGCGTGGGGAGCGAACAGG	-23.91425838	Las_Perlas_non_upwelling vs Coiba_non_upwelling
A_concolor	Bacteroidota; Ulvibacter	2	TACGGAGGATCCAAGCGTTATCCGGAATCATTGGGTTTAAAGGGTCCGTAGGCGGGTTATTAAGTCAGAGGTGAAAGTTTGCGGCTCAACCGTAAAATTGCCTTTGATACTGGTAGTCTTGAATTAGTATGAAGTGGTTAGAATAAGTAGTGTAGCGGTGAAATGCATAGATATTACTTAGAATACCAATTGCGAAGGCAGATCACTAATACTATATTGACGCTGAGGGACGAAAGCGTGGGGAGCGAACAGG	-22.87663597	Las_Perlas_non_upwelling vs Las_Perlas_upwelling
A_concolor	Proteobacteria; Candidatus Branchiomonas.1	2	TACGTAGGGTGCAAGCGTTAATCGGAATTATTGGGCGTAAAGGGTGCGTAGGCGGATATATGAGCTTGATGTGAAAGCCCTGGGCTTAACCCAGGAATGGCATTAAGAACGGTATATCTAGAGTTCGGTAGAGGGGGGTAGAATTCCATGTGTAGCAGTGAAATGCGTAGATATATGGAGGAATACCGATGGCGAAGGCAGCCCCCTGGCCCGACACTGACGCTGAGGCACGAAAGCGTGGGGAGCAAACAGG	-15.61357756	Coiba_non_upwelling vs Coiba_upwelling
A_concolor	Proteobacteria; Candidatus Branchiomonas.1	2	TACGTAGGGTGCAAGCGTTAATCGGAATTATTGGGCGTAAAGGGTGCGTAGGCGGATATATGAGCTTGATGTGAAAGCCCTGGGCTTAACCCAGGAATGGCATTAAGAACGGTATATCTAGAGTTCGGTAGAGGGGGGTAGAATTCCATGTGTAGCAGTGAAATGCGTAGATATATGGAGGAATACCGATGGCGAAGGCAGCCCCCTGGCCCGACACTGACGCTGAGGCACGAAAGCGTGGGGAGCAAACAGG	23.16553093	Las_Perlas_non_upwelling vs Coiba_non_upwelling
A_concolor	Proteobacteria; Chromohalobacter	2	TACGGAGGGTGCAAGCGTTAATCGGAATTACTGGGCGTAAAGCGCGCGTAGGCGGCTTGTCACGCCGGGTGTGAAAGCCCCGGGCTCAACCTGGGAACGGCATCCGGAACGGGCAGGCTAGAGTGCAGGAGAGGAAGGTAGAATTCCCGGTGTAGCGGTGAAATGCGTAGAGATCGGGAGGAATACCAGTGGCGAAGGCGGCCTTCTGGACTGACACTGACGCTGAGGTGCGAAAGCGTGGGTAGCAAACAGG	-7.648734198	Coiba_non_upwelling vs Coiba_upwelling
A_concolor	Proteobacteria; Chromohalobacter	2	TACGGAGGGTGCAAGCGTTAATCGGAATTACTGGGCGTAAAGCGCGCGTAGGCGGCTTGTCACGCCGGGTGTGAAAGCCCCGGGCTCAACCTGGGAACGGCATCCGGAACGGGCAGGCTAGAGTGCAGGAGAGGAAGGTAGAATTCCCGGTGTAGCGGTGAAATGCGTAGAGATCGGGAGGAATACCAGTGGCGAAGGCGGCCTTCTGGACTGACACTGACGCTGAGGTGCGAAAGCGTGGGTAGCAAACAGG	-7.630116103	Las_Perlas_upwelling vs Coiba_upwelling
A_concolor	Proteobacteria; Ferrimonas.1	2	TACGGAGGGTGCAAGCGTTAATCGGAATTACTGGGCGTAAAGCGCATGCAGGCGGTCTGGTCAGTCAGATGTGAAAGCCCCGGGCTTAACCTGGGAATTGCATTTGATACTGCCAGACTAGAGTCCTTGAGAGGGGGGTAGAATTTCAGGTGTAGCGGTGAAATGCGTAGAGATCTGAAGGAATACCAGTGGCGAAGGCGGCCCCCTGGCAAGAGACTGACGCTCAGATGCGAAAGCGTGGGGAGCAAACAGG	-17.89427287	Las_Perlas_non_upwelling vs Coiba_non_upwelling
A_concolor	Proteobacteria; Ferrimonas.1	2	TACGGAGGGTGCAAGCGTTAATCGGAATTACTGGGCGTAAAGCGCATGCAGGCGGTCTGGTCAGTCAGATGTGAAAGCCCCGGGCTTAACCTGGGAATTGCATTTGATACTGCCAGACTAGAGTCCTTGAGAGGGGGGTAGAATTTCAGGTGTAGCGGTGAAATGCGTAGAGATCTGAAGGAATACCAGTGGCGAAGGCGGCCCCCTGGCAAGAGACTGACGCTCAGATGCGAAAGCGTGGGGAGCAAACAGG	-25.14718131	Las_Perlas_non_upwelling vs Las_Perlas_upwelling
A_concolor	Proteobacteria; OM60(NOR5) clade.4	2	TACGGAGGGTGCAAGCGTTAATCGGAATTACTGGGCGTAAAGCGCGCGTAGGCGGTTTTTTAAGTCGGATGTGAAAGCCCCGGGCTCAACCTGGGAACTGCATCCGATACTGGATAACTAGAATGCGGGAGAGGGAGGTAGAATTCCATGTGTAGCAGTGAAATGCGTAGATATATGGAGGAATACCAGTGGCGAAGGCGGCCTCCTGGCTCGACATTGACGCTGAGGTGCGAAAGCGTGGGGAGCAAACGGG	-22.43902039	Las_Perlas_non_upwelling vs Coiba_non_upwelling
A_concolor	Proteobacteria; OM60(NOR5) clade.4	2	TACGGAGGGTGCAAGCGTTAATCGGAATTACTGGGCGTAAAGCGCGCGTAGGCGGTTTTTTAAGTCGGATGTGAAAGCCCCGGGCTCAACCTGGGAACTGCATCCGATACTGGATAACTAGAATGCGGGAGAGGGAGGTAGAATTCCATGTGTAGCAGTGAAATGCGTAGATATATGGAGGAATACCAGTGGCGAAGGCGGCCTCCTGGCTCGACATTGACGCTGAGGTGCGAAAGCGTGGGGAGCAAACGGG	-21.72135114	Las_Perlas_non_upwelling vs Las_Perlas_upwelling
A_concolor	Proteobacteria; Vibrio.2	2	TACGGAGGGTGCGAGCGTTAATCGGAATTACTGGGCGTAAAGCGCATGCAGGTGGTTAGTTAAGTCAGATGTGAAAGCCCAAGGCTCAACCTTGGAATTGCATTTGAAACTGGCTGGCTAGAGTGCTGTAGAGGGGGGTAGAATTTCAGGTGTAGCGGTGAAATGCGTAGAGATCTGAAGGAATACCAGTGGCGAAGGCGGCCCCCTGGACAGACACTGACACTCAGATGCGAAAGCGTGGGGAGCAAACAGG	23.26253204	Las_Perlas_non_upwelling vs Coiba_non_upwelling
A_concolor	Proteobacteria; Vibrio.2	2	TACGGAGGGTGCGAGCGTTAATCGGAATTACTGGGCGTAAAGCGCATGCAGGTGGTTAGTTAAGTCAGATGTGAAAGCCCAAGGCTCAACCTTGGAATTGCATTTGAAACTGGCTGGCTAGAGTGCTGTAGAGGGGGGTAGAATTTCAGGTGTAGCGGTGAAATGCGTAGAGATCTGAAGGAATACCAGTGGCGAAGGCGGCCCCCTGGACAGACACTGACACTCAGATGCGAAAGCGTGGGGAGCAAACAGG	29.43001105	Las_Perlas_upwelling vs Coiba_upwelling
A_concolor	Proteobacteria; Vibrio.6	2	TACGGAGGGTGCGAGCGTTAATCGGAATTACTGGGCGTAAAGCGCATGCAGGTGGTTTGTTAAGTCAGATGTGAAAGCCCGGGGCTCAACCTCGGAACTGCATTTGAAACTGGCAAACTAGAGTACTGTAGAGGGGGGTAGAATTTCAGGTGTAGCGGTGAAATGCGTAGAGATCTGAAGGAATACCAGTGGCGAAGGCGGCCCCCTGGACAGATACTGACACTCAGATGCGAAAGCGTGGGGAGCAAACAGG	-26.05279575	Las_Perlas_non_upwelling vs Las_Perlas_upwelling
A_concolor	Proteobacteria; Vibrio.6	2	TACGGAGGGTGCGAGCGTTAATCGGAATTACTGGGCGTAAAGCGCATGCAGGTGGTTTGTTAAGTCAGATGTGAAAGCCCGGGGCTCAACCTCGGAACTGCATTTGAAACTGGCAAACTAGAGTACTGTAGAGGGGGGTAGAATTTCAGGTGTAGCGGTGAAATGCGTAGAGATCTGAAGGAATACCAGTGGCGAAGGCGGCCCCCTGGACAGATACTGACACTCAGATGCGAAAGCGTGGGGAGCAAACAGG	25.69728681	Las_Perlas_upwelling vs Coiba_upwelling
A_concolor	Proteobacteria; Vibrio.7	1	TACGGAGGGTGCGAGCGTTAATCGGAATTACTGGGCGTAAAGCGCATGCAGGTGGTTTGTTAAGTCAGATGTGAAAGCCCGGGGCTCAACCTCGGAATAGCATTTGAAACTGGCAGACTAGAGTACTGTAGAGGGGGGTAGAATTTCAGGTGTAGCGGTGAAATGCGTAGAGATCTGAAGGAATACCGGTGGCGAAGGCGGCCCCCTGGACAGATACTGACACTCAGATGCGAAAGCGTGGGGAGCAAACAGG	5.258080531	Las_Perlas_non_upwelling vs Coiba_non_upwelling
A_concolor	Proteobacteria; Yoonia-Loktanella	2	TACGGAGGGGGTTAGCGTTGTTCGGAATTACTGGGCGTAAAGCGCACGTAGGCGGATTGGAAAGTTGGGGGTGAAATCCCAGGGCTCAACCCTGGAACTGCCTCCAAAACTATCAGTCTAGAGTTCGAGAGAGGTGAGTGGAATTCCAAGTGTAGAGGTGAAATTCGTAGATATTTGGAGGAACACCAGTGGCGAAGGCGGCTCACTGGCTCGATACTGACGCTGAGGTGCGAAAGCGTGGGGAGCAAACAGG	22.62069471	Las_Perlas_non_upwelling vs Coiba_non_upwelling
A_concolor	Proteobacteria; Yoonia-Loktanella	2	TACGGAGGGGGTTAGCGTTGTTCGGAATTACTGGGCGTAAAGCGCACGTAGGCGGATTGGAAAGTTGGGGGTGAAATCCCAGGGCTCAACCCTGGAACTGCCTCCAAAACTATCAGTCTAGAGTTCGAGAGAGGTGAGTGGAATTCCAAGTGTAGAGGTGAAATTCGTAGATATTTGGAGGAACACCAGTGGCGAAGGCGGCTCACTGGCTCGATACTGACGCTGAGGTGCGAAAGCGTGGGGAGCAAACAGG	32.92255638	Las_Perlas_upwelling vs Coiba_upwelling
A_xanthopterus	Bacteroidota; Cryomorphaceae.5	2	TACGGAGGATCCAAGCGTTATCCGGATTCATTGGGTTTAAAGGGTCCGTAGGCGGATTTTTAAGTCAGTGGTGAAAGCCGGCAGCTCAACTGTCGAACTGCCATTGATACTGGAAATCTTGAGTACAAATGAAGTAGGCGGAATGAGTCATGTAGCGGTGAAATGCATAGATATGACTCAGAACACCGATTGCGAAGGCAGCTTACTAACATGTAACTGACGCTGAGGGACGAAAGCGTGGGGAGCGAACAGG	-5.850953912	Las_Perlas_non_upwelling vs Coiba_non_upwelling
A_xanthopterus	Bacteroidota; Cryomorphaceae.5	2	TACGGAGGATCCAAGCGTTATCCGGATTCATTGGGTTTAAAGGGTCCGTAGGCGGATTTTTAAGTCAGTGGTGAAAGCCGGCAGCTCAACTGTCGAACTGCCATTGATACTGGAAATCTTGAGTACAAATGAAGTAGGCGGAATGAGTCATGTAGCGGTGAAATGCATAGATATGACTCAGAACACCGATTGCGAAGGCAGCTTACTAACATGTAACTGACGCTGAGGGACGAAAGCGTGGGGAGCGAACAGG	4.947160534	Las_Perlas_upwelling vs Coiba_upwelling
A_xanthopterus	Bacteroidota; NS11-12 marine group.3	1	TACGGAGGGTCCAAGCGTTGTCCGGATTTATTGGGTTTAAAGGGTACGTAGGCGGGACTTTAAGTCAGTGGTGAAAGCCTCCAGCTTAACTGGAGAATTGCCATTGAAACTGAAGTTCTTGAGTATGGATGAGGTGGTTGGAATATAACATGTAGCGGTGAAATGCATAGATATGTTATAGAACACCAATTGCGAAGGCAGATCACTAAACCATTACTGACGCTGAGGTACGAAAGCGTGGGGAGCGAACAGG	6.718815559	Las_Perlas_upwelling vs Coiba_upwelling
A_xanthopterus	Bacteroidota; NS4 marine group.5	1	TACGGAGGATCCAAGCGTTATCCGGAATCATTGGGTTTAAAGGGTCCGCAGGCTGTTTTTTAAGTCAGAGGTGAAATCCTGCAGCTCAACTGTAGAACTGCCTTTGATACTGGAAAACTTGAGTTATTGTGAAGTGGTTAGAATGTGTGGTGTAGCGGTGAAATGCATAGATATCACACAGAATACCGATTGCGAAGGCAGATCACTAACAATATACTGACGCTCATGGACGAAAGCGTGGGGAGCGAACAGG	7.236624635	Las_Perlas_upwelling vs Coiba_upwelling
A_xanthopterus	Bdellovibrionota; Oligoflexaceae.1	1	TACGAAAGGTGCAAGCGTTGTTCGGAATGACTGGGCGTAAAGCGCGCGTAGGCGGGATAATAGGTCGATTGTGAAATCCCCGGGCTCAACCTGGGAACTGCAGTCGAAACCATTATTCTTGAATATCTGAGAGGGTGGGGGAATACCTAGTGGAGCAGTGAAATGCGTAGAGATTAGGTGGAACACCGGAGGCGAAGGCGCCTGCCTGGCAGAATATTGACGCTGAGGCGCGAAAGCGTGGGTAGCAAACAGG	8.791912457	Coiba_non_upwelling vs Coiba_upwelling
A_xanthopterus	Cyanobacteria; Cyanobium PCC-6307.1	2	TACGGGAGTGGCAAGCGTTATCCGGAATTATTGGGCGTAAAGCGTCCGCAGGCGGCCTGACAAGTCTGCTGTTAAAGCGTGGAGCTTAACTCCATTTCAGCAGTGGAAACTGTCAGGCTTGAGTGTGGTAGGGGCAGAGGGAATTCCCGGTGTAGCGGTGAAATGCGTAGATATCGGGAAGAACACCAGTGGCGAAAGCGCTCTGCTGGGCCATCACTGACGCTCATGGACGAAAGCCAGGGGAGCGAAAGGG	7.521744157	Coiba_non_upwelling vs Coiba_upwelling
A_xanthopterus	Cyanobacteria; Cyanobium PCC-6307.1	2	TACGGGAGTGGCAAGCGTTATCCGGAATTATTGGGCGTAAAGCGTCCGCAGGCGGCCTGACAAGTCTGCTGTTAAAGCGTGGAGCTTAACTCCATTTCAGCAGTGGAAACTGTCAGGCTTGAGTGTGGTAGGGGCAGAGGGAATTCCCGGTGTAGCGGTGAAATGCGTAGATATCGGGAAGAACACCAGTGGCGAAAGCGCTCTGCTGGGCCATCACTGACGCTCATGGACGAAAGCCAGGGGAGCGAAAGGG	6.265322101	Las_Perlas_upwelling vs Coiba_upwelling
A_xanthopterus	Marinimicrobia (SAR406 clade); Marinimicrobia (SAR406 clade).39	2	TACGAGGGGTGCTAGCGTTGTCCGGATTTACTGGGCGTAAAGGGTACGTAGGCGTTTTAATAAGTTGTATGTTAAATATCTTAGCTTAACTAAGAAAATGCATCCAAAACTGTTAAAATAGAGTTTGAGAGAGGAACGCAGAATTCATGGTGGAGCGGTGACATGCGTAGATATCATGAGGAAAGTCAAATGCGAAGGCAGCCTTCTGGCTCAAAACTGACGCTGAGGTACGAAAGCGTGGGGAGCGAACAGG	6.787766069	Coiba_non_upwelling vs Coiba_upwelling
A_xanthopterus	Marinimicrobia (SAR406 clade); Marinimicrobia (SAR406 clade).39	2	TACGAGGGGTGCTAGCGTTGTCCGGATTTACTGGGCGTAAAGGGTACGTAGGCGTTTTAATAAGTTGTATGTTAAATATCTTAGCTTAACTAAGAAAATGCATCCAAAACTGTTAAAATAGAGTTTGAGAGAGGAACGCAGAATTCATGGTGGAGCGGTGACATGCGTAGATATCATGAGGAAAGTCAAATGCGAAGGCAGCCTTCTGGCTCAAAACTGACGCTGAGGTACGAAAGCGTGGGGAGCGAACAGG	5.69205684	Las_Perlas_upwelling vs Coiba_upwelling
A_xanthopterus	Proteobacteria; Acinetobacter.1	1	TACAGAGGGTGCGAGCGTTAATCGGATTTACTGGGCGTAAAGCGTGCGTAGGCGGCCATTTAAGTCAAATGTGAAATCCCCGAGCTTAACTTGGGAATTGCATTCGATACTGGATGGCTAGAGTATGGGAGAGGATGGTAGAATTCCAGGTGTAGCGGTGAAATGCGTAGAGATCTGGAGGAATACCGATGGCGAAGGCAGCCATCTGGCCTAATACTGACGCTGAGGTACGAAAGCATGGGGAGCAAACAGG	-7.583256785	Las_Perlas_non_upwelling vs Coiba_non_upwelling
A_xanthopterus	Proteobacteria; Acinetobacter.3	1	TACAGAGGGTGCGAGCGTTAATCGGATTTACTGGGCGTAAAGCGTGCGTAGGCGGCTTTTTAAGTCGGATGTGAAATCCCTGAGCTTAACTTAGGAATTGCATTCGATACTGGGAAGCTAGAGTATGGGAGAGGATGGTAGAATTCCAGGTGTAGCGGTGAAATGCGTAGAGATCTGGAGGAATACCGATGGCGAAGGCAGCCATCTGGCCTAATACTGACGCTGAGGTACGAAAGCATGGGGAGCAAACAGG	-7.053720513	Las_Perlas_non_upwelling vs Coiba_non_upwelling
A_xanthopterus	Proteobacteria; Ascidiaceihabitans.2	1	TACGGAGGGGGTTAGCGTTGTTCGGAATTACTGGGCGTAAAGCGCACGTAGGCGGATTGGAAAGTTGGGGGTGAAATCCCGGGGCTCAACCCCGGAACTGCCTCCAAAACTATCAGTCTAGAGTTCGAGAGAGGTGAGTGGAATTCCAAGTGTAGAGGTGAAATTCGTAGATATTTGGAGGAACACCAGTGGCGAAGGCGGCTCACTGGCTCGATACTGACGCTGAGGTGCGAAAGTGTGGGGAGCAAACAGG	7.999000544	Las_Perlas_upwelling vs Coiba_upwelling
A_xanthopterus	Proteobacteria; Ascidiaceihabitans.3	2	TACGGAGGGGGTTAGCGTTGTTCGGAATTACTGGGCGTAAAGCGCGCGTAGGCGGATTGGAAAGTTAGAGGTGAAATCCCGGGGCTCAACCCCGGAACGGCCTTTAAAACTCCCAGTCTAGAGTTCGAGAGAGGTGAGTGGAATTCCAAGTGTAGAGGTGAAATTCGTAGATATTTGGAGGAACACCAGTGGCGAAGGCGGCTCACTGGCTCGATACTGACGCTGAGGTGCGAAAGTGTGGGGAGCAAACAGG	6.065248229	Coiba_non_upwelling vs Coiba_upwelling
A_xanthopterus	Proteobacteria; Ascidiaceihabitans.3	2	TACGGAGGGGGTTAGCGTTGTTCGGAATTACTGGGCGTAAAGCGCGCGTAGGCGGATTGGAAAGTTAGAGGTGAAATCCCGGGGCTCAACCCCGGAACGGCCTTTAAAACTCCCAGTCTAGAGTTCGAGAGAGGTGAGTGGAATTCCAAGTGTAGAGGTGAAATTCGTAGATATTTGGAGGAACACCAGTGGCGAAGGCGGCTCACTGGCTCGATACTGACGCTGAGGTGCGAAAGTGTGGGGAGCAAACAGG	5.677744678	Las_Perlas_upwelling vs Coiba_upwelling
A_xanthopterus	Proteobacteria; Candidatus Branchiomonas.2	2	TACGTAGGGTGCGAGCGTTAATCGGATTTACTGGGCGTAAAGGGTGTGTAGGCGGATAGATAAGTTAGATGTGAAATACCTGGGCTTAACCGAGGGTGTGCATTTAAAACTGTGTATCTTGAGTAGGGCAGAGGGAGGTGGAATTCCATGTGTAGCAGTGAAATGCGTAGAGATATGGAGGAACACCGATGGCGAAGGCAGCCTCCTGGGCCAATACTGACGCTGAGGCACGAAAGCGTGGGGAGCGAACAGG	-20.18972302	Coiba_non_upwelling vs Coiba_upwelling
A_xanthopterus	Proteobacteria; Candidatus Branchiomonas.2	2	TACGTAGGGTGCGAGCGTTAATCGGATTTACTGGGCGTAAAGGGTGTGTAGGCGGATAGATAAGTTAGATGTGAAATACCTGGGCTTAACCGAGGGTGTGCATTTAAAACTGTGTATCTTGAGTAGGGCAGAGGGAGGTGGAATTCCATGTGTAGCAGTGAAATGCGTAGAGATATGGAGGAACACCGATGGCGAAGGCAGCCTCCTGGGCCAATACTGACGCTGAGGCACGAAAGCGTGGGGAGCGAACAGG	20.59721278	Las_Perlas_non_upwelling vs Coiba_non_upwelling
A_xanthopterus	Proteobacteria; Candidatus Puniceispirillum.8	2	TACGAAGGGGGCGAGCGTTGTTCGGAATTACTGGGCGTAAAGGGCGCGTAGGCGGTCTTTTAAGTTAGGCGTGAAATCCCCGGGCTCAACCTGGGAACTGCGCTTAAGACTGGAAGACTAGAAAACGGAAGAGGGTAGTGGAATTCCCAGTGTAGAGGTGAAATTCGTAGATATTGGGAAGAACACCAGTGGCGAAAGCGGCTACCTGGTCCGATTTTGACGCTGAGGCGCGAAAGCGTGGGGAGCAAACAGG	6.102973107	Coiba_non_upwelling vs Coiba_upwelling
A_xanthopterus	Proteobacteria; Candidatus Puniceispirillum.8	2	TACGAAGGGGGCGAGCGTTGTTCGGAATTACTGGGCGTAAAGGGCGCGTAGGCGGTCTTTTAAGTTAGGCGTGAAATCCCCGGGCTCAACCTGGGAACTGCGCTTAAGACTGGAAGACTAGAAAACGGAAGAGGGTAGTGGAATTCCCAGTGTAGAGGTGAAATTCGTAGATATTGGGAAGAACACCAGTGGCGAAAGCGGCTACCTGGTCCGATTTTGACGCTGAGGCGCGAAAGCGTGGGGAGCAAACAGG	6.314122803	Las_Perlas_upwelling vs Coiba_upwelling
A_xanthopterus	Proteobacteria; HIMB11.2	1	TACGGAGGGGGTTAGCGTTGTTCGGAATTACTGGGCGTAAAGCGCGCGTAGGCGGATTAGAAAGTTGGGGGTGAAATCCCGAGGCTCAACCTCGGAACTGCCTCCAAAACTGCTAGTCTAGAGTTCGAGAGAGGTGAGTGGAATTCCGAGTGTAGAGGTGAAATTCGTAGATATTCGGAGGAACACCAGTGGCGAAGGCGGCTCACTGGCTCGATACTGACGCTGAGGTGCGAAAGTGTGGGGAGCAAACAGG	6.783018237	Las_Perlas_upwelling vs Coiba_upwelling
A_xanthopterus	Proteobacteria; Nitrincolaceae.2	1	TACGGAGGGTGCGAGCGTTAATCGGAATTACTGGGCGTAAAGCGCGCGTAGGTGGTTTGTTAAGTGGGATGTGAAAGCCCCGGGCTCAACCTGGGAATCGCATCCCAAACTGACAGACTAGAGTACAATAGAGGGGTGTGGAATTTCCTGTGTAGCGGTGAAATGCGTAGATATAGGAAGGAACACCAGTGGCGAAGGCGACACCCTGGATTGATACTGACACTGAGGTGCGAAAGCGTGGGGAGCAAACAGG	7.316949121	Las_Perlas_upwelling vs Coiba_upwelling
A_xanthopterus	Proteobacteria; Nitrincolaceae.3	1	TACGGAGGGTGCGAGCGTTAATCGGAATTACTGGGCGTAAAGCGCGCGTAGGTGGTTTGTTAAGTGGGATGTGAAAGCCCCGGGCTCAACCTGGGAATCGCATCCCAAACTGACAGGCTAGAGTACAATAGAGGGGTGTGGAATTTCCTGTGTAGCGGTGAAATGCGTAGATATAGGAAGGAACACCAGTGGCGAAGGCGACACCCTGGATTGATACTGACACTGAGGTGCGAAAGCGTGGGGAGCAAACAGG	7.755890426	Las_Perlas_upwelling vs Coiba_upwelling
A_xanthopterus	Proteobacteria; OM60(NOR5) clade.1	1	TACGGAGGGTGCAAGCGTTAATCGGAATTACTGGGCGTAAAGCGCGCGTAGGCGGTTTTTTAAGTCGGATGTGAAAGCCCCGGGCTCAACCTGGGAACTGCATCCGATACTGGAAGACTAGAATGCGGGAGAGGGAGGTAGAATTCCATGTGTAGCAGTGAAATGCGTAGATATATGGAGGAATACCAGTGGCGAAGGCGGCCTCCTGGCTCGACATTGACGCTGAGGTGCGAAAGCGTGGGGAGCAAACGGG	6.880748234	Las_Perlas_upwelling vs Coiba_upwelling
A_xanthopterus	Proteobacteria; PS1 clade.1	1	TACGGAGGGGGCTAGCGTTGTTCGGAATCACTGGGCGTAAAGCGCGCGTAGGCGGACTGATTAGTTGGGGGTGAAAGCCCGGAGCTCAACTCCGGAACTGCCTTCAATACTGTCAGTCTTGAGGTCGAGAGAGGTAAGTGGAATTCCGAGTGTAGAGGTGAAATTCGTAGATATTCGGAAGAACACCAGTGGCGAAGGCGACTTACTGGCTCGATTCTGACGCTGAGGTGCGAAAGCGTGGGGAGCAAACAGG	8.541774138	Las_Perlas_upwelling vs Coiba_upwelling
A_xanthopterus	Proteobacteria; Proteobacteria.1	2	CAGCCGCGGTAATACGAGAGACCCAAGTTGACAGGCAATCGGCGTAAAGAGTGGTTAAGTAATACATTTCACTAAAGCCAAACACCTTCAAAGCTGTTATACGCACCCGAAGACCAGAAGCCCAATCACGAAAGTGGCTTTAAACTAACTGAACCCACGAAAGCTAGGGCACAAACTGGGATTAGAAACCCCCGTAGTCCAGTAGATCGGAAGAGCACACGTCTGAACTCCA	-24.23970642	Coiba_non_upwelling vs Coiba_upwelling
A_xanthopterus	Proteobacteria; Proteobacteria.1	2	CAGCCGCGGTAATACGAGAGACCCAAGTTGACAGGCAATCGGCGTAAAGAGTGGTTAAGTAATACATTTCACTAAAGCCAAACACCTTCAAAGCTGTTATACGCACCCGAAGACCAGAAGCCCAATCACGAAAGTGGCTTTAAACTAACTGAACCCACGAAAGCTAGGGCACAAACTGGGATTAGAAACCCCCGTAGTCCAGTAGATCGGAAGAGCACACGTCTGAACTCCA	22.66214928	Las_Perlas_non_upwelling vs Coiba_non_upwelling
A_xanthopterus	Proteobacteria; Proteobacteria.2	2	CAGCCGCGGTAATACGAGAGACCCAAGTTGACAGGCAATCGGCGTAAAGAGTGGTTAAGTAATACATTTCACTAAAGCCAAACACCTTCAAAGCTGTTATACGCACCCGAAGACCAGAAGCCCAATCACGAAAGTGGCTTTAAACTAACTGAACCCACGAAAGCTAGGGCACAAACTGGGATTAGAAACCCCTGTAGTCCAGTAGATCGGAAGAGCACACGTCTGAACTCCA	-23.62543336	Coiba_non_upwelling vs Coiba_upwelling
A_xanthopterus	Proteobacteria; Proteobacteria.2	2	CAGCCGCGGTAATACGAGAGACCCAAGTTGACAGGCAATCGGCGTAAAGAGTGGTTAAGTAATACATTTCACTAAAGCCAAACACCTTCAAAGCTGTTATACGCACCCGAAGACCAGAAGCCCAATCACGAAAGTGGCTTTAAACTAACTGAACCCACGAAAGCTAGGGCACAAACTGGGATTAGAAACCCCTGTAGTCCAGTAGATCGGAAGAGCACACGTCTGAACTCCA	22.11994255	Las_Perlas_non_upwelling vs Coiba_non_upwelling
A_xanthopterus	Proteobacteria; Proteobacteria.3	2	CAGCCGCGGTAATACGAGAGACCCAAGTTGACAGGCAATCGGCGTAAAGAGTGGTTAAGTAATACATTTCACTAAAGCCAAACACCTTCAAAGCTGTTATACGCACCCGAAGACCAGAAGCCCAATCACGAAAGTGGCTTTAAACTAACTGAACCCACGAAAGCTAGGGCACAAACTGGGATTAGAAACCCGCGTAGTCCAGTAGATCGGAAGAGCACACGTCTGAACTCCA	-23.59264595	Coiba_non_upwelling vs Coiba_upwelling
A_xanthopterus	Proteobacteria; Proteobacteria.3	2	CAGCCGCGGTAATACGAGAGACCCAAGTTGACAGGCAATCGGCGTAAAGAGTGGTTAAGTAATACATTTCACTAAAGCCAAACACCTTCAAAGCTGTTATACGCACCCGAAGACCAGAAGCCCAATCACGAAAGTGGCTTTAAACTAACTGAACCCACGAAAGCTAGGGCACAAACTGGGATTAGAAACCCGCGTAGTCCAGTAGATCGGAAGAGCACACGTCTGAACTCCA	22.27617937	Las_Perlas_non_upwelling vs Coiba_non_upwelling
A_xanthopterus	Proteobacteria; Proteobacteria.4	2	CAGCCGCGGTAATACGAGAGACCCAAGTTGACAGGCAATCGGCGTAAAGAGTGGTTAAGTAATACATTTCACTAAAGCCAAACACCTTCAAAGCTGTTATACGCACCCGAAGACCAGAAGCCCAATCACGAAAGTGGCTTTAAACTAACTGAACCCACGAAAGCTAGGGCACAAACTGGGATTAGAAACCCTCGTAGTCCAGAGATCGGAAGAGCACACGTCTGAACTCCAG	24.34553065	Coiba_non_upwelling vs Coiba_upwelling
A_xanthopterus	Proteobacteria; Proteobacteria.4	2	CAGCCGCGGTAATACGAGAGACCCAAGTTGACAGGCAATCGGCGTAAAGAGTGGTTAAGTAATACATTTCACTAAAGCCAAACACCTTCAAAGCTGTTATACGCACCCGAAGACCAGAAGCCCAATCACGAAAGTGGCTTTAAACTAACTGAACCCACGAAAGCTAGGGCACAAACTGGGATTAGAAACCCTCGTAGTCCAGAGATCGGAAGAGCACACGTCTGAACTCCAG	24.46889246	Las_Perlas_upwelling vs Coiba_upwelling
A_xanthopterus	Proteobacteria; Proteobacteria.5	2	CAGCCGCGGTAATACGAGAGACCCAAGTTGACAGGCAATCGGCGTAAAGAGTGGTTAAGTAATACATTTCACTAAAGCCAAACACCTTCAAAGCTGTTATACGCACCCGAAGACCAGAAGCCCAATCACGAAAGTGGCTTTAAACTAACTGAACCCACGAAAGCTAGGGCACAAACTGGGATTAGAAACCCTGGTAGTCCAGAGATCGGAAGAGCACACGTCTGAACTCCAG	23.53028709	Coiba_non_upwelling vs Coiba_upwelling
A_xanthopterus	Proteobacteria; Proteobacteria.5	2	CAGCCGCGGTAATACGAGAGACCCAAGTTGACAGGCAATCGGCGTAAAGAGTGGTTAAGTAATACATTTCACTAAAGCCAAACACCTTCAAAGCTGTTATACGCACCCGAAGACCAGAAGCCCAATCACGAAAGTGGCTTTAAACTAACTGAACCCACGAAAGCTAGGGCACAAACTGGGATTAGAAACCCTGGTAGTCCAGAGATCGGAAGAGCACACGTCTGAACTCCAG	23.88043639	Las_Perlas_upwelling vs Coiba_upwelling
A_xanthopterus	Proteobacteria; Proteobacteria.6	2	CAGCCGCGGTAATACGAGAGACCCAAGTTGACAGGCAATCGGCGTAAAGAGTGGTTAAGTAATACATTTCACTAAAGCCAAACACCTTCAAAGCTGTTATACGCACCCGAAGACCAGAAGCCCAATCACGAAAGTGGCTTTAAACTAACTGAACCCACGAAAGCTAGGGCACAAACTGGGATTAGATACCCTAGTAGTCCAGTAGATCGGAAGAGCACACGTCTGAACTCCA	-23.42905606	Coiba_non_upwelling vs Coiba_upwelling
A_xanthopterus	Proteobacteria; Proteobacteria.6	2	CAGCCGCGGTAATACGAGAGACCCAAGTTGACAGGCAATCGGCGTAAAGAGTGGTTAAGTAATACATTTCACTAAAGCCAAACACCTTCAAAGCTGTTATACGCACCCGAAGACCAGAAGCCCAATCACGAAAGTGGCTTTAAACTAACTGAACCCACGAAAGCTAGGGCACAAACTGGGATTAGATACCCTAGTAGTCCAGTAGATCGGAAGAGCACACGTCTGAACTCCA	21.76117327	Las_Perlas_non_upwelling vs Coiba_non_upwelling
A_xanthopterus	Proteobacteria; Proteobacteria.7	2	CCGCCGCGGTAATACGAGAGACCCAAGTTGACAGGCAATCGGCGTAAAGAGTGGTTAAGTAATACATTTCACTAAAGCCAAACACCTTCAAAGCTGTTATACGCACCCGAAGACCAGAAGCCCAATCACGAAAGTGGCTTTAAACTAACTGAACCCACGAAAGCTAGGGCACAAACTGGGATTAGAAACCCGCGTAGTCCAGAGATCGGAAGAGCACACGTCTGAACTCCAG	24.0850529	Coiba_non_upwelling vs Coiba_upwelling
A_xanthopterus	Proteobacteria; Proteobacteria.7	2	CCGCCGCGGTAATACGAGAGACCCAAGTTGACAGGCAATCGGCGTAAAGAGTGGTTAAGTAATACATTTCACTAAAGCCAAACACCTTCAAAGCTGTTATACGCACCCGAAGACCAGAAGCCCAATCACGAAAGTGGCTTTAAACTAACTGAACCCACGAAAGCTAGGGCACAAACTGGGATTAGAAACCCGCGTAGTCCAGAGATCGGAAGAGCACACGTCTGAACTCCAG	24.19139259	Las_Perlas_upwelling vs Coiba_upwelling
A_xanthopterus	Proteobacteria; Proteobacteria.8	2	CCGCCGCGGTAATACGAGAGACCCAAGTTGACAGGCAATCGGCGTAAAGAGTGGTTAAGTAATACATTTCACTAAAGCCAAACACCTTCAAAGCTGTTATACGCACCCGAAGACCAGAAGCCCAATCACGAAAGTGGCTTTAAACTAACTGAACCCACGAAAGCTAGGGCACAAACTGGGATTAGAAACCCTCGTAGTCCAGAGATCGGAAGAGCACACGTCTGAACTCCAG	24.32138043	Coiba_non_upwelling vs Coiba_upwelling
A_xanthopterus	Proteobacteria; Proteobacteria.8	2	CCGCCGCGGTAATACGAGAGACCCAAGTTGACAGGCAATCGGCGTAAAGAGTGGTTAAGTAATACATTTCACTAAAGCCAAACACCTTCAAAGCTGTTATACGCACCCGAAGACCAGAAGCCCAATCACGAAAGTGGCTTTAAACTAACTGAACCCACGAAAGCTAGGGCACAAACTGGGATTAGAAACCCTCGTAGTCCAGAGATCGGAAGAGCACACGTCTGAACTCCAG	24.46778531	Las_Perlas_upwelling vs Coiba_upwelling
A_xanthopterus	Proteobacteria; Proteobacteria.9	2	CCGCCGCGGTAATACGAGAGACCCAAGTTGACAGGCAATCGGCGTAAAGAGTGGTTAAGTAATACATTTCACTAAAGCCAAACACCTTCAAAGCTGTTATACGCACCCGAAGACCAGAAGCCCAATCACGAAAGTGGCTTTAAACTAACTGAACCCACGAAAGCTAGGGCACAAACTGGGATTAGAAACCCTCGTAGTCCAGTAGATCGGAAGAGCACACGTCTGAACTCCA	-23.86768228	Coiba_non_upwelling vs Coiba_upwelling
A_xanthopterus	Proteobacteria; Proteobacteria.9	2	CCGCCGCGGTAATACGAGAGACCCAAGTTGACAGGCAATCGGCGTAAAGAGTGGTTAAGTAATACATTTCACTAAAGCCAAACACCTTCAAAGCTGTTATACGCACCCGAAGACCAGAAGCCCAATCACGAAAGTGGCTTTAAACTAACTGAACCCACGAAAGCTAGGGCACAAACTGGGATTAGAAACCCTCGTAGTCCAGTAGATCGGAAGAGCACACGTCTGAACTCCA	22.0119627	Las_Perlas_non_upwelling vs Coiba_non_upwelling
A_xanthopterus	Proteobacteria; Proteobacteria.10	2	CCGCCGCGGTAATACGAGAGACCCAAGTTGACAGGCAATCGGCGTAAAGAGTGGTTAAGTAATACATTTCACTAAAGCCAAACACCTTCAAAGCTGTTATACGCACCCGAAGACCAGAAGCCCAATCACGAAAGTGGCTTTAAACTAACTGAACCCACGAAAGCTAGGGCACAAACTGGGATTAGAAACCCTGGTAGTCCAGTAGATCGGAAGAGCACACGTCTGAACTCCA	-23.43685478	Coiba_non_upwelling vs Coiba_upwelling
A_xanthopterus	Proteobacteria; Proteobacteria.10	2	CCGCCGCGGTAATACGAGAGACCCAAGTTGACAGGCAATCGGCGTAAAGAGTGGTTAAGTAATACATTTCACTAAAGCCAAACACCTTCAAAGCTGTTATACGCACCCGAAGACCAGAAGCCCAATCACGAAAGTGGCTTTAAACTAACTGAACCCACGAAAGCTAGGGCACAAACTGGGATTAGAAACCCTGGTAGTCCAGTAGATCGGAAGAGCACACGTCTGAACTCCA	21.87499456	Las_Perlas_non_upwelling vs Coiba_non_upwelling
A_xanthopterus	Proteobacteria; Proteobacteria.11	2	CCGCCGCGGTAATACGAGAGACCCAAGTTGACAGGCAATCGGCGTAAAGAGTGGTTAAGTAATACATTTCACTAAAGCCAAACACCTTCAAAGCTGTTATACGCACCCGAAGACCAGAAGCCCAATCACGAAAGTGGCTTTAAACTAACTGAACCCACGAAAGCTAGGGCACAAACTGGGATTAGAAACCCTTGTAGTCCAGTAGATCGGAAGAGCACACGTCTGAACTCCA	-23.72439752	Coiba_non_upwelling vs Coiba_upwelling
A_xanthopterus	Proteobacteria; Proteobacteria.11	2	CCGCCGCGGTAATACGAGAGACCCAAGTTGACAGGCAATCGGCGTAAAGAGTGGTTAAGTAATACATTTCACTAAAGCCAAACACCTTCAAAGCTGTTATACGCACCCGAAGACCAGAAGCCCAATCACGAAAGTGGCTTTAAACTAACTGAACCCACGAAAGCTAGGGCACAAACTGGGATTAGAAACCCTTGTAGTCCAGTAGATCGGAAGAGCACACGTCTGAACTCCA	21.7793577	Las_Perlas_non_upwelling vs Coiba_non_upwelling
A_xanthopterus	Proteobacteria; Proteobacteria.12	2	CCGCCGCGGTAATACGAGAGACCCAAGTTGACAGGCAATCGGCGTAAAGAGTGGTTAAGTAATACATTTCACTAAAGCCAAACACCTTCAAAGCTGTTATACGCACCCGAAGACCAGAAGCCCAATCACGAAAGTGGCTTTAAACTAACTGAACCCACGAAAGCTAGGGCACAAACTGGGATTAGATACCCTCGTAGTCCAGAGATCGGAAGAGCACACGTCTGAACTCCAG	23.9312708	Coiba_non_upwelling vs Coiba_upwelling
A_xanthopterus	Proteobacteria; Proteobacteria.12	2	CCGCCGCGGTAATACGAGAGACCCAAGTTGACAGGCAATCGGCGTAAAGAGTGGTTAAGTAATACATTTCACTAAAGCCAAACACCTTCAAAGCTGTTATACGCACCCGAAGACCAGAAGCCCAATCACGAAAGTGGCTTTAAACTAACTGAACCCACGAAAGCTAGGGCACAAACTGGGATTAGATACCCTCGTAGTCCAGAGATCGGAAGAGCACACGTCTGAACTCCAG	24.13820453	Las_Perlas_upwelling vs Coiba_upwelling
A_xanthopterus	Proteobacteria; Proteobacteria.13	2	CCGCCGCGGTAATACGAGAGACCCAAGTTGACAGGCAATCGGCGTAAAGAGTGGTTAAGTAATACATTTCACTAAAGCCAAACACCTTCAAAGCTGTTATACGCACCCGAAGACCAGAAGCCCAATCACGAAAGTGGCTTTAAACTAACTGAACCCACGAAAGCTAGGGCACAAACTGGGATTAGATACCCTCGTAGTCCAGTAGATCGGAAGAGCACACGTCTGAACTCCA	-23.56505222	Coiba_non_upwelling vs Coiba_upwelling
A_xanthopterus	Proteobacteria; Proteobacteria.13	2	CCGCCGCGGTAATACGAGAGACCCAAGTTGACAGGCAATCGGCGTAAAGAGTGGTTAAGTAATACATTTCACTAAAGCCAAACACCTTCAAAGCTGTTATACGCACCCGAAGACCAGAAGCCCAATCACGAAAGTGGCTTTAAACTAACTGAACCCACGAAAGCTAGGGCACAAACTGGGATTAGATACCCTCGTAGTCCAGTAGATCGGAAGAGCACACGTCTGAACTCCA	21.83224914	Las_Perlas_non_upwelling vs Coiba_non_upwelling
A_xanthopterus	Proteobacteria; Proteobacteria.14	2	CCGCCGCGGTAATACGAGAGACCCAAGTTGACAGGCAATCGGCGTAAAGAGTGGTTAAGTAATACATTTCACTAAAGCCAAACACCTTCAAAGCTGTTATACGCACCCGAAGACCAGAAGCCCAATCACGAAAGTGGCTTTAAACTAACTGAACCCACGAAAGCTAGGGCACAAACTGGGATTAGATACCCTGGTAGTCCAGAGATCGGAAGAGCACACGTCTGAACTCCAG	23.38143613	Coiba_non_upwelling vs Coiba_upwelling
A_xanthopterus	Proteobacteria; Proteobacteria.14	2	CCGCCGCGGTAATACGAGAGACCCAAGTTGACAGGCAATCGGCGTAAAGAGTGGTTAAGTAATACATTTCACTAAAGCCAAACACCTTCAAAGCTGTTATACGCACCCGAAGACCAGAAGCCCAATCACGAAAGTGGCTTTAAACTAACTGAACCCACGAAAGCTAGGGCACAAACTGGGATTAGATACCCTGGTAGTCCAGAGATCGGAAGAGCACACGTCTGAACTCCAG	23.52924185	Las_Perlas_upwelling vs Coiba_upwelling
A_xanthopterus	Proteobacteria; Psychrobacter	1	TACAGAGGGTGCAAGCGTTAATCGGAATTACTGGGCGTAAAGCGAGCGTAGGTGGCTTGATAAGTCAGATGTGAAATCCCCGGGCTTAACCTGGGAACTGCATCTGAAACTGTTAGGCTAGAGTAGGTGAGAGGGAAGTAGAATTTCAGGTGTAGCGGTGAAATGCGTAGAGATCTGAAGGAATACCGATGGCGAAGGCAGCTTCCTGGCATCATACTGACACTGAGGCTCGAAAGCGTGGGTAGCAAACAGG	-7.940716694	Las_Perlas_non_upwelling vs Coiba_non_upwelling
A_xanthopterus	Proteobacteria; SAR116 clade.13	2	TACGAAGGGGGCGAGCGTTGTTCGGAATTACTGGGCGTAAAGGGCGCGTAGGCGGCTCTTTAAGTTAGGCGTGAAAGCCCCGGGCTCAACCTGGGAACTGCGCTTAAGACTGGAGAGCTAGAAAACGGAAGAGGGTAGTGGAATTCCCAGTGTAGAGGTGAAATTCGTAGATATTGGGAAGAACACCAGTGGCGAAAGCGGCTACCTGGTCCGGCTTTGACGCTGAGGCGCGAAAGCGTGGGGAGCAAACAGG	-20.02708226	Coiba_non_upwelling vs Coiba_upwelling
A_xanthopterus	Proteobacteria; SAR116 clade.13	2	TACGAAGGGGGCGAGCGTTGTTCGGAATTACTGGGCGTAAAGGGCGCGTAGGCGGCTCTTTAAGTTAGGCGTGAAAGCCCCGGGCTCAACCTGGGAACTGCGCTTAAGACTGGAGAGCTAGAAAACGGAAGAGGGTAGTGGAATTCCCAGTGTAGAGGTGAAATTCGTAGATATTGGGAAGAACACCAGTGGCGAAAGCGGCTACCTGGTCCGGCTTTGACGCTGAGGCGCGAAAGCGTGGGGAGCAAACAGG	18.4228738	Las_Perlas_non_upwelling vs Coiba_non_upwelling
A_xanthopterus	Proteobacteria; SAR86 clade.8	1	TACGGAAGGTGCAAGCGTTAATCGGAATTACTGGGCGTAAAGCGCGCGTAGGTGGTTTGTTAAGTTGGATGTGAAAGCCCTGGGCTCAACCTAGGAACTGCATCCAAAACTAACTCACTAGAGTACGATAGAGGGAGGTAGAATTCATAGTGTAGCGGTGGAATGCGTAGATATTATGAAGAATACCAGTGGCGAAGGCGGCCTCCTGGATCTGTACTGACACTGAGGTGCGAAAGCGTGGGTAGCGAACAGG	3.057086487	Las_Perlas_upwelling vs Coiba_upwelling
A_xanthopterus	Proteobacteria; SAR86 clade.17	1	TACGGATGGTGCAAGCGTTAATCGGAATTACTGGGCGTAAAGCGCGCGTAGGTGGCACACCAAGTTAGATGTGAAATCCCAGGGCTTAACCTTGGAACTGCATCTAAAACTGGTGAGCTAGAGTACTAGAGAGGAAAGTAGAATTCTTAGTGTAGCGGTGGAATGCGTAGATATTAAGAGGAATACCAATGGCGAAGGCAACTTTCTGGATAGATACTGACACTGAGGTGCGAAAGCGTGGGGAGCAAACAGG	6.5930162	Coiba_non_upwelling vs Coiba_upwelling
A_xanthopterus	Thermoplasmatota; Marine Group II.7	1	TACCGGCAGCTCAAGTGGTCGTCGCTTTTATTGGGCCTAAAACGTCCGTAGCCTGTTTGGTAAATCTGTGGGTAAATCAACCAGCTTAACTGGTTGAATTCTGCAGAGACTGCCAGACTAGGGACCGGGAGAGGTGTGGGGTACTCTAGGGGTAGGGGTAAAATCCTGTCATCCTTAGAGGACCACCAGTTGCGAAGGCGCCACACTGGAACGGATTCGACGGTCAGGGACGAAGCCTAGGGGCACGAACCGG	4.114452303	Las_Perlas_upwelling vs Coiba_upwelling
A_xanthopterus	Thermoplasmatota; Marine Group II.8	1	TACCGGCAGCTCAAGTGGTCGTCGCTTTTATTGGGCCTAAAACGTCCGTAGCCTGTTTGGTAAATCTGTGGGTAAATCAACCAGCTTAACTGGTTGAATTCTGCAGAGACTGCCAGACTAGGGACCGGGAGAGGTGTGGGGTACTCTCGGGGTAGGGGTAAAATCCTGTCATCCTGGGAGGACCACCAGTTGCGAAGGCGCCACACTGGAACGGATCCGACGGTCAGGGACGAAGCCTAGGGGCACGAACCGG	6.231169103	Las_Perlas_upwelling vs Coiba_upwelling
C_colonus	Cyanobacteria; Prochlorococcus MIT9313.5	1	TACGGGAGTGGCAAGCGTTATCCGGAATTATTGGGCGTAAAGCGTCCGCAGGCGGCTTTTCAAGTCTGCTGTTAAAGCGTGGAGCTTAACTCCATCATGGCAGTGGAAACTGAAAGGCTTGAGTATGGTAGGGGCAGAGGGAATTCCCGGTGTAGCGGTGAAATGCGTAGATATCGGGAAGAACACCAGTGGCGAAGGCGCTCTGCTGGGCCATTACTGACGCTCATGGACGAAAGCCAGGGGAGCGAAAGGG	5.424841071	Las_Perlas_non_upwelling vs Las_Perlas_upwelling
C_colonus	Cyanobacteria; Synechococcus CC9902.5	2	TACGGGAGTGGCAAGCGTTATCCGGAATTATTGGGCGTAAAGCGTCCGCAGGCGGCCCTTCAAGTCTGCTGTTAAAAAGTGGAGCTTAACTCCATCATGGCAGTGGAAACTGTTGGGCTTGAGTGTGGTAGGGGCAGAGGGAATTCCCGGTGTAGCGGTGAAATGCGTAGATATCGGGAAGAACACCAGTGGCGAAGGCGCTCTGCTGGGCCATCACTGACGCTCATGGACGAAAGCAAGGGGAGCGAAAGGG	-21.72975411	Las_Perlas_non_upwelling vs Coiba_non_upwelling
C_colonus	Cyanobacteria; Synechococcus CC9902.5	2	TACGGGAGTGGCAAGCGTTATCCGGAATTATTGGGCGTAAAGCGTCCGCAGGCGGCCCTTCAAGTCTGCTGTTAAAAAGTGGAGCTTAACTCCATCATGGCAGTGGAAACTGTTGGGCTTGAGTGTGGTAGGGGCAGAGGGAATTCCCGGTGTAGCGGTGAAATGCGTAGATATCGGGAAGAACACCAGTGGCGAAGGCGCTCTGCTGGGCCATCACTGACGCTCATGGACGAAAGCAAGGGGAGCGAAAGGG	-22.4357362	Las_Perlas_non_upwelling vs Las_Perlas_upwelling
C_colonus	Fusobacteriota; Cetobacterium.2	2	TACGTATGTCGCAAGCGTTATCCGGATTTATTGGGCGTAAAGCGCGTCTAGGCGGGAAAGAAAGTCTGATGTGAAAATGCGGGGCTCAACTCCGTATTGCGTTGGAAACTACTTTTCTAGAGTATCAGAGAGGTGGGCGGAACTACAAGTGTAGAGGTGAAATTCGTAGATATTTGTAGGAATGCCGATGGAGAAGTCAGCTCACTGGATGAATACTGACGCTAAAGCGCGAAAGCGTGGGGAGCAAACAGG	23.26030926	Las_Perlas_non_upwelling vs Las_Perlas_upwelling
C_colonus	Fusobacteriota; Cetobacterium.2	2	TACGTATGTCGCAAGCGTTATCCGGATTTATTGGGCGTAAAGCGCGTCTAGGCGGGAAAGAAAGTCTGATGTGAAAATGCGGGGCTCAACTCCGTATTGCGTTGGAAACTACTTTTCTAGAGTATCAGAGAGGTGGGCGGAACTACAAGTGTAGAGGTGAAATTCGTAGATATTTGTAGGAATGCCGATGGAGAAGTCAGCTCACTGGATGAATACTGACGCTAAAGCGCGAAAGCGTGGGGAGCAAACAGG	-18.08114702	Las_Perlas_upwelling vs Coiba_upwelling
C_colonus	Proteobacteria; Ascidiaceihabitans.4	2	TACGGAGGGGGTTAGCGTTGTTCGGAATTACTGGGCGTAAAGCGCGCGTAGGCGGATTGGAAAGTTAGAGGTGAAATCCCGGGGCTCAACCCCGGAACTGCCTTTAAAACTCCCAGTCTAGAGTTCGAGAGAGGTGAGTGGAATTCCAAGTGTAGAGGTGAAATTCGTAGATATTTGGAGGAACACCAGTGGCGAAGGCGGCTCACTGGCTCGATACTGACGCTGAGGTGCGAAAGTGTGGGGAGCAAACAGG	-19.79991204	Las_Perlas_non_upwelling vs Coiba_non_upwelling
C_colonus	Proteobacteria; Ascidiaceihabitans.4	2	TACGGAGGGGGTTAGCGTTGTTCGGAATTACTGGGCGTAAAGCGCGCGTAGGCGGATTGGAAAGTTAGAGGTGAAATCCCGGGGCTCAACCCCGGAACTGCCTTTAAAACTCCCAGTCTAGAGTTCGAGAGAGGTGAGTGGAATTCCAAGTGTAGAGGTGAAATTCGTAGATATTTGGAGGAACACCAGTGGCGAAGGCGGCTCACTGGCTCGATACTGACGCTGAGGTGCGAAAGTGTGGGGAGCAAACAGG	-18.69202711	Las_Perlas_non_upwelling vs Las_Perlas_upwelling
C_colonus	Proteobacteria; Comamonadaceae	2	TACGTAGGGTGCGAGCGTTAATCGGAATTACTGGGCGTAAAGCGTGCGCAGGCGGCTATGTAAGACAGGTGTGAAATCCCCGGGCTTAACCTGGGAATGGCATTTGTGACTGGATAGCTAGAGTGTGGCAGAGGGGAATGGAATTCCGCGTGTAGCAGTGAAATGCGTAGATATGCGGAGGAACACCGATGGCGAAGGCAGTTCCCTGGGCCTGCACTGACGCTCATGCACGAAAGCGTGGGGAGCAAACAGG	21.12149082	Las_Perlas_non_upwelling vs Las_Perlas_upwelling
C_colonus	Proteobacteria; Comamonadaceae	2	TACGTAGGGTGCGAGCGTTAATCGGAATTACTGGGCGTAAAGCGTGCGCAGGCGGCTATGTAAGACAGGTGTGAAATCCCCGGGCTTAACCTGGGAATGGCATTTGTGACTGGATAGCTAGAGTGTGGCAGAGGGGAATGGAATTCCGCGTGTAGCAGTGAAATGCGTAGATATGCGGAGGAACACCGATGGCGAAGGCAGTTCCCTGGGCCTGCACTGACGCTCATGCACGAAAGCGTGGGGAGCAAACAGG	-23.26491534	Las_Perlas_upwelling vs Coiba_upwelling
C_colonus	Proteobacteria; Endozoicomonas.3	2	TACGGAGGGTGCAAGCGTTAATCGGAATTACTGGGCGTAAAGCGTGCGTAGGCGGCTGCCTAAGTTGGATGTGAAAGCCCCGGGCTCAACCTGGGAACTGCATCCAAAACTGGGTAGCTAGAGTGCGGAAGAGGAGTGTGGAATTTCCTGTGTAGCGGTGAAATGCGTAGATATAGGAAGGAACACCAGTGGCGAAGGCGACACTCTGGTCTGACACTGACGCTGAGGTACGAAAGCGTGGGGAGCAAACAGG	-23.50010732	Las_Perlas_non_upwelling vs Coiba_non_upwelling
C_colonus	Proteobacteria; Endozoicomonas.3	2	TACGGAGGGTGCAAGCGTTAATCGGAATTACTGGGCGTAAAGCGTGCGTAGGCGGCTGCCTAAGTTGGATGTGAAAGCCCCGGGCTCAACCTGGGAACTGCATCCAAAACTGGGTAGCTAGAGTGCGGAAGAGGAGTGTGGAATTTCCTGTGTAGCGGTGAAATGCGTAGATATAGGAAGGAACACCAGTGGCGAAGGCGACACTCTGGTCTGACACTGACGCTGAGGTACGAAAGCGTGGGGAGCAAACAGG	-25.58541438	Las_Perlas_upwelling vs Coiba_upwelling
C_colonus	Proteobacteria; Proteobacteria.18	2	TCCCAGCTCCAAGAGCACATCTTTACATTGGCTACAGTTAAAAAGCTTGCAGTTTGGGGTGCCTAGTAACTCTGTGGTTAGGGTGGTGGGTGTCCCCTGTGTAAAGACATTGTCCTTGCCATAGCAGTTGTGGGTTCAATTCCAGCCTGCAACCATTTACTGCATATCATCCTCCCCTCTCTCCCCCTTTCACAATTAATCTGTGCTGTCAAATAAAAAGCAGAAAAGAGGTGAAATTCTTGGACTGGTGCGAGATGGACGAAAGCAAAAGCATTTGCCAAAAATGATTTCATTATTGAAGCACAAAAGTTGGAGACA	19.30365358	Las_Perlas_non_upwelling vs Las_Perlas_upwelling
C_colonus	Proteobacteria; Proteobacteria.18	2	TCCCAGCTCCAAGAGCACATCTTTACATTGGCTACAGTTAAAAAGCTTGCAGTTTGGGGTGCCTAGTAACTCTGTGGTTAGGGTGGTGGGTGTCCCCTGTGTAAAGACATTGTCCTTGCCATAGCAGTTGTGGGTTCAATTCCAGCCTGCAACCATTTACTGCATATCATCCTCCCCTCTCTCCCCCTTTCACAATTAATCTGTGCTGTCAAATAAAAAGCAGAAAAGAGGTGAAATTCTTGGACTGGTGCGAGATGGACGAAAGCAAAAGCATTTGCCAAAAATGATTTCATTATTGAAGCACAAAAGTTGGAGACA	-22.53291691	Las_Perlas_upwelling vs Coiba_upwelling
C_colonus	Proteobacteria; Rhodobacteraceae.4	2	TACGGAGGGGGTTAGCGTTGTTCGGAATTACTGGGCGTAAAGCGCACGTAGGCGGATTGGAAAGTTGGGGGTGAAATCCCAGGGCTCAACCCTGGAACGGCCTCCAAAACTATCAGTCTAGAGTTCGAGAGAGGTGAGTGGAATTCCAAGTGTAGAGGTGAAATTCGTAGATATTTGGAGGAACACCAGTGGCGAAGGCGGCTCACTGGCTCGATACTGACGCTGAGGTGCGAAAGCGTGGGGAGCAAACAGG	-23.74430318	Coiba_non_upwelling vs Coiba_upwelling
C_colonus	Proteobacteria; Rhodobacteraceae.4	2	TACGGAGGGGGTTAGCGTTGTTCGGAATTACTGGGCGTAAAGCGCACGTAGGCGGATTGGAAAGTTGGGGGTGAAATCCCAGGGCTCAACCCTGGAACGGCCTCCAAAACTATCAGTCTAGAGTTCGAGAGAGGTGAGTGGAATTCCAAGTGTAGAGGTGAAATTCGTAGATATTTGGAGGAACACCAGTGGCGAAGGCGGCTCACTGGCTCGATACTGACGCTGAGGTGCGAAAGCGTGGGGAGCAAACAGG	23.55123878	Las_Perlas_non_upwelling vs Coiba_non_upwelling
C_colonus	Proteobacteria; Thalassolituus	2	TACGGAGGGTGCAAGCGTTAATCGGAATTACTGGGCGTAAAGCGCGCGTAGGTTGCTTGTTAAGCGAGATGTGAAAGCCCCGGGCTTAACCTGGGAACTGCATTTCGAACTGGCAGGCTAGAGTACAGTAGAGGGTAGTGGAATTTCCTGTGTAGCGGTGAAATGCGTAGAGATGGGAAGGAACATCAGTGGCGAAGGCGACTGCCTGGACTGATACTGACACTGAGGTGCGAAAGCGTGGGGAGCGAACAGG	24.18473726	Las_Perlas_non_upwelling vs Las_Perlas_upwelling
C_colonus	Proteobacteria; Thalassolituus	2	TACGGAGGGTGCAAGCGTTAATCGGAATTACTGGGCGTAAAGCGCGCGTAGGTTGCTTGTTAAGCGAGATGTGAAAGCCCCGGGCTTAACCTGGGAACTGCATTTCGAACTGGCAGGCTAGAGTACAGTAGAGGGTAGTGGAATTTCCTGTGTAGCGGTGAAATGCGTAGAGATGGGAAGGAACATCAGTGGCGAAGGCGACTGCCTGGACTGATACTGACACTGAGGTGCGAAAGCGTGGGGAGCGAACAGG	-24.63342965	Las_Perlas_upwelling vs Coiba_upwelling
C_panamensis	Bacteroidota; Cryomorphaceae.5	1	TACGGAGGATCCAAGCGTTATCCGGATTCATTGGGTTTAAAGGGTCCGTAGGCGGATTTTTAAGTCAGTGGTGAAAGCCGGCAGCTCAACTGTCGAACTGCCATTGATACTGGAAATCTTGAGTACAAATGAAGTAGGCGGAATGAGTCATGTAGCGGTGAAATGCATAGATATGACTCAGAACACCGATTGCGAAGGCAGCTTACTAACATGTAACTGACGCTGAGGGACGAAAGCGTGGGGAGCGAACAGG	-7.016443315	Las_Perlas_non_upwelling vs Coiba_non_upwelling
C_panamensis	Bacteroidota; Cytophagales	2	TACGGAGGGTGCAAGCGTTATCCGGAATTATTGGGTTTAAAGGGTGTGTAGGCGGACTATTAAGTCAGAGGTGAAATAGCATAGCTTAACTATGTTGCTGCCTTTGATACTGATAGTCTTGAGTTCTGTAAGGGTAGGCGGAATTTATGATGTAGCGGTGAAATGCATAGATATCATAAAGAACTCCGATAGCGAAGGCAGCTTACTTGACAGAAACTGACGCTGATGCACGAAAGCATGGGTAGCGAACAGG	-18.83533563	Coiba_non_upwelling vs Coiba_upwelling
C_panamensis	Bacteroidota; Cytophagales	2	TACGGAGGGTGCAAGCGTTATCCGGAATTATTGGGTTTAAAGGGTGTGTAGGCGGACTATTAAGTCAGAGGTGAAATAGCATAGCTTAACTATGTTGCTGCCTTTGATACTGATAGTCTTGAGTTCTGTAAGGGTAGGCGGAATTTATGATGTAGCGGTGAAATGCATAGATATCATAAAGAACTCCGATAGCGAAGGCAGCTTACTTGACAGAAACTGACGCTGATGCACGAAAGCATGGGTAGCGAACAGG	22.19324285	Las_Perlas_non_upwelling vs Coiba_non_upwelling
C_panamensis	Bacteroidota; Flavobacteriaceae.7	2	TACGGAGGGTGCAAGCGTTATCCGGAATCATTGGGTTTAAAGGGTCCGTAGGTGGGCAATTAAGTCAGAGGTGAAATCCCATAGCTTAACTATGGAACTGCCTTTGATACTGGTTGTCTTGAGTTATACTGAAGTAAGTAGAATGTGTAGTGTAGCGGTGAAATGCATAGATATTACACAGAATACCGATTGCGAAGGCAGCTTACTAAGTATATACTGACACTCATGGACGAAAGCGTGGGGAGCGAACAGG	19.22119708	Coiba_non_upwelling vs Coiba_upwelling
C_panamensis	Bacteroidota; Flavobacteriaceae.7	2	TACGGAGGGTGCAAGCGTTATCCGGAATCATTGGGTTTAAAGGGTCCGTAGGTGGGCAATTAAGTCAGAGGTGAAATCCCATAGCTTAACTATGGAACTGCCTTTGATACTGGTTGTCTTGAGTTATACTGAAGTAAGTAGAATGTGTAGTGTAGCGGTGAAATGCATAGATATTACACAGAATACCGATTGCGAAGGCAGCTTACTAAGTATATACTGACACTCATGGACGAAAGCGTGGGGAGCGAACAGG	23.65852661	Las_Perlas_non_upwelling vs Las_Perlas_upwelling
C_panamensis	Bacteroidota; Tenacibaculum.5	2	TACGGAGGGTGCAAGCGTTATCCGGAATCATTGGGTTTAAAGGGTCCGCAGGCGGTCAATTAAGTCAGAGGTGAAATCCTACAGCTTAACTGTAGAACTGCCTTTGATACTGGTTGACTTGAGTTATACGGAAGTAGGTAGAATGTGTAGTGTAGCGGTGAAATGCATAGATATTACACAGAATACCGATTGCGAAGGCAGCCTACTACGTATATACTGACGCTCATGGACGAAAGCGTGGGGAGCGAACAGG	-17.00752137	Coiba_non_upwelling vs Coiba_upwelling
C_panamensis	Bacteroidota; Tenacibaculum.5	2	TACGGAGGGTGCAAGCGTTATCCGGAATCATTGGGTTTAAAGGGTCCGCAGGCGGTCAATTAAGTCAGAGGTGAAATCCTACAGCTTAACTGTAGAACTGCCTTTGATACTGGTTGACTTGAGTTATACGGAAGTAGGTAGAATGTGTAGTGTAGCGGTGAAATGCATAGATATTACACAGAATACCGATTGCGAAGGCAGCCTACTACGTATATACTGACGCTCATGGACGAAAGCGTGGGGAGCGAACAGG	22.16844702	Las_Perlas_non_upwelling vs Coiba_non_upwelling
C_panamensis	Proteobacteria; Caldimonas	2	TACGTAGGGTGCGAGCGTTAATCGGAATTACTGGGCGTAAAGCGTGCGCAGGCGGTTGTGCAAGACAGATGTGAAATCCCCGGGCTTAACCTGGGAACTGCATTTGTGACTGCACGGCTAGAGTGCGGCAGAGGGGGATGGAATTCCGCGTGTAGCAGTGAAATGCGTAGATATGCGGAGGAACACCGATGGCGAAGGCAGTCCTCTGGGCCTGCACTGACGCTCATGCACGAAAGCGTGGGGAGCAAACAGG	-5.870537864	Coiba_non_upwelling vs Coiba_upwelling
C_panamensis	Proteobacteria; Caldimonas	2	TACGTAGGGTGCGAGCGTTAATCGGAATTACTGGGCGTAAAGCGTGCGCAGGCGGTTGTGCAAGACAGATGTGAAATCCCCGGGCTTAACCTGGGAACTGCATTTGTGACTGCACGGCTAGAGTGCGGCAGAGGGGGATGGAATTCCGCGTGTAGCAGTGAAATGCGTAGATATGCGGAGGAACACCGATGGCGAAGGCAGTCCTCTGGGCCTGCACTGACGCTCATGCACGAAAGCGTGGGGAGCAAACAGG	-6.14445271	Las_Perlas_non_upwelling vs Las_Perlas_upwelling
C_panamensis	Proteobacteria; Filomicrobium	2	TACGAAGGGGGCTAGCGTTGTTCGGAATCACTGGGCGTAAAGCGCACGTAGGCTGACTGGTCAGTTGGGGGTGAAATCCCGGGGCTCAACCTCGGAACTGCCTTCAATACTGCCAGTCTTGAGTCCGAGAGAGGTGAGTGGAATTCCTAGTGTAGAGGTGAAATTCGTAGATATTAGGAAGAACACCAGTGGCGAAGGCGGCTCACTGGCTCGGTACTGACGCTGAGGTGCGAAAGCGTGGGGAGCAAACAGG	-18.36975552	Las_Perlas_non_upwelling vs Coiba_non_upwelling
C_panamensis	Proteobacteria; Filomicrobium	2	TACGAAGGGGGCTAGCGTTGTTCGGAATCACTGGGCGTAAAGCGCACGTAGGCTGACTGGTCAGTTGGGGGTGAAATCCCGGGGCTCAACCTCGGAACTGCCTTCAATACTGCCAGTCTTGAGTCCGAGAGAGGTGAGTGGAATTCCTAGTGTAGAGGTGAAATTCGTAGATATTAGGAAGAACACCAGTGGCGAAGGCGGCTCACTGGCTCGGTACTGACGCTGAGGTGCGAAAGCGTGGGGAGCAAACAGG	-21.12168731	Las_Perlas_upwelling vs Coiba_upwelling
C_panamensis	Proteobacteria; PS1 clade.1	1	TACGGAGGGGGCTAGCGTTGTTCGGAATCACTGGGCGTAAAGCGCGCGTAGGCGGACTGATTAGTTGGGGGTGAAAGCCCGGAGCTCAACTCCGGAACTGCCTTCAATACTGTCAGTCTTGAGGTCGAGAGAGGTAAGTGGAATTCCGAGTGTAGAGGTGAAATTCGTAGATATTCGGAAGAACACCAGTGGCGAAGGCGACTTACTGGCTCGATTCTGACGCTGAGGTGCGAAAGCGTGGGGAGCAAACAGG	7.849472099	Las_Perlas_non_upwelling vs Coiba_non_upwelling
C_panamensis	Proteobacteria; Schlegelella	1	TACGTAGGGTGCGAGCGTTAATCGGAATTACTGGGCGTAAAGCGTGCGCAGGCGGTTGTGCAAGACAGATGTGAAATCCCCGGGCTTAACCTGGGAACTGCATTTGTGACTGCACGGCTGGAGTGCGGCAGAGGGGAGTGGAATTCCGCGTGTAGCAGTGAAATGCGTAGATATGCGGAGGAACACCGATGGCGAAGGCAGCTCCCTGGGCCTGCACTGACGCTCATGCACGAAAGCGTGGGGAGCAAACAGG	-7.404704011	Las_Perlas_non_upwelling vs Las_Perlas_upwelling
C_panamensis	Proteobacteria; Shewanella.1	2	TACGGAGGGTCCGAGCGTTAATCGGAATTACTGGGCGTAAAGCGTGCGCAGGCGGTTTGTTAAGCGAGATGTGAAAGCCCCGGGCTCAACCTGGGAACCGCATTTCGAACTGGCGAACTAGAGTCTTGTAGAGGGGGGTAGAATTCCAGGTGTAGCGGTGAAATGCGTAGAGATCTGGAGGAATACCAGTGGCGAAGGCGGCCCCCTGGACAAAGACTGACGCTCATGCACGAAAGCGTGGGGAGCAAACAGG	-22.37934901	Coiba_non_upwelling vs Coiba_upwelling
C_panamensis	Proteobacteria; Shewanella.1	2	TACGGAGGGTCCGAGCGTTAATCGGAATTACTGGGCGTAAAGCGTGCGCAGGCGGTTTGTTAAGCGAGATGTGAAAGCCCCGGGCTCAACCTGGGAACCGCATTTCGAACTGGCGAACTAGAGTCTTGTAGAGGGGGGTAGAATTCCAGGTGTAGCGGTGAAATGCGTAGAGATCTGGAGGAATACCAGTGGCGAAGGCGGCCCCCTGGACAAAGACTGACGCTCATGCACGAAAGCGTGGGGAGCAAACAGG	22.84705414	Las_Perlas_non_upwelling vs Coiba_non_upwelling
C_panamensis	Proteobacteria; Tepidimonas	2	TACGTAGGGTGCGAGCGTTAATCGGAATTACTGGGCGTAAAGCGTGCGCAGGCGGTCTTGTAAGACAGAGGTGAAATCCCTGGGCTCAACCTAGGAATGGCCTTTGTGACTGCAAGGCTGGAGTGCGGCAGAGGGGGATGGAATTCCGCGTGTAGCAGTGAAATGCGTAGATATGCGGAGGAACACCGATGGCGAAGGCAGTCCCCTGGGCCTGCACTGACGCTCATGCACGAAAGCGTGGGGAGCAAACAGG	-7.785065167	Coiba_non_upwelling vs Coiba_upwelling
C_panamensis	Proteobacteria; Tepidimonas	2	TACGTAGGGTGCGAGCGTTAATCGGAATTACTGGGCGTAAAGCGTGCGCAGGCGGTCTTGTAAGACAGAGGTGAAATCCCTGGGCTCAACCTAGGAATGGCCTTTGTGACTGCAAGGCTGGAGTGCGGCAGAGGGGGATGGAATTCCGCGTGTAGCAGTGAAATGCGTAGATATGCGGAGGAACACCGATGGCGAAGGCAGTCCCCTGGGCCTGCACTGACGCTCATGCACGAAAGCGTGGGGAGCAAACAGG	-6.683663164	Las_Perlas_non_upwelling vs Las_Perlas_upwelling
C_panamensis	Verrucomicrobiota; Coraliomargarita.2	1	TACGGAGACTGCAAGCGTTACTCGGATTCACTGGGCGTAAAGGGTGCGTAGGCCGCTAAGTGTGTCAGGTGTGAAATCTCGGGGCTCAACCTCGAAACTGCGCCTGAAACTACTTAGCTTGAGTTTCGGAGAGGTAAGCGGAATTTCTGGTGTAGCGGTGAAATGCGTAGATATCAGAAGGAACACCAATGGCGAAGGCAGCTTACTGGACGACAACTGACGCTGAGGCACGAAAGCGTGGGTAGCGAAAGGG	7.353528792	Las_Perlas_non_upwelling vs Coiba_non_upwelling
E_labriformis	Bacteroidota; Cryomorphaceae.5	1	TACGGAGGATCCAAGCGTTATCCGGATTCATTGGGTTTAAAGGGTCCGTAGGCGGATTTTTAAGTCAGTGGTGAAAGCCGGCAGCTCAACTGTCGAACTGCCATTGATACTGGAAATCTTGAGTACAAATGAAGTAGGCGGAATGAGTCATGTAGCGGTGAAATGCATAGATATGACTCAGAACACCGATTGCGAAGGCAGCTTACTAACATGTAACTGACGCTGAGGGACGAAAGCGTGGGGAGCGAACAGG	-7.114950545	Las_Perlas_non_upwelling vs Coiba_non_upwelling
E_labriformis	Bacteroidota; Macellibacteroides.1	2	TACGGAGGATCCAAGCGTTATCCGGATTTATTGGGTTTAAAGGGTGCGTAGGCGGTCTCTTAAGTCAGCGTTGAAAGTTTTCGGCTCAACCGGAAAATTGGCATTGAAACTGGGAGACTTGAGTGTAAATGAAGTTGGCGGAATTCGTTGTGTAGCGGTGAAATGCATAGATATAACGAAGAACTCCGATTGCGAAGGCAGCTGACTAACATACAACTGACGCTGAGGCACGAAAGCGTGGGGATCAAACAGG	-17.20313497	Las_Perlas_non_upwelling vs Coiba_non_upwelling
E_labriformis	Bacteroidota; Macellibacteroides.1	2	TACGGAGGATCCAAGCGTTATCCGGATTTATTGGGTTTAAAGGGTGCGTAGGCGGTCTCTTAAGTCAGCGTTGAAAGTTTTCGGCTCAACCGGAAAATTGGCATTGAAACTGGGAGACTTGAGTGTAAATGAAGTTGGCGGAATTCGTTGTGTAGCGGTGAAATGCATAGATATAACGAAGAACTCCGATTGCGAAGGCAGCTGACTAACATACAACTGACGCTGAGGCACGAAAGCGTGGGGATCAAACAGG	-25.15379974	Las_Perlas_upwelling vs Coiba_upwelling
E_labriformis	Bacteroidota; NS4 marine group.5	1	TACGGAGGATCCAAGCGTTATCCGGAATCATTGGGTTTAAAGGGTCCGCAGGCTGTTTTTTAAGTCAGAGGTGAAATCCTGCAGCTCAACTGTAGAACTGCCTTTGATACTGGAAAACTTGAGTTATTGTGAAGTGGTTAGAATGTGTGGTGTAGCGGTGAAATGCATAGATATCACACAGAATACCGATTGCGAAGGCAGATCACTAACAATATACTGACGCTCATGGACGAAAGCGTGGGGAGCGAACAGG	6.044338383	Las_Perlas_upwelling vs Coiba_upwelling
E_labriformis	Bacteroidota; Odoribacter	4	TACGGAGGATGCGAGCGTTATCCGGATTTATTGGGTTTAAAGGGTGCGTAGGTGGTTTAGTAAGTTAGTGGTAAAATCTTCAGGCTCAACCTGATTTAGCCATTAATACTGCTAGACTAGAGTATAGACGAGGTAGGCGGAATAAGTTAAGTAGCGGTGAAATGCTTAGATATAACTTAGAACTCCGATAGCGAAGGCAGCTTACCAGGCTATAACTGACACTGATGCACGAGAGCGTGGGTAGCGAACAGG	-21.84740908	Coiba_non_upwelling vs Coiba_upwelling
E_labriformis	Bacteroidota; Odoribacter	4	TACGGAGGATGCGAGCGTTATCCGGATTTATTGGGTTTAAAGGGTGCGTAGGTGGTTTAGTAAGTTAGTGGTAAAATCTTCAGGCTCAACCTGATTTAGCCATTAATACTGCTAGACTAGAGTATAGACGAGGTAGGCGGAATAAGTTAAGTAGCGGTGAAATGCTTAGATATAACTTAGAACTCCGATAGCGAAGGCAGCTTACCAGGCTATAACTGACACTGATGCACGAGAGCGTGGGTAGCGAACAGG	17.72850305	Las_Perlas_non_upwelling vs Coiba_non_upwelling
E_labriformis	Bacteroidota; Odoribacter	4	TACGGAGGATGCGAGCGTTATCCGGATTTATTGGGTTTAAAGGGTGCGTAGGTGGTTTAGTAAGTTAGTGGTAAAATCTTCAGGCTCAACCTGATTTAGCCATTAATACTGCTAGACTAGAGTATAGACGAGGTAGGCGGAATAAGTTAAGTAGCGGTGAAATGCTTAGATATAACTTAGAACTCCGATAGCGAAGGCAGCTTACCAGGCTATAACTGACACTGATGCACGAGAGCGTGGGTAGCGAACAGG	26.00634055	Las_Perlas_non_upwelling vs Las_Perlas_upwelling
E_labriformis	Bacteroidota; Odoribacter	4	TACGGAGGATGCGAGCGTTATCCGGATTTATTGGGTTTAAAGGGTGCGTAGGTGGTTTAGTAAGTTAGTGGTAAAATCTTCAGGCTCAACCTGATTTAGCCATTAATACTGCTAGACTAGAGTATAGACGAGGTAGGCGGAATAAGTTAAGTAGCGGTGAAATGCTTAGATATAACTTAGAACTCCGATAGCGAAGGCAGCTTACCAGGCTATAACTGACACTGATGCACGAGAGCGTGGGTAGCGAACAGG	-30.12524658	Las_Perlas_upwelling vs Coiba_upwelling
E_labriformis	Bacteroidota; Saprospiraceae.3	2	TACGGAAGGTGCAAGCGTTATCCGGAATCACTGGGTTTAAAGGGTGCGTAGGCGGTTGCGTAAGTCAGAAGTGAAAGCTCACAGCTTAACTGTGGAATTGCTTTTGATACTGCGCGACTAGAATCAGGTTGAGGTTGGCGGAATGTGACATGTAGCGGTGAAATGCATAGATATGTCATAGAACACCAATTGCGAAGGCAGCTGACTGGACCTGCATTGACGCTGAGGCACGAAAGCGTGGGGAGCGAACAGG	-19.97957825	Coiba_non_upwelling vs Coiba_upwelling
E_labriformis	Bacteroidota; Saprospiraceae.3	2	TACGGAAGGTGCAAGCGTTATCCGGAATCACTGGGTTTAAAGGGTGCGTAGGCGGTTGCGTAAGTCAGAAGTGAAAGCTCACAGCTTAACTGTGGAATTGCTTTTGATACTGCGCGACTAGAATCAGGTTGAGGTTGGCGGAATGTGACATGTAGCGGTGAAATGCATAGATATGTCATAGAACACCAATTGCGAAGGCAGCTGACTGGACCTGCATTGACGCTGAGGCACGAAAGCGTGGGGAGCGAACAGG	16.5866148	Las_Perlas_non_upwelling vs Coiba_non_upwelling
E_labriformis	Firmicutes; Clostridium sensu stricto 1	2	TACGTAGGTGGCAAGCGTTGTCCGGATTTACTGGGCGTAAAGGGAGCGTAGGCGGATTTTTAAGTGGGATGTGAAATACCCGGGCTCAACCTGGGTGCTGCATTCCAAACTGGGAATCTAGAGTACAGGAGGGGAGAGTGGAATTCCTAGTGTAGCGGTGAAATGCGTAGAGATTAGGAAGAACACCAGTGGCGAAGGCGACTCTCTGGACTGTAACTGACGCTGAGGCTCGAAAGCGTGGGGAGCAAACAGG	-15.04368854	Las_Perlas_non_upwelling vs Coiba_non_upwelling
E_labriformis	Firmicutes; Clostridium sensu stricto 1	2	TACGTAGGTGGCAAGCGTTGTCCGGATTTACTGGGCGTAAAGGGAGCGTAGGCGGATTTTTAAGTGGGATGTGAAATACCCGGGCTCAACCTGGGTGCTGCATTCCAAACTGGGAATCTAGAGTACAGGAGGGGAGAGTGGAATTCCTAGTGTAGCGGTGAAATGCGTAGAGATTAGGAAGAACACCAGTGGCGAAGGCGACTCTCTGGACTGTAACTGACGCTGAGGCTCGAAAGCGTGGGGAGCAAACAGG	-17.83484987	Las_Perlas_non_upwelling vs Las_Perlas_upwelling
E_labriformis	Firmicutes; Romboutsia.2	2	TACGTAGGGGGCTAGCGTTATCCGGAATTACTGGGCGTAAAGGGTGCGTAGGTGGTTTCTTAAGTCAGAGGTGAAAGGCTACGGCTCAACCGTAGTAAGCCTTTGAAACTGAGAGACTTGAGTGCAGGAGAGGAGAGTAGAATTCCTAGTGTAGCGGTGAAATGCGTAGATATTAGGAGGAATACCAGTTGCGAAGGCGGCTCTCTGGACTGTAACTGACACTGAGGCACGAAAGCGTGGGGAGCAAACAGG	-21.52759946	Coiba_non_upwelling vs Coiba_upwelling
E_labriformis	Firmicutes; Romboutsia.2	2	TACGTAGGGGGCTAGCGTTATCCGGAATTACTGGGCGTAAAGGGTGCGTAGGTGGTTTCTTAAGTCAGAGGTGAAAGGCTACGGCTCAACCGTAGTAAGCCTTTGAAACTGAGAGACTTGAGTGCAGGAGAGGAGAGTAGAATTCCTAGTGTAGCGGTGAAATGCGTAGATATTAGGAGGAATACCAGTTGCGAAGGCGGCTCTCTGGACTGTAACTGACACTGAGGCACGAAAGCGTGGGGAGCAAACAGG	16.3240736	Las_Perlas_non_upwelling vs Coiba_non_upwelling
E_labriformis	Proteobacteria; Acinetobacter.2	1	TACAGAGGGTGCGAGCGTTAATCGGATTTACTGGGCGTAAAGCGTGCGTAGGCGGCTTATTAAGTCGGATGTGAAATCCCCGAGCTTAACTTGGGAATTGCATTCGATACTGGTGAGCTAGAGTATGGGAGAGGATGGTAGAATTCCAGGTGTAGCGGTGAAATGCGTAGAGATCTGGAGGAATACCGATGGCGAAGGCAGCCATCTGGCCTAATACTGACGCTGAGGTACGAAAGCATGGGGAGCAAACAGG	7.274360633	Coiba_non_upwelling vs Coiba_upwelling
E_labriformis	Proteobacteria; Gammaproteobacteria.1	2	TACAGAGGGTGCAAGCGTTAATCGGAATTACTGGGCGTAAAGCGCGCGTAGGCGGCTTGATAAGATGGGTGTGAAATCCCCGGGCTTAACCTGGGAACTGCATCCATAACTGTCTGGCTAGAGTACAGTAGAGGGTGGTGGAATTTCCTGTGTAGCGGTGAAATGCGTAGATATAGGAAGGAACACCAGTGGCGAAGGCGACCACCTGGACTGATACTGACGCTGAGGTGCGAAAGCGTGGGGAGCAAACAGG	20.83703822	Coiba_non_upwelling vs Coiba_upwelling
E_labriformis	Proteobacteria; Gammaproteobacteria.1	2	TACAGAGGGTGCAAGCGTTAATCGGAATTACTGGGCGTAAAGCGCGCGTAGGCGGCTTGATAAGATGGGTGTGAAATCCCCGGGCTTAACCTGGGAACTGCATCCATAACTGTCTGGCTAGAGTACAGTAGAGGGTGGTGGAATTTCCTGTGTAGCGGTGAAATGCGTAGATATAGGAAGGAACACCAGTGGCGAAGGCGACCACCTGGACTGATACTGACGCTGAGGTGCGAAAGCGTGGGGAGCAAACAGG	22.17614956	Las_Perlas_non_upwelling vs Las_Perlas_upwelling
E_labriformis	Proteobacteria; Gammaproteobacteria.4	2	TACGGAGGGTCCAAGCGTTAATCGGAATTACTGGGCGTAAAGCGCGCGTAGGCGGCTTGTTAAGTCAGATGTGAAAGCCCCGGGCTCAACCTGGGAACTGCATTTGAAACTGGCAAGCTAGAGTGTGTGAGAGGTGAGTGGAATTTCCAGTGTAGCGGTGAAATGCGTAGAGATTGGAAGGAACATCAGTGGCGAAGGCGACTCACTGGCATAACACTGACGCTGAGGTGCGAAAGCGTGGGTAGCAAACAGG	-5.4102635	Las_Perlas_non_upwelling vs Coiba_non_upwelling
E_labriformis	Proteobacteria; Gammaproteobacteria.4	2	TACGGAGGGTCCAAGCGTTAATCGGAATTACTGGGCGTAAAGCGCGCGTAGGCGGCTTGTTAAGTCAGATGTGAAAGCCCCGGGCTCAACCTGGGAACTGCATTTGAAACTGGCAAGCTAGAGTGTGTGAGAGGTGAGTGGAATTTCCAGTGTAGCGGTGAAATGCGTAGAGATTGGAAGGAACATCAGTGGCGAAGGCGACTCACTGGCATAACACTGACGCTGAGGTGCGAAAGCGTGGGTAGCAAACAGG	-6.492133039	Las_Perlas_non_upwelling vs Las_Perlas_upwelling
E_labriformis	Proteobacteria; PS1 clade.1	1	TACGGAGGGGGCTAGCGTTGTTCGGAATCACTGGGCGTAAAGCGCGCGTAGGCGGACTGATTAGTTGGGGGTGAAAGCCCGGAGCTCAACTCCGGAACTGCCTTCAATACTGTCAGTCTTGAGGTCGAGAGAGGTAAGTGGAATTCCGAGTGTAGAGGTGAAATTCGTAGATATTCGGAAGAACACCAGTGGCGAAGGCGACTTACTGGCTCGATTCTGACGCTGAGGTGCGAAAGCGTGGGGAGCAAACAGG	5.735295643	Las_Perlas_non_upwelling vs Coiba_non_upwelling
E_labriformis	Proteobacteria; SAR116 clade.4	1	TACGAAGGGGGCGAGCGTTATTCGGAATTATTGGGCGTAAAGGGCTCGCAGGCTGCTTGAACAGTTAGACGTGAAATCCCCGGGCTTAACCTGGGAACTGCGTTTAATACTAGCAAGCTAGAGAAATAGAGAGGAAAGTGGAACTCCCAGTGTAGAGGTGAAATTCGTAGATATTGGGAAGAACACCAGTGGCGAAAGCGACTTTCTGGCTATTTTCTGACGCTGAGGAGCGAAAGCGTGGGGAGCAAACAGG	6.132611582	Las_Perlas_upwelling vs Coiba_upwelling
E_labriformis	Proteobacteria; Schlegelella	1	TACGTAGGGTGCGAGCGTTAATCGGAATTACTGGGCGTAAAGCGTGCGCAGGCGGTTGTGCAAGACAGATGTGAAATCCCCGGGCTTAACCTGGGAACTGCATTTGTGACTGCACGGCTGGAGTGCGGCAGAGGGGAGTGGAATTCCGCGTGTAGCAGTGAAATGCGTAGATATGCGGAGGAACACCGATGGCGAAGGCAGCTCCCTGGGCCTGCACTGACGCTCATGCACGAAAGCGTGGGGAGCAAACAGG	-6.346004217	Coiba_non_upwelling vs Coiba_upwelling
E_labriformis	Proteobacteria; Shewanella.1	3	TACGGAGGGTCCGAGCGTTAATCGGAATTACTGGGCGTAAAGCGTGCGCAGGCGGTTTGTTAAGCGAGATGTGAAAGCCCCGGGCTCAACCTGGGAACCGCATTTCGAACTGGCGAACTAGAGTCTTGTAGAGGGGGGTAGAATTCCAGGTGTAGCGGTGAAATGCGTAGAGATCTGGAGGAATACCAGTGGCGAAGGCGGCCCCCTGGACAAAGACTGACGCTCATGCACGAAAGCGTGGGGAGCAAACAGG	13.44777442	Coiba_non_upwelling vs Coiba_upwelling
E_labriformis	Proteobacteria; Shewanella.1	3	TACGGAGGGTCCGAGCGTTAATCGGAATTACTGGGCGTAAAGCGTGCGCAGGCGGTTTGTTAAGCGAGATGTGAAAGCCCCGGGCTCAACCTGGGAACCGCATTTCGAACTGGCGAACTAGAGTCTTGTAGAGGGGGGTAGAATTCCAGGTGTAGCGGTGAAATGCGTAGAGATCTGGAGGAATACCAGTGGCGAAGGCGGCCCCCTGGACAAAGACTGACGCTCATGCACGAAAGCGTGGGGAGCAAACAGG	18.25649449	Las_Perlas_non_upwelling vs Coiba_non_upwelling
E_labriformis	Proteobacteria; Shewanella.1	3	TACGGAGGGTCCGAGCGTTAATCGGAATTACTGGGCGTAAAGCGTGCGCAGGCGGTTTGTTAAGCGAGATGTGAAAGCCCCGGGCTCAACCTGGGAACCGCATTTCGAACTGGCGAACTAGAGTCTTGTAGAGGGGGGTAGAATTCCAGGTGTAGCGGTGAAATGCGTAGAGATCTGGAGGAATACCAGTGGCGAAGGCGGCCCCCTGGACAAAGACTGACGCTCATGCACGAAAGCGTGGGGAGCAAACAGG	34.8164705	Las_Perlas_upwelling vs Coiba_upwelling
E_labriformis	Proteobacteria; Tepidimonas	1	TACGTAGGGTGCGAGCGTTAATCGGAATTACTGGGCGTAAAGCGTGCGCAGGCGGTCTTGTAAGACAGAGGTGAAATCCCTGGGCTCAACCTAGGAATGGCCTTTGTGACTGCAAGGCTGGAGTGCGGCAGAGGGGGATGGAATTCCGCGTGTAGCAGTGAAATGCGTAGATATGCGGAGGAACACCGATGGCGAAGGCAGTCCCCTGGGCCTGCACTGACGCTCATGCACGAAAGCGTGGGGAGCAAACAGG	-7.288518767	Coiba_non_upwelling vs Coiba_upwelling
E_labriformis	Proteobacteria; Terasakiellaceae	2	TACGAAGGGGGCTAGCGTTGTTCGGAATTACTGGGCGTAAAGGGCGTGTAGGCGGATCGATCAGTTGGGGGTGAAATCCCGGGGCTCAACCCCGGAACGGCCTTCAATACTGTTGGTCTTGAGATTGTGAGAGGATAGCGGAATACCCAGTGTAGAGGTGAAATTCGTAGAGATTGGGTAGAACACCAGTGGCGAAGGCGGCTATCTGGCGCAATACTGACGCTGATGCGCGAAAGCGTGGGGAGCAAACAGG	20.89477048	Coiba_non_upwelling vs Coiba_upwelling
E_labriformis	Proteobacteria; Terasakiellaceae	2	TACGAAGGGGGCTAGCGTTGTTCGGAATTACTGGGCGTAAAGGGCGTGTAGGCGGATCGATCAGTTGGGGGTGAAATCCCGGGGCTCAACCCCGGAACGGCCTTCAATACTGTTGGTCTTGAGATTGTGAGAGGATAGCGGAATACCCAGTGTAGAGGTGAAATTCGTAGAGATTGGGTAGAACACCAGTGGCGAAGGCGGCTATCTGGCGCAATACTGACGCTGATGCGCGAAAGCGTGGGGAGCAAACAGG	25.29971748	Las_Perlas_upwelling vs Coiba_upwelling
E_labriformis	Proteobacteria; Thalassolituus	2	TACGGAGGGTGCAAGCGTTAATCGGAATTACTGGGCGTAAAGCGCGCGTAGGTTGCTTGTTAAGCGAGATGTGAAAGCCCCGGGCTTAACCTGGGAACTGCATTTCGAACTGGCAGGCTAGAGTACAGTAGAGGGTAGTGGAATTTCCTGTGTAGCGGTGAAATGCGTAGAGATGGGAAGGAACATCAGTGGCGAAGGCGACTGCCTGGACTGATACTGACACTGAGGTGCGAAAGCGTGGGGAGCGAACAGG	-20.70230789	Coiba_non_upwelling vs Coiba_upwelling
E_labriformis	Proteobacteria; Thalassolituus	2	TACGGAGGGTGCAAGCGTTAATCGGAATTACTGGGCGTAAAGCGCGCGTAGGTTGCTTGTTAAGCGAGATGTGAAAGCCCCGGGCTTAACCTGGGAACTGCATTTCGAACTGGCAGGCTAGAGTACAGTAGAGGGTAGTGGAATTTCCTGTGTAGCGGTGAAATGCGTAGAGATGGGAAGGAACATCAGTGGCGAAGGCGACTGCCTGGACTGATACTGACACTGAGGTGCGAAAGCGTGGGGAGCGAACAGG	18.10684734	Las_Perlas_non_upwelling vs Coiba_non_upwelling
E_labriformis	Proteobacteria; Vibrio.3	1	TACGGAGGGTGCGAGCGTTAATCGGAATTACTGGGCGTAAAGCGCATGCAGGTGGTTAGTTAAGTCAGATGTGAAAGCCCGGGGCTCAACCTCGGAATTGCATTTGAAACTGGCTGACTAGAGTACTGTAGAGGGGGGTAGAATTTCAGGTGTAGCGGTGAAATGCGTAGAGATCTGAAGGAATACCGGTGGCGAAGGCGGCCCCCTGGACAGATACTGACACTCAGATGCGAAAGCGTGGGGAGCAAACAGG	-6.311842984	Coiba_non_upwelling vs Coiba_upwelling
E_labriformis	Proteobacteria; Vibrio.5	1	TACGGAGGGTGCGAGCGTTAATCGGAATTACTGGGCGTAAAGCGCATGCAGGTGGTTTGTTAAGTCAGATGTGAAAGCCCGGGGCTCAACCTCGGAACCGCATTTGAAACTGGCAGGCTAGAGTACTGTAGAGGGGGGTAGAATTTCAGGTGTAGCGGTGAAATGCGTAGAGATCTGAAGGAATACCAGTGGCGAAGGCGGCCCCCTGGACAGATACTGACACTCAGATGCGAAAGCGTGGGGAGCAAACAGG	6.551950378	Las_Perlas_upwelling vs Coiba_upwelling
E_labriformis	Proteobacteria; Vibrionaceae.1	1	TACGGAGGGTGCGAGCGTTAATCGGAATTACTGGGCGTAAAGCGCATGCAGGCGGATGATTAAGCCAGATGTGAAAGCCCCGGGCTTAACCTGGGAATAGCATTTGGAACTGGTCATCTAGAGTCTTGTAGAGGGGGGTAGAATTTCAGGTGTAGCGGTGAAATGCGTAGAGATCTGAAGGAATACCGGTGGCGAAGGCGGCCCCCTGGACAAAGACTGACGCTCAGATGCGAAAGCGTGGGTAGCAAACAGG	-8.155503434	Coiba_non_upwelling vs Coiba_upwelling
M_dorsalis	Bacteroidota; Formosa.2	1	TACGGAGGATCCAAGCGTTATCCGGAATCATTGGGTTTAAAGGGTCCGTAGGTGGATAATTAAGTCAGAGGTGAAATCTTGCAGCTCAACTGTAAAATTGCCTTTGATACTGGTTATCTTGAGTTATTATGAAGTAGTTAGAATATGTAGTGTAGCGGTGAAATGCATAGATATTACATAGAATACCAATTGCGAAGGCAGATTACTAATAATCAACTGACACTGATGGACGAAAGCGTGGGTAGCGAACAGG	-6.080384987	Las_Perlas_non_upwelling vs Las_Perlas_upwelling
M_dorsalis	Bacteroidota; Macellibacteroides.2	2	TACGGAGGATCCAAGCGTTATCCGGATTTATTGGGTTTAAAGGGTGCGTAGGCGGTCTCTTAAGTCAGCGTTGAAAGTTTTCGGCTCAACCGGAAAATTGGCATTGAAACTGGGAGACTTGAGTGTAAATGAAGTTGGCGGAATTCGTTGTGTAGCGGTGAAATGCATAGATATAACGAAGAACTCCGATTGCGAAGGCAGCTGACTAACATACAACTGACGCTGATGCACGAAAGCGTGGGGATCAAACAGG	-22.24609644	Coiba_non_upwelling vs Coiba_upwelling
M_dorsalis	Bacteroidota; Macellibacteroides.2	2	TACGGAGGATCCAAGCGTTATCCGGATTTATTGGGTTTAAAGGGTGCGTAGGCGGTCTCTTAAGTCAGCGTTGAAAGTTTTCGGCTCAACCGGAAAATTGGCATTGAAACTGGGAGACTTGAGTGTAAATGAAGTTGGCGGAATTCGTTGTGTAGCGGTGAAATGCATAGATATAACGAAGAACTCCGATTGCGAAGGCAGCTGACTAACATACAACTGACGCTGATGCACGAAAGCGTGGGGATCAAACAGG	22.46005998	Las_Perlas_non_upwelling vs Coiba_non_upwelling
M_dorsalis	Bacteroidota; NS5 marine group.16	1	TACGGAGGATCCAAGCGTTATCCGGAATTATTGGGTTTAAAGGGTCCGTAGGCGGTTTTTTAAGTCAGAGGTGAAATCCTGCAGCTCAACTGTAGCATTGCCTTTGATACTGAAAGACTTGAGTTATTGTGAAGTAGTTAGAATGTGTAGTGTAGCGGTGAAATGCATAGATATTACACAGAATACCGATTGCGAAAGCAGATTACTAACAATATACTGACGCTGAGGGACGAAAGCGTGGGTAGCGAACAGG	-4.278971931	Las_Perlas_non_upwelling vs Las_Perlas_upwelling
M_dorsalis	Bacteroidota; NS9 marine group.33	1	TACGGAGGGTGCAAGCGTTATCCGGATTTATTGGGTTTAAAGGGTCCGTAGGCGGATGATTAAGTCAGTGGTGAAAGCCCACAGCTCAACTGTGGAACTGCCATTGATACTGATCATCTTGAGTACATTTGAAGTTGGCGGAATAGGTCATGTAGCGGTGAAATGCTTAGATATGACCTAGAACACCGATTGCGAAGGCAGCCAACTAAGCTGTAACTGACGCTGAGGGACGAAAGCGTGGGGAGCGAACAGG	-5.71241588	Las_Perlas_non_upwelling vs Las_Perlas_upwelling
M_dorsalis	Chloroflexi; SAR202 clade.5	1	TACGTAGGTGGCAAATGTTGTCCGGAATCATTGGGCGTAAAGGGTCCGTAGGTGGCTTGAAAAGTCTTATGTGAAATCTCTTGGCTCAACCAAGAAACGCCATAAGAAACTTTCATGCTAGAGATCATCAGAGGGAGGTAGAATTCCAGGTGTAGTGGTGAAATGCGTAGATATCTGGAGGAATACCAATGGCGAAAGCAGCCTCCTGGGGTGAATCTGACATTGAGGGACGAAAGCGTGGGTAGCAAACCGG	-6.213987739	Las_Perlas_upwelling vs Coiba_upwelling
M_dorsalis	Cyanobacteria; Prochlorococcus MIT9313.4	2	TACGGGAGTGGCAAGCGTTATCCGGAATTATTGGGCGTAAAGCGTCCGCAGGCGGCTTTTCAAGTCTGCTGTTAAAACGTGGAGCTTAACTCCATCATGGCAGTGGAAACTGAAAGGCTTGAGTATGGTAGGGGCAGAGGGAATTCCCGGTGTAGCGGTGAAATGCGTAGATATCGGGAAGAACACCAGTGGCGAAGGCGCTCTGCTGGGCCATTACTGACGCTCATGGACGAAAGCCAGGGGAGCGAAAGGG	4.496852633	Las_Perlas_non_upwelling vs Las_Perlas_upwelling
M_dorsalis	Cyanobacteria; Prochlorococcus MIT9313.4	2	TACGGGAGTGGCAAGCGTTATCCGGAATTATTGGGCGTAAAGCGTCCGCAGGCGGCTTTTCAAGTCTGCTGTTAAAACGTGGAGCTTAACTCCATCATGGCAGTGGAAACTGAAAGGCTTGAGTATGGTAGGGGCAGAGGGAATTCCCGGTGTAGCGGTGAAATGCGTAGATATCGGGAAGAACACCAGTGGCGAAGGCGCTCTGCTGGGCCATTACTGACGCTCATGGACGAAAGCCAGGGGAGCGAAAGGG	-5.941218637	Las_Perlas_upwelling vs Coiba_upwelling
M_dorsalis	Cyanobacteria; Prochlorococcus MIT9313.5	2	TACGGGAGTGGCAAGCGTTATCCGGAATTATTGGGCGTAAAGCGTCCGCAGGCGGCTTTTCAAGTCTGCTGTTAAAGCGTGGAGCTTAACTCCATCATGGCAGTGGAAACTGAAAGGCTTGAGTATGGTAGGGGCAGAGGGAATTCCCGGTGTAGCGGTGAAATGCGTAGATATCGGGAAGAACACCAGTGGCGAAGGCGCTCTGCTGGGCCATTACTGACGCTCATGGACGAAAGCCAGGGGAGCGAAAGGG	2.832186939	Las_Perlas_non_upwelling vs Las_Perlas_upwelling
M_dorsalis	Cyanobacteria; Prochlorococcus MIT9313.5	2	TACGGGAGTGGCAAGCGTTATCCGGAATTATTGGGCGTAAAGCGTCCGCAGGCGGCTTTTCAAGTCTGCTGTTAAAGCGTGGAGCTTAACTCCATCATGGCAGTGGAAACTGAAAGGCTTGAGTATGGTAGGGGCAGAGGGAATTCCCGGTGTAGCGGTGAAATGCGTAGATATCGGGAAGAACACCAGTGGCGAAGGCGCTCTGCTGGGCCATTACTGACGCTCATGGACGAAAGCCAGGGGAGCGAAAGGG	-3.080986441	Las_Perlas_upwelling vs Coiba_upwelling
M_dorsalis	Firmicutes; Romboutsia.1	2	TACGTAGGGGGCTAGCGTTATCCGGAATTACTGGGCGTAAAGGGTGCGTAGGTGGTTTCTTAAGTCAGAGGTGAAAGGCTACGGCTCAACCGTAGTAAGCCTTTGAAACTGAGAAACTTGAGTGCAGGAGAGGAGAGTAGAATTCCTAGTGTAGCGGTGAAATGCGTAGATATTAGGAGGAATACCAGTTGCGAAGGCGGCTCTCTGGACTGTAACTGACACTGAGGCACGAAAGCGTGGGGAGCAAACAGG	-18.58347609	Coiba_non_upwelling vs Coiba_upwelling
M_dorsalis	Firmicutes; Romboutsia.1	2	TACGTAGGGGGCTAGCGTTATCCGGAATTACTGGGCGTAAAGGGTGCGTAGGTGGTTTCTTAAGTCAGAGGTGAAAGGCTACGGCTCAACCGTAGTAAGCCTTTGAAACTGAGAAACTTGAGTGCAGGAGAGGAGAGTAGAATTCCTAGTGTAGCGGTGAAATGCGTAGATATTAGGAGGAATACCAGTTGCGAAGGCGGCTCTCTGGACTGTAACTGACACTGAGGCACGAAAGCGTGGGGAGCAAACAGG	20.78232587	Las_Perlas_non_upwelling vs Coiba_non_upwelling
M_dorsalis	Marinimicrobia (SAR406 clade); Marinimicrobia (SAR406 clade).36	2	TACGAGGGGTGCTAGCGTTGTCCGGATTTACTGGGCGTAAAGGGTACGTAGGCGTTTTAATAAGTTGAATGTTAAATATCTTAGCTTAACTAAGAAAATGCATTCAAAACTGTTAAAATAGAGTTTGAGAGAGGAACGCAGAATTCATGGTGGAGCGGTGACATGCGTAGATATCATGAGGAAAGTCAAATGCGAAGGCAGCCTTCTGGCTCAAAACTGACGCTGAGGTACGAAAGCGTGGGGAGCGAACAGG	4.257687113	Las_Perlas_non_upwelling vs Las_Perlas_upwelling
M_dorsalis	Marinimicrobia (SAR406 clade); Marinimicrobia (SAR406 clade).36	2	TACGAGGGGTGCTAGCGTTGTCCGGATTTACTGGGCGTAAAGGGTACGTAGGCGTTTTAATAAGTTGAATGTTAAATATCTTAGCTTAACTAAGAAAATGCATTCAAAACTGTTAAAATAGAGTTTGAGAGAGGAACGCAGAATTCATGGTGGAGCGGTGACATGCGTAGATATCATGAGGAAAGTCAAATGCGAAGGCAGCCTTCTGGCTCAAAACTGACGCTGAGGTACGAAAGCGTGGGGAGCGAACAGG	-4.436414404	Las_Perlas_upwelling vs Coiba_upwelling
M_dorsalis	Proteobacteria; AEGEAN-169 marine group.5	2	TACGAAGGGGGCTAGCGTTGTTCGGAATCACTGGGCGTAAAGCGTATGTAGGCGGATCAAAAAGTTAGATGTGAAATCCCTGGGCTCAACCCAGGAACTGCATTTAAAACTAGTGATCTAGAATTTGGTAAGGGTTAGTAGAATTTCCAGTGTAGAGGTGAAATTCGTAGATATTGGAAAGAATACCAGAAGCGAAGGCGACTAACTAGGCCATTTTTGACGCTGAGATACGAAAGCGTGGGTAGCAAACAGG	5.001896967	Las_Perlas_non_upwelling vs Las_Perlas_upwelling
M_dorsalis	Proteobacteria; AEGEAN-169 marine group.5	2	TACGAAGGGGGCTAGCGTTGTTCGGAATCACTGGGCGTAAAGCGTATGTAGGCGGATCAAAAAGTTAGATGTGAAATCCCTGGGCTCAACCCAGGAACTGCATTTAAAACTAGTGATCTAGAATTTGGTAAGGGTTAGTAGAATTTCCAGTGTAGAGGTGAAATTCGTAGATATTGGAAAGAATACCAGAAGCGAAGGCGACTAACTAGGCCATTTTTGACGCTGAGATACGAAAGCGTGGGTAGCAAACAGG	-5.487159568	Las_Perlas_upwelling vs Coiba_upwelling
M_dorsalis	Proteobacteria; Alphaproteobacteria.2	2	TACGAAGGGGGCGAGCGTTGTTCGGAATCACTGGGCGTAAAGCGTACGTAGGCGGATAGATTAGTTAGGGGTGAAATCCCGAGGCTCAACCTCGGAACTGCCTCTAATACTGTCTATCTAGAGATCGAGAGAGGTGAGTGGAATTCCTAGTGTAGAGGTGAAATTCGTAGATATTAGGAAGAACACCAGTGGCGAAGGCGGCTCACTGGCTCGATACTGACGCTGAGGTACGAAAGCGTGGGGAGCAAACAGG	23.99447518	Las_Perlas_non_upwelling vs Las_Perlas_upwelling
M_dorsalis	Proteobacteria; Alphaproteobacteria.2	2	TACGAAGGGGGCGAGCGTTGTTCGGAATCACTGGGCGTAAAGCGTACGTAGGCGGATAGATTAGTTAGGGGTGAAATCCCGAGGCTCAACCTCGGAACTGCCTCTAATACTGTCTATCTAGAGATCGAGAGAGGTGAGTGGAATTCCTAGTGTAGAGGTGAAATTCGTAGATATTAGGAAGAACACCAGTGGCGAAGGCGGCTCACTGGCTCGATACTGACGCTGAGGTACGAAAGCGTGGGGAGCAAACAGG	-23.50048459	Las_Perlas_upwelling vs Coiba_upwelling
M_dorsalis	Proteobacteria; Ascidiaceihabitans.2	2	TACGGAGGGGGTTAGCGTTGTTCGGAATTACTGGGCGTAAAGCGCACGTAGGCGGATTGGAAAGTTGGGGGTGAAATCCCGGGGCTCAACCCCGGAACTGCCTCCAAAACTATCAGTCTAGAGTTCGAGAGAGGTGAGTGGAATTCCAAGTGTAGAGGTGAAATTCGTAGATATTTGGAGGAACACCAGTGGCGAAGGCGGCTCACTGGCTCGATACTGACGCTGAGGTGCGAAAGTGTGGGGAGCAAACAGG	-6.919304525	Las_Perlas_non_upwelling vs Las_Perlas_upwelling
M_dorsalis	Proteobacteria; Ascidiaceihabitans.2	2	TACGGAGGGGGTTAGCGTTGTTCGGAATTACTGGGCGTAAAGCGCACGTAGGCGGATTGGAAAGTTGGGGGTGAAATCCCGGGGCTCAACCCCGGAACTGCCTCCAAAACTATCAGTCTAGAGTTCGAGAGAGGTGAGTGGAATTCCAAGTGTAGAGGTGAAATTCGTAGATATTTGGAGGAACACCAGTGGCGAAGGCGGCTCACTGGCTCGATACTGACGCTGAGGTGCGAAAGTGTGGGGAGCAAACAGG	7.502014576	Las_Perlas_upwelling vs Coiba_upwelling
M_dorsalis	Proteobacteria; BD1-7 clade.1	1	TACGGAGGGTGCAAGCGTTAATCGGAATTACTGGGCGTAAAGCGCGCGTAGGCGGCTTGTTAAGTCGGATGTGAAAGCCCCGGGCTCAACCTGGGAACTGCATTCGATACTGGCAAGCTAGAGTACAAGAGAGGGTGGTAGAATTTCTAGTGTAGCGGTGAAATGCGTAGATATTAGAAGGAATACCGGTGGCGAAGGCGGCCACCTGGCTTGATACTGACGCTGAGGTGCGAAAGCGTGGGGAGCAAACAGG	6.347412703	Las_Perlas_non_upwelling vs Las_Perlas_upwelling
M_dorsalis	Proteobacteria; Clade II.10	1	TACGAAGGGACCTAGCGTAGTTCGGAATTACTGGGCTTAAAGAGCTCGTAGGTGGTTAAAAAAGTTGATGGTGAAATCCCAAGGCTCAACCTTGGAACTGCCATCAAAACTTTTTAGCTGGAGTATGATAGAGGAAAGTGGAATTTCTAGTGTAGAGGTGAAATTCGTAGATATTAGAAAGAACATCAAAAGCGAAGGCAACTTTCTGGATCATTACTGACACTGAGGAGCGAAAGCATGGGTAGCGAAGAGG	6.888434926	Las_Perlas_non_upwelling vs Las_Perlas_upwelling
M_dorsalis	Proteobacteria; Ectothiorhodospiraceae.1	1	TACGGAGGGTGCAAGCGTTAATCGGAATTACTGGGCGTAAAGAGTACGTAGGCGGCTTTGCAAGTCGGGTGTGAAAGCCCTGAGCTTAACTCAGGAACTGCATTCGATACTGCATCGCTAGAGTTTATTAGAGGATAGCGGAATTCCAGGTGTAGCGGTGAAATGCGTAGATATCTGGAAGAACACCAATGGCGAAGGCAGCTATCTGGGATACAACTGACGCTGAGGTACGAAAGCGTGGGGAGCAAACAGG	-5.013523969	Las_Perlas_non_upwelling vs Las_Perlas_upwelling
M_dorsalis	Proteobacteria; Gammaproteobacteria.4	4	TACGGAGGGTCCAAGCGTTAATCGGAATTACTGGGCGTAAAGCGCGCGTAGGCGGCTTGTTAAGTCAGATGTGAAAGCCCCGGGCTCAACCTGGGAACTGCATTTGAAACTGGCAAGCTAGAGTGTGTGAGAGGTGAGTGGAATTTCCAGTGTAGCGGTGAAATGCGTAGAGATTGGAAGGAACATCAGTGGCGAAGGCGACTCACTGGCATAACACTGACGCTGAGGTGCGAAAGCGTGGGTAGCAAACAGG	20.01469929	Coiba_non_upwelling vs Coiba_upwelling
M_dorsalis	Proteobacteria; Gammaproteobacteria.4	4	TACGGAGGGTCCAAGCGTTAATCGGAATTACTGGGCGTAAAGCGCGCGTAGGCGGCTTGTTAAGTCAGATGTGAAAGCCCCGGGCTCAACCTGGGAACTGCATTTGAAACTGGCAAGCTAGAGTGTGTGAGAGGTGAGTGGAATTTCCAGTGTAGCGGTGAAATGCGTAGAGATTGGAAGGAACATCAGTGGCGAAGGCGACTCACTGGCATAACACTGACGCTGAGGTGCGAAAGCGTGGGTAGCAAACAGG	-19.41217156	Las_Perlas_non_upwelling vs Coiba_non_upwelling
M_dorsalis	Proteobacteria; Gammaproteobacteria.4	4	TACGGAGGGTCCAAGCGTTAATCGGAATTACTGGGCGTAAAGCGCGCGTAGGCGGCTTGTTAAGTCAGATGTGAAAGCCCCGGGCTCAACCTGGGAACTGCATTTGAAACTGGCAAGCTAGAGTGTGTGAGAGGTGAGTGGAATTTCCAGTGTAGCGGTGAAATGCGTAGAGATTGGAAGGAACATCAGTGGCGAAGGCGACTCACTGGCATAACACTGACGCTGAGGTGCGAAAGCGTGGGTAGCAAACAGG	-24.00889617	Las_Perlas_non_upwelling vs Las_Perlas_upwelling
M_dorsalis	Proteobacteria; Gammaproteobacteria.4	4	TACGGAGGGTCCAAGCGTTAATCGGAATTACTGGGCGTAAAGCGCGCGTAGGCGGCTTGTTAAGTCAGATGTGAAAGCCCCGGGCTCAACCTGGGAACTGCATTTGAAACTGGCAAGCTAGAGTGTGTGAGAGGTGAGTGGAATTTCCAGTGTAGCGGTGAAATGCGTAGAGATTGGAAGGAACATCAGTGGCGAAGGCGACTCACTGGCATAACACTGACGCTGAGGTGCGAAAGCGTGGGTAGCAAACAGG	24.6114239	Las_Perlas_upwelling vs Coiba_upwelling
M_dorsalis	Proteobacteria; JTB23	1	TACGGAGGGTGCGAGCGTTAATCGGAATTACTGGGCGTAAAGCGCGCGTAGGCGGTCCGATCAGTCGGATGTGAAAGCCCTGGGCTTAACCTGGGAACTGCATTCGATACTGTCGGACTAGAGTATGATAGAGGTAAGTGGAATTCCTGGTGTAGCGGTGAAATGCGTAGATATCAGGAGGAACATCAGTGGCGAAGGCGGCTTACTGGATCAATACTGACGCTGAGGCGCGAAAGCGTGGGGAGCAAACAGG	4.902821986	Las_Perlas_non_upwelling vs Las_Perlas_upwelling
M_dorsalis	Proteobacteria; OM60(NOR5) clade.6	1	TACGGAGGGTGCAAGCGTTAATCGGAATTACTGGGCGTAAAGCGCGCGTAGGCGGTTTTTTAAGTCGGATGTGAAAGCCCCGGGCTCAACCTGGGAACTGCATCCGATACTGGATGACTAGAATGCGGGAGAGGGAGGTAGAATTCCATGTGTAGCAGTGAAATGCGTAGATATATGGAGGAATACCAGTGGCGAAGGCGGCCTCCTGGCTCGACATTGACGCTGAGGTGCGAAAGCGTGGGGAGCAAACGGG	-6.154972441	Las_Perlas_non_upwelling vs Las_Perlas_upwelling
M_dorsalis	Proteobacteria; Photobacterium.2	1	TACGGAGGGTGCGAGCGTTAATCGGAATTACTGGGCGTAAAGCGCATGCAGGCGGCTTGTTAAGCAAGATGTGAAAGCCCGGGGCTTAACCTCGGAACCGCATTTTGAACTGGCAGGCTAGAGTCTTGTAGAGGGGGGTAGAATTTCAGGTGTAGCGGTGAAATGCGTAGAGATCTGAAGGAATACCGGTGGCGAAGGCGGCCCCCTGGACAAAGACTGACGCTCAGATGCGAAAGCGTGGGGAGCAAACAGG	-6.716329279	Las_Perlas_upwelling vs Coiba_upwelling
M_dorsalis	Proteobacteria; SAR86 clade.6	2	TACGGAAGGTCCAAGCGTTAATCGGAATTACTGGGCGTAAAGCGCGCGTAGGTGGTTTTTTAAGTTGGATGTGAAAGCCCTGGGCTCAACCTAGGAACTGCATCCAAAACTAGATGACTAGAGTACGAAAGAGGGAAGTAGAATTCACAGTGTAGCGGTGGAATGCGTAGATATTGTGAAGAATACCAATGGCGAAGGCAGCTTCCTGGTTCTGTACTGACACTGAGGTGCGAAAGCGTGGGTAGCGAACAGG	4.864610781	Las_Perlas_non_upwelling vs Las_Perlas_upwelling
M_dorsalis	Proteobacteria; SAR86 clade.6	2	TACGGAAGGTCCAAGCGTTAATCGGAATTACTGGGCGTAAAGCGCGCGTAGGTGGTTTTTTAAGTTGGATGTGAAAGCCCTGGGCTCAACCTAGGAACTGCATCCAAAACTAGATGACTAGAGTACGAAAGAGGGAAGTAGAATTCACAGTGTAGCGGTGGAATGCGTAGATATTGTGAAGAATACCAATGGCGAAGGCAGCTTCCTGGTTCTGTACTGACACTGAGGTGCGAAAGCGTGGGTAGCGAACAGG	-5.53333675	Las_Perlas_upwelling vs Coiba_upwelling
M_dorsalis	Proteobacteria; SAR86 clade.8	1	TACGGAAGGTGCAAGCGTTAATCGGAATTACTGGGCGTAAAGCGCGCGTAGGTGGTTTGTTAAGTTGGATGTGAAAGCCCTGGGCTCAACCTAGGAACTGCATCCAAAACTAACTCACTAGAGTACGATAGAGGGAGGTAGAATTCATAGTGTAGCGGTGGAATGCGTAGATATTATGAAGAATACCAGTGGCGAAGGCGGCCTCCTGGATCTGTACTGACACTGAGGTGCGAAAGCGTGGGTAGCGAACAGG	-2.417675631	Las_Perlas_non_upwelling vs Las_Perlas_upwelling
M_dorsalis	Proteobacteria; SAR86 clade.19	1	TACGGATGGTGCAAGCGTTAATCGGAATTACTGGGCGTAAAGCGCGCGTAGGTGGCATACTAAGTTAGATGTGAAATCCCGGGGCTTAACCTCGGAACTGCATCTAAAACTGGTAAGCTAGAGTACTAGAGAGGAAAGTAGAATTCTTAGTGTAGCGGTGGAATGCGTAGATATTAAGAGGAATACCAATGGCGAAGGCAACTTTCTGGATAGATACTGACACTGAGGTGCGAAAGCGTGGGGAGCAAACAGG	-5.839783149	Las_Perlas_upwelling vs Coiba_upwelling
M_dorsalis	Proteobacteria; SAR92 clade.3	2	TACGGAGGGTGCGAGCGTTAATCGGAATTACTGGGCGTAAAGCGCGCGTAGGTGGTTTGATAAGCTAGCTGTGAAAGCCCCGGGCTCAACCTGGGAACTGCAGTTAGAACTGTCTGACTAGAGTACAGTAGAGGGTGGCGGAATTTCCTGTGTAGCGGTGAAATGCGTAGATATAGGAAGGAACATCAGTGGCGAAGGCGGCCACCTGGACTGATACTGACACTGAGGTGCGAAAGCGTGGGGAGCAAACAGG	-6.931081741	Las_Perlas_non_upwelling vs Las_Perlas_upwelling
M_dorsalis	Proteobacteria; SAR92 clade.3	2	TACGGAGGGTGCGAGCGTTAATCGGAATTACTGGGCGTAAAGCGCGCGTAGGTGGTTTGATAAGCTAGCTGTGAAAGCCCCGGGCTCAACCTGGGAACTGCAGTTAGAACTGTCTGACTAGAGTACAGTAGAGGGTGGCGGAATTTCCTGTGTAGCGGTGAAATGCGTAGATATAGGAAGGAACATCAGTGGCGAAGGCGGCCACCTGGACTGATACTGACACTGAGGTGCGAAAGCGTGGGGAGCAAACAGG	6.344866159	Las_Perlas_upwelling vs Coiba_upwelling
M_dorsalis	Proteobacteria; Tepidimonas	1	TACGTAGGGTGCGAGCGTTAATCGGAATTACTGGGCGTAAAGCGTGCGCAGGCGGTCTTGTAAGACAGAGGTGAAATCCCTGGGCTCAACCTAGGAATGGCCTTTGTGACTGCAAGGCTGGAGTGCGGCAGAGGGGGATGGAATTCCGCGTGTAGCAGTGAAATGCGTAGATATGCGGAGGAACACCGATGGCGAAGGCAGTCCCCTGGGCCTGCACTGACGCTCATGCACGAAAGCGTGGGGAGCAAACAGG	-5.94169389	Las_Perlas_non_upwelling vs Las_Perlas_upwelling
M_dorsalis	Thermoplasmatota; Marine Group II.4	1	TACCGGCAGCTCAAGTGGTCGTCGCTTTTATTGGGCCTAAAACGTCCGTAGCCTGTTTAGTAAATTCGTGGGTAAATCAACCAGCTTAACTGGTTGAATTCTGCAAAGACTGCTAGACTAGGGACCGGGAGAGGTGTGAGGTACTCTAGGGGTAGAGGTAAAATTCTGTCATCCTTGGAGGACCACCAGTTGCGAAGGCGTCACACTAGAACGGATCCGACGGTCAGGGACGAAGCCTAGGGGCACGAACCGG	5.66934203	Las_Perlas_upwelling vs Coiba_upwelling
M_dorsalis	Thermoplasmatota; Marine Group II.7	1	TACCGGCAGCTCAAGTGGTCGTCGCTTTTATTGGGCCTAAAACGTCCGTAGCCTGTTTGGTAAATCTGTGGGTAAATCAACCAGCTTAACTGGTTGAATTCTGCAGAGACTGCCAGACTAGGGACCGGGAGAGGTGTGGGGTACTCTAGGGGTAGGGGTAAAATCCTGTCATCCTTAGAGGACCACCAGTTGCGAAGGCGCCACACTGGAACGGATTCGACGGTCAGGGACGAAGCCTAGGGGCACGAACCGG	2.673508107	Las_Perlas_upwelling vs Coiba_upwelling
M_dorsalis	Verrucomicrobiota; Rubritalea.2	3	TACGAAGGTCCCGAGCGTTATTCGGAATCACTGGGCGTAAAGGGAGCGTAGGCTGCGCGGTAAGTCAGATGTGAAATCTCAGGGCTCAACCCTGAAACTGCATCCGATACTGCCGTGCTAGAGTAATGGAGGGGTAACTGGAATTCTCGGTGTAGCAGTGAAATGCGTGGATATCGAGAGGAAGACCAATGGCGAAGGCAAGTTACTGGACATTTACTGACGCTGAGGCTCGAAGGCTAGGGTAGCGAAAGGG	-27.49819891	Las_Perlas_non_upwelling vs Coiba_non_upwelling
M_dorsalis	Verrucomicrobiota; Rubritalea.2	3	TACGAAGGTCCCGAGCGTTATTCGGAATCACTGGGCGTAAAGGGAGCGTAGGCTGCGCGGTAAGTCAGATGTGAAATCTCAGGGCTCAACCCTGAAACTGCATCCGATACTGCCGTGCTAGAGTAATGGAGGGGTAACTGGAATTCTCGGTGTAGCAGTGAAATGCGTGGATATCGAGAGGAAGACCAATGGCGAAGGCAAGTTACTGGACATTTACTGACGCTGAGGCTCGAAGGCTAGGGTAGCGAAAGGG	-17.66433546	Las_Perlas_non_upwelling vs Las_Perlas_upwelling
M_dorsalis	Verrucomicrobiota; Rubritalea.2	3	TACGAAGGTCCCGAGCGTTATTCGGAATCACTGGGCGTAAAGGGAGCGTAGGCTGCGCGGTAAGTCAGATGTGAAATCTCAGGGCTCAACCCTGAAACTGCATCCGATACTGCCGTGCTAGAGTAATGGAGGGGTAACTGGAATTCTCGGTGTAGCAGTGAAATGCGTGGATATCGAGAGGAAGACCAATGGCGAAGGCAAGTTACTGGACATTTACTGACGCTGAGGCTCGAAGGCTAGGGTAGCGAAAGGG	-8.520653916	Las_Perlas_upwelling vs Coiba_upwelling
P_laticlavius	Actinobacteriota; Candidatus Actinomarina.7	1	TACGTAGGGGGCGAGCTTTGTCCGGATTTATTGGGCGTAAAGAGCTCGTAGGCGGTTCAACAAGTCGGTCGTGAAAGTTCAGGGCTCAACCCTGAAATGTCGATCGATACTGTTGTGACTAGGATACGGTAGAGGTGAGTGGAATTCCGAGTGTAGCGGTGAAATGCGTAGATATTCGGAGGAACACCAATTGCGAAGGCAGCTCACTGGGCCGCTATCGACGCTGAGGAGCGAAAGCTAGGGGAGCAAACAGG	22.30560781	Las_Perlas_upwelling vs Coiba_upwelling
P_laticlavius	Bacteroidota; Aurantivirga.2	2	TACGGAGGGTGCAAGCGTTATCCGGAATCATTGGGTTTAAAGGGTCCGCAGGCGGTCAATTAAGTCAGAGGTGAAATCCCATAGCTTAACTATGGAACTGCCTTTGATACTGGTTGACTTGAGTTATACGGAAGTAGATAGAATGTGTAGTGTAGCGGTGAAATGCATAGATATTACACAGAATACCGATTGCGAAGGCAGTCTACTACGTATATACTGACGCTCATGGACGAAAGCGTGGGGAGCGAACAGG	-7.628808636	Las_Perlas_non_upwelling vs Las_Perlas_upwelling
P_laticlavius	Bacteroidota; Aurantivirga.2	2	TACGGAGGGTGCAAGCGTTATCCGGAATCATTGGGTTTAAAGGGTCCGCAGGCGGTCAATTAAGTCAGAGGTGAAATCCCATAGCTTAACTATGGAACTGCCTTTGATACTGGTTGACTTGAGTTATACGGAAGTAGATAGAATGTGTAGTGTAGCGGTGAAATGCATAGATATTACACAGAATACCGATTGCGAAGGCAGTCTACTACGTATATACTGACGCTCATGGACGAAAGCGTGGGGAGCGAACAGG	7.533207253	Las_Perlas_upwelling vs Coiba_upwelling
P_laticlavius	Bacteroidota; Cryomorphaceae.5	2	TACGGAGGATCCAAGCGTTATCCGGATTCATTGGGTTTAAAGGGTCCGTAGGCGGATTTTTAAGTCAGTGGTGAAAGCCGGCAGCTCAACTGTCGAACTGCCATTGATACTGGAAATCTTGAGTACAAATGAAGTAGGCGGAATGAGTCATGTAGCGGTGAAATGCATAGATATGACTCAGAACACCGATTGCGAAGGCAGCTTACTAACATGTAACTGACGCTGAGGGACGAAAGCGTGGGGAGCGAACAGG	-6.95975308	Las_Perlas_non_upwelling vs Coiba_non_upwelling
P_laticlavius	Bacteroidota; Cryomorphaceae.5	2	TACGGAGGATCCAAGCGTTATCCGGATTCATTGGGTTTAAAGGGTCCGTAGGCGGATTTTTAAGTCAGTGGTGAAAGCCGGCAGCTCAACTGTCGAACTGCCATTGATACTGGAAATCTTGAGTACAAATGAAGTAGGCGGAATGAGTCATGTAGCGGTGAAATGCATAGATATGACTCAGAACACCGATTGCGAAGGCAGCTTACTAACATGTAACTGACGCTGAGGGACGAAAGCGTGGGGAGCGAACAGG	-6.644825879	Las_Perlas_non_upwelling vs Las_Perlas_upwelling
P_laticlavius	Bacteroidota; Formosa.2	1	TACGGAGGATCCAAGCGTTATCCGGAATCATTGGGTTTAAAGGGTCCGTAGGTGGATAATTAAGTCAGAGGTGAAATCTTGCAGCTCAACTGTAAAATTGCCTTTGATACTGGTTATCTTGAGTTATTATGAAGTAGTTAGAATATGTAGTGTAGCGGTGAAATGCATAGATATTACATAGAATACCAATTGCGAAGGCAGATTACTAATAATCAACTGACACTGATGGACGAAAGCGTGGGTAGCGAACAGG	-4.75666683	Las_Perlas_non_upwelling vs Las_Perlas_upwelling
P_laticlavius	Bacteroidota; NS4 marine group.5	1	TACGGAGGATCCAAGCGTTATCCGGAATCATTGGGTTTAAAGGGTCCGCAGGCTGTTTTTTAAGTCAGAGGTGAAATCCTGCAGCTCAACTGTAGAACTGCCTTTGATACTGGAAAACTTGAGTTATTGTGAAGTGGTTAGAATGTGTGGTGTAGCGGTGAAATGCATAGATATCACACAGAATACCGATTGCGAAGGCAGATCACTAACAATATACTGACGCTCATGGACGAAAGCGTGGGGAGCGAACAGG	-6.305054803	Las_Perlas_non_upwelling vs Las_Perlas_upwelling
P_laticlavius	Bacteroidota; NS4 marine group.8	1	TACGGAGGATCCAAGCGTTATCCGGAATTATTGGGTTTAAAGGGTCCGCAGGCGGTCTATTAAGTCAGAGGTGAAATCTTGCAGCTCAACTGTAAAATTGCCTTTGATACTGGTAGACTTGAGTCATTGTGAAGTGGTTAGAATGTGTGGTGTAGCGGTGAAATGCATAGATATCACACAGAATACCAATTGCGAAGGCAGATCACTAACAATGTACTGACGCTCATGGACGAAAGCGTGGGGAGCGAACAGG	3.077166547	Las_Perlas_upwelling vs Coiba_upwelling
P_laticlavius	Bacteroidota; NS9 marine group.10	2	TACGGAGGGTCCAAGCGTTATCCGGATTTATTAGGTTTAAAGGGTCCGCAGGCGGGATTTTAAGTCAGTGGTGAAAGCCTACAGCTCAACTGTAGAACTGCCATTGATACTGAAATTCTTGAGTGTGGTTGAAGTGGGCGGAACATGTCATGTAGCGGTGAAATGCATAGATATGACATAGAACACCAATTGCGAAGGCAGCTCACTAAGCCATTACTGACGCTGAGGGACGAAAGCGTGGGGAGCGAACAGG	-8.223440602	Las_Perlas_non_upwelling vs Las_Perlas_upwelling
P_laticlavius	Bacteroidota; NS9 marine group.10	2	TACGGAGGGTCCAAGCGTTATCCGGATTTATTAGGTTTAAAGGGTCCGCAGGCGGGATTTTAAGTCAGTGGTGAAAGCCTACAGCTCAACTGTAGAACTGCCATTGATACTGAAATTCTTGAGTGTGGTTGAAGTGGGCGGAACATGTCATGTAGCGGTGAAATGCATAGATATGACATAGAACACCAATTGCGAAGGCAGCTCACTAAGCCATTACTGACGCTGAGGGACGAAAGCGTGGGGAGCGAACAGG	8.129035757	Las_Perlas_upwelling vs Coiba_upwelling
P_laticlavius	Cyanobacteria; Prochlorococcus MIT9313.4	1	TACGGGAGTGGCAAGCGTTATCCGGAATTATTGGGCGTAAAGCGTCCGCAGGCGGCTTTTCAAGTCTGCTGTTAAAACGTGGAGCTTAACTCCATCATGGCAGTGGAAACTGAAAGGCTTGAGTATGGTAGGGGCAGAGGGAATTCCCGGTGTAGCGGTGAAATGCGTAGATATCGGGAAGAACACCAGTGGCGAAGGCGCTCTGCTGGGCCATTACTGACGCTCATGGACGAAAGCCAGGGGAGCGAAAGGG	7.056150458	Las_Perlas_non_upwelling vs Las_Perlas_upwelling
P_laticlavius	Cyanobacteria; Prochlorococcus MIT9313.5	2	TACGGGAGTGGCAAGCGTTATCCGGAATTATTGGGCGTAAAGCGTCCGCAGGCGGCTTTTCAAGTCTGCTGTTAAAGCGTGGAGCTTAACTCCATCATGGCAGTGGAAACTGAAAGGCTTGAGTATGGTAGGGGCAGAGGGAATTCCCGGTGTAGCGGTGAAATGCGTAGATATCGGGAAGAACACCAGTGGCGAAGGCGCTCTGCTGGGCCATTACTGACGCTCATGGACGAAAGCCAGGGGAGCGAAAGGG	8.305535912	Las_Perlas_non_upwelling vs Las_Perlas_upwelling
P_laticlavius	Cyanobacteria; Prochlorococcus MIT9313.5	2	TACGGGAGTGGCAAGCGTTATCCGGAATTATTGGGCGTAAAGCGTCCGCAGGCGGCTTTTCAAGTCTGCTGTTAAAGCGTGGAGCTTAACTCCATCATGGCAGTGGAAACTGAAAGGCTTGAGTATGGTAGGGGCAGAGGGAATTCCCGGTGTAGCGGTGAAATGCGTAGATATCGGGAAGAACACCAGTGGCGAAGGCGCTCTGCTGGGCCATTACTGACGCTCATGGACGAAAGCCAGGGGAGCGAAAGGG	-5.023502656	Las_Perlas_upwelling vs Coiba_upwelling
P_laticlavius	Fibrobacterota; Fibrobacterales	3	TACGAGGGGGGCAAGTGTTGTTCGGAATCACTGGGCGTAAAGGGAGCGTAGGCGGAGATATAAGTCAGGTGTTTAATCTTGGGGCCCAACCCCAATTGTGCGCTTGAAACTATATTTCTAGAATGTGGTAGAGGTAGATGGAATTCCTGGTGTAGCGGTGGAATGCGTAGATATCAGGAGGAACACCAGTTGCGAAGGCGATCTACTGGACTAACATTGACGCTGAGGCTCGAAAGCGTGGGGAGCGAACAGG	8.264275916	Coiba_non_upwelling vs Coiba_upwelling
P_laticlavius	Fibrobacterota; Fibrobacterales	3	TACGAGGGGGGCAAGTGTTGTTCGGAATCACTGGGCGTAAAGGGAGCGTAGGCGGAGATATAAGTCAGGTGTTTAATCTTGGGGCCCAACCCCAATTGTGCGCTTGAAACTATATTTCTAGAATGTGGTAGAGGTAGATGGAATTCCTGGTGTAGCGGTGGAATGCGTAGATATCAGGAGGAACACCAGTTGCGAAGGCGATCTACTGGACTAACATTGACGCTGAGGCTCGAAAGCGTGGGGAGCGAACAGG	-29.1921364	Las_Perlas_non_upwelling vs Coiba_non_upwelling
P_laticlavius	Fibrobacterota; Fibrobacterales	3	TACGAGGGGGGCAAGTGTTGTTCGGAATCACTGGGCGTAAAGGGAGCGTAGGCGGAGATATAAGTCAGGTGTTTAATCTTGGGGCCCAACCCCAATTGTGCGCTTGAAACTATATTTCTAGAATGTGGTAGAGGTAGATGGAATTCCTGGTGTAGCGGTGGAATGCGTAGATATCAGGAGGAACACCAGTTGCGAAGGCGATCTACTGGACTAACATTGACGCTGAGGCTCGAAAGCGTGGGGAGCGAACAGG	-15.29601533	Las_Perlas_non_upwelling vs Las_Perlas_upwelling
P_laticlavius	Firmicutes; Mycoplasma.1	2	TACATAGGTCACAAGCGTTATCCGGAATTATTGGGCGTAAAGCGTTCGTAGGCGGTTTATTAAGTCTAGAGTTAAAGCCTGGGGCTCAACCCCAGCCCGCTCTGGATACTGGTAAACTAGAGTTATTTAGAGGTAAGCGGAATTCTTAGTGAAGCGGTGGAATGCGTAGAGATTAGGAAGAACACCAATGGCGAAGGCAGCTTACTGGAAATATACTGACGCTCAGGGACGAAAGCGTGGGGAGCAAACAGG	-17.39215714	Coiba_non_upwelling vs Coiba_upwelling
P_laticlavius	Firmicutes; Mycoplasma.1	2	TACATAGGTCACAAGCGTTATCCGGAATTATTGGGCGTAAAGCGTTCGTAGGCGGTTTATTAAGTCTAGAGTTAAAGCCTGGGGCTCAACCCCAGCCCGCTCTGGATACTGGTAAACTAGAGTTATTTAGAGGTAAGCGGAATTCTTAGTGAAGCGGTGGAATGCGTAGAGATTAGGAAGAACACCAATGGCGAAGGCAGCTTACTGGAAATATACTGACGCTCAGGGACGAAAGCGTGGGGAGCAAACAGG	20.85798659	Las_Perlas_non_upwelling vs Coiba_non_upwelling
P_laticlavius	Firmicutes; Mycoplasma.2	2	TACATAGGTTGCAAGTGTTATCCGGATTTATTGGGCGTAAAGCAAGCGCAGTCGGATTTAAAAGTCTGGTGTTAAATACTAATGCTCAACGTTAGTGTGCATCAGAAACTATAAGTCTAGAGTGTAGTAGAGAGTTCTGGAACTCCATGTGGAGCGGTGGAATGCGTAGATATATGGAAGAACACCAATGGCGAAGGCAAGAACTTGGGCTATTACTGACGATTAGGCTTGAAAGTGTGGGGAGCAAATAGG	-14.77797096	Coiba_non_upwelling vs Coiba_upwelling
P_laticlavius	Firmicutes; Mycoplasma.2	2	TACATAGGTTGCAAGTGTTATCCGGATTTATTGGGCGTAAAGCAAGCGCAGTCGGATTTAAAAGTCTGGTGTTAAATACTAATGCTCAACGTTAGTGTGCATCAGAAACTATAAGTCTAGAGTGTAGTAGAGAGTTCTGGAACTCCATGTGGAGCGGTGGAATGCGTAGATATATGGAAGAACACCAATGGCGAAGGCAAGAACTTGGGCTATTACTGACGATTAGGCTTGAAAGTGTGGGGAGCAAATAGG	20.26539906	Las_Perlas_non_upwelling vs Coiba_non_upwelling
P_laticlavius	Firmicutes; Mycoplasma.3	1	TACATAGGTTGCAAGTGTTATCCGGATTTATTGGGCGTAAAGCAAGCGCAGTCGGATTTAAAAGTCTGGTGTTAAATACTAATGCTCAACGTTAGTGTGCATCAGAAACTGTGAGTCTAGAGTGTAGTAGAGAGTTCTGGAACTCCATGTGGAGCGGTGGAATGCGTAGATATATGGAAGAACACCAATGGCGAAGGCAAGAACTTGGGCTATTACTGACGATTAGGCTTGAAAGTGTGGGGAGCAAATAGG	7.742151899	Las_Perlas_non_upwelling vs Coiba_non_upwelling
P_laticlavius	Fusobacteriota; Cetobacterium.1	2	TACGTATGTCGCAAGCGTTATCCGGATTTATTGGGCGTAAAGCGCGTCTAGGCGGAAAAGAAAGTCTGATGTTAAAATGCGGGGCTCAACTCCGTATTGCGTTGGAAACTGCTTTTCTAGAGTACTGGAGAGGTGGGCGGAACTACAAGTGTAGAGGTGAAATTCGTAGATATTTGTAGGAATGCCGATGGAGAAGTCAGCTCACTGGACAGATACTGACGCTAAAGCGCGAAAGCGTGGGGAGCAAACAGG	-19.54778241	Coiba_non_upwelling vs Coiba_upwelling
P_laticlavius	Fusobacteriota; Cetobacterium.1	2	TACGTATGTCGCAAGCGTTATCCGGATTTATTGGGCGTAAAGCGCGTCTAGGCGGAAAAGAAAGTCTGATGTTAAAATGCGGGGCTCAACTCCGTATTGCGTTGGAAACTGCTTTTCTAGAGTACTGGAGAGGTGGGCGGAACTACAAGTGTAGAGGTGAAATTCGTAGATATTTGTAGGAATGCCGATGGAGAAGTCAGCTCACTGGACAGATACTGACGCTAAAGCGCGAAAGCGTGGGGAGCAAACAGG	20.05729076	Las_Perlas_non_upwelling vs Coiba_non_upwelling
P_laticlavius	Nanoarchaeota; Woesearchaeales.1	1	CCCCGGCGCCTCGAGTGGTGATCATATTTATTGGGTTTAAAGCATCCGTAGCTGGTTAAGTCAGTTTTTGGTGAAATTTAGCAGCTTAACTGTTAAGAAGGCTAAAAATACTACTTAACTAGGGACCGGGAGGAGTCAGAGGAATGTTGTGGGGAGCGGTAAAATGTGTTAATCCACGATGGACCACCAGTGGCGAAGGCGTCTGACTAGAACGGATCCGACAGTGAGGGATGAAAGCTAGGGGAGCAAATCGG	3.338340067	Coiba_non_upwelling vs Coiba_upwelling
P_laticlavius	Proteobacteria; AEGEAN-169 marine group.10	1	TACGGAAGGTCCTAGCGTTGTTCGGAATTACTGGGCGTAAAGCGCATGTAGGCGGAACAGAAAGTTAGAAGTGAAATCCCTGGGCTCAACCTAGGAATTGCTTTTAAAACTTCTGTTCTGGAATTCAGGAGAGGAAAATGGAATTTCCAGTGTAGAGGTGAAATTCGTAGATATTGGAAGGAACACCAGTGGCGAAGGCGATTTTCTGGACTGATATTGACGCTGAGATGCGAAGGCATGGGTAGCAAACGGG	6.762391187	Las_Perlas_non_upwelling vs Las_Perlas_upwelling
P_laticlavius	Proteobacteria; Acinetobacter.1	1	TACAGAGGGTGCGAGCGTTAATCGGATTTACTGGGCGTAAAGCGTGCGTAGGCGGCCATTTAAGTCAAATGTGAAATCCCCGAGCTTAACTTGGGAATTGCATTCGATACTGGATGGCTAGAGTATGGGAGAGGATGGTAGAATTCCAGGTGTAGCGGTGAAATGCGTAGAGATCTGGAGGAATACCGATGGCGAAGGCAGCCATCTGGCCTAATACTGACGCTGAGGTACGAAAGCATGGGGAGCAAACAGG	6.707378623	Coiba_non_upwelling vs Coiba_upwelling
P_laticlavius	Proteobacteria; Acinetobacter.2	1	TACAGAGGGTGCGAGCGTTAATCGGATTTACTGGGCGTAAAGCGTGCGTAGGCGGCTTATTAAGTCGGATGTGAAATCCCCGAGCTTAACTTGGGAATTGCATTCGATACTGGTGAGCTAGAGTATGGGAGAGGATGGTAGAATTCCAGGTGTAGCGGTGAAATGCGTAGAGATCTGGAGGAATACCGATGGCGAAGGCAGCCATCTGGCCTAATACTGACGCTGAGGTACGAAAGCATGGGGAGCAAACAGG	8.455387854	Coiba_non_upwelling vs Coiba_upwelling
P_laticlavius	Proteobacteria; Acinetobacter.3	1	TACAGAGGGTGCGAGCGTTAATCGGATTTACTGGGCGTAAAGCGTGCGTAGGCGGCTTTTTAAGTCGGATGTGAAATCCCTGAGCTTAACTTAGGAATTGCATTCGATACTGGGAAGCTAGAGTATGGGAGAGGATGGTAGAATTCCAGGTGTAGCGGTGAAATGCGTAGAGATCTGGAGGAATACCGATGGCGAAGGCAGCCATCTGGCCTAATACTGACGCTGAGGTACGAAAGCATGGGGAGCAAACAGG	5.803225803	Coiba_non_upwelling vs Coiba_upwelling
P_laticlavius	Proteobacteria; Ascidiaceihabitans.2	2	TACGGAGGGGGTTAGCGTTGTTCGGAATTACTGGGCGTAAAGCGCACGTAGGCGGATTGGAAAGTTGGGGGTGAAATCCCGGGGCTCAACCCCGGAACTGCCTCCAAAACTATCAGTCTAGAGTTCGAGAGAGGTGAGTGGAATTCCAAGTGTAGAGGTGAAATTCGTAGATATTTGGAGGAACACCAGTGGCGAAGGCGGCTCACTGGCTCGATACTGACGCTGAGGTGCGAAAGTGTGGGGAGCAAACAGG	-8.633800258	Las_Perlas_non_upwelling vs Las_Perlas_upwelling
P_laticlavius	Proteobacteria; Ascidiaceihabitans.2	2	TACGGAGGGGGTTAGCGTTGTTCGGAATTACTGGGCGTAAAGCGCACGTAGGCGGATTGGAAAGTTGGGGGTGAAATCCCGGGGCTCAACCCCGGAACTGCCTCCAAAACTATCAGTCTAGAGTTCGAGAGAGGTGAGTGGAATTCCAAGTGTAGAGGTGAAATTCGTAGATATTTGGAGGAACACCAGTGGCGAAGGCGGCTCACTGGCTCGATACTGACGCTGAGGTGCGAAAGTGTGGGGAGCAAACAGG	6.927584872	Las_Perlas_upwelling vs Coiba_upwelling
P_laticlavius	Proteobacteria; Ascidiaceihabitans.5	1	TACGGAGGGGGTTAGCGTTGTTCGGAATTACTGGGCGTAAAGCGCGCGTAGGCGGATTGGAAAGTTGGGGGTGAAATCCCGAGGCTCAACCTCGGAACTGCCTCCAAAACTCCCAGTCTAGAGTTCGAGAGAGGTGAGTGGAATTCCAAGTGTAGAGGTGAAATTCGTAGATATTTGGAGGAACACCAGTGGCGAAGGCGGCTCACTGGCTCGATACTGACGCTGAGGTGCGAAAGTGTGGGGAGCAAACAGG	-7.203343544	Las_Perlas_non_upwelling vs Las_Perlas_upwelling
P_laticlavius	Proteobacteria; Clade Ib.2	1	TACGAAGGGACCTAGCGTAGTTCGGAATTACTGGGCTTAAAGAGTTCGTAGGTGGTTAAAAAAGTTGGTGGTGAAATCCCAGAGCTTAACTCTGGAACTGCCATCAAAACTTTTTAGCTAGAGTATGATAGAGGAAAGCAGAATTTCTAGTGTAGAGGTGAAATTCGTAGATATTAGAAAGAATACCAATTGCGAAGGCAGCTTTCTGGATCATTACTGACACTGAGGAACGAAAGCATGGGTAGCGAAGAGG	3.732380682	Las_Perlas_non_upwelling vs Las_Perlas_upwelling
P_laticlavius	Proteobacteria; Ferrimonas.2	2	TACGGAGGGTGCGAGCGTTAATCGGAATTACTGGGCGTAAAGCGCATGCAGGTGGTTTGGTCAGTCAGATGTGAAAGCCCCGGGCTTAACCTGGGAATTGCATTTGATACTGCCAAACTAGAGTCCTTGAGAGGGGGGTAGAATTTCAGGTGTAGCGGTGAAATGCGTAGAGATCTGAAGGAATACCAGTGGCGAAGGCGGCCCCCTGGCAAGAGACTGACACTCAGATGCGAAAGCGTGGGGAGCAAACAGG	-20.7860913	Coiba_non_upwelling vs Coiba_upwelling
P_laticlavius	Proteobacteria; Ferrimonas.2	2	TACGGAGGGTGCGAGCGTTAATCGGAATTACTGGGCGTAAAGCGCATGCAGGTGGTTTGGTCAGTCAGATGTGAAAGCCCCGGGCTTAACCTGGGAATTGCATTTGATACTGCCAAACTAGAGTCCTTGAGAGGGGGGTAGAATTTCAGGTGTAGCGGTGAAATGCGTAGAGATCTGAAGGAATACCAGTGGCGAAGGCGGCCCCCTGGCAAGAGACTGACACTCAGATGCGAAAGCGTGGGGAGCAAACAGG	16.26113301	Las_Perlas_non_upwelling vs Coiba_non_upwelling
P_laticlavius	Proteobacteria; Gammaproteobacteria.6	2	TACGGAGGGTGCGAGCGTTAATCGGAATTACTGGGCGTAAAGCGCGCGTAGGCGGCTTGGTCAGTCAGATGTGAAAGCCCTGGGCTCAACCTAGGAACTGCATTTGATACTGCTAGGCTCGAGTATGGTAGAGGCAAGTAGAATTTCCAGTGTAGCAGTGAAATGCGTAGAGATTGGAAGGAATATCAATGGCGAAGGCAGCTTGCTGGGCCAATACTGACGCTGAGGTGCGAAAGCGTGGGTAGCGAACGGG	-22.23522819	Coiba_non_upwelling vs Coiba_upwelling
P_laticlavius	Proteobacteria; Gammaproteobacteria.6	2	TACGGAGGGTGCGAGCGTTAATCGGAATTACTGGGCGTAAAGCGCGCGTAGGCGGCTTGGTCAGTCAGATGTGAAAGCCCTGGGCTCAACCTAGGAACTGCATTTGATACTGCTAGGCTCGAGTATGGTAGAGGCAAGTAGAATTTCCAGTGTAGCAGTGAAATGCGTAGAGATTGGAAGGAATATCAATGGCGAAGGCAGCTTGCTGGGCCAATACTGACGCTGAGGTGCGAAAGCGTGGGTAGCGAACGGG	18.16612925	Las_Perlas_non_upwelling vs Coiba_non_upwelling
P_laticlavius	Proteobacteria; Gammaproteobacteria.7	3	TACGTAGGGTGCGAGCGTTAATCGGAATTACTGGGCGTAAAGGGTGCGTAGGCGGATTTTTAAGCTAGATGTGAAATCCCTGGGCTTAACCTAGGAACTGCATTTAGAACTGGGAATCTAGAATACTACAGAGGAAGGTAGAATTCCACGTGTAGCGGTGAAATGCGTAGAGATGTGGAGGAATATCAATGGCGAAGGCAGCCTTCTGGGTAAGTATTGACGCTGAGGCACGAAAGCGTGGGGAGCAAACAGG	-6.276498603	Las_Perlas_non_upwelling vs Coiba_non_upwelling
P_laticlavius	Proteobacteria; Gammaproteobacteria.7	3	TACGTAGGGTGCGAGCGTTAATCGGAATTACTGGGCGTAAAGGGTGCGTAGGCGGATTTTTAAGCTAGATGTGAAATCCCTGGGCTTAACCTAGGAACTGCATTTAGAACTGGGAATCTAGAATACTACAGAGGAAGGTAGAATTCCACGTGTAGCGGTGAAATGCGTAGAGATGTGGAGGAATATCAATGGCGAAGGCAGCCTTCTGGGTAAGTATTGACGCTGAGGCACGAAAGCGTGGGGAGCAAACAGG	18.81739921	Las_Perlas_non_upwelling vs Las_Perlas_upwelling
P_laticlavius	Proteobacteria; Gammaproteobacteria.7	3	TACGTAGGGTGCGAGCGTTAATCGGAATTACTGGGCGTAAAGGGTGCGTAGGCGGATTTTTAAGCTAGATGTGAAATCCCTGGGCTTAACCTAGGAACTGCATTTAGAACTGGGAATCTAGAATACTACAGAGGAAGGTAGAATTCCACGTGTAGCGGTGAAATGCGTAGAGATGTGGAGGAATATCAATGGCGAAGGCAGCCTTCTGGGTAAGTATTGACGCTGAGGCACGAAAGCGTGGGGAGCAAACAGG	-23.18349315	Las_Perlas_upwelling vs Coiba_upwelling
P_laticlavius	Proteobacteria; HIMB11.4	1	TACGGAGGGGGTTAGCGTTGTTCGGAATTACTGGGCGTAAAGCGCGCGTAGGCGGATTAGAAAGTTGGGGGTGAAATCCCGGGGCTCAACCCCGGAACTGCCTCCAAAACTGCTAGTCTAGAGTTCGAGAGAGGTGAGTGGAATTCCGAGTGTAGAGGTGAAATTCGTAGATATTCGGAGGAACACCAGTGGCGAAGGCGGCTCACTGGCTCGATACTGACGCTGAGGTGCGAAAGTGTGGGGAGCAAACAGG	7.062964882	Las_Perlas_upwelling vs Coiba_upwelling
P_laticlavius	Proteobacteria; HIMB11.5	1	TACGGAGGGGGTTAGCGTTGTTCGGAATTACTGGGCGTAAAGCGCGCGTAGGCGGATTAGAAAGTTGGGGGTGAAATCCCGGGGCTCAACCTCGGAACTGCCTCCAAAACTGCTAGTCTAGAGTTCGAGAGAGGTGAGTGGAATTCCGAGTGTAGAGGTGAAATTCGTAGATATTCGGAGGAACACCAGTGGCGAAGGCGGCTCACTGGCTCGATACTGACGCTGAGGTGCGAAAGTGTGGGGAGCAAACAGG	-3.229501174	Las_Perlas_non_upwelling vs Las_Perlas_upwelling
P_laticlavius	Proteobacteria; Halomonas	1	TACGGAGGGTGCAAGCGTTAATCGGAATTACTGGGCGTAAAGCGCGCGTAGGTGGCTTGATAAGCCGGTTGTGAAAGCCCCGGGCTCAACCTGGGAACGGCATCCGGAACTGTCAAGCTAGAGTGCAGGAGAGGAAGGTAGAATTCCCGGTGTAGCGGTGAAATGCGTAGAGATCGGGAGGAATACCAGTGGCGAAGGCGGCCTTCTGGACTGACACTGACACTGAGGTGCGAAAGCGTGGGTAGCAAACAGG	7.397475211	Coiba_non_upwelling vs Coiba_upwelling
P_laticlavius	Proteobacteria; Nitrincolaceae.2	2	TACGGAGGGTGCGAGCGTTAATCGGAATTACTGGGCGTAAAGCGCGCGTAGGTGGTTTGTTAAGTGGGATGTGAAAGCCCCGGGCTCAACCTGGGAATCGCATCCCAAACTGACAGACTAGAGTACAATAGAGGGGTGTGGAATTTCCTGTGTAGCGGTGAAATGCGTAGATATAGGAAGGAACACCAGTGGCGAAGGCGACACCCTGGATTGATACTGACACTGAGGTGCGAAAGCGTGGGGAGCAAACAGG	-8.617542433	Las_Perlas_non_upwelling vs Las_Perlas_upwelling
P_laticlavius	Proteobacteria; Nitrincolaceae.2	2	TACGGAGGGTGCGAGCGTTAATCGGAATTACTGGGCGTAAAGCGCGCGTAGGTGGTTTGTTAAGTGGGATGTGAAAGCCCCGGGCTCAACCTGGGAATCGCATCCCAAACTGACAGACTAGAGTACAATAGAGGGGTGTGGAATTTCCTGTGTAGCGGTGAAATGCGTAGATATAGGAAGGAACACCAGTGGCGAAGGCGACACCCTGGATTGATACTGACACTGAGGTGCGAAAGCGTGGGGAGCAAACAGG	8.522658838	Las_Perlas_upwelling vs Coiba_upwelling
P_laticlavius	Proteobacteria; Nitrincolaceae.3	2	TACGGAGGGTGCGAGCGTTAATCGGAATTACTGGGCGTAAAGCGCGCGTAGGTGGTTTGTTAAGTGGGATGTGAAAGCCCCGGGCTCAACCTGGGAATCGCATCCCAAACTGACAGGCTAGAGTACAATAGAGGGGTGTGGAATTTCCTGTGTAGCGGTGAAATGCGTAGATATAGGAAGGAACACCAGTGGCGAAGGCGACACCCTGGATTGATACTGACACTGAGGTGCGAAAGCGTGGGGAGCAAACAGG	-8.615572922	Las_Perlas_non_upwelling vs Las_Perlas_upwelling
P_laticlavius	Proteobacteria; Nitrincolaceae.3	2	TACGGAGGGTGCGAGCGTTAATCGGAATTACTGGGCGTAAAGCGCGCGTAGGTGGTTTGTTAAGTGGGATGTGAAAGCCCCGGGCTCAACCTGGGAATCGCATCCCAAACTGACAGGCTAGAGTACAATAGAGGGGTGTGGAATTTCCTGTGTAGCGGTGAAATGCGTAGATATAGGAAGGAACACCAGTGGCGAAGGCGACACCCTGGATTGATACTGACACTGAGGTGCGAAAGCGTGGGGAGCAAACAGG	8.520566718	Las_Perlas_upwelling vs Coiba_upwelling
P_laticlavius	Proteobacteria; PS1 clade.1	1	TACGGAGGGGGCTAGCGTTGTTCGGAATCACTGGGCGTAAAGCGCGCGTAGGCGGACTGATTAGTTGGGGGTGAAAGCCCGGAGCTCAACTCCGGAACTGCCTTCAATACTGTCAGTCTTGAGGTCGAGAGAGGTAAGTGGAATTCCGAGTGTAGAGGTGAAATTCGTAGATATTCGGAAGAACACCAGTGGCGAAGGCGACTTACTGGCTCGATTCTGACGCTGAGGTGCGAAAGCGTGGGGAGCAAACAGG	4.420955203	Las_Perlas_upwelling vs Coiba_upwelling
P_laticlavius	Proteobacteria; Pseudoalteromonas.1	1	TACGGAGGGTGCGAGCGTTAATCGGAATTACTGGGCGTAAAGCGTACGCAGGCGGTTTGTTAAGCGAGATGTGAAAGCCCCGGGCTCAACCTGGGAACTGCATTTCGAACTGGCAAACTAGAGTGTGATAGAGGGTGGTAGAATTTCAGGTGTAGCGGTGAAATGCGTAGAGATCTGAAGGAATACCGATGGCGAAGGCAGCCACCTGGGTCAACACTGACGCTCATGTACGAAAGCGTGGGGAGCAAACAGG	6.164827229	Coiba_non_upwelling vs Coiba_upwelling
P_laticlavius	Proteobacteria; Psychrobacter	1	TACAGAGGGTGCAAGCGTTAATCGGAATTACTGGGCGTAAAGCGAGCGTAGGTGGCTTGATAAGTCAGATGTGAAATCCCCGGGCTTAACCTGGGAACTGCATCTGAAACTGTTAGGCTAGAGTAGGTGAGAGGGAAGTAGAATTTCAGGTGTAGCGGTGAAATGCGTAGAGATCTGAAGGAATACCGATGGCGAAGGCAGCTTCCTGGCATCATACTGACACTGAGGCTCGAAAGCGTGGGTAGCAAACAGG	7.585532795	Coiba_non_upwelling vs Coiba_upwelling
P_laticlavius	Proteobacteria; Rhodobacteraceae.1	1	TACGGAGGGGGTTAGCGTTGTTCGGAATTACTGGGCGTAAAGCGCACGTAGGCGGACTAGTCAGTCAGAGGTGAAATCCCGAGGCTCAACCTCGGAACTGCCTTTGATACTGCTAGTCTAGAGTTCGAGAGAGGTGAGTGGAATTCCGAGTGTAGAGGTGAAATTCGTAGATATTCGGAGGAACACCAGTGGCGAAGGCGGCTCACTGGATCGATACTGACGCTGAGGTGCGAAAGCGTGGGGAGCAAACAGG	6.675999328	Las_Perlas_non_upwelling vs Las_Perlas_upwelling
P_laticlavius	Proteobacteria; Rhodobacteraceae.2	2	TACGGAGGGGGTTAGCGTTGTTCGGAATTACTGGGCGTAAAGCGCACGTAGGCGGATTAATAAGTCAGGGGTGAAATCCCGAGGCTCAACCTCGGAACTGCCTTTGATACTGTTAATCTTGAGTTCGAGAGAGGTGAGTGGAATTCCGAGTGTAGAGGTGAAATTCGTAGATATTCGGAGGAACACCAGTGGCGAAGGCGGCTCACTGGCTCGATACTGACGCTGAGGTGCGAAAGCGTGGGGAGCAAACAGG	7.021614537	Las_Perlas_non_upwelling vs Las_Perlas_upwelling
P_laticlavius	Proteobacteria; Rhodobacteraceae.2	2	TACGGAGGGGGTTAGCGTTGTTCGGAATTACTGGGCGTAAAGCGCACGTAGGCGGATTAATAAGTCAGGGGTGAAATCCCGAGGCTCAACCTCGGAACTGCCTTTGATACTGTTAATCTTGAGTTCGAGAGAGGTGAGTGGAATTCCGAGTGTAGAGGTGAAATTCGTAGATATTCGGAGGAACACCAGTGGCGAAGGCGGCTCACTGGCTCGATACTGACGCTGAGGTGCGAAAGCGTGGGGAGCAAACAGG	-6.341652315	Las_Perlas_upwelling vs Coiba_upwelling
P_laticlavius	Proteobacteria; SAR86 clade.6	2	TACGGAAGGTCCAAGCGTTAATCGGAATTACTGGGCGTAAAGCGCGCGTAGGTGGTTTTTTAAGTTGGATGTGAAAGCCCTGGGCTCAACCTAGGAACTGCATCCAAAACTAGATGACTAGAGTACGAAAGAGGGAAGTAGAATTCACAGTGTAGCGGTGGAATGCGTAGATATTGTGAAGAATACCAATGGCGAAGGCAGCTTCCTGGTTCTGTACTGACACTGAGGTGCGAAAGCGTGGGTAGCGAACAGG	6.225672446	Las_Perlas_non_upwelling vs Las_Perlas_upwelling
P_laticlavius	Proteobacteria; SAR86 clade.6	2	TACGGAAGGTCCAAGCGTTAATCGGAATTACTGGGCGTAAAGCGCGCGTAGGTGGTTTTTTAAGTTGGATGTGAAAGCCCTGGGCTCAACCTAGGAACTGCATCCAAAACTAGATGACTAGAGTACGAAAGAGGGAAGTAGAATTCACAGTGTAGCGGTGGAATGCGTAGATATTGTGAAGAATACCAATGGCGAAGGCAGCTTCCTGGTTCTGTACTGACACTGAGGTGCGAAAGCGTGGGTAGCGAACAGG	-6.732803806	Las_Perlas_upwelling vs Coiba_upwelling
P_laticlavius	Proteobacteria; SAR86 clade.11	1	TACGGAAGGTGCAAGCTTTAATCGGAATTACTGGGCGTAAAGCGCGCGTAGGTGGTTTGTTAAGTTGGATGTGAAAGCCCTGGGCTCAACCTAGGAACTGCATCCAAAACTAACTCACTAGAGTACGATAGAGGGAGGTAGAATTCATAGTGTAGCGGTGGAATGCGTAGATATTATGAAGAATACCAGTGGCGAAGGCGGCCTCCTGGATCTGTACTGACACTGAGGTGCGAAAGCGTGGGTAGCGAACAGG	8.316591428	Las_Perlas_upwelling vs Coiba_upwelling
P_laticlavius	Proteobacteria; SAR86 clade.16	2	TACGGAGGGTCCAAGCGTTAATCGGAATTACTGGGCGTAAAGCGCGCGTAGGCGGTTTGTCAAGTTGGATGTGAAATCCCTGGGCTCAACCTAGGAACTGCATTCAAAACTTATAGACTAGAGTACGATAGAGGAGAGTAGAATTCCTGGTGTAGCGGTGAAATGCGTAGATATCAGGAGGAATACCAATGGCGAAGGCAACTCTCTGGATCGACACTGACGCTGAGGTGCGAAAGCGTGGGTAGCAAACAGG	3.311257738	Las_Perlas_non_upwelling vs Las_Perlas_upwelling
P_laticlavius	Proteobacteria; SAR86 clade.16	2	TACGGAGGGTCCAAGCGTTAATCGGAATTACTGGGCGTAAAGCGCGCGTAGGCGGTTTGTCAAGTTGGATGTGAAATCCCTGGGCTCAACCTAGGAACTGCATTCAAAACTTATAGACTAGAGTACGATAGAGGAGAGTAGAATTCCTGGTGTAGCGGTGAAATGCGTAGATATCAGGAGGAATACCAATGGCGAAGGCAACTCTCTGGATCGACACTGACGCTGAGGTGCGAAAGCGTGGGTAGCAAACAGG	-3.501803734	Las_Perlas_upwelling vs Coiba_upwelling
P_laticlavius	Proteobacteria; SAR92 clade.3	1	TACGGAGGGTGCGAGCGTTAATCGGAATTACTGGGCGTAAAGCGCGCGTAGGTGGTTTGATAAGCTAGCTGTGAAAGCCCCGGGCTCAACCTGGGAACTGCAGTTAGAACTGTCTGACTAGAGTACAGTAGAGGGTGGCGGAATTTCCTGTGTAGCGGTGAAATGCGTAGATATAGGAAGGAACATCAGTGGCGAAGGCGGCCACCTGGACTGATACTGACACTGAGGTGCGAAAGCGTGGGGAGCAAACAGG	-8.197212175	Las_Perlas_non_upwelling vs Las_Perlas_upwelling
P_laticlavius	Proteobacteria; SUP05 cluster.1	2	TACGGAGGGTGCAAGCGTTAATCGGAATTACTGGGCGTAAAGCGTGCGTAGGCGGTTTATTAAGTCAGATGTGAAAGCCCCGGGCTTAACCTGGGAACTGCATTTGAAACTGGTAAACTAGAGTATGGTAGAGGAAAGTGGAATTTCTGGTGTAGCGGTGAAATGCGTAGATATCAGAAGGAACATCAATGGCGAAGGCAGCTTTCTGGACCAATACTGACGCTGAGGTACGAAAGCGTGGGTAGCAAACAGG	-7.865738593	Las_Perlas_non_upwelling vs Las_Perlas_upwelling
P_laticlavius	Proteobacteria; SUP05 cluster.1	2	TACGGAGGGTGCAAGCGTTAATCGGAATTACTGGGCGTAAAGCGTGCGTAGGCGGTTTATTAAGTCAGATGTGAAAGCCCCGGGCTTAACCTGGGAACTGCATTTGAAACTGGTAAACTAGAGTATGGTAGAGGAAAGTGGAATTTCTGGTGTAGCGGTGAAATGCGTAGATATCAGAAGGAACATCAATGGCGAAGGCAGCTTTCTGGACCAATACTGACGCTGAGGTACGAAAGCGTGGGTAGCAAACAGG	7.771947188	Las_Perlas_upwelling vs Coiba_upwelling
P_laticlavius	Proteobacteria; Vibrio.6	1	TACGGAGGGTGCGAGCGTTAATCGGAATTACTGGGCGTAAAGCGCATGCAGGTGGTTTGTTAAGTCAGATGTGAAAGCCCGGGGCTCAACCTCGGAACTGCATTTGAAACTGGCAAACTAGAGTACTGTAGAGGGGGGTAGAATTTCAGGTGTAGCGGTGAAATGCGTAGAGATCTGAAGGAATACCAGTGGCGAAGGCGGCCCCCTGGACAGATACTGACACTCAGATGCGAAAGCGTGGGGAGCAAACAGG	6.868457514	Las_Perlas_upwelling vs Coiba_upwelling
P_laticlavius	Proteobacteria; Woeseia.1	1	TACGGAGGGAGCGAGCGTTAATCGGAATTACTGGGCGTAAAGCGCGCGTAGGCGGCTTTGTAAGTCGGATGTGAAAGCCCCGGGCTTAACCTGGGAATGGCATTCGATACTGCAGAGCTAGAGTATGGTAGAGGGAAGTGGAATTTCCGGTGTAGCGGTGAAATGCGTAGATATCGGAAGGAACACCGATGGCGAAGGCAACTTCCTGGGCCAATACTGACGCTGAGGTGCGAAAGCGTGGGTAGCAAACAGG	-8.089277781	Las_Perlas_non_upwelling vs Las_Perlas_upwelling
P_laticlavius	Verrucomicrobiota; Akkermansia	2	TACAGAGGTCTCAAGCGTTGTTCGGAATCACTGGGCGTAAAGGGTACGTAGGCGGCGCCATAAGTCGTGCGTGAAAGGCAGGGGCTCAACCTCTGGAGTGCGCATGATACTGTGGTGCTAGAGTCATGGAGAGGGAACTGGAATTCTTGGTGTAGCAGTGAAATGCGTAGATATCAAGAGGAAGACTCGTGGCGAAGGCGAGTTCCTGGACATGTACTGACGCTGAGGTACGAAGGCTAGGGGAGCGAAAGGG	7.746625629	Las_Perlas_non_upwelling vs Coiba_non_upwelling
P_laticlavius	Verrucomicrobiota; Akkermansia	2	TACAGAGGTCTCAAGCGTTGTTCGGAATCACTGGGCGTAAAGGGTACGTAGGCGGCGCCATAAGTCGTGCGTGAAAGGCAGGGGCTCAACCTCTGGAGTGCGCATGATACTGTGGTGCTAGAGTCATGGAGAGGGAACTGGAATTCTTGGTGTAGCAGTGAAATGCGTAGATATCAAGAGGAAGACTCGTGGCGAAGGCGAGTTCCTGGACATGTACTGACGCTGAGGTACGAAGGCTAGGGGAGCGAAAGGG	8.363905385	Las_Perlas_non_upwelling vs Las_Perlas_upwelling
P_laticlavius	Verrucomicrobiota; Chlamydiales Incertae Sedis	4	TACGTAGGGCGCAAGCATTAATCGGATTTATTGGGTGTAAAGGGTGCGTAGACGGCCATGTAAGTTGGATGTTAAATTCCGGGTTTCATCCCCGGAGTGCATGCAAAACTACATGGCTAGAGTGTAAGAGGGGAAAGCGGAATTCCACAAGTAGCGGTGAAATGCGTAGATATGTGGAGGAACACCGGTGGCGAAGGCGGCTTTCTGGATTATTACTGACGTTGAGGCACGAAAGCGTGGGGAGCAAACAGG	-23.89906111	Coiba_non_upwelling vs Coiba_upwelling
P_laticlavius	Verrucomicrobiota; Chlamydiales Incertae Sedis	4	TACGTAGGGCGCAAGCATTAATCGGATTTATTGGGTGTAAAGGGTGCGTAGACGGCCATGTAAGTTGGATGTTAAATTCCGGGTTTCATCCCCGGAGTGCATGCAAAACTACATGGCTAGAGTGTAAGAGGGGAAAGCGGAATTCCACAAGTAGCGGTGAAATGCGTAGATATGTGGAGGAACACCGGTGGCGAAGGCGGCTTTCTGGATTATTACTGACGTTGAGGCACGAAAGCGTGGGGAGCAAACAGG	17.54100693	Las_Perlas_non_upwelling vs Coiba_non_upwelling
P_laticlavius	Verrucomicrobiota; Chlamydiales Incertae Sedis	4	TACGTAGGGCGCAAGCATTAATCGGATTTATTGGGTGTAAAGGGTGCGTAGACGGCCATGTAAGTTGGATGTTAAATTCCGGGTTTCATCCCCGGAGTGCATGCAAAACTACATGGCTAGAGTGTAAGAGGGGAAAGCGGAATTCCACAAGTAGCGGTGAAATGCGTAGATATGTGGAGGAACACCGGTGGCGAAGGCGGCTTTCTGGATTATTACTGACGTTGAGGCACGAAAGCGTGGGGAGCAAACAGG	28.02172812	Las_Perlas_non_upwelling vs Las_Perlas_upwelling
P_laticlavius	Verrucomicrobiota; Chlamydiales Incertae Sedis	4	TACGTAGGGCGCAAGCATTAATCGGATTTATTGGGTGTAAAGGGTGCGTAGACGGCCATGTAAGTTGGATGTTAAATTCCGGGTTTCATCCCCGGAGTGCATGCAAAACTACATGGCTAGAGTGTAAGAGGGGAAAGCGGAATTCCACAAGTAGCGGTGAAATGCGTAGATATGTGGAGGAACACCGGTGGCGAAGGCGGCTTTCTGGATTATTACTGACGTTGAGGCACGAAAGCGTGGGGAGCAAACAGG	-34.37978231	Las_Perlas_upwelling vs Coiba_upwelling
P_laticlavius	Verrucomicrobiota; P.palmC41	2	TACGTAGGTCACAAGCGTTAATCGGATTTATTGGGCGTAAAGGGTCCGCAGGGTGTTTATTAAGTTTGATGTGAAATCTCGAGGCTCAACCTCGAAACCGCATTGAAAACTGATAGACTAGAATTTAAGAGAGGAAAGTGGAATTTTTGGTGTAGCGATGGAATGCTTAGATATCAAAAGGAACATCAATGGCGAAGGCAGCTTTCTGGCTATAAATTGACCCTCATGGACGAAGGCGTAGGTAGCAAACAGG	6.916302975	Las_Perlas_non_upwelling vs Coiba_non_upwelling
P_laticlavius	Verrucomicrobiota; P.palmC41	2	TACGTAGGTCACAAGCGTTAATCGGATTTATTGGGCGTAAAGGGTCCGCAGGGTGTTTATTAAGTTTGATGTGAAATCTCGAGGCTCAACCTCGAAACCGCATTGAAAACTGATAGACTAGAATTTAAGAGAGGAAAGTGGAATTTTTGGTGTAGCGATGGAATGCTTAGATATCAAAAGGAACATCAATGGCGAAGGCAGCTTTCTGGCTATAAATTGACCCTCATGGACGAAGGCGTAGGTAGCAAACAGG	7.588366272	Las_Perlas_upwelling vs Coiba_upwelling
P_laticlavius	Verrucomicrobiota; Roseibacillus.1	2	TACGAAGGTCCCAAGCGTTGTTCGGAATAACTGGGCGTAAAGCGTGTGTAGGCTGCGCGGAAAGTCAAATGTGAAAGCCAAGGGCTCAACCCTTGAACTGCATTCGATACTCCCGTGCTAGAGTAATGGAGAGGTAAGTGGAATTCCTGGTGTAGCAGTGAAATGCGTGGATATCAGGAGGAACATCAATGGCGAAGGCAACTTACTGGACATTTACTGACGCTCAGACACGAAGGCTAGGGGAGCGAAAGGG	-7.778632126	Las_Perlas_non_upwelling vs Las_Perlas_upwelling
P_laticlavius	Verrucomicrobiota; Roseibacillus.1	2	TACGAAGGTCCCAAGCGTTGTTCGGAATAACTGGGCGTAAAGCGTGTGTAGGCTGCGCGGAAAGTCAAATGTGAAAGCCAAGGGCTCAACCCTTGAACTGCATTCGATACTCCCGTGCTAGAGTAATGGAGAGGTAAGTGGAATTCCTGGTGTAGCAGTGAAATGCGTGGATATCAGGAGGAACATCAATGGCGAAGGCAACTTACTGGACATTTACTGACGCTCAGACACGAAGGCTAGGGGAGCGAAAGGG	7.683845466	Las_Perlas_upwelling vs Coiba_upwelling
P_laticlavius	Verrucomicrobiota; Roseibacillus.3	1	TACGAAGGTCCCAAGCGTTGTTCGGAATCACTGGGCGTAAAGCGTGTGTAGGCTGCGCGGAAAGTCAAATGTGAAAGCCCGGGGCTCAACCTCGGAACTGCATTCGATACTCCCGTGCTAGAGTCATGGAGAGGTAAGTGGAATTCCCGGTGTAGCAGTGAAATGCGTGGATATCGGGAGGAACATCAATGGCGAAGGCAACTTACTGGACATGTACTGACGCTCAGACACGAAGGCCAGGGGAGCGAAAGGG	-5.563126857	Las_Perlas_non_upwelling vs Las_Perlas_upwelling
Water	Actinobacteriota; Actinobacteria	2	TACGTAGGGTCCGAGCGTTGTCCGGATTTATTGGGCGTAAAGGGCTCGTAGGCGGTTTGTCGCGTCGGATGTGAAAACTCGGAGCTTAACTCCGGGCCTGCATTCGATACGGGCAGACTAGAGTTCGGTAGGGGAGACTGGAACTCCTGGTGTAGCGGTGGAATGCGCAGATATCAGGAAGAACACCGATGGCGAAGGCAGGTCTCTGGGCCGACACTGACGCTGAGGAGCGAAAGCGTGGGGAGCAAACAGG	4.280783632	Las_Perlas_non_upwelling vs Las_Perlas_upwelling
Water	Actinobacteriota; Actinobacteria	2	TACGTAGGGTCCGAGCGTTGTCCGGATTTATTGGGCGTAAAGGGCTCGTAGGCGGTTTGTCGCGTCGGATGTGAAAACTCGGAGCTTAACTCCGGGCCTGCATTCGATACGGGCAGACTAGAGTTCGGTAGGGGAGACTGGAACTCCTGGTGTAGCGGTGGAATGCGCAGATATCAGGAAGAACACCGATGGCGAAGGCAGGTCTCTGGGCCGACACTGACGCTGAGGAGCGAAAGCGTGGGGAGCAAACAGG	-4.645812301	Las_Perlas_upwelling vs Coiba_upwelling
Water	Actinobacteriota; Candidatus Actinomarina.1	3	TACGTAGGGGGCGAGCGTTGTCCGGATTTATTGGGCGTAAAGAGCTCGTAGGCGGTTCAACAAGTCGGTAGTAAAAGTTCAGGGCTCAACCCTGAAATGTCTATCGATACTGTTGTGACTAGGATACGGCAGAGGTGAGTGGAATTCCGAGTGTAGCGGTGAAATGCGTAGATATTCGGAGGAACACCAATTGCGAAGGCAGCTCACTGGGCCGCTATCGACGCTGAGGAGCGAAAGCTAGGGGAGCAAACAGG	-9.416249445	Las_Perlas_non_upwelling vs Las_Perlas_upwelling
Water	Actinobacteriota; Candidatus Actinomarina.1	3	TACGTAGGGGGCGAGCGTTGTCCGGATTTATTGGGCGTAAAGAGCTCGTAGGCGGTTCAACAAGTCGGTAGTAAAAGTTCAGGGCTCAACCCTGAAATGTCTATCGATACTGTTGTGACTAGGATACGGCAGAGGTGAGTGGAATTCCGAGTGTAGCGGTGAAATGCGTAGATATTCGGAGGAACACCAATTGCGAAGGCAGCTCACTGGGCCGCTATCGACGCTGAGGAGCGAAAGCTAGGGGAGCAAACAGG	3.881728375	Las_Perlas_upwelling vs Coiba_upwelling
Water	Actinobacteriota; Candidatus Actinomarina.1	3	TACGTAGGGGGCGAGCGTTGTCCGGATTTATTGGGCGTAAAGAGCTCGTAGGCGGTTCAACAAGTCGGTAGTAAAAGTTCAGGGCTCAACCCTGAAATGTCTATCGATACTGTTGTGACTAGGATACGGCAGAGGTGAGTGGAATTCCGAGTGTAGCGGTGAAATGCGTAGATATTCGGAGGAACACCAATTGCGAAGGCAGCTCACTGGGCCGCTATCGACGCTGAGGAGCGAAAGCTAGGGGAGCAAACAGG	-5.788026768	Coiba_non_upwelling vs Coiba_upwelling
Water	Actinobacteriota; Candidatus Actinomarina.2	2	TACGTAGGGGGCGAGCGTTGTCCGGATTTATTGGGCGTAAAGAGCTCGTAGGCGGTTCAACAAGTCGGTCGTAAAAGTTCAGGGCTCAACCCTGAAATGTCGATCGATACTGTTGTGACTAGGATACGGTAGAGGTGAGTGGAATTCCGAGTGTAGCGGTGAAATGCGTAGATATTCGGAGGAACACCAATTGCGAAGGCAGCTCACTGGGCCGCTATCGACGCTGAGGAGCGAAAGCTAGGGGAGCAAACAGG	0.55457413	Las_Perlas_non_upwelling vs Las_Perlas_upwelling
Water	Actinobacteriota; Candidatus Actinomarina.2	2	TACGTAGGGGGCGAGCGTTGTCCGGATTTATTGGGCGTAAAGAGCTCGTAGGCGGTTCAACAAGTCGGTCGTAAAAGTTCAGGGCTCAACCCTGAAATGTCGATCGATACTGTTGTGACTAGGATACGGTAGAGGTGAGTGGAATTCCGAGTGTAGCGGTGAAATGCGTAGATATTCGGAGGAACACCAATTGCGAAGGCAGCTCACTGGGCCGCTATCGACGCTGAGGAGCGAAAGCTAGGGGAGCAAACAGG	0.861960033	Las_Perlas_non_upwelling vs Coiba_non_upwelling
Water	Actinobacteriota; Candidatus Actinomarina.3	3	TACGTAGGGGGCGAGCGTTGTCCGGATTTATTGGGCGTAAAGAGCTCGTAGGCGGTTCAACAAGTCGGTCGTGAAAGTTCAGGGCTCAACCCTGAAATGTCGATCGATACTGTTGTGACTAGGATACGGTAGAGGTGAGTGGAATTCCGAGTGTAGCGGTGAAATGCGTAGATATTCGGAGGAACACCAATAGCGAAGGCAGCTCACTGGGCCGCTATCGACGCTGAGGAGCGAAAGCTAGGGGAGCAAACAGG	-2.177819536	Las_Perlas_non_upwelling vs Las_Perlas_upwelling
Water	Actinobacteriota; Candidatus Actinomarina.3	3	TACGTAGGGGGCGAGCGTTGTCCGGATTTATTGGGCGTAAAGAGCTCGTAGGCGGTTCAACAAGTCGGTCGTGAAAGTTCAGGGCTCAACCCTGAAATGTCGATCGATACTGTTGTGACTAGGATACGGTAGAGGTGAGTGGAATTCCGAGTGTAGCGGTGAAATGCGTAGATATTCGGAGGAACACCAATAGCGAAGGCAGCTCACTGGGCCGCTATCGACGCTGAGGAGCGAAAGCTAGGGGAGCAAACAGG	10.8064519	Las_Perlas_upwelling vs Coiba_upwelling
Water	Actinobacteriota; Candidatus Actinomarina.3	3	TACGTAGGGGGCGAGCGTTGTCCGGATTTATTGGGCGTAAAGAGCTCGTAGGCGGTTCAACAAGTCGGTCGTGAAAGTTCAGGGCTCAACCCTGAAATGTCGATCGATACTGTTGTGACTAGGATACGGTAGAGGTGAGTGGAATTCCGAGTGTAGCGGTGAAATGCGTAGATATTCGGAGGAACACCAATAGCGAAGGCAGCTCACTGGGCCGCTATCGACGCTGAGGAGCGAAAGCTAGGGGAGCAAACAGG	8.115673184	Coiba_non_upwelling vs Coiba_upwelling
Water	Actinobacteriota; Candidatus Actinomarina.4	1	TACGTAGGGGGCGAGCGTTGTCCGGATTTATTGGGCGTAAAGAGCTCGTAGGCGGTTCAACAAGTCGGTCGTGAAAGTTCAGGGCTCAACCCTGAAATGTCGATCGATACTGTTGTGACTAGGATACGGTAGAGGTGAGTGGAATTCCGAGTGTAGCGGTGAAATGCGTAGATATTCGGAGGAACACCAATTGCGAAGGCAGCTCACTGGGCCGCTATCGACGCTGAGGAGCGAAAGCTAGGGGAGCAAACAGG	0.856797506	Las_Perlas_non_upwelling vs Coiba_non_upwelling
Water	Actinobacteriota; Candidatus Actinomarina.5	2	TACGTAGGGGGCGAGCGTTGTCCGGATTTATTGGGCGTAAAGAGCTCGTAGGCGGTTCAACAAGTCGGTCGTGAAAGTTTAGGGCTTAACCCTGAAATGTCGATCGATACTGTTGTGACTAGGATATGGTAGAGGTGAATGGAATTCCGAGTGTAGCGGTGAAATGCGTAGATATTCGGAGGAACACCAATTGCGAAGGCAGTTCACTGGACCACTATCGACGCTGAGGAGCGAAAGCTAGGGGAGCAAACAGG	-4.738540374	Las_Perlas_non_upwelling vs Las_Perlas_upwelling
Water	Actinobacteriota; Candidatus Actinomarina.5	2	TACGTAGGGGGCGAGCGTTGTCCGGATTTATTGGGCGTAAAGAGCTCGTAGGCGGTTCAACAAGTCGGTCGTGAAAGTTTAGGGCTTAACCCTGAAATGTCGATCGATACTGTTGTGACTAGGATATGGTAGAGGTGAATGGAATTCCGAGTGTAGCGGTGAAATGCGTAGATATTCGGAGGAACACCAATTGCGAAGGCAGTTCACTGGACCACTATCGACGCTGAGGAGCGAAAGCTAGGGGAGCAAACAGG	2.784496722	Las_Perlas_upwelling vs Coiba_upwelling
Water	Actinobacteriota; Candidatus Actinomarina.6	1	TACGTAGGGGGCGAGCGTTGTCCGGATTTATTGGGCGTAAAGAGCTCGTAGGCGGTTCAACAAGTCGTTCGTGAAAGTTCAGGGCTCAACCCTGAAATGTCGATCGATACTGTTGTGACTAGGATACGGTAGAGGTGAGTGGAATTCCGAGTGTAGCGGTGAAATGCGTAGATATTCGGAGGAACACCAATTGCGAAGGCAGCTCACTGGGCCGCTATCGACGCTGAGGAGCGAAAGCTAGGGGAGCAAACAGG	1.046546606	Las_Perlas_non_upwelling vs Coiba_non_upwelling
Water	Actinobacteriota; Candidatus Actinomarina.8	2	TACGTAGGGGTCAAGCGTTGTCCGGATTTATTGGGCGTAAAGAGCTCGTAGGCGGTTCAACAAGTCGGTCGTAAAAGTTTAGGGCTCAACCCTAAAATGTCGATCGATACTGTTGTGACTAGGATACGGTAGAGGTGAATGGAATTCCGAGTGTAGCGGTGAAATGCGTAGATATTCGGAGGAACACCAATTGCGAAGGCAGTTCACTGGACCGTGATCGACGCTGAGGAGCGAAAGCTAGGGGAGCAAACAGG	-8.70350248	Las_Perlas_non_upwelling vs Las_Perlas_upwelling
Water	Actinobacteriota; Candidatus Actinomarina.8	2	TACGTAGGGGTCAAGCGTTGTCCGGATTTATTGGGCGTAAAGAGCTCGTAGGCGGTTCAACAAGTCGGTCGTAAAAGTTTAGGGCTCAACCCTAAAATGTCGATCGATACTGTTGTGACTAGGATACGGTAGAGGTGAATGGAATTCCGAGTGTAGCGGTGAAATGCGTAGATATTCGGAGGAACACCAATTGCGAAGGCAGTTCACTGGACCGTGATCGACGCTGAGGAGCGAAAGCTAGGGGAGCAAACAGG	7.259489919	Las_Perlas_upwelling vs Coiba_upwelling
Water	Actinobacteriota; ML602J-51	2	TACGTAGGGTGCAAGCGTTGTCCGGAATTATTGGGCGTAAAGAGCTCGTAGGCGGTTTGTCGCGTCTGCTGTGAAAATCCGAGGCTCAACCTCGGACCTGCAGTGGGTACGGGCAAACTAGAGTGCGGTAGGGGAGATTGGAATTCCTGGTGTAGCGGTGGAATGCGCAGATATCAGGAGGAACACCGATGGCGAAGGCAGATCTCTGGGCCGTAACTGACGCTGAGGAGCGAAAGCGTGGGGAGCGAACAGG	-2.934773842	Las_Perlas_upwelling vs Coiba_upwelling
Water	Actinobacteriota; ML602J-51	2	TACGTAGGGTGCAAGCGTTGTCCGGAATTATTGGGCGTAAAGAGCTCGTAGGCGGTTTGTCGCGTCTGCTGTGAAAATCCGAGGCTCAACCTCGGACCTGCAGTGGGTACGGGCAAACTAGAGTGCGGTAGGGGAGATTGGAATTCCTGGTGTAGCGGTGGAATGCGCAGATATCAGGAGGAACACCGATGGCGAAGGCAGATCTCTGGGCCGTAACTGACGCTGAGGAGCGAAAGCGTGGGGAGCGAACAGG	-6.300901347	Coiba_non_upwelling vs Coiba_upwelling
Water	Actinobacteriota; PeM15	2	TACGTAGGGTGCAAGCGTTGTCCGGATTTATTGGGCGTAAAGAGCTCGTAGGCGGTTAGTCGCGTCGGATGTGAAAACCCAGTGCTTAACACTGGGCCTGCATTCGATACGGGCTGACTAGAGTGTTGTAGGGGAGACTGGAACTCCTGGTGTAGCGGTGAAATGCGCAGATATCAGGAAGAACACCGGTGGCGAAGGCGGGTCTCTGGGCAACTACTGACGCTGAGGAGCGAAAGCGTGGGGAGCAAACAGG	1.901319217	Las_Perlas_non_upwelling vs Las_Perlas_upwelling
Water	Actinobacteriota; PeM15	2	TACGTAGGGTGCAAGCGTTGTCCGGATTTATTGGGCGTAAAGAGCTCGTAGGCGGTTAGTCGCGTCGGATGTGAAAACCCAGTGCTTAACACTGGGCCTGCATTCGATACGGGCTGACTAGAGTGTTGTAGGGGAGACTGGAACTCCTGGTGTAGCGGTGAAATGCGCAGATATCAGGAAGAACACCGGTGGCGAAGGCGGGTCTCTGGGCAACTACTGACGCTGAGGAGCGAAAGCGTGGGGAGCAAACAGG	-2.317998111	Las_Perlas_upwelling vs Coiba_upwelling
Water	Actinobacteriota; Sva0996 marine group.1	2	CACGTAGGGACCGAGCGTTGTCCGGATTTATTGGGCGTAAAGAGCTCGTAGGCGGTTCTGTAAGTCGGATGTGAAAACTCAGGGCTCAACCCTGAGACGCCATCTGATACTGCAGTGACTAGAGTCCGGTAGAGGAAGATGGAATTCCTGGTGTAGCGGTGGAATGCGCAGATATCAGGAGGAACACCAATGGCGAAGGCAGTCTTCTGGGCCGGTACTGACGCTGAGGAGCGAAAGCATGGGGAGCAAACAGG	-2.262167998	Las_Perlas_non_upwelling vs Las_Perlas_upwelling
Water	Actinobacteriota; Sva0996 marine group.1	2	CACGTAGGGACCGAGCGTTGTCCGGATTTATTGGGCGTAAAGAGCTCGTAGGCGGTTCTGTAAGTCGGATGTGAAAACTCAGGGCTCAACCCTGAGACGCCATCTGATACTGCAGTGACTAGAGTCCGGTAGAGGAAGATGGAATTCCTGGTGTAGCGGTGGAATGCGCAGATATCAGGAGGAACACCAATGGCGAAGGCAGTCTTCTGGGCCGGTACTGACGCTGAGGAGCGAAAGCATGGGGAGCAAACAGG	-1.33372008	Coiba_non_upwelling vs Coiba_upwelling
Water	Actinobacteriota; Sva0996 marine group.2	2	CACGTAGGGACCGAGCGTTGTCCGGATTTATTGGGCGTAAAGAGCTCGTAGGCGGTTTTGTAAGTCGGATGTGAAAACTCAGGGCTCAACCCGGAGACGCCATCTGATACTGCAATGACTAGAGTCCGGTAGGGGAGCATGGAATTCCTGGTGTAGCGGTGGAATGCGCAGATATCAGGAGGAACACCAATGGCGAAGGCAGTGCTCTGGGCCGGTACTGACGCTGAGGAGCGAAAGCGTGGGGAGCAAACAGG	5.1190698	Las_Perlas_non_upwelling vs Coiba_non_upwelling
Water	Actinobacteriota; Sva0996 marine group.2	2	CACGTAGGGACCGAGCGTTGTCCGGATTTATTGGGCGTAAAGAGCTCGTAGGCGGTTTTGTAAGTCGGATGTGAAAACTCAGGGCTCAACCCGGAGACGCCATCTGATACTGCAATGACTAGAGTCCGGTAGGGGAGCATGGAATTCCTGGTGTAGCGGTGGAATGCGCAGATATCAGGAGGAACACCAATGGCGAAGGCAGTGCTCTGGGCCGGTACTGACGCTGAGGAGCGAAAGCGTGGGGAGCAAACAGG	5.600972848	Las_Perlas_upwelling vs Coiba_upwelling
Water	Actinobacteriota; Sva0996 marine group.3	2	CACGTAGGGAGCGAGCGTTGTCCGGATTTATTGGGCGTAAAGAGCTCGTAGGCTGTTCAGTAAGTCAGGTGTGAAAACTCGAGGCTCAACCTCGAGACGCCACCTGAAACTGCTGTGACTAGAGTCCGGTAGGGGAGTGTGGAATTCCTGGTGTAGCGGTGAAATGCGCAGATATCAGGAGGAACACCAGCAGCGAAGGCGGCACTCTGGGCCGGTACTGACGCTCAGGAGCGAAAGCATGGGGAGCGAACAGG	-6.578608339	Las_Perlas_non_upwelling vs Las_Perlas_upwelling
Water	Actinobacteriota; Sva0996 marine group.3	2	CACGTAGGGAGCGAGCGTTGTCCGGATTTATTGGGCGTAAAGAGCTCGTAGGCTGTTCAGTAAGTCAGGTGTGAAAACTCGAGGCTCAACCTCGAGACGCCACCTGAAACTGCTGTGACTAGAGTCCGGTAGGGGAGTGTGGAATTCCTGGTGTAGCGGTGAAATGCGCAGATATCAGGAGGAACACCAGCAGCGAAGGCGGCACTCTGGGCCGGTACTGACGCTCAGGAGCGAAAGCATGGGGAGCGAACAGG	-5.197425925	Coiba_non_upwelling vs Coiba_upwelling
Water	Actinobacteriota; Sva0996 marine group.4	2	CACGTAGGGGGCGAGCGTTGTCCGGATTTATTGGGCGTAAAGAGCTCGTAGGCTGTTCAGTAAGTCAGGTGTGAAAACTCGAGGCTCAACCTCGAGACGCCACCTGATACTGCTGTGACTAGAGTCCGGTAGGGGAGTGTGGAATTCCTGGTGTAGCGGTGAAATGCGCAGATATCAGGAGGAACACCAGCAGCGAAGGCGGCACTCTGGGCCGGTACTGACGCTCAGGAGCGAAAGCATGGGGAGCGAACAGG	6.449248938	Las_Perlas_non_upwelling vs Las_Perlas_upwelling
Water	Actinobacteriota; Sva0996 marine group.4	2	CACGTAGGGGGCGAGCGTTGTCCGGATTTATTGGGCGTAAAGAGCTCGTAGGCTGTTCAGTAAGTCAGGTGTGAAAACTCGAGGCTCAACCTCGAGACGCCACCTGATACTGCTGTGACTAGAGTCCGGTAGGGGAGTGTGGAATTCCTGGTGTAGCGGTGAAATGCGCAGATATCAGGAGGAACACCAGCAGCGAAGGCGGCACTCTGGGCCGGTACTGACGCTCAGGAGCGAAAGCATGGGGAGCGAACAGG	7.839304584	Coiba_non_upwelling vs Coiba_upwelling
Water	Actinobacteriota; Sva0996 marine group.5	2	TACGTAGGGAGCGAGCGTTGTCCGGAATTATTGGGCGTAAAGAGCTCGTAGGCGGTTCAGTAAGTCGGGTGTGAAAACTCAAGGCTCAACCTTGAGACGCCACTCGATACTGCTGTGACTTGAGTCCGGTAGAGGAGTGTGGAATTCCTGGTGTAGCGGTGAAATGCGCAGATATCAGGAGGAACACCAGCGGCGAAGGCGGCACTCTGGGCCGGTACTGACGCTGAGGAGCGAAAGCATGGGGAGCAAACAGG	1.013079545	Las_Perlas_upwelling vs Coiba_upwelling
Water	Actinobacteriota; Sva0996 marine group.5	2	TACGTAGGGAGCGAGCGTTGTCCGGAATTATTGGGCGTAAAGAGCTCGTAGGCGGTTCAGTAAGTCGGGTGTGAAAACTCAAGGCTCAACCTTGAGACGCCACTCGATACTGCTGTGACTTGAGTCCGGTAGAGGAGTGTGGAATTCCTGGTGTAGCGGTGAAATGCGCAGATATCAGGAGGAACACCAGCGGCGAAGGCGGCACTCTGGGCCGGTACTGACGCTGAGGAGCGAAAGCATGGGGAGCAAACAGG	0.978588259	Coiba_non_upwelling vs Coiba_upwelling
Water	Actinobacteriota; Sva0996 marine group.6	2	TACGTAGGGCGCAAGCGTTGTCCGGATTTATTGGGCGTAAAGGGCTCGTAGGCGGTTTGGTAAGTCGGGTGTGAAAACTCAGGGCTCAACTCTGAGACGCCACCCGATACTGCCATGACTAGAGTCCGGTAGGGGAGTGCGGAATTCCTGGTGTAGCGGTGAAATGCGCAGATATCAGGAGGAACACCGACAGCGAAGGCAGCACTCTGGGCCGGTACTGACGCTGAGGAGCGAAAGCGTGGGGAGCAAACAGG	-6.205493646	Las_Perlas_non_upwelling vs Las_Perlas_upwelling
Water	Actinobacteriota; Sva0996 marine group.6	2	TACGTAGGGCGCAAGCGTTGTCCGGATTTATTGGGCGTAAAGGGCTCGTAGGCGGTTTGGTAAGTCGGGTGTGAAAACTCAGGGCTCAACTCTGAGACGCCACCCGATACTGCCATGACTAGAGTCCGGTAGGGGAGTGCGGAATTCCTGGTGTAGCGGTGAAATGCGCAGATATCAGGAGGAACACCGACAGCGAAGGCAGCACTCTGGGCCGGTACTGACGCTGAGGAGCGAAAGCGTGGGGAGCAAACAGG	-5.908511779	Coiba_non_upwelling vs Coiba_upwelling
Water	Actinobacteriota; Sva0996 marine group.7	1	TACGTAGGGCGCAAGCGTTGTCCGGATTTATTGGGCGTAAAGGGCTCGTAGGCGGTTTGGTAAGTCGGGTGTGAAAACTCAGGGCTCAACTCTGAGACGCCACTCGATACTGCCATGACTAGAGTCCGGTAGGGGAGTGCGGAATTCCTGGTGTAGCGGTGAAATGCGCAGATATCAGGAGGAACACCAACAGCGAAGGCAGCACTCTGGGCCGGTACTGACGCTGAGGAGCGAAAGCGTGGGGAGCAAACAGG	4.908874464	Coiba_non_upwelling vs Coiba_upwelling
Water	Bacteroidota; Aquibacter	1	TACGGAGGATGCAAGCGTTATCCGGAATCATTGGGTTTAAAGGGTCCGTAGGTGGACAGATAAGTCAGAGGTGAAATCCTGCAGCTCAACTGTAGAATTGCCTTTGATACTGTTTGTCTTGAGTCATTATGAAGTGGTTGGAATGAGTAGTGTAGCGGTGAAATGCATAGATATTACTCAGAACACCGATTGCGAAGGCAGATCACTAATAATGTACTGACACTGATGGACGAAAGCGTGGGGAGCGAACAGG	3.017143594	Las_Perlas_non_upwelling vs Coiba_non_upwelling
Water	Bacteroidota; Aurantivirga.1	4	TACGGAGGGTGCAAGCGTTATCCGGAATCATTGGGTTTAAAGGGTCCGCAGGCGGTCAATTAAGTCAGAGGTGAAATCCCATAGCTTAACTATGGAACTGCCTTTGATACTGGTTGACTTGAGTTATACGGAAGTAGATAGAATAAGTAGTGTAGCGGTGAAATGCATAGATATTACTTAGAATACCGATTGCGAAGGCAGTCTACTACGTATATACTGACGCTCATGGACGAAAGCGTGGGGAGCGAACAGG	-7.171949724	Las_Perlas_non_upwelling vs Las_Perlas_upwelling
Water	Bacteroidota; Aurantivirga.1	4	TACGGAGGGTGCAAGCGTTATCCGGAATCATTGGGTTTAAAGGGTCCGCAGGCGGTCAATTAAGTCAGAGGTGAAATCCCATAGCTTAACTATGGAACTGCCTTTGATACTGGTTGACTTGAGTTATACGGAAGTAGATAGAATAAGTAGTGTAGCGGTGAAATGCATAGATATTACTTAGAATACCGATTGCGAAGGCAGTCTACTACGTATATACTGACGCTCATGGACGAAAGCGTGGGGAGCGAACAGG	4.640644417	Las_Perlas_non_upwelling vs Coiba_non_upwelling
Water	Bacteroidota; Aurantivirga.1	4	TACGGAGGGTGCAAGCGTTATCCGGAATCATTGGGTTTAAAGGGTCCGCAGGCGGTCAATTAAGTCAGAGGTGAAATCCCATAGCTTAACTATGGAACTGCCTTTGATACTGGTTGACTTGAGTTATACGGAAGTAGATAGAATAAGTAGTGTAGCGGTGAAATGCATAGATATTACTTAGAATACCGATTGCGAAGGCAGTCTACTACGTATATACTGACGCTCATGGACGAAAGCGTGGGGAGCGAACAGG	6.460772074	Las_Perlas_upwelling vs Coiba_upwelling
Water	Bacteroidota; Aurantivirga.1	4	TACGGAGGGTGCAAGCGTTATCCGGAATCATTGGGTTTAAAGGGTCCGCAGGCGGTCAATTAAGTCAGAGGTGAAATCCCATAGCTTAACTATGGAACTGCCTTTGATACTGGTTGACTTGAGTTATACGGAAGTAGATAGAATAAGTAGTGTAGCGGTGAAATGCATAGATATTACTTAGAATACCGATTGCGAAGGCAGTCTACTACGTATATACTGACGCTCATGGACGAAAGCGTGGGGAGCGAACAGG	-5.351822067	Coiba_non_upwelling vs Coiba_upwelling
Water	Bacteroidota; Aurantivirga.2	3	TACGGAGGGTGCAAGCGTTATCCGGAATCATTGGGTTTAAAGGGTCCGCAGGCGGTCAATTAAGTCAGAGGTGAAATCCCATAGCTTAACTATGGAACTGCCTTTGATACTGGTTGACTTGAGTTATACGGAAGTAGATAGAATGTGTAGTGTAGCGGTGAAATGCATAGATATTACACAGAATACCGATTGCGAAGGCAGTCTACTACGTATATACTGACGCTCATGGACGAAAGCGTGGGGAGCGAACAGG	-5.679453227	Las_Perlas_non_upwelling vs Las_Perlas_upwelling
Water	Bacteroidota; Aurantivirga.2	3	TACGGAGGGTGCAAGCGTTATCCGGAATCATTGGGTTTAAAGGGTCCGCAGGCGGTCAATTAAGTCAGAGGTGAAATCCCATAGCTTAACTATGGAACTGCCTTTGATACTGGTTGACTTGAGTTATACGGAAGTAGATAGAATGTGTAGTGTAGCGGTGAAATGCATAGATATTACACAGAATACCGATTGCGAAGGCAGTCTACTACGTATATACTGACGCTCATGGACGAAAGCGTGGGGAGCGAACAGG	3.59295865	Las_Perlas_upwelling vs Coiba_upwelling
Water	Bacteroidota; Aurantivirga.2	3	TACGGAGGGTGCAAGCGTTATCCGGAATCATTGGGTTTAAAGGGTCCGCAGGCGGTCAATTAAGTCAGAGGTGAAATCCCATAGCTTAACTATGGAACTGCCTTTGATACTGGTTGACTTGAGTTATACGGAAGTAGATAGAATGTGTAGTGTAGCGGTGAAATGCATAGATATTACACAGAATACCGATTGCGAAGGCAGTCTACTACGTATATACTGACGCTCATGGACGAAAGCGTGGGGAGCGAACAGG	-4.553274962	Coiba_non_upwelling vs Coiba_upwelling
Water	Bacteroidota; Aurantivirga.3	2	TACGGAGGGTGCAAGCGTTATCCGGAATCATTGGGTTTAAAGGGTCCGCAGGCGGTCAATTAAGTCAGAGGTGAAATCCCATAGCTTAACTATGGAACTGCCTTTGATACTGGTTGACTTGAGTTATACGGAAGTAGATAGAATGTGTAGTGTAGCGGTGAAATGCATAGATATTACACAGAATACCGATTGCGAAGGCAGTCTACTACGTGTATACTGACGCTCATGGACGAAAGCGTGGGGAGCGAACAGG	-8.741962299	Las_Perlas_non_upwelling vs Las_Perlas_upwelling
Water	Bacteroidota; Aurantivirga.3	2	TACGGAGGGTGCAAGCGTTATCCGGAATCATTGGGTTTAAAGGGTCCGCAGGCGGTCAATTAAGTCAGAGGTGAAATCCCATAGCTTAACTATGGAACTGCCTTTGATACTGGTTGACTTGAGTTATACGGAAGTAGATAGAATGTGTAGTGTAGCGGTGAAATGCATAGATATTACACAGAATACCGATTGCGAAGGCAGTCTACTACGTGTATACTGACGCTCATGGACGAAAGCGTGGGGAGCGAACAGG	8.959497595	Las_Perlas_upwelling vs Coiba_upwelling
Water	Bacteroidota; Aureicoccus	1	TACGGAGGGTCCGAGCGTTATCCGGAATCATTGGGTTTAAAGGGTCCGTAGGCGGGCTATTAAGTCAGAGGTGAAATTGTGCAGCTCAACTGTAGAACTGCCTTTGATACTGATAGTCTTGAGTTATGGTGAGGTAGCCGGAACATGTGGTGTAGCGGTGAAATGCATAGATATCACATAGAACGCCGATTGCGAAGGCAGGTTACCAACCATATACTGACGCTGATGGACGAAAGCGTGGGGAGCGAACGGG	3.144846657	Las_Perlas_non_upwelling vs Las_Perlas_upwelling
Water	Bacteroidota; Aureispira.1	2	TACGGAGGGTGCAAGCGTTATCCGGAATCACTGGGTTTAAAGGGTACGTAGGCGGTTAAGTAAGTCAGACGTCAAAGGCTGTAGCTAAACTATGGTACGCGTTTGAAACTACTTGACTTGAATATGATCGAGGTGCATAGAATGCGTTATGTAGCGGTGAAATGCATAGATATAACGTAGAATACCAATTGCGAAGGCAGTGCACTAGGTTATTATTGACGCTGAGGTACGAAAGCGTGGGTAGCGAACAGG	-7.163501732	Las_Perlas_non_upwelling vs Las_Perlas_upwelling
Water	Bacteroidota; Aureispira.1	2	TACGGAGGGTGCAAGCGTTATCCGGAATCACTGGGTTTAAAGGGTACGTAGGCGGTTAAGTAAGTCAGACGTCAAAGGCTGTAGCTAAACTATGGTACGCGTTTGAAACTACTTGACTTGAATATGATCGAGGTGCATAGAATGCGTTATGTAGCGGTGAAATGCATAGATATAACGTAGAATACCAATTGCGAAGGCAGTGCACTAGGTTATTATTGACGCTGAGGTACGAAAGCGTGGGTAGCGAACAGG	7.381037614	Las_Perlas_upwelling vs Coiba_upwelling
Water	Bacteroidota; Aureispira.2	2	TACGGAGGGTGCAAGCGTTATCCGGAATCACTGGGTTTAAAGGGTACGTAGGCGGTTAATTAAGTCAGACGTCAAAGGCTGTGGCTAAACCACGGTACGCGTTTGAAACTGGTTAACTTGAATATGTTCGAGGTGCATGGAATGCATCATGTAGCGGTGAAATGCTTAGATATGATGTAGAACACCAATTGCGAAGGCAGTGCACTAGGGCATTATTGACGCTGAGGTACGAAAGCGTGGGTAGCGAACAGG	-5.470366278	Las_Perlas_non_upwelling vs Las_Perlas_upwelling
Water	Bacteroidota; Aureispira.2	2	TACGGAGGGTGCAAGCGTTATCCGGAATCACTGGGTTTAAAGGGTACGTAGGCGGTTAATTAAGTCAGACGTCAAAGGCTGTGGCTAAACCACGGTACGCGTTTGAAACTGGTTAACTTGAATATGTTCGAGGTGCATGGAATGCATCATGTAGCGGTGAAATGCTTAGATATGATGTAGAACACCAATTGCGAAGGCAGTGCACTAGGGCATTATTGACGCTGAGGTACGAAAGCGTGGGTAGCGAACAGG	5.942722996	Las_Perlas_upwelling vs Coiba_upwelling
Water	Bacteroidota; Aureispira.3	3	TACGGAGGGTGCAAGCGTTATCCGGAATCACTGGGTTTAAAGGGTACGTAGGCGGTTGAGTAAGTCAGACGTTAAAGGCTGTAGCTAAACTATAGTACGCGTTTGAAACTACTTAACTTGAATATGATCGAGGTGCATAGAATGCGTTATGTAGCGGTGAAATGCATAGATATAACGTAGAATACCAATTGCGAAGGCAGTGCACTAGGTTATTATTGACGCTGAGGTACGAAAGCGTGGGTAGCGAACAGG	-3.681221601	Las_Perlas_non_upwelling vs Las_Perlas_upwelling
Water	Bacteroidota; Aureispira.3	3	TACGGAGGGTGCAAGCGTTATCCGGAATCACTGGGTTTAAAGGGTACGTAGGCGGTTGAGTAAGTCAGACGTTAAAGGCTGTAGCTAAACTATAGTACGCGTTTGAAACTACTTAACTTGAATATGATCGAGGTGCATAGAATGCGTTATGTAGCGGTGAAATGCATAGATATAACGTAGAATACCAATTGCGAAGGCAGTGCACTAGGTTATTATTGACGCTGAGGTACGAAAGCGTGGGTAGCGAACAGG	9.455265144	Las_Perlas_upwelling vs Coiba_upwelling
Water	Bacteroidota; Aureispira.3	3	TACGGAGGGTGCAAGCGTTATCCGGAATCACTGGGTTTAAAGGGTACGTAGGCGGTTGAGTAAGTCAGACGTTAAAGGCTGTAGCTAAACTATAGTACGCGTTTGAAACTACTTAACTTGAATATGATCGAGGTGCATAGAATGCGTTATGTAGCGGTGAAATGCATAGATATAACGTAGAATACCAATTGCGAAGGCAGTGCACTAGGTTATTATTGACGCTGAGGTACGAAAGCGTGGGTAGCGAACAGG	3.759526931	Coiba_non_upwelling vs Coiba_upwelling
Water	Bacteroidota; Aureispira.4	2	TACGGAGGGTGCAAGCGTTATCCGGAATCACTGGGTTTAAAGGGTACGTAGGCTGTAATATAAGTCAGACGTCAAAGGCTGTGGCTAAACCATAGTACGCGTTTGAAACTATATCACTTGAATATGTTCGAGGTGCACGGAATGCGTCATGTAGCGGTGAAATGCATAGATATGACGTAGAACACCAATTGCGAAGGCAGTGCACTAGGGCATTATTGACGCTGAGGTACGAAAGCGTGGGTAGCGAACAGG	-2.802922969	Las_Perlas_non_upwelling vs Las_Perlas_upwelling
Water	Bacteroidota; Aureispira.4	2	TACGGAGGGTGCAAGCGTTATCCGGAATCACTGGGTTTAAAGGGTACGTAGGCTGTAATATAAGTCAGACGTCAAAGGCTGTGGCTAAACCATAGTACGCGTTTGAAACTATATCACTTGAATATGTTCGAGGTGCACGGAATGCGTCATGTAGCGGTGAAATGCATAGATATGACGTAGAACACCAATTGCGAAGGCAGTGCACTAGGGCATTATTGACGCTGAGGTACGAAAGCGTGGGTAGCGAACAGG	6.497047391	Las_Perlas_upwelling vs Coiba_upwelling
Water	Bacteroidota; Aureispira.5	2	TACGGAGGGTGCCAGCGTTATCCGGAATCACTGGGTTTAAAGGGTACGTAGGCGGTTATATAAGTCAGACGTTAAAGGCTGTGGCTAAACCATAGTACGCGTTTGAAACTGTATAACTTGAATATATTCGAGGTGCACGGAATGCGTCATGTAGCGGTGAAATGCATAGATATGACGTAGAACACCGAATGCGAAGGCAGTGCACTAGGGTATTATTGACGCTGATGTACGAAAGCGTGGGTAGCGAACAGG	-6.637892067	Las_Perlas_non_upwelling vs Las_Perlas_upwelling
Water	Bacteroidota; Aureispira.5	2	TACGGAGGGTGCCAGCGTTATCCGGAATCACTGGGTTTAAAGGGTACGTAGGCGGTTATATAAGTCAGACGTTAAAGGCTGTGGCTAAACCATAGTACGCGTTTGAAACTGTATAACTTGAATATATTCGAGGTGCACGGAATGCGTCATGTAGCGGTGAAATGCATAGATATGACGTAGAACACCGAATGCGAAGGCAGTGCACTAGGGTATTATTGACGCTGATGTACGAAAGCGTGGGTAGCGAACAGG	6.855427151	Las_Perlas_upwelling vs Coiba_upwelling
Water	Bacteroidota; Aureispira.6	2	TACGGAGGGTGCCAGCGTTATCCGGAATCACTGGGTTTAAAGGGTACGTAGGCGGTTATATAAGTCAGACGTTAAAGGCTGTGGCTAAACCATGGTACGCGTTTGAAACTGTATAACTTGAATATATTCGAGGTGCACGGAATGCGTCATGTAGCGGTGAAATGCATAGATATGACGTAGAACACCGAATGCGAAGGCAGTGCACTAGGGTATTATTGACGCTGATGTACGAAAGCGTGGGTAGCGAACAGG	-1.610108225	Las_Perlas_non_upwelling vs Coiba_non_upwelling
Water	Bacteroidota; Aureispira.6	2	TACGGAGGGTGCCAGCGTTATCCGGAATCACTGGGTTTAAAGGGTACGTAGGCGGTTATATAAGTCAGACGTTAAAGGCTGTGGCTAAACCATGGTACGCGTTTGAAACTGTATAACTTGAATATATTCGAGGTGCACGGAATGCGTCATGTAGCGGTGAAATGCATAGATATGACGTAGAACACCGAATGCGAAGGCAGTGCACTAGGGTATTATTGACGCTGATGTACGAAAGCGTGGGTAGCGAACAGG	2.334857272	Coiba_non_upwelling vs Coiba_upwelling
Water	Bacteroidota; Bacteroidia.1	1	TACGGAGGATGCGAGCGTTATCCGGATTTATTGGGTTTAAAGGGTGCGCAGGCTGTTTGTTAAGTCAGAGGTGAAATCCCATCGCTCAACGATGGAACTGCCTTTGATACTGGCAAACTTGAGTGTAAATGAAGTGGGCGGAATATGTCATGTAGCGGTGAAATGCATAGATATGACATAGAACACCGATAGCGAAGGCAGCTCACTAAATTACTACTGACGCTCATGCACGAAAGCGTGGGGAGCGAACAGG	-5.262519789	Las_Perlas_upwelling vs Coiba_upwelling
Water	Bacteroidota; Bacteroidia.2	1	TACGGAGGGTGCAAGCGTTATCCGGATTTACTGGGTTTAAAGGGTGCGCAGGCGGTTATTTAAGTCAATAGTGAAATCCTAATGCTTAACATTAGAACTGCTATTGATACTAAACAACTAGAGTAGTGGTAAGGTAAGTGTAATTTATAATGTAGCGGTGAAATGCATAGATATTATAAGGAAGACCAATAGCGAAGGCAACTTACTGACCAACTACTGACGCTCAGGCACGAAAGCGTGGGTAGCAAACAGG	2.249626275	Las_Perlas_upwelling vs Coiba_upwelling
Water	Bacteroidota; Balneola.1	3	TACGGAGGGTGCAAGCGTTGTCCGGAATCATTGGGTGTAAAGGGTACGTAGGCGGGAGCCTAAGTCTGGGGTGAAATCTTGCCGCTTAACGGTAAAATGGCCTTGGATACTGGGTTTCTTGAGTGCAGAAGAGGCAGGTGGAATTCGTGGTGTAGCGGTGAAATGCATAGATATCACGAAGAACATCAGTGGCGAAGGCGGCCTGCTGGTCTGCAACTGACGCTGAGGTACGAAAGCGTGGGGAGCGAACAGG	1.701218737	Las_Perlas_non_upwelling vs Coiba_non_upwelling
Water	Bacteroidota; Balneola.1	3	TACGGAGGGTGCAAGCGTTGTCCGGAATCATTGGGTGTAAAGGGTACGTAGGCGGGAGCCTAAGTCTGGGGTGAAATCTTGCCGCTTAACGGTAAAATGGCCTTGGATACTGGGTTTCTTGAGTGCAGAAGAGGCAGGTGGAATTCGTGGTGTAGCGGTGAAATGCATAGATATCACGAAGAACATCAGTGGCGAAGGCGGCCTGCTGGTCTGCAACTGACGCTGAGGTACGAAAGCGTGGGGAGCGAACAGG	-2.021871024	Las_Perlas_upwelling vs Coiba_upwelling
Water	Bacteroidota; Balneola.1	3	TACGGAGGGTGCAAGCGTTGTCCGGAATCATTGGGTGTAAAGGGTACGTAGGCGGGAGCCTAAGTCTGGGGTGAAATCTTGCCGCTTAACGGTAAAATGGCCTTGGATACTGGGTTTCTTGAGTGCAGAAGAGGCAGGTGGAATTCGTGGTGTAGCGGTGAAATGCATAGATATCACGAAGAACATCAGTGGCGAAGGCGGCCTGCTGGTCTGCAACTGACGCTGAGGTACGAAAGCGTGGGGAGCGAACAGG	-3.507419598	Coiba_non_upwelling vs Coiba_upwelling
Water	Bacteroidota; Balneola.2	2	TACGGAGGGTGCAAGCGTTGTCCGGAATCATTGGGTGTAAAGGGTACGTAGGCGGGAGCCTAAGTCTGGGGTGAAATCTTGCCGCTTAACGGTAAAATTGCCTTGGATACTGGGTTTCTTGAGTGCAGAAGAGGCAGGTGGAATTCGTGGTGTAGCGGTGAAATGCATAGATATCACGAAGAACATCAGTGGCGAAGGCGGCCTGCTGGTCTGCAACTGACGCTGAGGTACGAAAGCGTGGGGAGCGAACAGG	5.265382018	Las_Perlas_non_upwelling vs Las_Perlas_upwelling
Water	Bacteroidota; Balneola.2	2	TACGGAGGGTGCAAGCGTTGTCCGGAATCATTGGGTGTAAAGGGTACGTAGGCGGGAGCCTAAGTCTGGGGTGAAATCTTGCCGCTTAACGGTAAAATTGCCTTGGATACTGGGTTTCTTGAGTGCAGAAGAGGCAGGTGGAATTCGTGGTGTAGCGGTGAAATGCATAGATATCACGAAGAACATCAGTGGCGAAGGCGGCCTGCTGGTCTGCAACTGACGCTGAGGTACGAAAGCGTGGGGAGCGAACAGG	3.723504254	Coiba_non_upwelling vs Coiba_upwelling
Water	Bacteroidota; Balneola.3	2	TACGGAGGGTGCAAGCGTTGTCCGGAATCATTGGGTGTAAAGGGTGCGTAGGCGGATGTTTAAGTCTGAGGTGAAATCTTGCCGCTTAACGGTAAAATGGCCTTGGATACTGGATGTCTTGAGTGCAGAAGAGGCAGGTGGAATTCGTAGTGTAGCGGTGAAATGCATAGATATTACGAAGAACATCAGTGGCGAAGGCGGCCTGCTGGTCTGCAACTGACGCTGAGGCACGAAAGCGTGGGGAGCGAACAGG	2.665715138	Las_Perlas_non_upwelling vs Coiba_non_upwelling
Water	Bacteroidota; Balneola.3	2	TACGGAGGGTGCAAGCGTTGTCCGGAATCATTGGGTGTAAAGGGTGCGTAGGCGGATGTTTAAGTCTGAGGTGAAATCTTGCCGCTTAACGGTAAAATGGCCTTGGATACTGGATGTCTTGAGTGCAGAAGAGGCAGGTGGAATTCGTAGTGTAGCGGTGAAATGCATAGATATTACGAAGAACATCAGTGGCGAAGGCGGCCTGCTGGTCTGCAACTGACGCTGAGGCACGAAAGCGTGGGGAGCGAACAGG	-4.4413789	Coiba_non_upwelling vs Coiba_upwelling
Water	Bacteroidota; Balneola.4	4	TACGGAGGGTGCAAGCGTTGTCCGGAATCATTGGGTGTAAAGGGTGCGTAGGCGGGAGCCTAAGTCTGGGGTGAAATCTTGCCGCTTAACGGTAAAATGGCCTTGGATACTGGGTTTCTTGAGTGCAGAAGAGGCAGGTGGAATTCGTGGTGTAGCGGTGAAATGCTTAGATATCACGAAGAACATCAGTGGCGAAGGCGGCCTGCTGGTCTGCAACTGACGCTGAGGCACGAAAGCGTGGGGAGCGAACAGG	-2.388505581	Las_Perlas_non_upwelling vs Las_Perlas_upwelling
Water	Bacteroidota; Balneola.4	4	TACGGAGGGTGCAAGCGTTGTCCGGAATCATTGGGTGTAAAGGGTGCGTAGGCGGGAGCCTAAGTCTGGGGTGAAATCTTGCCGCTTAACGGTAAAATGGCCTTGGATACTGGGTTTCTTGAGTGCAGAAGAGGCAGGTGGAATTCGTGGTGTAGCGGTGAAATGCTTAGATATCACGAAGAACATCAGTGGCGAAGGCGGCCTGCTGGTCTGCAACTGACGCTGAGGCACGAAAGCGTGGGGAGCGAACAGG	2.506381045	Las_Perlas_non_upwelling vs Coiba_non_upwelling
Water	Bacteroidota; Balneola.4	4	TACGGAGGGTGCAAGCGTTGTCCGGAATCATTGGGTGTAAAGGGTGCGTAGGCGGGAGCCTAAGTCTGGGGTGAAATCTTGCCGCTTAACGGTAAAATGGCCTTGGATACTGGGTTTCTTGAGTGCAGAAGAGGCAGGTGGAATTCGTGGTGTAGCGGTGAAATGCTTAGATATCACGAAGAACATCAGTGGCGAAGGCGGCCTGCTGGTCTGCAACTGACGCTGAGGCACGAAAGCGTGGGGAGCGAACAGG	2.970935477	Las_Perlas_upwelling vs Coiba_upwelling
Water	Bacteroidota; Balneola.4	4	TACGGAGGGTGCAAGCGTTGTCCGGAATCATTGGGTGTAAAGGGTGCGTAGGCGGGAGCCTAAGTCTGGGGTGAAATCTTGCCGCTTAACGGTAAAATGGCCTTGGATACTGGGTTTCTTGAGTGCAGAAGAGGCAGGTGGAATTCGTGGTGTAGCGGTGAAATGCTTAGATATCACGAAGAACATCAGTGGCGAAGGCGGCCTGCTGGTCTGCAACTGACGCTGAGGCACGAAAGCGTGGGGAGCGAACAGG	-1.923951149	Coiba_non_upwelling vs Coiba_upwelling
Water	Bacteroidota; Chitinophagales.1	1	TACGGAGGGTCCAAGCGTTATCCGGAATCACTGGGTTTAAAGGGTGCGTAGGTGGTTTGTTAAGTCAGTGGTGAAATCTTGCAGCTCAACTGTAAAACTGCCATTGATACTGACGAACTTGAATTTAATCGATGTGGGCGGAATAAGTCATGTAGCGGTGAAATGCGTAGATATGACTTAGAACACCGATTGCGAAGGCAGCTCACAAGGTTAGATTGACACTGAGGCACGAAAGCGTGGGTAGCGAACAGG	2.053794828	Las_Perlas_upwelling vs Coiba_upwelling
Water	Bacteroidota; Chitinophagales.2	2	TACGGAGGGTGCAAGCGTTATCCGGATTTACTGGGTTTAAAGGGTGCGCAGGCGGTCTATTAAGTCAGTGGTGAAAGCCCGGGGCTCAACTCCGGAACTGCCATTGATACTGATAGACTTGAGTTTGGGAGAGGTAGGCGGAATACAGCATGTAGCGGTGAAATGCATAGATATGCTGTAGAACACCAATTGCGAAGGCAGCTTACTATACCAATACTGACGTTCAGGCACGAAAGCGTGGGGAGCGAACAGG	3.51539531	Las_Perlas_non_upwelling vs Las_Perlas_upwelling
Water	Bacteroidota; Chitinophagales.2	2	TACGGAGGGTGCAAGCGTTATCCGGATTTACTGGGTTTAAAGGGTGCGCAGGCGGTCTATTAAGTCAGTGGTGAAAGCCCGGGGCTCAACTCCGGAACTGCCATTGATACTGATAGACTTGAGTTTGGGAGAGGTAGGCGGAATACAGCATGTAGCGGTGAAATGCATAGATATGCTGTAGAACACCAATTGCGAAGGCAGCTTACTATACCAATACTGACGTTCAGGCACGAAAGCGTGGGGAGCGAACAGG	-2.729400557	Las_Perlas_upwelling vs Coiba_upwelling
Water	Bacteroidota; Chitinophagales.3	4	TACGGGGGGTGCAAGCGTTATCCGGATTCACTGGGTTTAAAGGGTACGTAGGCGGACTAGTAAGTCAGTGGTGAAATCCTGCAGCTAAACTGTAGAACTGCCATTGAAACTGCTAGTCTTGAGTTCGGTTGATGTGGACGGAATGTAGCATGTAGCGGTGAAATGCTTAGATATGCTACAGAACACCGATTGCGAAGGCAGTTCACAAACCCGATACTGACGCTGAGGTACGAAAGCGTGGGGAGCGAACAGG	6.310927334	Las_Perlas_non_upwelling vs Las_Perlas_upwelling
Water	Bacteroidota; Chitinophagales.3	4	TACGGGGGGTGCAAGCGTTATCCGGATTCACTGGGTTTAAAGGGTACGTAGGCGGACTAGTAAGTCAGTGGTGAAATCCTGCAGCTAAACTGTAGAACTGCCATTGAAACTGCTAGTCTTGAGTTCGGTTGATGTGGACGGAATGTAGCATGTAGCGGTGAAATGCTTAGATATGCTACAGAACACCGATTGCGAAGGCAGTTCACAAACCCGATACTGACGCTGAGGTACGAAAGCGTGGGGAGCGAACAGG	2.323676939	Las_Perlas_non_upwelling vs Coiba_non_upwelling
Water	Bacteroidota; Chitinophagales.3	4	TACGGGGGGTGCAAGCGTTATCCGGATTCACTGGGTTTAAAGGGTACGTAGGCGGACTAGTAAGTCAGTGGTGAAATCCTGCAGCTAAACTGTAGAACTGCCATTGAAACTGCTAGTCTTGAGTTCGGTTGATGTGGACGGAATGTAGCATGTAGCGGTGAAATGCTTAGATATGCTACAGAACACCGATTGCGAAGGCAGTTCACAAACCCGATACTGACGCTGAGGTACGAAAGCGTGGGGAGCGAACAGG	-2.74495377	Las_Perlas_upwelling vs Coiba_upwelling
Water	Bacteroidota; Chitinophagales.3	4	TACGGGGGGTGCAAGCGTTATCCGGATTCACTGGGTTTAAAGGGTACGTAGGCGGACTAGTAAGTCAGTGGTGAAATCCTGCAGCTAAACTGTAGAACTGCCATTGAAACTGCTAGTCTTGAGTTCGGTTGATGTGGACGGAATGTAGCATGTAGCGGTGAAATGCTTAGATATGCTACAGAACACCGATTGCGAAGGCAGTTCACAAACCCGATACTGACGCTGAGGTACGAAAGCGTGGGGAGCGAACAGG	1.242296625	Coiba_non_upwelling vs Coiba_upwelling
Water	Bacteroidota; Crocinitomix.1	2	TACGGAGGGTCCAAGCGTTATCCGGAATCATTGGGTTTAAAGGGTCCGCAGGCGGGCTAATAAGTCAGTGGTGAAATCCTACAGCTTAACTGTAGAACTGCCATTGATACTGTTAGTCTTGAATTCGGTCGAGGTAGGCGGAATGTGTAGTGTAGCGGTGAAATGCTTAGATATTACACAGAACACCGATAGCGAAGGCAGCTTACTAGGCCTGAATTGACGCTGAGGGACGAAAGCGTGGGGAGCGAACAGG	4.370554473	Las_Perlas_non_upwelling vs Las_Perlas_upwelling
Water	Bacteroidota; Crocinitomix.1	2	TACGGAGGGTCCAAGCGTTATCCGGAATCATTGGGTTTAAAGGGTCCGCAGGCGGGCTAATAAGTCAGTGGTGAAATCCTACAGCTTAACTGTAGAACTGCCATTGATACTGTTAGTCTTGAATTCGGTCGAGGTAGGCGGAATGTGTAGTGTAGCGGTGAAATGCTTAGATATTACACAGAACACCGATAGCGAAGGCAGCTTACTAGGCCTGAATTGACGCTGAGGGACGAAAGCGTGGGGAGCGAACAGG	-4.191163627	Las_Perlas_upwelling vs Coiba_upwelling
Water	Bacteroidota; Crocinitomix.2	1	TACGGAGGGTCCAAGCGTTATCCGGAATCATTGGGTTTAAAGGGTTCGCAGGCGGTGATTTAAGTCAGTGGTGAAATCCCATAGCTCAACTATGGAACTGCCATTGATACTGAATCACTTGAATATAGTTGGAGTAGGCGGAATGTGTAGTGTAGCGGTGAAATGCTTAGATATTACACAGAACACCGATAGCGAAGGCAGCTTACTAAACTATTATTGACGCTCATGAACGAAAGCGTGGGGAGCGAACAGG	5.426111389	Las_Perlas_upwelling vs Coiba_upwelling
Water	Bacteroidota; Crocinitomix.3	2	TACGGAGGGTGCAAGCGTTATCCGGAATCATTGGGTTTAAAGGGTCCGCAGGCGGTATTATAAGTCAGTGGTGAAAGCCTACAGCTTAACTGTAGAACTGCCATTGATACTGTAGTACTTGAGTTCGGTCGAAGTTGGCGGAATATGTAGTGTAGCGGTGAAATGCATAGATATTACATAGAACACCTATAGCGAAGGCAGCTAACTAGGCCTGGACTGACGCTGAGGGACGAAAGCGTGGGGAGCGAACAGG	-4.242268859	Las_Perlas_upwelling vs Coiba_upwelling
Water	Bacteroidota; Crocinitomix.3	2	TACGGAGGGTGCAAGCGTTATCCGGAATCATTGGGTTTAAAGGGTCCGCAGGCGGTATTATAAGTCAGTGGTGAAAGCCTACAGCTTAACTGTAGAACTGCCATTGATACTGTAGTACTTGAGTTCGGTCGAAGTTGGCGGAATATGTAGTGTAGCGGTGAAATGCATAGATATTACATAGAACACCTATAGCGAAGGCAGCTAACTAGGCCTGGACTGACGCTGAGGGACGAAAGCGTGGGGAGCGAACAGG	-4.487526528	Coiba_non_upwelling vs Coiba_upwelling
Water	Bacteroidota; Crocinitomix.4	1	TACGGAGGGTGCAAGCGTTATCCGGAATTATTGGGTTTAAAGGGTCCGTAGGCGGTCCATTAAGTCAGAGGTGAAATCTTGTAGCTTAACTATAAAATTGCCTTTGAAACTATTGGACTTGAAAGAATTTGACGTGAGTGGAATGAGTAGTGTAGCGGTGAAATGCATAGATATTACTCAGAACACCGAAAGCGAAGGCAGCTCACGAAGATTGCTTTGACGCTGATGGACGAAAGCGTGGGGAGCGAACAGG	5.781265518	Las_Perlas_upwelling vs Coiba_upwelling
Water	Bacteroidota; Cryomorphaceae.1	2	TACGGAGGATCCAAGCGTTATCCGGATTCATTGGGTTTAAAGGGTCCGCAGGCGGGTTATTAAGTCAGTGGTGAAATCCTGCAGCTTAACTGTAGAACTGCCATTGATACTGGTAATCTTGAGTGTGGTTGAAGTGGGCGGAATGTGTCATGTAGCGGTGAAATGCATAGATATGACACAGAACACCGATTGCGAAGGCAGCTCACTAAGCCATTACTGACGCTCAGGGACGAAAGCGTGGGGAGCGAACAGG	2.185165345	Las_Perlas_non_upwelling vs Coiba_non_upwelling
Water	Bacteroidota; Cryomorphaceae.1	2	TACGGAGGATCCAAGCGTTATCCGGATTCATTGGGTTTAAAGGGTCCGCAGGCGGGTTATTAAGTCAGTGGTGAAATCCTGCAGCTTAACTGTAGAACTGCCATTGATACTGGTAATCTTGAGTGTGGTTGAAGTGGGCGGAATGTGTCATGTAGCGGTGAAATGCATAGATATGACACAGAACACCGATTGCGAAGGCAGCTCACTAAGCCATTACTGACGCTCAGGGACGAAAGCGTGGGGAGCGAACAGG	2.432593786	Las_Perlas_upwelling vs Coiba_upwelling
Water	Bacteroidota; Cryomorphaceae.2	3	TACGGAGGATCCAAGCGTTATCCGGATTCATTGGGTTTAAAGGGTCCGTAGGCGGATCTTTAAGTCAGTGGTGAAAGCCGACAGCTCAACTGTCGAACTGCCATTGATACTGGAGATCTTGAGTACAAATGAAGTAGGCGGAATGAGTCATGTAGCGGTGAAATGCATAGATATGACTCAGAACACCGATTGCGAAGGCAGCTTACTAACATGTAACTGACGCTGAGGGACGAAAGCGTGGGGAGCGAACAGG	-11.80777674	Las_Perlas_non_upwelling vs Las_Perlas_upwelling
Water	Bacteroidota; Cryomorphaceae.2	3	TACGGAGGATCCAAGCGTTATCCGGATTCATTGGGTTTAAAGGGTCCGTAGGCGGATCTTTAAGTCAGTGGTGAAAGCCGACAGCTCAACTGTCGAACTGCCATTGATACTGGAGATCTTGAGTACAAATGAAGTAGGCGGAATGAGTCATGTAGCGGTGAAATGCATAGATATGACTCAGAACACCGATTGCGAAGGCAGCTTACTAACATGTAACTGACGCTGAGGGACGAAAGCGTGGGGAGCGAACAGG	3.784892694	Las_Perlas_upwelling vs Coiba_upwelling
Water	Bacteroidota; Cryomorphaceae.2	3	TACGGAGGATCCAAGCGTTATCCGGATTCATTGGGTTTAAAGGGTCCGTAGGCGGATCTTTAAGTCAGTGGTGAAAGCCGACAGCTCAACTGTCGAACTGCCATTGATACTGGAGATCTTGAGTACAAATGAAGTAGGCGGAATGAGTCATGTAGCGGTGAAATGCATAGATATGACTCAGAACACCGATTGCGAAGGCAGCTTACTAACATGTAACTGACGCTGAGGGACGAAAGCGTGGGGAGCGAACAGG	-8.276389586	Coiba_non_upwelling vs Coiba_upwelling
Water	Bacteroidota; Cryomorphaceae.3	2	TACGGAGGATCCAAGCGTTATCCGGATTCATTGGGTTTAAAGGGTCCGTAGGCGGATCTTTAAGTCAGTGGTGAAAGCCGACAGCTTAACTGTCGAACTGCCATTGATACTGGAGATCTTGAGTACAAATGAAGTAGGCGGAATGAGTCATGTAGCGGTGAAATGCATAGATATGACTCAGAACACCGATTGCGAAGGCAGCTTACTAACATGTAACTGACGCTGAGGGACGAAAGCGTGGGGAGCGAACAGG	1.95701535	Las_Perlas_non_upwelling vs Coiba_non_upwelling
Water	Bacteroidota; Cryomorphaceae.3	2	TACGGAGGATCCAAGCGTTATCCGGATTCATTGGGTTTAAAGGGTCCGTAGGCGGATCTTTAAGTCAGTGGTGAAAGCCGACAGCTTAACTGTCGAACTGCCATTGATACTGGAGATCTTGAGTACAAATGAAGTAGGCGGAATGAGTCATGTAGCGGTGAAATGCATAGATATGACTCAGAACACCGATTGCGAAGGCAGCTTACTAACATGTAACTGACGCTGAGGGACGAAAGCGTGGGGAGCGAACAGG	4.375747246	Las_Perlas_upwelling vs Coiba_upwelling
Water	Bacteroidota; Cryomorphaceae.4	3	TACGGAGGATCCAAGCGTTATCCGGATTCATTGGGTTTAAAGGGTCCGTAGGCGGATTTTTAAGTCAGTGGTGAAAGCCGACAGCTCAACTGTCGAACTGCCATTGATACTGGAGATCTTGAGTACAAATGAAGTAGGCGGAATGAGTCATGTAGCGGTGAAATGCATAGATATGACTCAGAACACCAATTGCGAAGGCAGCTTACTAACATGTAACTGACGCTGAGGGACGAAAGCGTGGGGAGCGAACAGG	-3.133814403	Las_Perlas_non_upwelling vs Las_Perlas_upwelling
Water	Bacteroidota; Cryomorphaceae.4	3	TACGGAGGATCCAAGCGTTATCCGGATTCATTGGGTTTAAAGGGTCCGTAGGCGGATTTTTAAGTCAGTGGTGAAAGCCGACAGCTCAACTGTCGAACTGCCATTGATACTGGAGATCTTGAGTACAAATGAAGTAGGCGGAATGAGTCATGTAGCGGTGAAATGCATAGATATGACTCAGAACACCAATTGCGAAGGCAGCTTACTAACATGTAACTGACGCTGAGGGACGAAAGCGTGGGGAGCGAACAGG	3.671355411	Las_Perlas_non_upwelling vs Coiba_non_upwelling
Water	Bacteroidota; Cryomorphaceae.4	3	TACGGAGGATCCAAGCGTTATCCGGATTCATTGGGTTTAAAGGGTCCGTAGGCGGATTTTTAAGTCAGTGGTGAAAGCCGACAGCTCAACTGTCGAACTGCCATTGATACTGGAGATCTTGAGTACAAATGAAGTAGGCGGAATGAGTCATGTAGCGGTGAAATGCATAGATATGACTCAGAACACCAATTGCGAAGGCAGCTTACTAACATGTAACTGACGCTGAGGGACGAAAGCGTGGGGAGCGAACAGG	7.078219558	Las_Perlas_upwelling vs Coiba_upwelling
Water	Bacteroidota; Cryomorphaceae.6	1	TACGGAGGATCCAAGCGTTATCCGGATTCATTGGGTTTAAAGGGTCCGTAGGCGGGTCTTTAAGTCAGTGGTGAAAGCCGACAGCTCAACTGTCGAACTGCCATTGATACTGGAGACCTTGAGTACAAATGAAGTAGGCGGAATGAGTCATGTAGCGGTGAAATGCATAGATATGACTCAGAACACCGATTGCGAAGGCAGCTTACTAACATGTAACTGACGCTGAGGGACGAAAGCGTGGGGAGCGAACAGG	-4.946986536	Las_Perlas_non_upwelling vs Las_Perlas_upwelling
Water	Bacteroidota; Cryomorphaceae.7	4	TACGGAGGATCCAAGCGTTATCCGGATTCATTGGGTTTAAAGGGTCCGTAGGCGGGTCTTTAAGTCAGTGGTGAAAGCCGACAGCTCAACTGTCGAACTGCCATTGATACTGGAGATCTTGAGTACAAATGAAGTAGGCGGAATGAGTCATGTAGCGGTGAAATGCATAGATATGACTCAGAACACCGATTGCGAAGGCAGCTTACTAAAATGTAACTGACGCTGAGGGACGAAAGCGTGGGGAGCGAACAGG	6.7463775	Las_Perlas_non_upwelling vs Las_Perlas_upwelling
Water	Bacteroidota; Cryomorphaceae.7	4	TACGGAGGATCCAAGCGTTATCCGGATTCATTGGGTTTAAAGGGTCCGTAGGCGGGTCTTTAAGTCAGTGGTGAAAGCCGACAGCTCAACTGTCGAACTGCCATTGATACTGGAGATCTTGAGTACAAATGAAGTAGGCGGAATGAGTCATGTAGCGGTGAAATGCATAGATATGACTCAGAACACCGATTGCGAAGGCAGCTTACTAAAATGTAACTGACGCTGAGGGACGAAAGCGTGGGGAGCGAACAGG	2.435979679	Las_Perlas_non_upwelling vs Coiba_non_upwelling
Water	Bacteroidota; Cryomorphaceae.7	4	TACGGAGGATCCAAGCGTTATCCGGATTCATTGGGTTTAAAGGGTCCGTAGGCGGGTCTTTAAGTCAGTGGTGAAAGCCGACAGCTCAACTGTCGAACTGCCATTGATACTGGAGATCTTGAGTACAAATGAAGTAGGCGGAATGAGTCATGTAGCGGTGAAATGCATAGATATGACTCAGAACACCGATTGCGAAGGCAGCTTACTAAAATGTAACTGACGCTGAGGGACGAAAGCGTGGGGAGCGAACAGG	-2.46444307	Las_Perlas_upwelling vs Coiba_upwelling
Water	Bacteroidota; Cryomorphaceae.7	4	TACGGAGGATCCAAGCGTTATCCGGATTCATTGGGTTTAAAGGGTCCGTAGGCGGGTCTTTAAGTCAGTGGTGAAAGCCGACAGCTCAACTGTCGAACTGCCATTGATACTGGAGATCTTGAGTACAAATGAAGTAGGCGGAATGAGTCATGTAGCGGTGAAATGCATAGATATGACTCAGAACACCGATTGCGAAGGCAGCTTACTAAAATGTAACTGACGCTGAGGGACGAAAGCGTGGGGAGCGAACAGG	1.845954751	Coiba_non_upwelling vs Coiba_upwelling
Water	Bacteroidota; Cryomorphaceae.8	2	TACGGAGGATCCAAGCGTTATCCGGATTCATTGGGTTTAAAGGGTCCGTAGGCGGGTCTTTAAGTCAGTGGTGAAAGCCGACAGCTCAACTGTCGAACTGCCATTGATACTGGAGGCCTTGAGTACAATTGAAGTAGGCGGAATGAGTCATGTAGCGGTGAAATGCATAGATATGACTCAGAACACCGATTGCGAAGGCAGCTTACTAACATGTAACTGACGCTGAGGGACGAAAGCGTGGGGAGCGAACAGG	5.558128555	Las_Perlas_non_upwelling vs Las_Perlas_upwelling
Water	Bacteroidota; Cryomorphaceae.8	2	TACGGAGGATCCAAGCGTTATCCGGATTCATTGGGTTTAAAGGGTCCGTAGGCGGGTCTTTAAGTCAGTGGTGAAAGCCGACAGCTCAACTGTCGAACTGCCATTGATACTGGAGGCCTTGAGTACAATTGAAGTAGGCGGAATGAGTCATGTAGCGGTGAAATGCATAGATATGACTCAGAACACCGATTGCGAAGGCAGCTTACTAACATGTAACTGACGCTGAGGGACGAAAGCGTGGGGAGCGAACAGG	-4.176693209	Las_Perlas_upwelling vs Coiba_upwelling
Water	Bacteroidota; Cryomorphaceae.9	2	TACGGAGGATCCAAGCGTTATCCGGATTTATTGGGTTTAAAGGGTCCGTAGGCGGGTCTTTAAGTCAGTGGTGAAAGCCTGCAGCTTAACTGTAGAATTGCCATTGATACTGAAGACCTTGAGTGTAGTAGAAGTAGGCGGAATATGGCATGTAGCGGTGAAATGCATAGATATGCCATAGAACACCGATTGCGAAGGCAGCTTACTATGTTACAACTGACGCTGAGGGACGAAAGCGTGGGTAGCAAACAGG	-6.375936286	Las_Perlas_non_upwelling vs Las_Perlas_upwelling
Water	Bacteroidota; Cryomorphaceae.9	2	TACGGAGGATCCAAGCGTTATCCGGATTTATTGGGTTTAAAGGGTCCGTAGGCGGGTCTTTAAGTCAGTGGTGAAAGCCTGCAGCTTAACTGTAGAATTGCCATTGATACTGAAGACCTTGAGTGTAGTAGAAGTAGGCGGAATATGGCATGTAGCGGTGAAATGCATAGATATGCCATAGAACACCGATTGCGAAGGCAGCTTACTATGTTACAACTGACGCTGAGGGACGAAAGCGTGGGTAGCAAACAGG	-5.959506376	Coiba_non_upwelling vs Coiba_upwelling
Water	Bacteroidota; Cryomorphaceae.10	1	TACGGAGGATCCAAGCGTTATCCGGATTTATTGGGTTTAAAGGGTGCGTAGGCGGATTATTAAGTCAGAGGTGAAATCCTGCAGCTCAACTGTAGAACTGCCTTTGATACTGGTAATCTTGAATTTAGTTGAAGTAGGCGGAATGTAACATGTAGCGGTGAAATGCATAGAGATGTTACAGAACACCAATTGCGAAGGCAGCTTGCTAAGCTAATATTGACGCTGATGCACGAAAGCGTGGGGAGCGAACAGG	-5.055637887	Las_Perlas_non_upwelling vs Las_Perlas_upwelling
Water	Bacteroidota; Cryomorphaceae.11	2	TACGGAGGGTCCAAGCGTTATCCGGATTTATTGGGTTTAAAGGGTCCGTAGGCGGGTCATTAAGTCAGTGGTGAAATCCTACAGCTCAACTGTAGAACTGCCATTGAAACTGATGACCTTGAGTATAATTGAAGTGGGCGGAATGTGTCATGTAGCGGTGAAATGCTTAGATATGCCACAGAACACCGATTGCGAAGGCAGCTCACTAAGTTATAACTGACGCTGAGGGACGAAAGCGTGGGTAGCGAACAGG	-9.767499609	Las_Perlas_non_upwelling vs Las_Perlas_upwelling
Water	Bacteroidota; Cryomorphaceae.11	2	TACGGAGGGTCCAAGCGTTATCCGGATTTATTGGGTTTAAAGGGTCCGTAGGCGGGTCATTAAGTCAGTGGTGAAATCCTACAGCTCAACTGTAGAACTGCCATTGAAACTGATGACCTTGAGTATAATTGAAGTGGGCGGAATGTGTCATGTAGCGGTGAAATGCTTAGATATGCCACAGAACACCGATTGCGAAGGCAGCTCACTAAGTTATAACTGACGCTGAGGGACGAAAGCGTGGGTAGCGAACAGG	6.901906612	Las_Perlas_upwelling vs Coiba_upwelling
Water	Bacteroidota; Cryomorphaceae.12	2	TACGGAGGGTCCAAGCGTTATCCGGATTTATTGGGTTTAAAGGGTCCGTAGGCGGGTTATTAAGTCAGTGGTGAAATCCTACAGCTCAACTGTAGAACTGCCATTGAAACTGTTAACCTTGAGTATAATTGAAGTGGGCGGAATGTGTCATGTAGCGGTGAAATGCTTAGATATGACACAGAACACCGATTGCGAAGGCAGCTCACTAAGTTATAACTGACGCTGAGGGACGAAAGCGTGGGTAGCGAACAGG	-1.814080461	Las_Perlas_upwelling vs Coiba_upwelling
Water	Bacteroidota; Cryomorphaceae.12	2	TACGGAGGGTCCAAGCGTTATCCGGATTTATTGGGTTTAAAGGGTCCGTAGGCGGGTTATTAAGTCAGTGGTGAAATCCTACAGCTCAACTGTAGAACTGCCATTGAAACTGTTAACCTTGAGTATAATTGAAGTGGGCGGAATGTGTCATGTAGCGGTGAAATGCTTAGATATGACACAGAACACCGATTGCGAAGGCAGCTCACTAAGTTATAACTGACGCTGAGGGACGAAAGCGTGGGTAGCGAACAGG	-1.295202986	Coiba_non_upwelling vs Coiba_upwelling
Water	Bacteroidota; Cryomorphaceae.13	2	TACGGAGGGTCCAAGCGTTATCCGGATTTATTGGGTTTAAAGGGTCCGTAGGCGGGTTCATAAGTCAGTGGTGAAATCCTACAGCTCAACTGTAGAACTGCCATTGAAACTGTGAACCTTGAATATAATTGAAGTGGGCGGAATGTGTCATGTAGCGGTGAAATGCTTAGATATGCCACAGAACACCGATTGCGAAGGCAGCTCACTAAGTTATTATTGACGCTGAGGGACGAAAGCGTGGGTAGCGAACAGG	-5.836796812	Las_Perlas_non_upwelling vs Las_Perlas_upwelling
Water	Bacteroidota; Cryomorphaceae.13	2	TACGGAGGGTCCAAGCGTTATCCGGATTTATTGGGTTTAAAGGGTCCGTAGGCGGGTTCATAAGTCAGTGGTGAAATCCTACAGCTCAACTGTAGAACTGCCATTGAAACTGTGAACCTTGAATATAATTGAAGTGGGCGGAATGTGTCATGTAGCGGTGAAATGCTTAGATATGCCACAGAACACCGATTGCGAAGGCAGCTCACTAAGTTATTATTGACGCTGAGGGACGAAAGCGTGGGTAGCGAACAGG	-6.064773355	Coiba_non_upwelling vs Coiba_upwelling
Water	Bacteroidota; Cryomorphaceae.14	3	TACGGAGGGTCCGAGCGTTATCCGGATTTATTGGGTTTAAAGGGTCCGTAGGCGGGTCATTAAGTCAGTGGTGAAATCCTACAGCTCAACTGTAGAACTGCCATTGAAACTGATGACCTTGAGTATAATTGAAGTGGGCGGAATGTGTCATGTAGCGGTGAAATGCTTAGATATGCCACAGAACACCGATTGCGAAGGCAGCTCACTAAGTTATAACTGACGCTGAGGGACGAAAGCGTGGGTAGCGAACAGG	-1.813261624	Las_Perlas_non_upwelling vs Las_Perlas_upwelling
Water	Bacteroidota; Cryomorphaceae.14	3	TACGGAGGGTCCGAGCGTTATCCGGATTTATTGGGTTTAAAGGGTCCGTAGGCGGGTCATTAAGTCAGTGGTGAAATCCTACAGCTCAACTGTAGAACTGCCATTGAAACTGATGACCTTGAGTATAATTGAAGTGGGCGGAATGTGTCATGTAGCGGTGAAATGCTTAGATATGCCACAGAACACCGATTGCGAAGGCAGCTCACTAAGTTATAACTGACGCTGAGGGACGAAAGCGTGGGTAGCGAACAGG	6.011457043	Las_Perlas_non_upwelling vs Coiba_non_upwelling
Water	Bacteroidota; Cryomorphaceae.14	3	TACGGAGGGTCCGAGCGTTATCCGGATTTATTGGGTTTAAAGGGTCCGTAGGCGGGTCATTAAGTCAGTGGTGAAATCCTACAGCTCAACTGTAGAACTGCCATTGAAACTGATGACCTTGAGTATAATTGAAGTGGGCGGAATGTGTCATGTAGCGGTGAAATGCTTAGATATGCCACAGAACACCGATTGCGAAGGCAGCTCACTAAGTTATAACTGACGCTGAGGGACGAAAGCGTGGGTAGCGAACAGG	8.510082979	Las_Perlas_upwelling vs Coiba_upwelling
Water	Bacteroidota; Cryomorphaceae.15	1	TACGGAGGGTGCAAGCGTTATCCGGATTCATTGGGTTTAAAGGGTGCGCAGGCGGTTTATTAAGTCAGTGGTGAAATCCTACAGCTCAACTGTAGAACTGCCATTGATACTGATAAACTTGAATGCGGTTGAAGTGGGCGGAATGTGTAGTGTAGCGGTGAAATGCATAGATATTACACAGAACTCCGATTGCGAAGGCAGCTCACTAAGCCGTTATTGACGCTCAGGCACGAAAGCGTGGGGAGCGAACAGG	3.461600032	Las_Perlas_upwelling vs Coiba_upwelling
Water	Bacteroidota; Cryomorphaceae.16	1	TACGGAGGGTGCAAGCGTTATCCGGATTCATTGGGTTTAAAGGGTGCGTAGGCGGGTCTTTAAGTCAGTGGTGAAATCTCTCAGCTCAACTGAGAAACTGCCATTGATACTGAAGACCTTGAATTTAGTTGGAGTTGGCGGAATGAGGCATGTAGCGGTGAAATGCATAGATATGCCTCAGAACACCGATCGCGAAGGCAGCTAACTAAACTAATATTGACGCTGAGGCACGAAAGCGTGGGGAGCAAACAGG	-5.593898759	Las_Perlas_non_upwelling vs Las_Perlas_upwelling
Water	Bacteroidota; Cyclobacteriaceae	1	TACGGAGGGTGCAAGCGTTGTCCGGATTTATTGGGTTTAAAGGGTGCGTAGGCGGTCTGTTAAGTCAGTGGTGAAATCCCGCAGCTCAACTGCGGAACTGCCATTGATACTGGCAGACTTGAGTACGGACGAGGTAGGCGGAATTTATGGTGTAGCGGTGAAATGCATAGATACCATAAAGAACACCGATAGCGAAGGCAGCTTACTAGACCGTAACTGACGCTCAGGCACGAAAGCGTGGGGAGCGAACAGG	-4.711190771	Las_Perlas_upwelling vs Coiba_upwelling
Water	Bacteroidota; Fabibacter	1	TACGGAGGGTGCAAGCGTTGTCCGGATTTATTGGGTTTAAAGGGTGCGTAGGCGGATCTTTAAGTCAGTGGTGAAATCCTGCAGCTTAACTGTAGAACTGCCATTGATACTGGAGGTCTTGAGTATACTAGAGGTAGGCGGAATTTATGGTGTAGCGGTGAAATGCATAGATACCATAAAGAACACCGATAGCGTAGGCAGCTTACTGGAGTATAACTGACGCTGAGGCACGAAAGCATGGGTAGCGAACAGG	2.140115695	Las_Perlas_non_upwelling vs Coiba_non_upwelling
Water	Bacteroidota; Flavobacteriaceae.1	3	TACGGAGGATGCAAGCGTTATCCGGAATCATTGGGTTTAAAGGGTCCGTAGGCGGGCAATTAAGTCAGAGGTGAAAGTCTGCGGCTCAACCGTAGAACTGCCTTTGAAACTGGTTGTCTTGAATCGTTGTGAAGTGGTTAGAATGAGCAGTGTAGCGGTGAAATGCTTAGAGATTGCTCAGAATACCGATTGCGAAGGCAGATCACTAACAACGTATTGACGCTGAGGGACGAAAGCGTGGGGAGCGAACAGG	-2.828796596	Las_Perlas_non_upwelling vs Las_Perlas_upwelling
Water	Bacteroidota; Flavobacteriaceae.1	3	TACGGAGGATGCAAGCGTTATCCGGAATCATTGGGTTTAAAGGGTCCGTAGGCGGGCAATTAAGTCAGAGGTGAAAGTCTGCGGCTCAACCGTAGAACTGCCTTTGAAACTGGTTGTCTTGAATCGTTGTGAAGTGGTTAGAATGAGCAGTGTAGCGGTGAAATGCTTAGAGATTGCTCAGAATACCGATTGCGAAGGCAGATCACTAACAACGTATTGACGCTGAGGGACGAAAGCGTGGGGAGCGAACAGG	1.722797418	Las_Perlas_non_upwelling vs Coiba_non_upwelling
Water	Bacteroidota; Flavobacteriaceae.1	3	TACGGAGGATGCAAGCGTTATCCGGAATCATTGGGTTTAAAGGGTCCGTAGGCGGGCAATTAAGTCAGAGGTGAAAGTCTGCGGCTCAACCGTAGAACTGCCTTTGAAACTGGTTGTCTTGAATCGTTGTGAAGTGGTTAGAATGAGCAGTGTAGCGGTGAAATGCTTAGAGATTGCTCAGAATACCGATTGCGAAGGCAGATCACTAACAACGTATTGACGCTGAGGGACGAAAGCGTGGGGAGCGAACAGG	3.842476033	Las_Perlas_upwelling vs Coiba_upwelling
Water	Bacteroidota; Flavobacteriaceae.2	2	TACGGAGGGTCCAAGCGTTATCCGGAATCATTGGGTTTAAAGGGTCCGCAGGCGGGCAATTAAGTCAGAGGTGAAATCCTATAGCTCAACTATAGAACTGCCTTTGATACTGGTTGTCTTGAGTTACTTGGAAGTAGATGGAATATGTGGTGTAGCGGTGAAATGCATAGATATCACATAGAACACCGATTGCGAAGGCAGTCTACTACGAGTATACTGACGCTCATGGACGAAAGCGTGGGGAGCGAACAGG	5.073057289	Las_Perlas_non_upwelling vs Coiba_non_upwelling
Water	Bacteroidota; Flavobacteriaceae.2	2	TACGGAGGGTCCAAGCGTTATCCGGAATCATTGGGTTTAAAGGGTCCGCAGGCGGGCAATTAAGTCAGAGGTGAAATCCTATAGCTCAACTATAGAACTGCCTTTGATACTGGTTGTCTTGAGTTACTTGGAAGTAGATGGAATATGTGGTGTAGCGGTGAAATGCATAGATATCACATAGAACACCGATTGCGAAGGCAGTCTACTACGAGTATACTGACGCTCATGGACGAAAGCGTGGGGAGCGAACAGG	6.102305821	Las_Perlas_upwelling vs Coiba_upwelling
Water	Bacteroidota; Flavobacteriaceae.3	3	TACGGAGGGTCCAAGCGTTATCCGGAATCATTGGGTTTAAAGGGTCCGTAGGCGGGCTATTAAGTCAGAGGTGAAAGTTTGCAGCTCAACTGTAAAATTGCCTTTGATACTGATAGTCTTGAATTGTAGTGAAGTGGTTAGAATATGTGGTGTAGCGGTGAAATGCATAGATATCACATAGAATACCGATTGCGAAGGCAGATCACTAACTATATATTGACGCTGAGGGACGAAAGCGTGGGGAGCGAACGGG	-7.168090318	Las_Perlas_non_upwelling vs Las_Perlas_upwelling
Water	Bacteroidota; Flavobacteriaceae.3	3	TACGGAGGGTCCAAGCGTTATCCGGAATCATTGGGTTTAAAGGGTCCGTAGGCGGGCTATTAAGTCAGAGGTGAAAGTTTGCAGCTCAACTGTAAAATTGCCTTTGATACTGATAGTCTTGAATTGTAGTGAAGTGGTTAGAATATGTGGTGTAGCGGTGAAATGCATAGATATCACATAGAATACCGATTGCGAAGGCAGATCACTAACTATATATTGACGCTGAGGGACGAAAGCGTGGGGAGCGAACGGG	-5.67285224	Las_Perlas_non_upwelling vs Coiba_non_upwelling
Water	Bacteroidota; Flavobacteriaceae.3	3	TACGGAGGGTCCAAGCGTTATCCGGAATCATTGGGTTTAAAGGGTCCGTAGGCGGGCTATTAAGTCAGAGGTGAAAGTTTGCAGCTCAACTGTAAAATTGCCTTTGATACTGATAGTCTTGAATTGTAGTGAAGTGGTTAGAATATGTGGTGTAGCGGTGAAATGCATAGATATCACATAGAATACCGATTGCGAAGGCAGATCACTAACTATATATTGACGCTGAGGGACGAAAGCGTGGGGAGCGAACGGG	3.307564922	Las_Perlas_upwelling vs Coiba_upwelling
Water	Bacteroidota; Flavobacteriaceae.4	2	TACGGAGGGTCCAAGCGTTATCCGGAATCATTGGGTTTAAAGGGTCCGTAGGCGGGCTATTAAGTCAGAGGTGAAAGTTTGCAGCTCAACTGTAAAATTGCCTTTGATACTGATAGTCTTGAATTGTAGTGAAGTGGTTAGAATATGTGGTGTAGCGGTGAAATGCATAGATATCACATAGAATACCGATTGCGAAGGCAGATCACTAACTATATATTGACGCTGAGGGACGAAAGCGTGGGTAGCGAACGGG	-6.248474548	Las_Perlas_non_upwelling vs Las_Perlas_upwelling
Water	Bacteroidota; Flavobacteriaceae.4	2	TACGGAGGGTCCAAGCGTTATCCGGAATCATTGGGTTTAAAGGGTCCGTAGGCGGGCTATTAAGTCAGAGGTGAAAGTTTGCAGCTCAACTGTAAAATTGCCTTTGATACTGATAGTCTTGAATTGTAGTGAAGTGGTTAGAATATGTGGTGTAGCGGTGAAATGCATAGATATCACATAGAATACCGATTGCGAAGGCAGATCACTAACTATATATTGACGCTGAGGGACGAAAGCGTGGGTAGCGAACGGG	4.686642092	Las_Perlas_upwelling vs Coiba_upwelling
Water	Bacteroidota; Flavobacteriaceae.5	2	TACGGAGGGTCCGAGCGTTATCCGGAATCATTGGGTTTAAAGGGTCCGTAGGCGGAAATCTAAGTCAGTGGTGAAATCTTGCAGCTCAACTGTAAAATTGCCATTGATACTGGATTTCTTGAATTAGTGTGAAGTGGTTAGAATGTGTAGTGTAGCGGTGAAATGCATAGATATTACACAGAATACCAATTGCGAAGGCAGATCACTAACACTATATTGACGCTGAGGGACGAAAGCGTGGGGAGCGAACAGG	-11.2777278	Las_Perlas_non_upwelling vs Las_Perlas_upwelling
Water	Bacteroidota; Flavobacteriaceae.5	2	TACGGAGGGTCCGAGCGTTATCCGGAATCATTGGGTTTAAAGGGTCCGTAGGCGGAAATCTAAGTCAGTGGTGAAATCTTGCAGCTCAACTGTAAAATTGCCATTGATACTGGATTTCTTGAATTAGTGTGAAGTGGTTAGAATGTGTAGTGTAGCGGTGAAATGCATAGATATTACACAGAATACCAATTGCGAAGGCAGATCACTAACACTATATTGACGCTGAGGGACGAAAGCGTGGGGAGCGAACAGG	9.083785415	Las_Perlas_upwelling vs Coiba_upwelling
Water	Bacteroidota; Flavobacteriaceae.6	2	TACGGAGGGTCCGAGCGTTATCCGGAATCATTGGGTTTAAAGGGTCCGTAGGCGGGAATCTAAGTCAGTGGTGAAATCTTGCAGCTCAACTGTAAAATTGCCATTGATACTGGATTTCTTGAATTAGTGTGAAGTGGTTAGAATGTGTAGTGTAGCGGTGAAATGCATAGATATTACACAGAATACCAATTGCGAAGGCAGATCACTAACACTATATTGACGCTGAGGGACGAAAGCGTGGGGAGCGAACAGG	-8.237824916	Las_Perlas_non_upwelling vs Las_Perlas_upwelling
Water	Bacteroidota; Flavobacteriaceae.6	2	TACGGAGGGTCCGAGCGTTATCCGGAATCATTGGGTTTAAAGGGTCCGTAGGCGGGAATCTAAGTCAGTGGTGAAATCTTGCAGCTCAACTGTAAAATTGCCATTGATACTGGATTTCTTGAATTAGTGTGAAGTGGTTAGAATGTGTAGTGTAGCGGTGAAATGCATAGATATTACACAGAATACCAATTGCGAAGGCAGATCACTAACACTATATTGACGCTGAGGGACGAAAGCGTGGGGAGCGAACAGG	8.455360232	Las_Perlas_upwelling vs Coiba_upwelling
Water	Bacteroidota; Flavobacteriales	4	TACGGAGGATCCAAGCGTTATCCGGATTTATTGGGTTTAAAGGGTCCGTAGGCGGGACATTAAGTCAGTGGTGAAAGCCTTCAGCTTAACTGGAGAATTGCCATTGATACTGATGTTCTTGAGTACACCTGAAGTGGGCGGAATGTGTCATGTAGCGGTGAAATGCATAGATATGACACAGAACACCGATTGCGAAGGCAGCTCACTAAAGTGTAACTGACGCTGAGGGACGAAAGCGTGGGGAGCGAACAGG	-1.086362454	Las_Perlas_non_upwelling vs Las_Perlas_upwelling
Water	Bacteroidota; Flavobacteriales	4	TACGGAGGATCCAAGCGTTATCCGGATTTATTGGGTTTAAAGGGTCCGTAGGCGGGACATTAAGTCAGTGGTGAAAGCCTTCAGCTTAACTGGAGAATTGCCATTGATACTGATGTTCTTGAGTACACCTGAAGTGGGCGGAATGTGTCATGTAGCGGTGAAATGCATAGATATGACACAGAACACCGATTGCGAAGGCAGCTCACTAAAGTGTAACTGACGCTGAGGGACGAAAGCGTGGGGAGCGAACAGG	2.243112316	Las_Perlas_non_upwelling vs Coiba_non_upwelling
Water	Bacteroidota; Flavobacteriales	4	TACGGAGGATCCAAGCGTTATCCGGATTTATTGGGTTTAAAGGGTCCGTAGGCGGGACATTAAGTCAGTGGTGAAAGCCTTCAGCTTAACTGGAGAATTGCCATTGATACTGATGTTCTTGAGTACACCTGAAGTGGGCGGAATGTGTCATGTAGCGGTGAAATGCATAGATATGACACAGAACACCGATTGCGAAGGCAGCTCACTAAAGTGTAACTGACGCTGAGGGACGAAAGCGTGGGGAGCGAACAGG	1.833959471	Las_Perlas_upwelling vs Coiba_upwelling
Water	Bacteroidota; Flavobacteriales	4	TACGGAGGATCCAAGCGTTATCCGGATTTATTGGGTTTAAAGGGTCCGTAGGCGGGACATTAAGTCAGTGGTGAAAGCCTTCAGCTTAACTGGAGAATTGCCATTGATACTGATGTTCTTGAGTACACCTGAAGTGGGCGGAATGTGTCATGTAGCGGTGAAATGCATAGATATGACACAGAACACCGATTGCGAAGGCAGCTCACTAAAGTGTAACTGACGCTGAGGGACGAAAGCGTGGGGAGCGAACAGG	-1.495515299	Coiba_non_upwelling vs Coiba_upwelling
Water	Bacteroidota; Fluviicola.1	2	TACGGAGGGTCCAAGCGTTATCCGGAATCATTGGGTTTAAAGGGTCCGCAGGCGGATTTGTAAGTCAGTGGTGAAATCCTACAGCTTAACTGTAGAACTGCCATTGATACTGCAAGTCTTGAATTCGGTCGAAGTGGGCGGAATATGTCATGTAGCGGTGAAATGCTTAGATATGACATAGAACACCGATAGCGAAGGCAGCTCACTAGGCCTGGATTGACGCTCAGGGACGAAAGCGTGGGGAGCGAACAGG	-3.872031527	Las_Perlas_non_upwelling vs Las_Perlas_upwelling
Water	Bacteroidota; Fluviicola.1	2	TACGGAGGGTCCAAGCGTTATCCGGAATCATTGGGTTTAAAGGGTCCGCAGGCGGATTTGTAAGTCAGTGGTGAAATCCTACAGCTTAACTGTAGAACTGCCATTGATACTGCAAGTCTTGAATTCGGTCGAAGTGGGCGGAATATGTCATGTAGCGGTGAAATGCTTAGATATGACATAGAACACCGATAGCGAAGGCAGCTCACTAGGCCTGGATTGACGCTCAGGGACGAAAGCGTGGGGAGCGAACAGG	8.866581017	Las_Perlas_upwelling vs Coiba_upwelling
Water	Bacteroidota; Fluviicola.2	2	TACGGAGGGTGCAAGCGTTATCCGGAATCATTGGGTTTAAAGGGTCCGCAGGCGGATGTATAAGTCAGTGGTGAAATCCTACAGCTTAACTGTAGAACTGCCATTGATACTGTACATCTTGAATTCGGTCGAAGTGGGCGGAATATGTCATGTAGCGGTGAAATGCTTAGATATGACATAGAACACCGATAGCGAAGGCAGCTCACTAGGCCTGGATTGACGCTCAGGGACGAAAGCGTGGGTAGCGAACAGG	-6.377402949	Las_Perlas_non_upwelling vs Las_Perlas_upwelling
Water	Bacteroidota; Fluviicola.2	2	TACGGAGGGTGCAAGCGTTATCCGGAATCATTGGGTTTAAAGGGTCCGCAGGCGGATGTATAAGTCAGTGGTGAAATCCTACAGCTTAACTGTAGAACTGCCATTGATACTGTACATCTTGAATTCGGTCGAAGTGGGCGGAATATGTCATGTAGCGGTGAAATGCTTAGATATGACATAGAACACCGATAGCGAAGGCAGCTCACTAGGCCTGGATTGACGCTCAGGGACGAAAGCGTGGGTAGCGAACAGG	6.594938717	Las_Perlas_upwelling vs Coiba_upwelling
Water	Bacteroidota; Fluviicola.3	3	TACGGAGGGTGCAAGCGTTATCCGGAATCATTGGGTTTAAAGGGTCCGCAGGCGGATGTATAAGTCAGTGGTGAAATCCTGCAGCTTAACTGCAGAACTGCCATTGATACTGTACATCTTGAATTCGGTCGAAGTGGGCGGAATGTGTAGTGTAGCGGTGAAATGCATAGATATTACACAGAACACCGATAGCGAAGGCAGCTCACTAGGCCTGGATTGACGCTCAGGGACGAAAGCGTGGGGATCAAACAGG	-1.292827329	Las_Perlas_non_upwelling vs Las_Perlas_upwelling
Water	Bacteroidota; Fluviicola.3	3	TACGGAGGGTGCAAGCGTTATCCGGAATCATTGGGTTTAAAGGGTCCGCAGGCGGATGTATAAGTCAGTGGTGAAATCCTGCAGCTTAACTGCAGAACTGCCATTGATACTGTACATCTTGAATTCGGTCGAAGTGGGCGGAATGTGTAGTGTAGCGGTGAAATGCATAGATATTACACAGAACACCGATAGCGAAGGCAGCTCACTAGGCCTGGATTGACGCTCAGGGACGAAAGCGTGGGGATCAAACAGG	1.743244062	Las_Perlas_upwelling vs Coiba_upwelling
Water	Bacteroidota; Fluviicola.3	3	TACGGAGGGTGCAAGCGTTATCCGGAATCATTGGGTTTAAAGGGTCCGCAGGCGGATGTATAAGTCAGTGGTGAAATCCTGCAGCTTAACTGCAGAACTGCCATTGATACTGTACATCTTGAATTCGGTCGAAGTGGGCGGAATGTGTAGTGTAGCGGTGAAATGCATAGATATTACACAGAACACCGATAGCGAAGGCAGCTCACTAGGCCTGGATTGACGCTCAGGGACGAAAGCGTGGGGATCAAACAGG	1.395964334	Coiba_non_upwelling vs Coiba_upwelling
Water	Bacteroidota; Fluviicola.4	1	TACGGAGGGTGCAAGCGTTATCCGGAATCATTGGGTTTAAAGGGTCCGCAGGCGGATTTATAAGTCAGTGGTGAAAGCCTACAGCTTAACTGTAGAACTGCCATTGATACTGTAAGTCTTGAATTCGGTCGAAGTGGGCGGAATATGTCATGTAGCGGTGAAATGCTTAGATATGACATAGAACACCGATAGCGAAGGCAGCTCACTAGGCCTGGATTGACGCTCAGGGACGAAAGCGTGGGGAGCGAACAGG	-2.693787959	Las_Perlas_non_upwelling vs Las_Perlas_upwelling
Water	Bacteroidota; Fluviicola.5	2	TACGGAGGGTGCAAGCGTTATCCGGAATCATTGGGTTTAAAGGGTCCGCAGGCGGGAATGTAAGTCAGAGGTGAAATCCTACAGCTCAACTGTAGAACTGCCTTTGATACTGCGTTTCTTGAATTCGATCGAAGTGGGCGGAATATGACATGTAGCGGTGAAATGCATAGATATGTCATAGAACACCGATAGCGAAGGCAGCTCACTAGGTCTGAATTGACGCTCATGGACGAAAGCGTGGGGAGCGAACAGG	-6.830794494	Las_Perlas_non_upwelling vs Las_Perlas_upwelling
Water	Bacteroidota; Fluviicola.5	2	TACGGAGGGTGCAAGCGTTATCCGGAATCATTGGGTTTAAAGGGTCCGCAGGCGGGAATGTAAGTCAGAGGTGAAATCCTACAGCTCAACTGTAGAACTGCCTTTGATACTGCGTTTCTTGAATTCGATCGAAGTGGGCGGAATATGACATGTAGCGGTGAAATGCATAGATATGTCATAGAACACCGATAGCGAAGGCAGCTCACTAGGTCTGAATTGACGCTCATGGACGAAAGCGTGGGGAGCGAACAGG	-4.673589302	Coiba_non_upwelling vs Coiba_upwelling
Water	Bacteroidota; Fluviicola.6	2	TACGGAGGGTGCAAGCGTTATCCGGAATTATTGGGTTTAAAGGGTCCGCAGGCGGACATATAAGTCAGTGGTGAAAGCCCATCGCTTAACGATGGAACTGCCATTGATACTGTATGTCTTGAATTCGGTCGAAGTGGGCGGAATGTGTAATGTAGCGGTGAAATGCATAGATATTACACAGAACACCGATAGCGAAGGCAGCTCACTAGGCCTGGATTGACGCTCAGGGACGAAAGCGTGGGGATCAAACAGG	-2.80724535	Las_Perlas_non_upwelling vs Las_Perlas_upwelling
Water	Bacteroidota; Fluviicola.6	2	TACGGAGGGTGCAAGCGTTATCCGGAATTATTGGGTTTAAAGGGTCCGCAGGCGGACATATAAGTCAGTGGTGAAAGCCCATCGCTTAACGATGGAACTGCCATTGATACTGTATGTCTTGAATTCGGTCGAAGTGGGCGGAATGTGTAATGTAGCGGTGAAATGCATAGATATTACACAGAACACCGATAGCGAAGGCAGCTCACTAGGCCTGGATTGACGCTCAGGGACGAAAGCGTGGGGATCAAACAGG	6.663742504	Las_Perlas_upwelling vs Coiba_upwelling
Water	Bacteroidota; Fluviicola.7	2	TACGGAGGGTGCAAGCGTTATCCGGAATTATTGGGTTTAAAGGGTCCGCAGGCGGACATATAAGTCAGTGGTGAAAGCCTACAGCTTAACTGTAGAACTGCCATTGATACTGTATGTCTTGAATTTGATCGAAGTGGGCGGAATGTGTAATGTAGCGGTGAAATGCTTAGATATTACACAGAACACCGATAGCGAAGGCAGCTCACTAGGTTATAATTGACGCTCATGGACGAAAGCGTGGGGAGCGAACAGG	-2.637269298	Las_Perlas_non_upwelling vs Las_Perlas_upwelling
Water	Bacteroidota; Fluviicola.7	2	TACGGAGGGTGCAAGCGTTATCCGGAATTATTGGGTTTAAAGGGTCCGCAGGCGGACATATAAGTCAGTGGTGAAAGCCTACAGCTTAACTGTAGAACTGCCATTGATACTGTATGTCTTGAATTTGATCGAAGTGGGCGGAATGTGTAATGTAGCGGTGAAATGCTTAGATATTACACAGAACACCGATAGCGAAGGCAGCTCACTAGGTTATAATTGACGCTCATGGACGAAAGCGTGGGGAGCGAACAGG	-2.218474095	Coiba_non_upwelling vs Coiba_upwelling
Water	Bacteroidota; Fluviicola.8	2	TACGGAGGGTGCAAGCGTTATCCGGAATTATTGGGTTTAAAGGGTCCGCAGGCGGACGTATAAGTCAGTGGTGAAAGCCTACAGCTCAACTGTAGAACTGCCATTGATACTGTACATCTTGAATTTGATCGAAGTGGGCGGAATGTGTAATGTAGCGGTGAAATGCTTAGATATTACACAGAACACCGATAGCGAAGGCAGCTCACTAGGTTATAATTGACGCTCATGGACGAAAGCGTGGGGAGCGAACAGG	-7.610884017	Las_Perlas_non_upwelling vs Las_Perlas_upwelling
Water	Bacteroidota; Fluviicola.8	2	TACGGAGGGTGCAAGCGTTATCCGGAATTATTGGGTTTAAAGGGTCCGCAGGCGGACGTATAAGTCAGTGGTGAAAGCCTACAGCTCAACTGTAGAACTGCCATTGATACTGTACATCTTGAATTTGATCGAAGTGGGCGGAATGTGTAATGTAGCGGTGAAATGCTTAGATATTACACAGAACACCGATAGCGAAGGCAGCTCACTAGGTTATAATTGACGCTCATGGACGAAAGCGTGGGGAGCGAACAGG	4.181489797	Las_Perlas_upwelling vs Coiba_upwelling
Water	Bacteroidota; Formosa.1	2	TACGGAGGATCCAAGCGTTATCCGGAATCATTGGGTTTAAAGGGTCCGTAGGTGGATAATTAAGTCAGAGGTGAAATCTTGCAGCTCAACTGTAAAATTGCCTTTGATACTGGTTATCTTGAGTTATTATGAAGTAGTTAGAATATGTAGTGTAGCGGTGAAATGCATAGATATTACATAGAATACCAATTGCGAAGGCAGATTACTAATAATATACTGACACTGATGGACGAAAGCGTGGGTAGCGAACAGG	-4.734543189	Las_Perlas_non_upwelling vs Las_Perlas_upwelling
Water	Bacteroidota; Formosa.1	2	TACGGAGGATCCAAGCGTTATCCGGAATCATTGGGTTTAAAGGGTCCGTAGGTGGATAATTAAGTCAGAGGTGAAATCTTGCAGCTCAACTGTAAAATTGCCTTTGATACTGGTTATCTTGAGTTATTATGAAGTAGTTAGAATATGTAGTGTAGCGGTGAAATGCATAGATATTACATAGAATACCAATTGCGAAGGCAGATTACTAATAATATACTGACACTGATGGACGAAAGCGTGGGTAGCGAACAGG	-8.719587641	Coiba_non_upwelling vs Coiba_upwelling
Water	Bacteroidota; Formosa.2	2	TACGGAGGATCCAAGCGTTATCCGGAATCATTGGGTTTAAAGGGTCCGTAGGTGGATAATTAAGTCAGAGGTGAAATCTTGCAGCTCAACTGTAAAATTGCCTTTGATACTGGTTATCTTGAGTTATTATGAAGTAGTTAGAATATGTAGTGTAGCGGTGAAATGCATAGATATTACATAGAATACCAATTGCGAAGGCAGATTACTAATAATCAACTGACACTGATGGACGAAAGCGTGGGTAGCGAACAGG	4.559374002	Las_Perlas_non_upwelling vs Coiba_non_upwelling
Water	Bacteroidota; Formosa.2	2	TACGGAGGATCCAAGCGTTATCCGGAATCATTGGGTTTAAAGGGTCCGTAGGTGGATAATTAAGTCAGAGGTGAAATCTTGCAGCTCAACTGTAAAATTGCCTTTGATACTGGTTATCTTGAGTTATTATGAAGTAGTTAGAATATGTAGTGTAGCGGTGAAATGCATAGATATTACATAGAATACCAATTGCGAAGGCAGATTACTAATAATCAACTGACACTGATGGACGAAAGCGTGGGTAGCGAACAGG	-4.717440551	Coiba_non_upwelling vs Coiba_upwelling
Water	Bacteroidota; Lewinella	2	TACGGAAGGTGCAAGCGTTATCCGGAATCACTGGGTTTAAAGGGTGCGTAGGCGGCAAATTAAGTCAGGGGTGAAAGCCCGGCGCTCAACGTCGGAACTGCCTTTGATACTGGTTTGCTTGAATTAGGCTGAGGTCGGCGGAATGTGACATGTAGCGGTGAAATGCATAGATATGTCATAGAACACCAATTGCGTAGGCAGCTGACTGGACCTATATTGACGCTGAGGCACGAAAGCGTGGGGAGCGAACAGG	5.653856516	Las_Perlas_non_upwelling vs Las_Perlas_upwelling
Water	Bacteroidota; Lewinella	2	TACGGAAGGTGCAAGCGTTATCCGGAATCACTGGGTTTAAAGGGTGCGTAGGCGGCAAATTAAGTCAGGGGTGAAAGCCCGGCGCTCAACGTCGGAACTGCCTTTGATACTGGTTTGCTTGAATTAGGCTGAGGTCGGCGGAATGTGACATGTAGCGGTGAAATGCATAGATATGTCATAGAACACCAATTGCGTAGGCAGCTGACTGGACCTATATTGACGCTGAGGCACGAAAGCGTGGGGAGCGAACAGG	-4.057206487	Las_Perlas_upwelling vs Coiba_upwelling
Water	Bacteroidota; Marinoscillum.1	2	TACGGAGGGTGCAAGCGTTGTCCGGATTTATTGGGTTTAAAGGGTACGTAGGCGGCTTTTTAAGTCAGTGGTGAAATCCTGCAGCTTAACTGCAGAACTGCCATTGATACTGGAGAGCTTGAGTATTGTTAAGGTAGGCGGAATTGATGGTGTAGCGGTGAAATGCATAGATACCATCAGGAACACCGATTGCGAAGGCAGCTTACTGGGCAATAACTGACGCTAAGGTACGAAAGCGTGGGGAGCGAACAGG	-4.891178713	Las_Perlas_non_upwelling vs Las_Perlas_upwelling
Water	Bacteroidota; Marinoscillum.1	2	TACGGAGGGTGCAAGCGTTGTCCGGATTTATTGGGTTTAAAGGGTACGTAGGCGGCTTTTTAAGTCAGTGGTGAAATCCTGCAGCTTAACTGCAGAACTGCCATTGATACTGGAGAGCTTGAGTATTGTTAAGGTAGGCGGAATTGATGGTGTAGCGGTGAAATGCATAGATACCATCAGGAACACCGATTGCGAAGGCAGCTTACTGGGCAATAACTGACGCTAAGGTACGAAAGCGTGGGGAGCGAACAGG	5.493432949	Las_Perlas_upwelling vs Coiba_upwelling
Water	Bacteroidota; Marinoscillum.2	3	TACGGAGGGTTCAAGCGTTTTCCGGATTTATTGGGTTTAAAGAGTGCGTAGGTGGTTTATTAAGTCAGTGGTGAAATCCTGCAGCTCAACTGTAGAACTGCCATTGATACTGGTAAACTTGAGTTTGGTTTAGGTAAGCGGAATTTATGATGTAGCGGTGAAATGCATAGATATCATAAGGAACACCAATAGCGAAGGCAGCTTACTGGACCACAACTGACACTGAGGCACGAAAGCGTGGGTAGCGAACAGG	2.161169279	Las_Perlas_non_upwelling vs Las_Perlas_upwelling
Water	Bacteroidota; Marinoscillum.2	3	TACGGAGGGTTCAAGCGTTTTCCGGATTTATTGGGTTTAAAGAGTGCGTAGGTGGTTTATTAAGTCAGTGGTGAAATCCTGCAGCTCAACTGTAGAACTGCCATTGATACTGGTAAACTTGAGTTTGGTTTAGGTAAGCGGAATTTATGATGTAGCGGTGAAATGCATAGATATCATAAGGAACACCAATAGCGAAGGCAGCTTACTGGACCACAACTGACACTGAGGCACGAAAGCGTGGGTAGCGAACAGG	1.191566045	Las_Perlas_non_upwelling vs Coiba_non_upwelling
Water	Bacteroidota; Marinoscillum.2	3	TACGGAGGGTTCAAGCGTTTTCCGGATTTATTGGGTTTAAAGAGTGCGTAGGTGGTTTATTAAGTCAGTGGTGAAATCCTGCAGCTCAACTGTAGAACTGCCATTGATACTGGTAAACTTGAGTTTGGTTTAGGTAAGCGGAATTTATGATGTAGCGGTGAAATGCATAGATATCATAAGGAACACCAATAGCGAAGGCAGCTTACTGGACCACAACTGACACTGAGGCACGAAAGCGTGGGTAGCGAACAGG	-0.67696824	Las_Perlas_upwelling vs Coiba_upwelling
Water	Bacteroidota; Marinoscillum.3	1	TACGGAGGGTTCAAGCGTTTTCCGGATTTATTGGGTTTAAAGAGTGCGTAGGTGGTTTATTAAGTCAGTGGTGAAATCCTGCAGCTCAACTGTAGAACTGCCATTGATACTGGTAAACTTGAGTTTGGTTTAGGTAAGCGGAATTTATGATGTAGCGGTGAAATGCATAGATATCATAAGGAACACCAATAGCGAAGGCAGCTTACTGGACCATAACTGACACTGAGGCACGAAAGCGTGGGTAGCGAACAGG	-3.0066818	Coiba_non_upwelling vs Coiba_upwelling
Water	Bacteroidota; Marinoscillum.4	3	TACGGAGGGTTCAAGCGTTTTCCGGATTTATTGGGTTTAAAGGGTGCGTAGGTGGTTTACTAAGTCAGTGGTGAAATCCTGCAGCTCAACTGTAGAACTGCCATTGATACTGGTAAACTTGAGTTTGGTTTAGGTAAGCGGAATTTATGATGTAGCGGTGAAATGCATAGATATCATAAGGAACACCAATAGCGAAGGCAGCTTACTGGACCACAACTGACACTGAGGCACGAAAGCGTGGGTAGCGAACAGG	5.691256039	Las_Perlas_non_upwelling vs Las_Perlas_upwelling
Water	Bacteroidota; Marinoscillum.4	3	TACGGAGGGTTCAAGCGTTTTCCGGATTTATTGGGTTTAAAGGGTGCGTAGGTGGTTTACTAAGTCAGTGGTGAAATCCTGCAGCTCAACTGTAGAACTGCCATTGATACTGGTAAACTTGAGTTTGGTTTAGGTAAGCGGAATTTATGATGTAGCGGTGAAATGCATAGATATCATAAGGAACACCAATAGCGAAGGCAGCTTACTGGACCACAACTGACACTGAGGCACGAAAGCGTGGGTAGCGAACAGG	-4.822983224	Las_Perlas_upwelling vs Coiba_upwelling
Water	Bacteroidota; Marinoscillum.4	3	TACGGAGGGTTCAAGCGTTTTCCGGATTTATTGGGTTTAAAGGGTGCGTAGGTGGTTTACTAAGTCAGTGGTGAAATCCTGCAGCTCAACTGTAGAACTGCCATTGATACTGGTAAACTTGAGTTTGGTTTAGGTAAGCGGAATTTATGATGTAGCGGTGAAATGCATAGATATCATAAGGAACACCAATAGCGAAGGCAGCTTACTGGACCACAACTGACACTGAGGCACGAAAGCGTGGGTAGCGAACAGG	1.385022212	Coiba_non_upwelling vs Coiba_upwelling
Water	Bacteroidota; Marinoscillum.5	2	TACGGAGGGTTCAAGCGTTTTCCGGATTTATTGGGTTTAAAGGGTGCGTAGGTGGTTTATTAAGTCAGTGGTGAAATCCTGCAGCTCAACTGTAGAACTGCCATTGATACTGGTAAACTTGAGTTTGGTTTAGGTAAGCGGAATTTATGATGTAGCGGTGAAATGCATAGATATCATAAGGAACACCAATAGCGAAGGCAGCTTACTGGACCATAACTGACACTGAGGCACGAAAGCGTGGGTAGCGAACAGG	7.702424151	Las_Perlas_non_upwelling vs Las_Perlas_upwelling
Water	Bacteroidota; Marinoscillum.5	2	TACGGAGGGTTCAAGCGTTTTCCGGATTTATTGGGTTTAAAGGGTGCGTAGGTGGTTTATTAAGTCAGTGGTGAAATCCTGCAGCTCAACTGTAGAACTGCCATTGATACTGGTAAACTTGAGTTTGGTTTAGGTAAGCGGAATTTATGATGTAGCGGTGAAATGCATAGATATCATAAGGAACACCAATAGCGAAGGCAGCTTACTGGACCATAACTGACACTGAGGCACGAAAGCGTGGGTAGCGAACAGG	-8.169161877	Las_Perlas_upwelling vs Coiba_upwelling
Water	Bacteroidota; NS11-12 marine group.1	2	GACGAAGGATCCAAGCGTTGTCCGGATTTACTGGGTTTAAAGGATGCGTAGGCGGACACTTAAGCCAGTGGTGAAATCCCATAGCTCAACTATGGAACTGCCATTGGAACTGTGTGTCTTGAATTCGGTTGAGGTAGATGGAATATAACATGTAGCGGTGAAATGCTTAGATATGTTATAGAACACCGATTGCGAAGGCAGTCTACTAAGCCGACATTGACGCTGAGGCATGAAAGCGTGGGGAGCGAACAGG	-5.933508811	Las_Perlas_upwelling vs Coiba_upwelling
Water	Bacteroidota; NS11-12 marine group.1	2	GACGAAGGATCCAAGCGTTGTCCGGATTTACTGGGTTTAAAGGATGCGTAGGCGGACACTTAAGCCAGTGGTGAAATCCCATAGCTCAACTATGGAACTGCCATTGGAACTGTGTGTCTTGAATTCGGTTGAGGTAGATGGAATATAACATGTAGCGGTGAAATGCTTAGATATGTTATAGAACACCGATTGCGAAGGCAGTCTACTAAGCCGACATTGACGCTGAGGCATGAAAGCGTGGGGAGCGAACAGG	-8.729719962	Coiba_non_upwelling vs Coiba_upwelling
Water	Bacteroidota; NS11-12 marine group.2	2	GACGAAGGATCCAAGCGTTGTCCGGATTTACTGGGTTTAAAGGGTGCGTAGGCGGATATTTAAGTCAGTGGTGAAATCCCATAGCTCAACTATGGAACTGCCATTGAAACTGGATATCTTGAATACGGTTGAGGTAGATGGAATATAACATGTAGCGGTGAAATGCTTAGATATGTTATAGAACACCGATTGCGAAGGCAGTCTACTAAGCCGTGATTGACGCTGAGGCACGAAAGCGTGGGGAGCGAACAGG	-8.054585248	Las_Perlas_non_upwelling vs Las_Perlas_upwelling
Water	Bacteroidota; NS11-12 marine group.2	2	GACGAAGGATCCAAGCGTTGTCCGGATTTACTGGGTTTAAAGGGTGCGTAGGCGGATATTTAAGTCAGTGGTGAAATCCCATAGCTCAACTATGGAACTGCCATTGAAACTGGATATCTTGAATACGGTTGAGGTAGATGGAATATAACATGTAGCGGTGAAATGCTTAGATATGTTATAGAACACCGATTGCGAAGGCAGTCTACTAAGCCGTGATTGACGCTGAGGCACGAAAGCGTGGGGAGCGAACAGG	7.695044026	Las_Perlas_upwelling vs Coiba_upwelling
Water	Bacteroidota; NS11-12 marine group.3	2	TACGGAGGGTCCAAGCGTTGTCCGGATTTATTGGGTTTAAAGGGTACGTAGGCGGGACTTTAAGTCAGTGGTGAAAGCCTCCAGCTTAACTGGAGAATTGCCATTGAAACTGAAGTTCTTGAGTATGGATGAGGTGGTTGGAATATAACATGTAGCGGTGAAATGCATAGATATGTTATAGAACACCAATTGCGAAGGCAGATCACTAAACCATTACTGACGCTGAGGTACGAAAGCGTGGGGAGCGAACAGG	-8.22551166	Las_Perlas_non_upwelling vs Las_Perlas_upwelling
Water	Bacteroidota; NS11-12 marine group.3	2	TACGGAGGGTCCAAGCGTTGTCCGGATTTATTGGGTTTAAAGGGTACGTAGGCGGGACTTTAAGTCAGTGGTGAAAGCCTCCAGCTTAACTGGAGAATTGCCATTGAAACTGAAGTTCTTGAGTATGGATGAGGTGGTTGGAATATAACATGTAGCGGTGAAATGCATAGATATGTTATAGAACACCAATTGCGAAGGCAGATCACTAAACCATTACTGACGCTGAGGTACGAAAGCGTGGGGAGCGAACAGG	-8.716959307	Coiba_non_upwelling vs Coiba_upwelling
Water	Bacteroidota; NS2b marine group.1	1	TACGGAGGATCCAAGCGTTATCCGGAATCATTGGGTTTAAAGGGTCCGTAGGTGGACAAATAAGTCAGAGGTGAAATCCTGCAGCTCAACTGTAGAACTGCCTTTGATACTGTTTGTCTTGAGTTATTATGAAGTGGTTAGAATGTGTAGTGTAGCGGTGAAATGCATAGATATTACACAGAATACCGATTGCGAAGGCAGATCACTAATAATCAACTGACACTGATGGACGAAAGCGTGGGTAGCGAACAGG	0.610276373	Coiba_non_upwelling vs Coiba_upwelling
Water	Bacteroidota; NS2b marine group.2	2	TACGGAGGATCCAAGCGTTATCCGGAATCATTGGGTTTAAAGGGTCCGTAGGTGGACAAATAAGTCAGAGGTGAAATCCTGCAGCTCAACTGTAGAACTGCCTTTGATACTGTTTGTCTTGAGTTATTATGAAGTGGTTAGAATGTGTAGTGTAGCGGTGAAATGCATAGATATTACACAGAATACCGATTGCGAAGGCAGATCACTAATAATTAACTGACACTGATGGACGAAAGCGTGGGTAGCGAACAGG	0.955412969	Las_Perlas_non_upwelling vs Las_Perlas_upwelling
Water	Bacteroidota; NS2b marine group.2	2	TACGGAGGATCCAAGCGTTATCCGGAATCATTGGGTTTAAAGGGTCCGTAGGTGGACAAATAAGTCAGAGGTGAAATCCTGCAGCTCAACTGTAGAACTGCCTTTGATACTGTTTGTCTTGAGTTATTATGAAGTGGTTAGAATGTGTAGTGTAGCGGTGAAATGCATAGATATTACACAGAATACCGATTGCGAAGGCAGATCACTAATAATTAACTGACACTGATGGACGAAAGCGTGGGTAGCGAACAGG	-1.289497427	Las_Perlas_upwelling vs Coiba_upwelling
Water	Bacteroidota; NS2b marine group.3	3	TACGGAGGATCCAAGCGTTATCCGGAATCATTGGGTTTAAAGGGTCCGTAGGTGGACAAATAAGTCAGAGGTGAAATCCTGCAGCTTAACTGTAGAACTGCCTTTGATACTGTTTGTCTTGAGTTATTATGAAGTGGTTAGAATGTGTAGTGTAGCGGTGAAATGCATAGATATTACACAGAATACCGATTGCGAAGGCAGATCACTAATAATTAACTGACACTGAGGGACGAAAGCGTGGGTAGCGAACAGG	5.718483162	Las_Perlas_non_upwelling vs Las_Perlas_upwelling
Water	Bacteroidota; NS2b marine group.3	3	TACGGAGGATCCAAGCGTTATCCGGAATCATTGGGTTTAAAGGGTCCGTAGGTGGACAAATAAGTCAGAGGTGAAATCCTGCAGCTTAACTGTAGAACTGCCTTTGATACTGTTTGTCTTGAGTTATTATGAAGTGGTTAGAATGTGTAGTGTAGCGGTGAAATGCATAGATATTACACAGAATACCGATTGCGAAGGCAGATCACTAATAATTAACTGACACTGAGGGACGAAAGCGTGGGTAGCGAACAGG	-4.14760036	Las_Perlas_upwelling vs Coiba_upwelling
Water	Bacteroidota; NS2b marine group.3	3	TACGGAGGATCCAAGCGTTATCCGGAATCATTGGGTTTAAAGGGTCCGTAGGTGGACAAATAAGTCAGAGGTGAAATCCTGCAGCTTAACTGTAGAACTGCCTTTGATACTGTTTGTCTTGAGTTATTATGAAGTGGTTAGAATGTGTAGTGTAGCGGTGAAATGCATAGATATTACACAGAATACCGATTGCGAAGGCAGATCACTAATAATTAACTGACACTGAGGGACGAAAGCGTGGGTAGCGAACAGG	1.870380384	Coiba_non_upwelling vs Coiba_upwelling
Water	Bacteroidota; NS2b marine group.4	3	TACGGAGGATCCAAGCGTTATCCGGAATCATTGGGTTTAAAGGGTCCGTAGGTGGACAGATAAGTCAGAGGTGAAATCCTGCAGCTCAACTGTAGAACTGCCTTTGATACTGTTTGTCTTGAGTTATTGTGAAGTGGTTAGAATGTGTAGTGTAGCGGTGAAATGCATAGATATTACACAGAATACCGATTGCGAAGGCAGATCACTAACAATTAACTGACACTGATGGACGAAAGCGTGGGTAGCGAACAGG	8.425615942	Las_Perlas_non_upwelling vs Las_Perlas_upwelling
Water	Bacteroidota; NS2b marine group.4	3	TACGGAGGATCCAAGCGTTATCCGGAATCATTGGGTTTAAAGGGTCCGTAGGTGGACAGATAAGTCAGAGGTGAAATCCTGCAGCTCAACTGTAGAACTGCCTTTGATACTGTTTGTCTTGAGTTATTGTGAAGTGGTTAGAATGTGTAGTGTAGCGGTGAAATGCATAGATATTACACAGAATACCGATTGCGAAGGCAGATCACTAACAATTAACTGACACTGATGGACGAAAGCGTGGGTAGCGAACAGG	-7.698374235	Las_Perlas_upwelling vs Coiba_upwelling
Water	Bacteroidota; NS2b marine group.4	3	TACGGAGGATCCAAGCGTTATCCGGAATCATTGGGTTTAAAGGGTCCGTAGGTGGACAGATAAGTCAGAGGTGAAATCCTGCAGCTCAACTGTAGAACTGCCTTTGATACTGTTTGTCTTGAGTTATTGTGAAGTGGTTAGAATGTGTAGTGTAGCGGTGAAATGCATAGATATTACACAGAATACCGATTGCGAAGGCAGATCACTAACAATTAACTGACACTGATGGACGAAAGCGTGGGTAGCGAACAGG	1.204018629	Coiba_non_upwelling vs Coiba_upwelling
Water	Bacteroidota; NS2b marine group.5	2	TACGGAGGATCCAAGCGTTATCCGGAATCATTGGGTTTAAAGGGTCCGTAGGTGGACGAATAAGTCAGAGGTGAAATCCTGCAGCTCAACTGTAGAACTGCCTTTGATACTGTTTGTCTTGAGTTATTATGAAGTGGTTAGAATGTGTAGTGTAGCGGTGAAATGCATAGATATTACACAGAATACCGATTGCGAAGGCAGATCACTAATAATCAACTGACACTGATGGACGAAAGCGTGGGTAGCGAACAGG	1.947399485	Las_Perlas_non_upwelling vs Las_Perlas_upwelling
Water	Bacteroidota; NS2b marine group.5	2	TACGGAGGATCCAAGCGTTATCCGGAATCATTGGGTTTAAAGGGTCCGTAGGTGGACGAATAAGTCAGAGGTGAAATCCTGCAGCTCAACTGTAGAACTGCCTTTGATACTGTTTGTCTTGAGTTATTATGAAGTGGTTAGAATGTGTAGTGTAGCGGTGAAATGCATAGATATTACACAGAATACCGATTGCGAAGGCAGATCACTAATAATCAACTGACACTGATGGACGAAAGCGTGGGTAGCGAACAGG	-1.546287342	Las_Perlas_upwelling vs Coiba_upwelling
Water	Bacteroidota; NS2b marine group.6	2	TACGGAGGATCCAAGCGTTATCCGGAATTATTGGGTTTAAAGGGTCCGTAGGTGGATAAATAAGTCAGAGGTGAAATCCTGCAGCTTAACTGTAGAACTGCCTTTGATACTGTTTATCTTGAGTTATTATGAAGTGGTTAGAATGTGTAGTGTAGCGGTGAAATGCATAGATATTACACAGAATACCAATTGCGAAGGCAGATCACTAATAATCAACTGACACTGATGGACGAAAGCGTGGGTAGCGAACAGG	4.685752689	Las_Perlas_non_upwelling vs Las_Perlas_upwelling
Water	Bacteroidota; NS2b marine group.6	2	TACGGAGGATCCAAGCGTTATCCGGAATTATTGGGTTTAAAGGGTCCGTAGGTGGATAAATAAGTCAGAGGTGAAATCCTGCAGCTTAACTGTAGAACTGCCTTTGATACTGTTTATCTTGAGTTATTATGAAGTGGTTAGAATGTGTAGTGTAGCGGTGAAATGCATAGATATTACACAGAATACCAATTGCGAAGGCAGATCACTAATAATCAACTGACACTGATGGACGAAAGCGTGGGTAGCGAACAGG	4.956203774	Coiba_non_upwelling vs Coiba_upwelling
Water	Bacteroidota; NS4 marine group.1	2	TACGGAGGATCCAAGCGTTATCCGGAATCATTGGGTTTAAAGGGTCCGCAGGCGGCCTGTTAAGTCAGAGGTGAAAGCCAACAGCTCAACTGTTGAACTGCCTTTGATACTGATAGGCTTGAGTTATTGTGAAGTGGTTAGAATGTGTGGTGTAGCGGTGAAATGCTTAGATATCACACAGAATACCCATTGCGAAGGCAGATCACTAACAATATACTGACGCTCATGGACGAAAGCGTGGGGAGCGAACGGG	-6.466428696	Las_Perlas_upwelling vs Coiba_upwelling
Water	Bacteroidota; NS4 marine group.1	2	TACGGAGGATCCAAGCGTTATCCGGAATCATTGGGTTTAAAGGGTCCGCAGGCGGCCTGTTAAGTCAGAGGTGAAAGCCAACAGCTCAACTGTTGAACTGCCTTTGATACTGATAGGCTTGAGTTATTGTGAAGTGGTTAGAATGTGTGGTGTAGCGGTGAAATGCTTAGATATCACACAGAATACCCATTGCGAAGGCAGATCACTAACAATATACTGACGCTCATGGACGAAAGCGTGGGGAGCGAACGGG	-9.962349088	Coiba_non_upwelling vs Coiba_upwelling
Water	Bacteroidota; NS4 marine group.2	2	TACGGAGGATCCAAGCGTTATCCGGAATCATTGGGTTTAAAGGGTCCGCAGGCGGTTTTTTAAGTCAGAGGTGAAAGCCAACAGCTCAACTGTTGAACTGCCTTTGATACTGAAAGACTTGAGTCATTGTGAAGTGGTTAGAATGTGTGGTGTAGCGGTGAAATGCTTAGATATCACACAGAATACCCATTGCGAAGGCAGATCACTAACAATGTACTGACGCTCATGGACGAAAGCGTGGGGAGCGAACGGG	-6.946738606	Las_Perlas_non_upwelling vs Las_Perlas_upwelling
Water	Bacteroidota; NS4 marine group.2	2	TACGGAGGATCCAAGCGTTATCCGGAATCATTGGGTTTAAAGGGTCCGCAGGCGGTTTTTTAAGTCAGAGGTGAAAGCCAACAGCTCAACTGTTGAACTGCCTTTGATACTGAAAGACTTGAGTCATTGTGAAGTGGTTAGAATGTGTGGTGTAGCGGTGAAATGCTTAGATATCACACAGAATACCCATTGCGAAGGCAGATCACTAACAATGTACTGACGCTCATGGACGAAAGCGTGGGGAGCGAACGGG	-7.151529576	Coiba_non_upwelling vs Coiba_upwelling
Water	Bacteroidota; NS4 marine group.3	2	TACGGAGGATCCAAGCGTTATCCGGAATCATTGGGTTTAAAGGGTCCGCAGGCGGTTTTTTAAGTCAGAGGTGAAAGCCTACAGCTCAACTGTAGAACGGCCTTTGATACTGAAAGACTTGAGTCATTGTGAAGTGGTTAGAATGTGTGGTGTAGCGGTGAAATGCTTAGATATCACACAGAATACCCATTGCGAAGGCAGATCACTAACAATGTACTGACGCTCATGGACGAAAGCGTGGGGAGCGAACGGG	-6.62552093	Las_Perlas_non_upwelling vs Las_Perlas_upwelling
Water	Bacteroidota; NS4 marine group.3	2	TACGGAGGATCCAAGCGTTATCCGGAATCATTGGGTTTAAAGGGTCCGCAGGCGGTTTTTTAAGTCAGAGGTGAAAGCCTACAGCTCAACTGTAGAACGGCCTTTGATACTGAAAGACTTGAGTCATTGTGAAGTGGTTAGAATGTGTGGTGTAGCGGTGAAATGCTTAGATATCACACAGAATACCCATTGCGAAGGCAGATCACTAACAATGTACTGACGCTCATGGACGAAAGCGTGGGGAGCGAACGGG	-4.976603748	Coiba_non_upwelling vs Coiba_upwelling
Water	Bacteroidota; NS4 marine group.4	2	TACGGAGGATCCAAGCGTTATCCGGAATCATTGGGTTTAAAGGGTCCGCAGGCTGTTTTTTAAGTCAGAGGTGAAATCCTACAGCTCAACTGTAGAACTGCCTTTGATACTGGAAAACTTGAGTTATTGTGAAGTGGTTAGAATGTGTGGTGTAGCGGTGAAATGCATAGATATCACACAGAATACCGATTGCGAAGGCAGATCACTAACAATATACTGACGCTCATGGACGAAAGCGTGGGGAGCGAACAGG	-10.04215553	Las_Perlas_non_upwelling vs Las_Perlas_upwelling
Water	Bacteroidota; NS4 marine group.4	2	TACGGAGGATCCAAGCGTTATCCGGAATCATTGGGTTTAAAGGGTCCGCAGGCTGTTTTTTAAGTCAGAGGTGAAATCCTACAGCTCAACTGTAGAACTGCCTTTGATACTGGAAAACTTGAGTTATTGTGAAGTGGTTAGAATGTGTGGTGTAGCGGTGAAATGCATAGATATCACACAGAATACCGATTGCGAAGGCAGATCACTAACAATATACTGACGCTCATGGACGAAAGCGTGGGGAGCGAACAGG	6.174547339	Las_Perlas_upwelling vs Coiba_upwelling
Water	Bacteroidota; NS4 marine group.5	3	TACGGAGGATCCAAGCGTTATCCGGAATCATTGGGTTTAAAGGGTCCGCAGGCTGTTTTTTAAGTCAGAGGTGAAATCCTGCAGCTCAACTGTAGAACTGCCTTTGATACTGGAAAACTTGAGTTATTGTGAAGTGGTTAGAATGTGTGGTGTAGCGGTGAAATGCATAGATATCACACAGAATACCGATTGCGAAGGCAGATCACTAACAATATACTGACGCTCATGGACGAAAGCGTGGGGAGCGAACAGG	-5.646278314	Las_Perlas_non_upwelling vs Las_Perlas_upwelling
Water	Bacteroidota; NS4 marine group.5	3	TACGGAGGATCCAAGCGTTATCCGGAATCATTGGGTTTAAAGGGTCCGCAGGCTGTTTTTTAAGTCAGAGGTGAAATCCTGCAGCTCAACTGTAGAACTGCCTTTGATACTGGAAAACTTGAGTTATTGTGAAGTGGTTAGAATGTGTGGTGTAGCGGTGAAATGCATAGATATCACACAGAATACCGATTGCGAAGGCAGATCACTAACAATATACTGACGCTCATGGACGAAAGCGTGGGGAGCGAACAGG	2.555530375	Las_Perlas_upwelling vs Coiba_upwelling
Water	Bacteroidota; NS4 marine group.5	3	TACGGAGGATCCAAGCGTTATCCGGAATCATTGGGTTTAAAGGGTCCGCAGGCTGTTTTTTAAGTCAGAGGTGAAATCCTGCAGCTCAACTGTAGAACTGCCTTTGATACTGGAAAACTTGAGTTATTGTGAAGTGGTTAGAATGTGTGGTGTAGCGGTGAAATGCATAGATATCACACAGAATACCGATTGCGAAGGCAGATCACTAACAATATACTGACGCTCATGGACGAAAGCGTGGGGAGCGAACAGG	-2.507017273	Coiba_non_upwelling vs Coiba_upwelling
Water	Bacteroidota; NS4 marine group.6	4	TACGGAGGATCCAAGCGTTATCCGGAATTATTGGGTTTAAAGGGTCCGCAGGCGGCCTATTAAGTCAGAGGTGAAATCTTGCAGCTTAACTGTAAAATTGCCTTTGATACTGGTAGACTTGAGTCATTGTGAAGTGGTTAGAATGTGTGGTGTAGCGGTGAAATGCATAGATATCACACAGAATACCAATTGCGAAGGCAGATCACTAACAATGTACTGACGCTCATGGACGAAAGCGTGGGGAGCGAACAGG	9.167009658	Las_Perlas_non_upwelling vs Las_Perlas_upwelling
Water	Bacteroidota; NS4 marine group.6	4	TACGGAGGATCCAAGCGTTATCCGGAATTATTGGGTTTAAAGGGTCCGCAGGCGGCCTATTAAGTCAGAGGTGAAATCTTGCAGCTTAACTGTAAAATTGCCTTTGATACTGGTAGACTTGAGTCATTGTGAAGTGGTTAGAATGTGTGGTGTAGCGGTGAAATGCATAGATATCACACAGAATACCAATTGCGAAGGCAGATCACTAACAATGTACTGACGCTCATGGACGAAAGCGTGGGGAGCGAACAGG	1.061698718	Las_Perlas_non_upwelling vs Coiba_non_upwelling
Water	Bacteroidota; NS4 marine group.6	4	TACGGAGGATCCAAGCGTTATCCGGAATTATTGGGTTTAAAGGGTCCGCAGGCGGCCTATTAAGTCAGAGGTGAAATCTTGCAGCTTAACTGTAAAATTGCCTTTGATACTGGTAGACTTGAGTCATTGTGAAGTGGTTAGAATGTGTGGTGTAGCGGTGAAATGCATAGATATCACACAGAATACCAATTGCGAAGGCAGATCACTAACAATGTACTGACGCTCATGGACGAAAGCGTGGGGAGCGAACAGG	-3.668930593	Las_Perlas_upwelling vs Coiba_upwelling
Water	Bacteroidota; NS4 marine group.6	4	TACGGAGGATCCAAGCGTTATCCGGAATTATTGGGTTTAAAGGGTCCGCAGGCGGCCTATTAAGTCAGAGGTGAAATCTTGCAGCTTAACTGTAAAATTGCCTTTGATACTGGTAGACTTGAGTCATTGTGAAGTGGTTAGAATGTGTGGTGTAGCGGTGAAATGCATAGATATCACACAGAATACCAATTGCGAAGGCAGATCACTAACAATGTACTGACGCTCATGGACGAAAGCGTGGGGAGCGAACAGG	4.436380347	Coiba_non_upwelling vs Coiba_upwelling
Water	Bacteroidota; NS4 marine group.7	2	TACGGAGGATCCAAGCGTTATCCGGAATTATTGGGTTTAAAGGGTCCGCAGGCGGTCTATTAAGTCAGAGGTGAAATCTTGCAGCTCAACTGTAAAATTGCCTTTGATACTGGTAGACTTGAGTCATTGTGAAGTGGTTAGAATGTGTAGTGTAGCGGTGAAATGCATAGATATTACACAGAATACCAATTGCGAAGGCAGATCACTAACAATGTACTGACGCTCATGGACGAAAGCGTGGGGAGCGAACAGG	2.457278712	Las_Perlas_non_upwelling vs Las_Perlas_upwelling
Water	Bacteroidota; NS4 marine group.7	2	TACGGAGGATCCAAGCGTTATCCGGAATTATTGGGTTTAAAGGGTCCGCAGGCGGTCTATTAAGTCAGAGGTGAAATCTTGCAGCTCAACTGTAAAATTGCCTTTGATACTGGTAGACTTGAGTCATTGTGAAGTGGTTAGAATGTGTAGTGTAGCGGTGAAATGCATAGATATTACACAGAATACCAATTGCGAAGGCAGATCACTAACAATGTACTGACGCTCATGGACGAAAGCGTGGGGAGCGAACAGG	-3.698792167	Las_Perlas_upwelling vs Coiba_upwelling
Water	Bacteroidota; NS4 marine group.8	3	TACGGAGGATCCAAGCGTTATCCGGAATTATTGGGTTTAAAGGGTCCGCAGGCGGTCTATTAAGTCAGAGGTGAAATCTTGCAGCTCAACTGTAAAATTGCCTTTGATACTGGTAGACTTGAGTCATTGTGAAGTGGTTAGAATGTGTGGTGTAGCGGTGAAATGCATAGATATCACACAGAATACCAATTGCGAAGGCAGATCACTAACAATGTACTGACGCTCATGGACGAAAGCGTGGGGAGCGAACAGG	0.870393147	Las_Perlas_non_upwelling vs Las_Perlas_upwelling
Water	Bacteroidota; NS4 marine group.8	3	TACGGAGGATCCAAGCGTTATCCGGAATTATTGGGTTTAAAGGGTCCGCAGGCGGTCTATTAAGTCAGAGGTGAAATCTTGCAGCTCAACTGTAAAATTGCCTTTGATACTGGTAGACTTGAGTCATTGTGAAGTGGTTAGAATGTGTGGTGTAGCGGTGAAATGCATAGATATCACACAGAATACCAATTGCGAAGGCAGATCACTAACAATGTACTGACGCTCATGGACGAAAGCGTGGGGAGCGAACAGG	1.876751137	Las_Perlas_non_upwelling vs Coiba_non_upwelling
Water	Bacteroidota; NS4 marine group.8	3	TACGGAGGATCCAAGCGTTATCCGGAATTATTGGGTTTAAAGGGTCCGCAGGCGGTCTATTAAGTCAGAGGTGAAATCTTGCAGCTCAACTGTAAAATTGCCTTTGATACTGGTAGACTTGAGTCATTGTGAAGTGGTTAGAATGTGTGGTGTAGCGGTGAAATGCATAGATATCACACAGAATACCAATTGCGAAGGCAGATCACTAACAATGTACTGACGCTCATGGACGAAAGCGTGGGGAGCGAACAGG	1.380494755	Las_Perlas_upwelling vs Coiba_upwelling
Water	Bacteroidota; NS4 marine group.9	3	TACGGAGGATCCAAGCGTTATCCGGAATTATTGGGTTTAAAGGGTCCGCAGGCGGTCTATTAAGTCAGAGGTGAAATCTTGCAGCTTAACTGTAAAATTGCCTTTGATACTGGTAGACTTGAGTCATTGTGAAGTGGTTAGAATGTGTGGTGTAGCGGTGAAATGCATAGATATCACACAGAATACCGATTGCGAAGGCAGATCACTAACAATGTACTGACGCTCATGGACGAAAGCGTGGGGAGCGAACAGG	3.669759058	Las_Perlas_non_upwelling vs Las_Perlas_upwelling
Water	Bacteroidota; NS4 marine group.9	3	TACGGAGGATCCAAGCGTTATCCGGAATTATTGGGTTTAAAGGGTCCGCAGGCGGTCTATTAAGTCAGAGGTGAAATCTTGCAGCTTAACTGTAAAATTGCCTTTGATACTGGTAGACTTGAGTCATTGTGAAGTGGTTAGAATGTGTGGTGTAGCGGTGAAATGCATAGATATCACACAGAATACCGATTGCGAAGGCAGATCACTAACAATGTACTGACGCTCATGGACGAAAGCGTGGGGAGCGAACAGG	2.081187188	Las_Perlas_non_upwelling vs Coiba_non_upwelling
Water	Bacteroidota; NS4 marine group.9	3	TACGGAGGATCCAAGCGTTATCCGGAATTATTGGGTTTAAAGGGTCCGCAGGCGGTCTATTAAGTCAGAGGTGAAATCTTGCAGCTTAACTGTAAAATTGCCTTTGATACTGGTAGACTTGAGTCATTGTGAAGTGGTTAGAATGTGTGGTGTAGCGGTGAAATGCATAGATATCACACAGAATACCGATTGCGAAGGCAGATCACTAACAATGTACTGACGCTCATGGACGAAAGCGTGGGGAGCGAACAGG	-2.349654313	Las_Perlas_upwelling vs Coiba_upwelling
Water	Bacteroidota; NS4 marine group.10	2	TACGGAGGATCCAAGCGTTATCCGGAATTATTGGGTTTAAAGGGTCCGCAGGCGGTTTTTTAAGTCAGAGGTGAAATCCTACAGCTCAACTGTAGAATTGCCTTTGAAACTGAAAGACTTGAGTTATTGTGAAGTGGTTAGAATGTGTGGTGTAGCGGTGAAATGCATAGATATCACACAGAATACCAATTGCGAAGGCAGATCACTAACAATTAACTGACGCTCAGGGACGAAAGCGTGGGTAGCGAACAGG	2.111344778	Las_Perlas_non_upwelling vs Las_Perlas_upwelling
Water	Bacteroidota; NS4 marine group.10	2	TACGGAGGATCCAAGCGTTATCCGGAATTATTGGGTTTAAAGGGTCCGCAGGCGGTTTTTTAAGTCAGAGGTGAAATCCTACAGCTCAACTGTAGAATTGCCTTTGAAACTGAAAGACTTGAGTTATTGTGAAGTGGTTAGAATGTGTGGTGTAGCGGTGAAATGCATAGATATCACACAGAATACCAATTGCGAAGGCAGATCACTAACAATTAACTGACGCTCAGGGACGAAAGCGTGGGTAGCGAACAGG	-2.967731054	Las_Perlas_upwelling vs Coiba_upwelling
Water	Bacteroidota; NS4 marine group.11	3	TACGGAGGATCCAAGCGTTATCCGGAATTATTGGGTTTAAAGGGTCCGCAGGCTGTTTTTTAAGTCAGAGGTGAAATCCTGCAGCTCAACTGTAGAATTGCCTTTGAAACTGAAAGACTTGAGTTATTGTGAAGTGGTTAGAATGTGTGGTGTAGCGGTGAAATGCATAGATATCACACAGAATACCAATTGCGAAGGCAGATCACTAACAATTAACTGACGCTCAGGGACGAAAGCGTGGGTAGCGAACAGG	7.016812516	Las_Perlas_non_upwelling vs Las_Perlas_upwelling
Water	Bacteroidota; NS4 marine group.11	3	TACGGAGGATCCAAGCGTTATCCGGAATTATTGGGTTTAAAGGGTCCGCAGGCTGTTTTTTAAGTCAGAGGTGAAATCCTGCAGCTCAACTGTAGAATTGCCTTTGAAACTGAAAGACTTGAGTTATTGTGAAGTGGTTAGAATGTGTGGTGTAGCGGTGAAATGCATAGATATCACACAGAATACCAATTGCGAAGGCAGATCACTAACAATTAACTGACGCTCAGGGACGAAAGCGTGGGTAGCGAACAGG	-3.763995753	Las_Perlas_upwelling vs Coiba_upwelling
Water	Bacteroidota; NS4 marine group.11	3	TACGGAGGATCCAAGCGTTATCCGGAATTATTGGGTTTAAAGGGTCCGCAGGCTGTTTTTTAAGTCAGAGGTGAAATCCTGCAGCTCAACTGTAGAATTGCCTTTGAAACTGAAAGACTTGAGTTATTGTGAAGTGGTTAGAATGTGTGGTGTAGCGGTGAAATGCATAGATATCACACAGAATACCAATTGCGAAGGCAGATCACTAACAATTAACTGACGCTCAGGGACGAAAGCGTGGGTAGCGAACAGG	4.154203004	Coiba_non_upwelling vs Coiba_upwelling
Water	Bacteroidota; NS4 marine group.12	2	TACGGAGGATCCAAGCGTTATCCGGAATTATTGGGTTTAAAGGGTCCGCAGGCTGTTTTTTAAGTCAGAGGTGAAATCCTGCAGCTTAACTGTAGAATTGCCTTTGAAACTGAAAGACTTGAGTTATTGTGAAGTGGTTAGAATGTGTGGTGTAGCGGTGAAATGCATAGATATCACACAGAATACCAATTGCGAAGGCAGATCACTAACAATTAACTGACGCTCAGGGACGAAAGCGTGGGTAGCGAACAGG	5.879849283	Las_Perlas_non_upwelling vs Las_Perlas_upwelling
Water	Bacteroidota; NS4 marine group.12	2	TACGGAGGATCCAAGCGTTATCCGGAATTATTGGGTTTAAAGGGTCCGCAGGCTGTTTTTTAAGTCAGAGGTGAAATCCTGCAGCTTAACTGTAGAATTGCCTTTGAAACTGAAAGACTTGAGTTATTGTGAAGTGGTTAGAATGTGTGGTGTAGCGGTGAAATGCATAGATATCACACAGAATACCAATTGCGAAGGCAGATCACTAACAATTAACTGACGCTCAGGGACGAAAGCGTGGGTAGCGAACAGG	7.199819326	Coiba_non_upwelling vs Coiba_upwelling
Water	Bacteroidota; NS4 marine group.13	4	TACGGAGGATTCGAGCGTTATCCGGAATCATTGGGTTTAAAGGGTCCGCAGGCGGTTTTTTAAGTCAGAGGTGAAATCCTGCAGCTCAACTGTAGAATTGCCTTTGATACTGAAAGACTTGAGTTATTGTGAAGTGGTTAGAATGTGTGGTGTAGCGGTGAAATGCATAGATATCACACAGAATACCGATTGCGAAGGCAGATCACTAACAATATACTGACGCTCAGGGACGAAAGCGTGGGTAGCGAACAGG	7.52342781	Las_Perlas_non_upwelling vs Las_Perlas_upwelling
Water	Bacteroidota; NS4 marine group.13	4	TACGGAGGATTCGAGCGTTATCCGGAATCATTGGGTTTAAAGGGTCCGCAGGCGGTTTTTTAAGTCAGAGGTGAAATCCTGCAGCTCAACTGTAGAATTGCCTTTGATACTGAAAGACTTGAGTTATTGTGAAGTGGTTAGAATGTGTGGTGTAGCGGTGAAATGCATAGATATCACACAGAATACCGATTGCGAAGGCAGATCACTAACAATATACTGACGCTCAGGGACGAAAGCGTGGGTAGCGAACAGG	-1.684958313	Las_Perlas_non_upwelling vs Coiba_non_upwelling
Water	Bacteroidota; NS4 marine group.13	4	TACGGAGGATTCGAGCGTTATCCGGAATCATTGGGTTTAAAGGGTCCGCAGGCGGTTTTTTAAGTCAGAGGTGAAATCCTGCAGCTCAACTGTAGAATTGCCTTTGATACTGAAAGACTTGAGTTATTGTGAAGTGGTTAGAATGTGTGGTGTAGCGGTGAAATGCATAGATATCACACAGAATACCGATTGCGAAGGCAGATCACTAACAATATACTGACGCTCAGGGACGAAAGCGTGGGTAGCGAACAGG	-7.580329667	Las_Perlas_upwelling vs Coiba_upwelling
Water	Bacteroidota; NS4 marine group.13	4	TACGGAGGATTCGAGCGTTATCCGGAATCATTGGGTTTAAAGGGTCCGCAGGCGGTTTTTTAAGTCAGAGGTGAAATCCTGCAGCTCAACTGTAGAATTGCCTTTGATACTGAAAGACTTGAGTTATTGTGAAGTGGTTAGAATGTGTGGTGTAGCGGTGAAATGCATAGATATCACACAGAATACCGATTGCGAAGGCAGATCACTAACAATATACTGACGCTCAGGGACGAAAGCGTGGGTAGCGAACAGG	1.628056456	Coiba_non_upwelling vs Coiba_upwelling
Water	Bacteroidota; NS5 marine group.1	3	TACGGAGGATCCAAGCGTTATCCGGAATCATTGGGTTTAAAGGGTCCGCAGGCGGTCTATTAAGTCAGAGGTGAAATCCTATCGCTCAACGATAGAACTGCCTTTGATACTGGTAGACTTGAGTTATTGTGAAGTAGTTAGAATGTGTAGTGTAGCGGTGAAATGCATAGATATTACACAGAATACCGATTGCGAAGGCAGATTACTAACAATATACTGACGCTCAGGGACGAAAGCGTGGGTAGCGAACAGG	6.038625226	Las_Perlas_non_upwelling vs Las_Perlas_upwelling
Water	Bacteroidota; NS5 marine group.1	3	TACGGAGGATCCAAGCGTTATCCGGAATCATTGGGTTTAAAGGGTCCGCAGGCGGTCTATTAAGTCAGAGGTGAAATCCTATCGCTCAACGATAGAACTGCCTTTGATACTGGTAGACTTGAGTTATTGTGAAGTAGTTAGAATGTGTAGTGTAGCGGTGAAATGCATAGATATTACACAGAATACCGATTGCGAAGGCAGATTACTAACAATATACTGACGCTCAGGGACGAAAGCGTGGGTAGCGAACAGG	-5.616277822	Las_Perlas_upwelling vs Coiba_upwelling
Water	Bacteroidota; NS5 marine group.1	3	TACGGAGGATCCAAGCGTTATCCGGAATCATTGGGTTTAAAGGGTCCGCAGGCGGTCTATTAAGTCAGAGGTGAAATCCTATCGCTCAACGATAGAACTGCCTTTGATACTGGTAGACTTGAGTTATTGTGAAGTAGTTAGAATGTGTAGTGTAGCGGTGAAATGCATAGATATTACACAGAATACCGATTGCGAAGGCAGATTACTAACAATATACTGACGCTCAGGGACGAAAGCGTGGGTAGCGAACAGG	1.429551716	Coiba_non_upwelling vs Coiba_upwelling
Water	Bacteroidota; NS5 marine group.2	1	TACGGAGGATCCAAGCGTTATCCGGAATCATTGGGTTTAAAGGGTCCGCAGGCGGTCTATTAAGTCAGAGGTGAAATCCTGCCGCTCAACGGTAGAATGGCCTTTGATACTGATAGACTTGAGTTATTGTGAAGTAGTTAGAATGTGTAGTGTAGCGGTGAAATGCATAGATATTACACAGAATACCAATTGCGAAGGCAGATTACTAACAATACACTGACGCTGAGGGACGAAAGCGTGGGTAGCGAACAGG	-6.568724724	Las_Perlas_non_upwelling vs Las_Perlas_upwelling
Water	Bacteroidota; NS5 marine group.3	2	TACGGAGGATCCAAGCGTTATCCGGAATCATTGGGTTTAAAGGGTCCGCAGGCGGTCTGATAAGTCAGAGGTGAAATCCTATCGCTCAACGATAGAACTGCCTTTGATACTGTTAGACTTGAGTTATTGTGAAGTAGTTAGAATGTGTAGTGTAGCGGTGAAATGCATAGATATTACACAGAATACCGATTGCGAAGGCAGATTACTAACAATATACTGACGCTCATGGACGAAAGCGTGGGTAGCGAACAGG	2.18429433	Las_Perlas_upwelling vs Coiba_upwelling
Water	Bacteroidota; NS5 marine group.3	2	TACGGAGGATCCAAGCGTTATCCGGAATCATTGGGTTTAAAGGGTCCGCAGGCGGTCTGATAAGTCAGAGGTGAAATCCTATCGCTCAACGATAGAACTGCCTTTGATACTGTTAGACTTGAGTTATTGTGAAGTAGTTAGAATGTGTAGTGTAGCGGTGAAATGCATAGATATTACACAGAATACCGATTGCGAAGGCAGATTACTAACAATATACTGACGCTCATGGACGAAAGCGTGGGTAGCGAACAGG	2.039148077	Coiba_non_upwelling vs Coiba_upwelling
Water	Bacteroidota; NS5 marine group.4	2	TACGGAGGATCCAAGCGTTATCCGGAATCATTGGGTTTAAAGGGTCCGCAGGCGGTTTGTTAAGTCAGAGGTGAAAGCCTACCGCTCAACGGTAGAACGGCCTTTGATACTGACAGGCTTGAGTTATTGTGAAGTAGTTAGAATGTGTAGTGTAGCGGTGAAATGCATAGATATTACACAGAATACCGATTGCGAAGGCAGATTACTAACAATAAACTGACGCTGAGGGACGAAAGCGTGGGTAGCGAACAGG	-5.710396159	Las_Perlas_upwelling vs Coiba_upwelling
Water	Bacteroidota; NS5 marine group.4	2	TACGGAGGATCCAAGCGTTATCCGGAATCATTGGGTTTAAAGGGTCCGCAGGCGGTTTGTTAAGTCAGAGGTGAAAGCCTACCGCTCAACGGTAGAACGGCCTTTGATACTGACAGGCTTGAGTTATTGTGAAGTAGTTAGAATGTGTAGTGTAGCGGTGAAATGCATAGATATTACACAGAATACCGATTGCGAAGGCAGATTACTAACAATAAACTGACGCTGAGGGACGAAAGCGTGGGTAGCGAACAGG	-5.955650673	Coiba_non_upwelling vs Coiba_upwelling
Water	Bacteroidota; NS5 marine group.5	3	TACGGAGGATCCAAGCGTTATCCGGAATCATTGGGTTTAAAGGGTCCGCAGGCGGTTTGTTAAGTCAGAGGTGAAATCCTACCGCTCAACGGTAGAACGGCCTTTGATACTGACAGGCTTGAGTTATTGTGAAGTAGTTAGAATGTGTAGTGTAGCGGTGAAATGCATAGATATTACACAGAATACCGATTGCGAAGGCAGATTACTAACAATATACTGACGCTGAGGGACGAAAGCGTGGGTAGCGAACAGG	-4.402771042	Las_Perlas_non_upwelling vs Las_Perlas_upwelling
Water	Bacteroidota; NS5 marine group.5	3	TACGGAGGATCCAAGCGTTATCCGGAATCATTGGGTTTAAAGGGTCCGCAGGCGGTTTGTTAAGTCAGAGGTGAAATCCTACCGCTCAACGGTAGAACGGCCTTTGATACTGACAGGCTTGAGTTATTGTGAAGTAGTTAGAATGTGTAGTGTAGCGGTGAAATGCATAGATATTACACAGAATACCGATTGCGAAGGCAGATTACTAACAATATACTGACGCTGAGGGACGAAAGCGTGGGTAGCGAACAGG	7.56334949	Las_Perlas_upwelling vs Coiba_upwelling
Water	Bacteroidota; NS5 marine group.5	3	TACGGAGGATCCAAGCGTTATCCGGAATCATTGGGTTTAAAGGGTCCGCAGGCGGTTTGTTAAGTCAGAGGTGAAATCCTACCGCTCAACGGTAGAACGGCCTTTGATACTGACAGGCTTGAGTTATTGTGAAGTAGTTAGAATGTGTAGTGTAGCGGTGAAATGCATAGATATTACACAGAATACCGATTGCGAAGGCAGATTACTAACAATATACTGACGCTGAGGGACGAAAGCGTGGGTAGCGAACAGG	2.658758638	Coiba_non_upwelling vs Coiba_upwelling
Water	Bacteroidota; NS5 marine group.6	2	TACGGAGGATCCAAGCGTTATCCGGAATCATTGGGTTTAAAGGGTCCGTAGGCGGTCTGATAAGTCAGAGGTGAAATCCTGCAGCTCAACTGTAGCATTGCCTTTGATACTGTTAGACTTGAGTTATTGTGAAGTAGTTAGAATGTGTGGTGTAGCGGTGAAATGCATAGATATCACACAGAATACCGATTGCGAAGGCAGATTACTAACAATACACTGACGCTGAGGGACGAAAGCGTGGGTAGCGAACAGG	-8.001557642	Las_Perlas_non_upwelling vs Las_Perlas_upwelling
Water	Bacteroidota; NS5 marine group.6	2	TACGGAGGATCCAAGCGTTATCCGGAATCATTGGGTTTAAAGGGTCCGTAGGCGGTCTGATAAGTCAGAGGTGAAATCCTGCAGCTCAACTGTAGCATTGCCTTTGATACTGTTAGACTTGAGTTATTGTGAAGTAGTTAGAATGTGTGGTGTAGCGGTGAAATGCATAGATATCACACAGAATACCGATTGCGAAGGCAGATTACTAACAATACACTGACGCTGAGGGACGAAAGCGTGGGTAGCGAACAGG	8.219092945	Las_Perlas_upwelling vs Coiba_upwelling
Water	Bacteroidota; NS5 marine group.7	2	TACGGAGGATCCAAGCGTTATCCGGAATCATTGGGTTTAAAGGGTCCGTAGGCGGTCTGATAAGTCAGAGGTGAAATCCTGCAGCTCAACTGTAGCATTGCCTTTGATACTGTTAGACTTGAGTTATTGTGAAGTAGTTAGAATGTGTGGTGTAGCGGTGAAATGCATAGATATCACACAGAATACCGATTGCGAAGGCAGATTACTAACAATATACTGACGCTGAGGGACGAAAGCGTGGGTAGCGAACAGG	-3.884427951	Las_Perlas_non_upwelling vs Las_Perlas_upwelling
Water	Bacteroidota; NS5 marine group.7	2	TACGGAGGATCCAAGCGTTATCCGGAATCATTGGGTTTAAAGGGTCCGTAGGCGGTCTGATAAGTCAGAGGTGAAATCCTGCAGCTCAACTGTAGCATTGCCTTTGATACTGTTAGACTTGAGTTATTGTGAAGTAGTTAGAATGTGTGGTGTAGCGGTGAAATGCATAGATATCACACAGAATACCGATTGCGAAGGCAGATTACTAACAATATACTGACGCTGAGGGACGAAAGCGTGGGTAGCGAACAGG	5.464878306	Las_Perlas_upwelling vs Coiba_upwelling
Water	Bacteroidota; NS5 marine group.8	2	TACGGAGGATCCAAGCGTTATCCGGAATCATTGGGTTTAAAGGGTCCGTAGGCGGTCTGGTAAGTCAGAGGTGAAATCCTGCAGCTCAACTGTAGCATTGCCTTTGATACTGCCAGACTTGAGTTATTGTGAAGTAGTTAGAATGTGTAGTGTAGCGGTGAAATGCATAGATATTACACAGAATACCGATTGCGAAAGCAGATTACTAACAATATACTGACGCTGAGGGACGAAAGCGTGGGTAGCGAACAGG	-7.923164194	Las_Perlas_non_upwelling vs Las_Perlas_upwelling
Water	Bacteroidota; NS5 marine group.8	2	TACGGAGGATCCAAGCGTTATCCGGAATCATTGGGTTTAAAGGGTCCGTAGGCGGTCTGGTAAGTCAGAGGTGAAATCCTGCAGCTCAACTGTAGCATTGCCTTTGATACTGCCAGACTTGAGTTATTGTGAAGTAGTTAGAATGTGTAGTGTAGCGGTGAAATGCATAGATATTACACAGAATACCGATTGCGAAAGCAGATTACTAACAATATACTGACGCTGAGGGACGAAAGCGTGGGTAGCGAACAGG	-5.459819933	Coiba_non_upwelling vs Coiba_upwelling
Water	Bacteroidota; NS5 marine group.9	1	TACGGAGGATCCAAGCGTTATCCGGAATCATTGGGTTTAAAGGGTCCGTAGGTGGTCTATTAAGTCAGAGGTGAAAGCCTATCGCTCAACGATAGAACTGCCTTTGATACTGATGGACTTGAGTTATTGTGAAGTAGTTAGAATATGTAGTGTAGCGGTGAAATGCATAGATATTACATAGAATACCGATTGCGAAGGCAGATTACTAACAATATACTGACACTGAGGGACGAAAGCGTGGGTAGCGAACAGG	7.220651571	Las_Perlas_upwelling vs Coiba_upwelling
Water	Bacteroidota; NS5 marine group.10	2	TACGGAGGATCCAAGCGTTATCCGGAATCATTGGGTTTAAAGGGTCCGTAGGTGGTTTATTAAGTCAGAGGTGAAATCCTATCGCTTAACGATAGAACTGCCTTTGATACTGATAGACTTGAGTTATTGTGAAGTAGTTAGAATGTGTAGTGTAGCGGTGAAATGCATAGATATTACACAGAATACCGATTGCGAAGGCAGATTACTAACAATATACTGACACTGAGGGACGAAAGCGTGGGTAGCGAACAGG	-8.921123744	Las_Perlas_non_upwelling vs Las_Perlas_upwelling
Water	Bacteroidota; NS5 marine group.10	2	TACGGAGGATCCAAGCGTTATCCGGAATCATTGGGTTTAAAGGGTCCGTAGGTGGTTTATTAAGTCAGAGGTGAAATCCTATCGCTTAACGATAGAACTGCCTTTGATACTGATAGACTTGAGTTATTGTGAAGTAGTTAGAATGTGTAGTGTAGCGGTGAAATGCATAGATATTACACAGAATACCGATTGCGAAGGCAGATTACTAACAATATACTGACACTGAGGGACGAAAGCGTGGGTAGCGAACAGG	9.138658927	Las_Perlas_upwelling vs Coiba_upwelling
Water	Bacteroidota; NS5 marine group.11	1	TACGGAGGATCCAAGCGTTATCCGGAATCATTGGGTTTAAAGGGTCCGTAGGTGGTTTGCTAAGTCAGAGGTGAAATCCTGCCGCTTAACGGTAGAACTGCCTTTGATACTGGCAAACTTGAGTTATTGTGAAGTAGTTAGAATGTGTAGTGTAGCGGTGAAATGCATAGATATTACACAGAATACCGATTGCGAAGGCAGATTACTAACAATATACTGACACTGAGGGACGAAAGCGTGGGTAGCGAACAGG	-5.961447517	Las_Perlas_non_upwelling vs Las_Perlas_upwelling
Water	Bacteroidota; NS5 marine group.12	2	TACGGAGGATCCAAGCGTTATCCGGAATTATTGGGTTTAAAGGGTCCGCAGGCTGTCTGTTAAGTCAGAGGTGAAAGCCTACCGCTCAACGGTAGAACTGCCTTTGATACTGGCAGACTTGAGTTATTGTGAAGTAGTTAGAATGTGTAGTGTAGCGGTGAAATGCATAGATATTACACAGAATACCGATTGCGAAAGCAGATTACTAACAATATACTGACGCTGAGGGACGAAAGCGTGGGTAGCGAACAGG	8.048614205	Las_Perlas_upwelling vs Coiba_upwelling
Water	Bacteroidota; NS5 marine group.12	2	TACGGAGGATCCAAGCGTTATCCGGAATTATTGGGTTTAAAGGGTCCGCAGGCTGTCTGTTAAGTCAGAGGTGAAAGCCTACCGCTCAACGGTAGAACTGCCTTTGATACTGGCAGACTTGAGTTATTGTGAAGTAGTTAGAATGTGTAGTGTAGCGGTGAAATGCATAGATATTACACAGAATACCGATTGCGAAAGCAGATTACTAACAATATACTGACGCTGAGGGACGAAAGCGTGGGTAGCGAACAGG	6.335171159	Coiba_non_upwelling vs Coiba_upwelling
Water	Bacteroidota; NS5 marine group.13	2	TACGGAGGATCCAAGCGTTATCCGGAATTATTGGGTTTAAAGGGTCCGCAGGCTGTTTGTTAAGTCAGAGGTGAAAGCCTACCGCTCAACGGTAGAACTGCCTTTGATACTGGCAAACTTGAGTTATTGTGAAGTAGTTAGAATGTGTAGTGTAGCGGTGAAATGCATAGATATTACACAGAATACCGATTGCGAAAGCAGATTACTAACAATATACTGACGCTGAGGGACGAAAGCGTGGGTAGCGAACAGG	1.519030575	Las_Perlas_upwelling vs Coiba_upwelling
Water	Bacteroidota; NS5 marine group.13	2	TACGGAGGATCCAAGCGTTATCCGGAATTATTGGGTTTAAAGGGTCCGCAGGCTGTTTGTTAAGTCAGAGGTGAAAGCCTACCGCTCAACGGTAGAACTGCCTTTGATACTGGCAAACTTGAGTTATTGTGAAGTAGTTAGAATGTGTAGTGTAGCGGTGAAATGCATAGATATTACACAGAATACCGATTGCGAAAGCAGATTACTAACAATATACTGACGCTGAGGGACGAAAGCGTGGGTAGCGAACAGG	1.522533448	Coiba_non_upwelling vs Coiba_upwelling
Water	Bacteroidota; NS5 marine group.14	3	TACGGAGGATCCAAGCGTTATCCGGAATTATTGGGTTTAAAGGGTCCGTAGGCGGTTTTTTAAGTCAGAGGTGAAATCCTGCAGCTCAACTGTAGCATTGCCTTTGATACTGAAAGACTTGAGTTATTGTGAAGTAGTTAGAATGTGTAGTGTAGCGGTGAAATGCATAGATATTACACAGAATACCGATTGCGAAAGCAGATTACTAACAATACACTGACGCTGAGGGACGAAAGCGTGGGTAGCGAACAGG	8.996177715	Las_Perlas_non_upwelling vs Las_Perlas_upwelling
Water	Bacteroidota; NS5 marine group.14	3	TACGGAGGATCCAAGCGTTATCCGGAATTATTGGGTTTAAAGGGTCCGTAGGCGGTTTTTTAAGTCAGAGGTGAAATCCTGCAGCTCAACTGTAGCATTGCCTTTGATACTGAAAGACTTGAGTTATTGTGAAGTAGTTAGAATGTGTAGTGTAGCGGTGAAATGCATAGATATTACACAGAATACCGATTGCGAAAGCAGATTACTAACAATACACTGACGCTGAGGGACGAAAGCGTGGGTAGCGAACAGG	-5.335178301	Las_Perlas_upwelling vs Coiba_upwelling
Water	Bacteroidota; NS5 marine group.14	3	TACGGAGGATCCAAGCGTTATCCGGAATTATTGGGTTTAAAGGGTCCGTAGGCGGTTTTTTAAGTCAGAGGTGAAATCCTGCAGCTCAACTGTAGCATTGCCTTTGATACTGAAAGACTTGAGTTATTGTGAAGTAGTTAGAATGTGTAGTGTAGCGGTGAAATGCATAGATATTACACAGAATACCGATTGCGAAAGCAGATTACTAACAATACACTGACGCTGAGGGACGAAAGCGTGGGTAGCGAACAGG	2.538318863	Coiba_non_upwelling vs Coiba_upwelling
Water	Bacteroidota; NS5 marine group.15	3	TACGGAGGATCCAAGCGTTATCCGGAATTATTGGGTTTAAAGGGTCCGTAGGCGGTTTTTTAAGTCAGAGGTGAAATCCTGCAGCTCAACTGTAGCATTGCCTTTGATACTGAAAGACTTGAGTTATTGTGAAGTAGTTAGAATGTGTAGTGTAGCGGTGAAATGCATAGATATTACACAGAATACCGATTGCGAAAGCAGATTACTAACAATATACTGACGCTCATGGACGAAAGCGTGGGTAGCGAACAGG	5.589703617	Las_Perlas_non_upwelling vs Las_Perlas_upwelling
Water	Bacteroidota; NS5 marine group.15	3	TACGGAGGATCCAAGCGTTATCCGGAATTATTGGGTTTAAAGGGTCCGTAGGCGGTTTTTTAAGTCAGAGGTGAAATCCTGCAGCTCAACTGTAGCATTGCCTTTGATACTGAAAGACTTGAGTTATTGTGAAGTAGTTAGAATGTGTAGTGTAGCGGTGAAATGCATAGATATTACACAGAATACCGATTGCGAAAGCAGATTACTAACAATATACTGACGCTCATGGACGAAAGCGTGGGTAGCGAACAGG	-3.11192887	Las_Perlas_upwelling vs Coiba_upwelling
Water	Bacteroidota; NS5 marine group.15	3	TACGGAGGATCCAAGCGTTATCCGGAATTATTGGGTTTAAAGGGTCCGTAGGCGGTTTTTTAAGTCAGAGGTGAAATCCTGCAGCTCAACTGTAGCATTGCCTTTGATACTGAAAGACTTGAGTTATTGTGAAGTAGTTAGAATGTGTAGTGTAGCGGTGAAATGCATAGATATTACACAGAATACCGATTGCGAAAGCAGATTACTAACAATATACTGACGCTCATGGACGAAAGCGTGGGTAGCGAACAGG	2.052924943	Coiba_non_upwelling vs Coiba_upwelling
Water	Bacteroidota; NS5 marine group.16	2	TACGGAGGATCCAAGCGTTATCCGGAATTATTGGGTTTAAAGGGTCCGTAGGCGGTTTTTTAAGTCAGAGGTGAAATCCTGCAGCTCAACTGTAGCATTGCCTTTGATACTGAAAGACTTGAGTTATTGTGAAGTAGTTAGAATGTGTAGTGTAGCGGTGAAATGCATAGATATTACACAGAATACCGATTGCGAAAGCAGATTACTAACAATATACTGACGCTGAGGGACGAAAGCGTGGGTAGCGAACAGG	-0.866647434	Las_Perlas_non_upwelling vs Las_Perlas_upwelling
Water	Bacteroidota; NS5 marine group.16	2	TACGGAGGATCCAAGCGTTATCCGGAATTATTGGGTTTAAAGGGTCCGTAGGCGGTTTTTTAAGTCAGAGGTGAAATCCTGCAGCTCAACTGTAGCATTGCCTTTGATACTGAAAGACTTGAGTTATTGTGAAGTAGTTAGAATGTGTAGTGTAGCGGTGAAATGCATAGATATTACACAGAATACCGATTGCGAAAGCAGATTACTAACAATATACTGACGCTGAGGGACGAAAGCGTGGGTAGCGAACAGG	-1.762840714	Coiba_non_upwelling vs Coiba_upwelling
Water	Bacteroidota; NS5 marine group.17	3	TACGGAGGATCCAAGCGTTATCCGGAATTATTGGGTTTAAAGGGTCCGTAGGCGGTTTTTTAAGTCAGAGGTGAAATCCTGCAGCTCAACTGTAGCATTGCCTTTGATACTGAAAGACTTGAGTTATTGTGAAGTAGTTAGAATGTGTAGTGTAGCGGTGAAATGCATAGATATTACACAGAATACCGATTGCGAAAGCAGATTGCTAACAATATACTGACGCTGAGGGACGAAAGCGTGGGTAGCGAACAGG	-8.233320178	Las_Perlas_non_upwelling vs Las_Perlas_upwelling
Water	Bacteroidota; NS5 marine group.17	3	TACGGAGGATCCAAGCGTTATCCGGAATTATTGGGTTTAAAGGGTCCGTAGGCGGTTTTTTAAGTCAGAGGTGAAATCCTGCAGCTCAACTGTAGCATTGCCTTTGATACTGAAAGACTTGAGTTATTGTGAAGTAGTTAGAATGTGTAGTGTAGCGGTGAAATGCATAGATATTACACAGAATACCGATTGCGAAAGCAGATTGCTAACAATATACTGACGCTGAGGGACGAAAGCGTGGGTAGCGAACAGG	3.592714343	Las_Perlas_upwelling vs Coiba_upwelling
Water	Bacteroidota; NS5 marine group.17	3	TACGGAGGATCCAAGCGTTATCCGGAATTATTGGGTTTAAAGGGTCCGTAGGCGGTTTTTTAAGTCAGAGGTGAAATCCTGCAGCTCAACTGTAGCATTGCCTTTGATACTGAAAGACTTGAGTTATTGTGAAGTAGTTAGAATGTGTAGTGTAGCGGTGAAATGCATAGATATTACACAGAATACCGATTGCGAAAGCAGATTGCTAACAATATACTGACGCTGAGGGACGAAAGCGTGGGTAGCGAACAGG	-4.894106049	Coiba_non_upwelling vs Coiba_upwelling
Water	Bacteroidota; NS5 marine group.18	3	TACGGAGGATCCAAGCGTTATCCGGAATTATTGGGTTTAAAGGGTCCGTAGGTGGCTTAATAAGTTAGAGGTGAAATACTGCAGCTCAACTGTAGAACTGCCTTTAAAACTGTTAGGCTTGAGTTATTGTGAAGTAGTTAGAATGTGTAGTGTAGCGGTGAAATGCATAGATATTACACAGAATACCGATTGCGAAGGCAGATTACTAACAATTAACTGACACTGAGGGACGAAAGCGTGGGTAGCGAACAGG	6.582717215	Las_Perlas_non_upwelling vs Las_Perlas_upwelling
Water	Bacteroidota; NS5 marine group.18	3	TACGGAGGATCCAAGCGTTATCCGGAATTATTGGGTTTAAAGGGTCCGTAGGTGGCTTAATAAGTTAGAGGTGAAATACTGCAGCTCAACTGTAGAACTGCCTTTAAAACTGTTAGGCTTGAGTTATTGTGAAGTAGTTAGAATGTGTAGTGTAGCGGTGAAATGCATAGATATTACACAGAATACCGATTGCGAAGGCAGATTACTAACAATTAACTGACACTGAGGGACGAAAGCGTGGGTAGCGAACAGG	-4.160405948	Las_Perlas_upwelling vs Coiba_upwelling
Water	Bacteroidota; NS5 marine group.18	3	TACGGAGGATCCAAGCGTTATCCGGAATTATTGGGTTTAAAGGGTCCGTAGGTGGCTTAATAAGTTAGAGGTGAAATACTGCAGCTCAACTGTAGAACTGCCTTTAAAACTGTTAGGCTTGAGTTATTGTGAAGTAGTTAGAATGTGTAGTGTAGCGGTGAAATGCATAGATATTACACAGAATACCGATTGCGAAGGCAGATTACTAACAATTAACTGACACTGAGGGACGAAAGCGTGGGTAGCGAACAGG	1.568246068	Coiba_non_upwelling vs Coiba_upwelling
Water	Bacteroidota; NS5 marine group.19	2	TACGGAGGATCCAAGCGTTATCCGGAATTATTGGGTTTAAAGGGTCCGTAGGTGGTTATTTAAGTCAGAGGTGAAATCCTGCCGCTTAACGGTAGAACTGCCTTTGATACTGATTAACTTGAGTTATTGTGAAGTAGTTAGAATATGTAGTGTAGCGGTGAAATGCATAGATATTACATAGAATACCGATTGCGAAGGCAGATTACTAACAATATACTGACACTGAGGGACGAAAGCGTGGGTAGCGAACAGG	2.121478149	Las_Perlas_non_upwelling vs Las_Perlas_upwelling
Water	Bacteroidota; NS5 marine group.19	2	TACGGAGGATCCAAGCGTTATCCGGAATTATTGGGTTTAAAGGGTCCGTAGGTGGTTATTTAAGTCAGAGGTGAAATCCTGCCGCTTAACGGTAGAACTGCCTTTGATACTGATTAACTTGAGTTATTGTGAAGTAGTTAGAATATGTAGTGTAGCGGTGAAATGCATAGATATTACATAGAATACCGATTGCGAAGGCAGATTACTAACAATATACTGACACTGAGGGACGAAAGCGTGGGTAGCGAACAGG	-1.570607065	Las_Perlas_upwelling vs Coiba_upwelling
Water	Bacteroidota; NS7 marine group.1	2	TACGGAGGGTGCAAGCGTTATCCGGAATTATTGGGTTTAAAGGGTGCGTAGGCGGAAATTTAAGTCAGTGGTGAAAGCCTACAGCTTAACTGTAGAATTGCCATTGATACTGAATTTCTTGAATCTAATTGAAGTAGGCGGAATATGACATGTAGCGGTGAAATGCTTAGATATGTCATAGAACACCGATAGCGAAGGCAGCTTACTAAGTTAGTATTGACGCTAATGCACGAAAGCGTGGGGAGCGAACAGG	6.131280538	Las_Perlas_non_upwelling vs Las_Perlas_upwelling
Water	Bacteroidota; NS7 marine group.1	2	TACGGAGGGTGCAAGCGTTATCCGGAATTATTGGGTTTAAAGGGTGCGTAGGCGGAAATTTAAGTCAGTGGTGAAAGCCTACAGCTTAACTGTAGAATTGCCATTGATACTGAATTTCTTGAATCTAATTGAAGTAGGCGGAATATGACATGTAGCGGTGAAATGCTTAGATATGTCATAGAACACCGATAGCGAAGGCAGCTTACTAAGTTAGTATTGACGCTAATGCACGAAAGCGTGGGGAGCGAACAGG	-6.05628931	Las_Perlas_upwelling vs Coiba_upwelling
Water	Bacteroidota; NS7 marine group.2	2	TACGGAGGGTGCAAGCGTTATCCGGAATTATTGGGTTTAAAGGGTGCGTAGGCGGAAATTTAAGTCAGTGGTGAAAGCCTGCAGCTCAACTGTAGAATTGCCATTGATACTGAATTTCTTGAATCTAATTGAAGTGGGCGGAATATGACATGTAGCGGTGAAATGCTTAGATATGTCATAGAACACCGATAGCGAAGGCAGCTCACTAAGTTAGTATTGACGCTCATGCACGAAAGCGTGGGGAGCGAACAGG	3.727921475	Las_Perlas_non_upwelling vs Las_Perlas_upwelling
Water	Bacteroidota; NS7 marine group.2	2	TACGGAGGGTGCAAGCGTTATCCGGAATTATTGGGTTTAAAGGGTGCGTAGGCGGAAATTTAAGTCAGTGGTGAAAGCCTGCAGCTCAACTGTAGAATTGCCATTGATACTGAATTTCTTGAATCTAATTGAAGTGGGCGGAATATGACATGTAGCGGTGAAATGCTTAGATATGTCATAGAACACCGATAGCGAAGGCAGCTCACTAAGTTAGTATTGACGCTCATGCACGAAAGCGTGGGGAGCGAACAGG	-3.554515186	Las_Perlas_upwelling vs Coiba_upwelling
Water	Bacteroidota; NS7 marine group.3	2	TACGGAGGGTGCAAGCGTTATCCGGAATTATTGGGTTTAAAGGGTGCGTAGGCGGAAGTTTAAGTCAGTGGTGAAAGCCTGCAGCTCAACTGTAGAATTGCCATTGATACTGAATTTCTTGAATCTAATTGAAGTAGGCGGAATATGACATGTAGCGGTGAAATGCTTAGATATGTCATAGAACACCGATAGCGAAGGCAGCTTACTAAGTTAGTATTGACGCTAATGCACGAAAGCGTGGGGAGCGAACAGG	-6.426359808	Las_Perlas_non_upwelling vs Las_Perlas_upwelling
Water	Bacteroidota; NS7 marine group.3	2	TACGGAGGGTGCAAGCGTTATCCGGAATTATTGGGTTTAAAGGGTGCGTAGGCGGAAGTTTAAGTCAGTGGTGAAAGCCTGCAGCTCAACTGTAGAATTGCCATTGATACTGAATTTCTTGAATCTAATTGAAGTAGGCGGAATATGACATGTAGCGGTGAAATGCTTAGATATGTCATAGAACACCGATAGCGAAGGCAGCTTACTAAGTTAGTATTGACGCTAATGCACGAAAGCGTGGGGAGCGAACAGG	6.643895548	Las_Perlas_upwelling vs Coiba_upwelling
Water	Bacteroidota; NS7 marine group.4	1	TACGGAGGGTGCAAGCGTTATCCGGAATTATTGGGTTTAAAGGGTGCGTAGGTGGAAATTTAAGTCAGTGGTGAAAGCCCACAGCTCAACTGTGGAACTGCCATTGATACTGAATTTCTTGAATCTGATTGAAGTAGGCGGAACATGACATGTAGCGGTGAAATGCTTAGATATGTCATAGAACACCGATAGCGAAGGCAGCTTACTAAGTCAGTATTGACACTGAGGCACGAAAGCGTGGGGAGCGAACAGG	1.969067861	Coiba_non_upwelling vs Coiba_upwelling
Water	Bacteroidota; NS7 marine group.5	3	TACGGAGGGTGCGAGCGTTATCCGGAATTATTGGGTTTAAAGGGTGCGTAGGCGGAAATTTAAGTCAGTGGTGAAAGCCTACAGCTTAACTGTAGAATTGCCATTGAAACTGAATTTCTTGAATCTAATTGAAGTAGGCGGAATATGACATGTAGCGGTGAAATGCTTAGATATGTCATAGAACACCGATAGCGAAGGCAGCTTACTAAGTTAGTATTGACGCTAATGCACGAAAGCGTGGGGAGCGAACAGG	2.174077555	Las_Perlas_non_upwelling vs Las_Perlas_upwelling
Water	Bacteroidota; NS7 marine group.5	3	TACGGAGGGTGCGAGCGTTATCCGGAATTATTGGGTTTAAAGGGTGCGTAGGCGGAAATTTAAGTCAGTGGTGAAAGCCTACAGCTTAACTGTAGAATTGCCATTGAAACTGAATTTCTTGAATCTAATTGAAGTAGGCGGAATATGACATGTAGCGGTGAAATGCTTAGATATGTCATAGAACACCGATAGCGAAGGCAGCTTACTAAGTTAGTATTGACGCTAATGCACGAAAGCGTGGGGAGCGAACAGG	3.686952296	Las_Perlas_upwelling vs Coiba_upwelling
Water	Bacteroidota; NS7 marine group.5	3	TACGGAGGGTGCGAGCGTTATCCGGAATTATTGGGTTTAAAGGGTGCGTAGGCGGAAATTTAAGTCAGTGGTGAAAGCCTACAGCTTAACTGTAGAATTGCCATTGAAACTGAATTTCTTGAATCTAATTGAAGTAGGCGGAATATGACATGTAGCGGTGAAATGCTTAGATATGTCATAGAACACCGATAGCGAAGGCAGCTTACTAAGTTAGTATTGACGCTAATGCACGAAAGCGTGGGGAGCGAACAGG	7.208614818	Coiba_non_upwelling vs Coiba_upwelling
Water	Bacteroidota; NS7 marine group.6	2	TACGGAGGGTGCGAGCGTTATCCGGAATTATTGGGTTTAAAGGGTGCGTAGGCGGAAATTTAAGTCAGTGGTGAAAGCCTGCAGCTTAACTGTAGAATTGCCATTGATACTGGATTTCTTGAATCTAATAGAAGTAGGCGGAATATGACATGTAGCGGTGAAATGCTTAGATATGTCATAGAACACCGATAGCGAAGGCAGCTTACTATGTTAGTATTGACGCTAATGCACGAAAGCGTGGGGAGCGAACAGG	-5.61217824	Las_Perlas_non_upwelling vs Las_Perlas_upwelling
Water	Bacteroidota; NS7 marine group.6	2	TACGGAGGGTGCGAGCGTTATCCGGAATTATTGGGTTTAAAGGGTGCGTAGGCGGAAATTTAAGTCAGTGGTGAAAGCCTGCAGCTTAACTGTAGAATTGCCATTGATACTGGATTTCTTGAATCTAATAGAAGTAGGCGGAATATGACATGTAGCGGTGAAATGCTTAGATATGTCATAGAACACCGATAGCGAAGGCAGCTTACTATGTTAGTATTGACGCTAATGCACGAAAGCGTGGGGAGCGAACAGG	-3.999821321	Coiba_non_upwelling vs Coiba_upwelling
Water	Bacteroidota; NS9 marine group.1	2	TACGGAGGATCCAAGCGTTATCCGGATTTATTGGGTTTAAAGGGTCCGCAGGCGGAAAATTAAGTCAGTGGTGAAATCCTACAGCTTAACTGTAGAACTGCCATTGATACTGGTTTTCTTGAGTACAAATGAGGTGAGTGGAATGTGGCGTGTAGCGGTGAAATGCATAGATATGCCACAGAACACCAATTGCGAAGGCAGCTCACTAACATGTAACTGACGCTGAGGGACGAAAGCGTGGGGAGCGAACGGG	1.979799903	Las_Perlas_non_upwelling vs Las_Perlas_upwelling
Water	Bacteroidota; NS9 marine group.1	2	TACGGAGGATCCAAGCGTTATCCGGATTTATTGGGTTTAAAGGGTCCGCAGGCGGAAAATTAAGTCAGTGGTGAAATCCTACAGCTTAACTGTAGAACTGCCATTGATACTGGTTTTCTTGAGTACAAATGAGGTGAGTGGAATGTGGCGTGTAGCGGTGAAATGCATAGATATGCCACAGAACACCAATTGCGAAGGCAGCTCACTAACATGTAACTGACGCTGAGGGACGAAAGCGTGGGGAGCGAACGGG	-1.932087575	Las_Perlas_upwelling vs Coiba_upwelling
Water	Bacteroidota; NS9 marine group.2	2	TACGGAGGATCCAAGCGTTATCCGGATTTATTGGGTTTAAAGGGTCCGCAGGCGGAAAATTTAGTCAGTGGTGAAATCCTACAGCTTAACTGTAGAACTGCCATTGATACTGGTTTTCTTGAGTACAAATGAGGTGAGTGGAATGTGGCGTGTAGCGGTGAAATGCATAGATATGCCACAGAACACCAATTGCGAAGGCAGCTCACTAACATGTAACTGACGCTGAGGGACGAAAGCGTGGGGAGCGAACGGG	-6.45108874	Las_Perlas_non_upwelling vs Las_Perlas_upwelling
Water	Bacteroidota; NS9 marine group.2	2	TACGGAGGATCCAAGCGTTATCCGGATTTATTGGGTTTAAAGGGTCCGCAGGCGGAAAATTTAGTCAGTGGTGAAATCCTACAGCTTAACTGTAGAACTGCCATTGATACTGGTTTTCTTGAGTACAAATGAGGTGAGTGGAATGTGGCGTGTAGCGGTGAAATGCATAGATATGCCACAGAACACCAATTGCGAAGGCAGCTCACTAACATGTAACTGACGCTGAGGGACGAAAGCGTGGGGAGCGAACGGG	6.66862455	Las_Perlas_upwelling vs Coiba_upwelling
Water	Bacteroidota; NS9 marine group.3	2	TACGGAGGATCCAAGCGTTATCCGGATTTATTGGGTTTAAAGGGTCCGCAGGCGGAAATTTAAGTCAGTGGTGAAATCCTACAGCTTAACTGTAGAACTGCCATTGATACTGAATTTCTTGAGTACACCTGAAGTGGGCGGAATGTGTCATGTAGCGGTGAAATGCTTAGATATGACACAGAACACCGATTGCGAAGGCAGCTCACTAAAGTGTCACTGACGCTGAGGGACGAAAGCGTGGGTAGCGAACAGG	-7.228109828	Las_Perlas_non_upwelling vs Las_Perlas_upwelling
Water	Bacteroidota; NS9 marine group.3	2	TACGGAGGATCCAAGCGTTATCCGGATTTATTGGGTTTAAAGGGTCCGCAGGCGGAAATTTAAGTCAGTGGTGAAATCCTACAGCTTAACTGTAGAACTGCCATTGATACTGAATTTCTTGAGTACACCTGAAGTGGGCGGAATGTGTCATGTAGCGGTGAAATGCTTAGATATGACACAGAACACCGATTGCGAAGGCAGCTCACTAAAGTGTCACTGACGCTGAGGGACGAAAGCGTGGGTAGCGAACAGG	7.445645744	Las_Perlas_upwelling vs Coiba_upwelling
Water	Bacteroidota; NS9 marine group.4	2	TACGGAGGATCCAAGCGTTATCCGGATTTATTGGGTTTAAAGGGTCCGCAGGCGGAATATTAAGTCAGTGGTGAAATCCTACAGCTTAACTGTAGAACTGCCATTGATACTGATTTTCTTGAGTACACCTGAAGTGGGCGGAATGTGTCATGTAGCGGTGAAATGCTTAGATATGACACAGAACACCAATTGCGAAGGCAGCTCACTAAAGTGTAACTGACGCTGAGGGACGAAAGCGTGGGTAGCGAACAGG	-7.693131288	Las_Perlas_non_upwelling vs Las_Perlas_upwelling
Water	Bacteroidota; NS9 marine group.4	2	TACGGAGGATCCAAGCGTTATCCGGATTTATTGGGTTTAAAGGGTCCGCAGGCGGAATATTAAGTCAGTGGTGAAATCCTACAGCTTAACTGTAGAACTGCCATTGATACTGATTTTCTTGAGTACACCTGAAGTGGGCGGAATGTGTCATGTAGCGGTGAAATGCTTAGATATGACACAGAACACCAATTGCGAAGGCAGCTCACTAAAGTGTAACTGACGCTGAGGGACGAAAGCGTGGGTAGCGAACAGG	7.910667264	Las_Perlas_upwelling vs Coiba_upwelling
Water	Bacteroidota; NS9 marine group.5	3	TACGGAGGATCCAAGCGTTATCCGGATTTATTGGGTTTAAAGGGTCCGCAGGCGGAATATTAAGTCAGTGGTGAAATCCTACAGCTTAACTGTAGAACTGCCATTGATACTGGTTTTCTTGAGTACACCTGAAGTGGGCGGAATGTGTCATGTAGCGGTGAAATGCTTAGATATGACACAGAACACCAATTGCGAAGGCAGCTCACTAAAGTGTAACTGACGCTGAGGGACGAAAGCGTGGGTAGCGAACAGG	-8.264866719	Las_Perlas_non_upwelling vs Las_Perlas_upwelling
Water	Bacteroidota; NS9 marine group.5	3	TACGGAGGATCCAAGCGTTATCCGGATTTATTGGGTTTAAAGGGTCCGCAGGCGGAATATTAAGTCAGTGGTGAAATCCTACAGCTTAACTGTAGAACTGCCATTGATACTGGTTTTCTTGAGTACACCTGAAGTGGGCGGAATGTGTCATGTAGCGGTGAAATGCTTAGATATGACACAGAACACCAATTGCGAAGGCAGCTCACTAAAGTGTAACTGACGCTGAGGGACGAAAGCGTGGGTAGCGAACAGG	-6.191354462	Las_Perlas_non_upwelling vs Coiba_non_upwelling
Water	Bacteroidota; NS9 marine group.5	3	TACGGAGGATCCAAGCGTTATCCGGATTTATTGGGTTTAAAGGGTCCGCAGGCGGAATATTAAGTCAGTGGTGAAATCCTACAGCTTAACTGTAGAACTGCCATTGATACTGGTTTTCTTGAGTACACCTGAAGTGGGCGGAATGTGTCATGTAGCGGTGAAATGCTTAGATATGACACAGAACACCAATTGCGAAGGCAGCTCACTAAAGTGTAACTGACGCTGAGGGACGAAAGCGTGGGTAGCGAACAGG	5.442508791	Las_Perlas_upwelling vs Coiba_upwelling
Water	Bacteroidota; NS9 marine group.6	2	TACGGAGGATCCAAGCGTTATCCGGATTTATTGGGTTTAAAGGGTCCGCAGGCGGAATATTAAGTCAGTGGTGAAATCCTACAGCTTAACTGTAGAACTGCCATTGATACTGGTTTTCTTGAGTACACCTGAAGTGGGCGGAATGTGTCATGTAGCGGTGAAATGCTTAGATATGACACAGAACACCGATTGCGAAGGCAGCTCACTAAAGTGTAACTGACGCTGAGGGACGAAAGCGTGGGTAGCGAACAGG	6.58781445	Las_Perlas_non_upwelling vs Las_Perlas_upwelling
Water	Bacteroidota; NS9 marine group.6	2	TACGGAGGATCCAAGCGTTATCCGGATTTATTGGGTTTAAAGGGTCCGCAGGCGGAATATTAAGTCAGTGGTGAAATCCTACAGCTTAACTGTAGAACTGCCATTGATACTGGTTTTCTTGAGTACACCTGAAGTGGGCGGAATGTGTCATGTAGCGGTGAAATGCTTAGATATGACACAGAACACCGATTGCGAAGGCAGCTCACTAAAGTGTAACTGACGCTGAGGGACGAAAGCGTGGGTAGCGAACAGG	-5.272229156	Las_Perlas_upwelling vs Coiba_upwelling
Water	Bacteroidota; NS9 marine group.7	2	TACGGAGGATCCAAGCGTTATCCGGATTTATTGGGTTTAAAGGGTTCGTAGGCGGAAAATTAAGTCAGTGGTGAAATCCTACAGCTCAACTGTAGAACTGCCATTGATACTGGTTTTCTTGAGTACAAATGAGGTGGGCGGAATGTGGCATGTAGCGGTGAAATGTATAGATATGCCACAGAACACCAATTGCGAAGGCAGCTCACTAAAATGTAACTGACGCTGAGGAACGAAAGCGTGGGGAGCGAACGGG	-3.238784274	Las_Perlas_upwelling vs Coiba_upwelling
Water	Bacteroidota; NS9 marine group.7	2	TACGGAGGATCCAAGCGTTATCCGGATTTATTGGGTTTAAAGGGTTCGTAGGCGGAAAATTAAGTCAGTGGTGAAATCCTACAGCTCAACTGTAGAACTGCCATTGATACTGGTTTTCTTGAGTACAAATGAGGTGGGCGGAATGTGGCATGTAGCGGTGAAATGTATAGATATGCCACAGAACACCAATTGCGAAGGCAGCTCACTAAAATGTAACTGACGCTGAGGAACGAAAGCGTGGGGAGCGAACGGG	-2.616302829	Coiba_non_upwelling vs Coiba_upwelling
Water	Bacteroidota; NS9 marine group.8	2	TACGGAGGGTCCAAGCGTTATCCGGATTTATTAGGTCTAAAGGGTCCGCAGGCGGGATTTTAAGTCAGTGGTGAAAGCCTACAGCTCAACTGTAGAACTGCCATTGATACTGATATCCTTGAGTGTGGTTGAAGTGGGCGGAATATGTCATGTAGCGGTGAAATGCATAGATATGACATAGAACACCAATTGCGAAGGCAGCTCACTAAGCCATAACTGACGCTGAGGGACGAAAGCGTGGGGAGCGAACAGG	-4.452830692	Las_Perlas_non_upwelling vs Las_Perlas_upwelling
Water	Bacteroidota; NS9 marine group.8	2	TACGGAGGGTCCAAGCGTTATCCGGATTTATTAGGTCTAAAGGGTCCGCAGGCGGGATTTTAAGTCAGTGGTGAAAGCCTACAGCTCAACTGTAGAACTGCCATTGATACTGATATCCTTGAGTGTGGTTGAAGTGGGCGGAATATGTCATGTAGCGGTGAAATGCATAGATATGACATAGAACACCAATTGCGAAGGCAGCTCACTAAGCCATAACTGACGCTGAGGGACGAAAGCGTGGGGAGCGAACAGG	-6.732607438	Coiba_non_upwelling vs Coiba_upwelling
Water	Bacteroidota; NS9 marine group.9	2	TACGGAGGGTCCAAGCGTTATCCGGATTTATTAGGTTTAAAGGGTCCGCAGGCGGGATTTTAAGTCAGTGGTGAAAGCCTACAGCTCAACTGTAGAAATGCCATTGAAACTGAAGTCCTTGAGTGTGGTTGAAGTGGGCGGAATATGTCATGTAGCGGTGAAATGCATAGATATGACATAGAACACCAATTGCGAAGGCAGCTCACTAAGCCATTACTGACGCTCATGGACGAAAGCGTGGGGAGCGAACAGG	7.105966557	Las_Perlas_non_upwelling vs Las_Perlas_upwelling
Water	Bacteroidota; NS9 marine group.9	2	TACGGAGGGTCCAAGCGTTATCCGGATTTATTAGGTTTAAAGGGTCCGCAGGCGGGATTTTAAGTCAGTGGTGAAAGCCTACAGCTCAACTGTAGAAATGCCATTGAAACTGAAGTCCTTGAGTGTGGTTGAAGTGGGCGGAATATGTCATGTAGCGGTGAAATGCATAGATATGACATAGAACACCAATTGCGAAGGCAGCTCACTAAGCCATTACTGACGCTCATGGACGAAAGCGTGGGGAGCGAACAGG	-4.878451314	Las_Perlas_upwelling vs Coiba_upwelling
Water	Bacteroidota; NS9 marine group.10	3	TACGGAGGGTCCAAGCGTTATCCGGATTTATTAGGTTTAAAGGGTCCGCAGGCGGGATTTTAAGTCAGTGGTGAAAGCCTACAGCTCAACTGTAGAACTGCCATTGATACTGAAATTCTTGAGTGTGGTTGAAGTGGGCGGAACATGTCATGTAGCGGTGAAATGCATAGATATGACATAGAACACCAATTGCGAAGGCAGCTCACTAAGCCATTACTGACGCTGAGGGACGAAAGCGTGGGGAGCGAACAGG	-9.928586349	Las_Perlas_non_upwelling vs Las_Perlas_upwelling
Water	Bacteroidota; NS9 marine group.10	3	TACGGAGGGTCCAAGCGTTATCCGGATTTATTAGGTTTAAAGGGTCCGCAGGCGGGATTTTAAGTCAGTGGTGAAAGCCTACAGCTCAACTGTAGAACTGCCATTGATACTGAAATTCTTGAGTGTGGTTGAAGTGGGCGGAACATGTCATGTAGCGGTGAAATGCATAGATATGACATAGAACACCAATTGCGAAGGCAGCTCACTAAGCCATTACTGACGCTGAGGGACGAAAGCGTGGGGAGCGAACAGG	4.448710905	Las_Perlas_upwelling vs Coiba_upwelling
Water	Bacteroidota; NS9 marine group.10	3	TACGGAGGGTCCAAGCGTTATCCGGATTTATTAGGTTTAAAGGGTCCGCAGGCGGGATTTTAAGTCAGTGGTGAAAGCCTACAGCTCAACTGTAGAACTGCCATTGATACTGAAATTCTTGAGTGTGGTTGAAGTGGGCGGAACATGTCATGTAGCGGTGAAATGCATAGATATGACATAGAACACCAATTGCGAAGGCAGCTCACTAAGCCATTACTGACGCTGAGGGACGAAAGCGTGGGGAGCGAACAGG	-5.733358037	Coiba_non_upwelling vs Coiba_upwelling
Water	Bacteroidota; NS9 marine group.11	3	TACGGAGGGTCCAAGCGTTATCCGGATTTATTAGGTTTAAAGGGTCCGCAGGCGGGATTTTAAGTCAGTGGTGAAAGCCTACAGCTCAACTGTAGAACTGCCATTGATACTGATATCCTTGAGTGTGGTTGAAGTAGGCGGAACATGTCATGTAGCGGTGAAATGCATAGATATGACATAGAACACCAATTGCGAAGGCAGCTTACTAAACCATTACTGACGCTGAGGGACGAAAGCGTGGGGAGCGAACAGG	6.458482481	Las_Perlas_non_upwelling vs Las_Perlas_upwelling
Water	Bacteroidota; NS9 marine group.11	3	TACGGAGGGTCCAAGCGTTATCCGGATTTATTAGGTTTAAAGGGTCCGCAGGCGGGATTTTAAGTCAGTGGTGAAAGCCTACAGCTCAACTGTAGAACTGCCATTGATACTGATATCCTTGAGTGTGGTTGAAGTAGGCGGAACATGTCATGTAGCGGTGAAATGCATAGATATGACATAGAACACCAATTGCGAAGGCAGCTTACTAAACCATTACTGACGCTGAGGGACGAAAGCGTGGGGAGCGAACAGG	-3.805531842	Las_Perlas_upwelling vs Coiba_upwelling
Water	Bacteroidota; NS9 marine group.11	3	TACGGAGGGTCCAAGCGTTATCCGGATTTATTAGGTTTAAAGGGTCCGCAGGCGGGATTTTAAGTCAGTGGTGAAAGCCTACAGCTCAACTGTAGAACTGCCATTGATACTGATATCCTTGAGTGTGGTTGAAGTAGGCGGAACATGTCATGTAGCGGTGAAATGCATAGATATGACATAGAACACCAATTGCGAAGGCAGCTTACTAAACCATTACTGACGCTGAGGGACGAAAGCGTGGGGAGCGAACAGG	3.982733749	Coiba_non_upwelling vs Coiba_upwelling
Water	Bacteroidota; NS9 marine group.12	2	TACGGAGGGTCCAAGCGTTATCCGGATTTATTAGGTTTAAAGGGTCCGCAGGCGGGATTTTAAGTCAGTGGTGAAAGCCTACAGCTCAACTGTAGAACTGCCATTGATACTGATATCCTTGAGTGTGGTTGAAGTGGGCGGAACATGTCATGTAGCGGTGAAATGCATAGATATGACATAGAACACCAATTGCGAAGGCAGCTCACTAAGCCATTACTGACGCTGAGGGACGAAAGCGTGGGGAGCGAACAGG	1.403710664	Las_Perlas_non_upwelling vs Las_Perlas_upwelling
Water	Bacteroidota; NS9 marine group.12	2	TACGGAGGGTCCAAGCGTTATCCGGATTTATTAGGTTTAAAGGGTCCGCAGGCGGGATTTTAAGTCAGTGGTGAAAGCCTACAGCTCAACTGTAGAACTGCCATTGATACTGATATCCTTGAGTGTGGTTGAAGTGGGCGGAACATGTCATGTAGCGGTGAAATGCATAGATATGACATAGAACACCAATTGCGAAGGCAGCTCACTAAGCCATTACTGACGCTGAGGGACGAAAGCGTGGGGAGCGAACAGG	-1.376136884	Las_Perlas_upwelling vs Coiba_upwelling
Water	Bacteroidota; NS9 marine group.13	2	TACGGAGGGTGCAAGCGTTATCCGGATTTATTAGGTTTAAAGGGTCCGCAGGCGGAATATTAAGTCAGTGGTGAAAGCCTACAGCTCAACTGTAGAACTGCCATTGAAACTGTTATTCTTGAGTATGGATGAAGTGGGCGGAATATGTCATGTAGCGGTGAAATGCATAGATATGACATGGAACACCAATTGCGAAGGCAGCTCACTAAACCATTACTGACGCTCATGGACGAAAGCGTGGGGAGCGAACAGG	1.336260442	Las_Perlas_upwelling vs Coiba_upwelling
Water	Bacteroidota; NS9 marine group.13	2	TACGGAGGGTGCAAGCGTTATCCGGATTTATTAGGTTTAAAGGGTCCGCAGGCGGAATATTAAGTCAGTGGTGAAAGCCTACAGCTCAACTGTAGAACTGCCATTGAAACTGTTATTCTTGAGTATGGATGAAGTGGGCGGAATATGTCATGTAGCGGTGAAATGCATAGATATGACATGGAACACCAATTGCGAAGGCAGCTCACTAAACCATTACTGACGCTCATGGACGAAAGCGTGGGGAGCGAACAGG	1.229663724	Coiba_non_upwelling vs Coiba_upwelling
Water	Bacteroidota; NS9 marine group.14	2	TACGGAGGGTGCAAGCGTTATCCGGATTTATTAGGTTTAAAGGGTCCGCAGGCGGAATATTAAGTCAGTGGTGAAAGCCTACAGCTCAACTGTAGAACTGCCATTGATACTGATATTCTTGAGTGTGGTTGAAGTGAGCGGAATATGTCATGTAGCGGTGAAATGCATAGATATGACATGGAACACCAATTGCGAAGGCAGCTCACTAAGCCATTACTGACGCTCATGGACGAAAGCGTGGGGAGCGAACAGG	8.709855885	Las_Perlas_non_upwelling vs Las_Perlas_upwelling
Water	Bacteroidota; NS9 marine group.14	2	TACGGAGGGTGCAAGCGTTATCCGGATTTATTAGGTTTAAAGGGTCCGCAGGCGGAATATTAAGTCAGTGGTGAAAGCCTACAGCTCAACTGTAGAACTGCCATTGATACTGATATTCTTGAGTGTGGTTGAAGTGAGCGGAATATGTCATGTAGCGGTGAAATGCATAGATATGACATGGAACACCAATTGCGAAGGCAGCTCACTAAGCCATTACTGACGCTCATGGACGAAAGCGTGGGGAGCGAACAGG	-8.826437976	Las_Perlas_upwelling vs Coiba_upwelling
Water	Bacteroidota; NS9 marine group.15	1	TACGGAGGGTGCAAGCGTTATCCGGATTTATTAGGTTTAAAGGGTTCGCAGGCGGAATTTTAAGTCAGTGGTGAAAGCCTATAGCTCAACTATAGAACTGCCACTGATACTGATATTCTTGAGTGTAGATGAAGTGGGCGGAATATGTCATGTAGCGGTGAAATGCATAGATATGACATGGAACACCAATTGCGAAGGCAGCTCACTAAACTATTACTGACGCTCATGAACGAAAGCATGGGGAGCGAACAGG	-4.293861045	Las_Perlas_non_upwelling vs Las_Perlas_upwelling
Water	Bacteroidota; NS9 marine group.16	1	TACGGAGGGTGCAAGCGTTATCCGGATTTATTAGGTTTAAAGGGTTCGCAGGCGGAATTTTAAGTCAGTGGTGAAAGCCTATAGCTCAACTATAGAACTGCCATTGATACTGATATTCTTGAGTATAGATGAAGTGGGCGGAATATGTCATGTAGCGGTGAAATGCATAGATATGACATGGAACACCAATTGCGAAGGCAGCTCACTAAACTATTACTGACGCTCATGAACGAAAGCATGGGGAGCGAACAGG	2.009359497	Coiba_non_upwelling vs Coiba_upwelling
Water	Bacteroidota; NS9 marine group.17	2	TACGGAGGGTGCAAGCGTTATCCGGATTTATTAGGTTTAAAGGGTTCGCAGGCGGAATTTTAAGTCAGTGGTGAAAGCCTATAGCTCAACTATAGAACTGCCATTGATACTGATATTCTTGAGTATAGATGAAGTGGGCGGAATATGTCATGTAGCGGTGAAATGCATAGATATGACATGGAACACCAATTGCGAAGGCAGCTCACTAAACTATTACTGACGCTCATGAACGAAAGCGTGGGGAGCGAACAGG	-3.400373049	Las_Perlas_upwelling vs Coiba_upwelling
Water	Bacteroidota; NS9 marine group.17	2	TACGGAGGGTGCAAGCGTTATCCGGATTTATTAGGTTTAAAGGGTTCGCAGGCGGAATTTTAAGTCAGTGGTGAAAGCCTATAGCTCAACTATAGAACTGCCATTGATACTGATATTCTTGAGTATAGATGAAGTGGGCGGAATATGTCATGTAGCGGTGAAATGCATAGATATGACATGGAACACCAATTGCGAAGGCAGCTCACTAAACTATTACTGACGCTCATGAACGAAAGCGTGGGGAGCGAACAGG	-1.688746244	Coiba_non_upwelling vs Coiba_upwelling
Water	Bacteroidota; NS9 marine group.18	2	TACGGAGGGTGCAAGCGTTATCCGGATTTATTAGGTTTAAAGGGTTCGCAGGCGGAATTTTAAGTCAGTGGTGAAAGCCTATAGCTTAACTATAGAACTGCCACTGATACTGATATTCTTGAGTGTAGATGAAGTGGGCGGAATATGTCATGTAGCGGTGAAATGCATAGATATGACATGGAACACCAATTGCGAAGGCAGCTCACTAAACTATTACTGACGCTAATGAACGAAAGCATGGGTAGCGAACAGG	-6.556372608	Las_Perlas_non_upwelling vs Las_Perlas_upwelling
Water	Bacteroidota; NS9 marine group.18	2	TACGGAGGGTGCAAGCGTTATCCGGATTTATTAGGTTTAAAGGGTTCGCAGGCGGAATTTTAAGTCAGTGGTGAAAGCCTATAGCTTAACTATAGAACTGCCACTGATACTGATATTCTTGAGTGTAGATGAAGTGGGCGGAATATGTCATGTAGCGGTGAAATGCATAGATATGACATGGAACACCAATTGCGAAGGCAGCTCACTAAACTATTACTGACGCTAATGAACGAAAGCATGGGTAGCGAACAGG	4.876788027	Las_Perlas_upwelling vs Coiba_upwelling
Water	Bacteroidota; NS9 marine group.19	1	TACGGAGGGTGCAAGCGTTATCCGGATTTATTGGGTTTAAAGGGTCCGCAGGCGGAACTTTAAGTCAGTGGTGAAAGCCTACAGCTTAACTGTAGAACTGCCATTGATACTGAAGTTCTTGAGTGTGGTTGATGTGGGCGGAATATGTCATGTAGCGGTGAAATGCATAGATATGACATGGAACACCTATTGCGAAAGCAGCTCACAAAACCATTACTGACGCTCATGGACGAAAGTGTGGGTAGCGAACAGG	3.332089458	Las_Perlas_non_upwelling vs Las_Perlas_upwelling
Water	Bacteroidota; NS9 marine group.20	1	TACGGAGGGTGCAAGCGTTATCCGGATTTATTGGGTTTAAAGGGTCCGCAGGCGGGATTCTAAGTCAGTGGTGAAAGCCTACAGCTCAACTGTAGAACTGCCATTGATACTGGAATTCTTGAGTGTGGTTGAAGTAGACGGAATATGTCATGTAGCGGTGAAATGCATAGATATGACATAGAACACCAATTGCGTAGGCAGTTTACTAAACCATTACTGACGCTCATGGACGAAAGTGTGGGGAGCGAACAGG	4.53739587	Las_Perlas_non_upwelling vs Las_Perlas_upwelling
Water	Bacteroidota; NS9 marine group.21	2	TACGGAGGGTGCAAGCGTTATCCGGATTTATTGGGTTTAAAGGGTCCGCAGGCGGGATTCTAAGTCAGTGGTGAAAGCCTACAGCTTAACTGTAGAACTGCCATTGATACTGGAATTCTTGAGTGTGGTTGAAGTAGACGGAATATGTCATGTAGCGGTGAAATGCATAGATATGACATAGAACACCAATTGCGTAGGCAGTTTACTAAACCATTACTGACGCTCATGGACGAAAGTGTGGGGAGCGAACAGG	-6.395539453	Las_Perlas_non_upwelling vs Las_Perlas_upwelling
Water	Bacteroidota; NS9 marine group.21	2	TACGGAGGGTGCAAGCGTTATCCGGATTTATTGGGTTTAAAGGGTCCGCAGGCGGGATTCTAAGTCAGTGGTGAAAGCCTACAGCTTAACTGTAGAACTGCCATTGATACTGGAATTCTTGAGTGTGGTTGAAGTAGACGGAATATGTCATGTAGCGGTGAAATGCATAGATATGACATAGAACACCAATTGCGTAGGCAGTTTACTAAACCATTACTGACGCTCATGGACGAAAGTGTGGGGAGCGAACAGG	5.743635218	Las_Perlas_upwelling vs Coiba_upwelling
Water	Bacteroidota; NS9 marine group.22	2	TACGGAGGGTGCAAGCGTTATCCGGATTTATTGGGTTTAAAGGGTCCGTAGGCGGACAATTAAGTCAGTGGTGAAAGCCCACAGCTCAACTGTGGAACTGCCATTGATACTGATTGTCTTGAGTACGTTTGATGTTGGCGGAATATGTCATGTAGCGGTGAAATGCTTAGATATGACATAGAACACCGATTGCGAAGGCAGCCAACAAAGCCGTAACTGACGCTGAGGGACGAAAGCGTGGGGAGCGAACAGG	-6.838173245	Las_Perlas_non_upwelling vs Las_Perlas_upwelling
Water	Bacteroidota; NS9 marine group.22	2	TACGGAGGGTGCAAGCGTTATCCGGATTTATTGGGTTTAAAGGGTCCGTAGGCGGACAATTAAGTCAGTGGTGAAAGCCCACAGCTCAACTGTGGAACTGCCATTGATACTGATTGTCTTGAGTACGTTTGATGTTGGCGGAATATGTCATGTAGCGGTGAAATGCTTAGATATGACATAGAACACCGATTGCGAAGGCAGCCAACAAAGCCGTAACTGACGCTGAGGGACGAAAGCGTGGGGAGCGAACAGG	-7.611873463	Coiba_non_upwelling vs Coiba_upwelling
Water	Bacteroidota; NS9 marine group.23	3	TACGGAGGGTGCAAGCGTTATCCGGATTTATTGGGTTTAAAGGGTCCGTAGGCGGATCATTAAGTCAGTGGTGAAAGCCGACAGCTCAACTGTCGAACTGCCATTGATACTGGTGATCTTGAGTACGGTTGAAGTAGGCGGAATATGACATGTAGCGGTGAAATGCTTAGATATGTCATAGAACACCGATTGCGAAGGCAGCCTACTAAGCCGTCACTGACGCTGAGGGACGAAAGTGTGGGGAGCGAACAGG	-7.177187693	Las_Perlas_non_upwelling vs Las_Perlas_upwelling
Water	Bacteroidota; NS9 marine group.23	3	TACGGAGGGTGCAAGCGTTATCCGGATTTATTGGGTTTAAAGGGTCCGTAGGCGGATCATTAAGTCAGTGGTGAAAGCCGACAGCTCAACTGTCGAACTGCCATTGATACTGGTGATCTTGAGTACGGTTGAAGTAGGCGGAATATGACATGTAGCGGTGAAATGCTTAGATATGTCATAGAACACCGATTGCGAAGGCAGCCTACTAAGCCGTCACTGACGCTGAGGGACGAAAGTGTGGGGAGCGAACAGG	2.95330783	Las_Perlas_upwelling vs Coiba_upwelling
Water	Bacteroidota; NS9 marine group.23	3	TACGGAGGGTGCAAGCGTTATCCGGATTTATTGGGTTTAAAGGGTCCGTAGGCGGATCATTAAGTCAGTGGTGAAAGCCGACAGCTCAACTGTCGAACTGCCATTGATACTGGTGATCTTGAGTACGGTTGAAGTAGGCGGAATATGACATGTAGCGGTGAAATGCTTAGATATGTCATAGAACACCGATTGCGAAGGCAGCCTACTAAGCCGTCACTGACGCTGAGGGACGAAAGTGTGGGGAGCGAACAGG	-4.477395518	Coiba_non_upwelling vs Coiba_upwelling
Water	Bacteroidota; NS9 marine group.24	2	TACGGAGGGTGCAAGCGTTATCCGGATTTATTGGGTTTAAAGGGTCCGTAGGCGGATCATTAAGTCAGTGGTGAAAGCCGACAGCTCAACTGTCGAACTGCCATTGATACTGGTGATCTTGAGTACGGTTGAAGTAGGCGGAATATGACATGTAGCGGTGAAATGCTTAGATATGTCATAGAACACCGATTGCGAAGGCAGCCTACTAAGCCGTGACTGACGCTGAGGGACGAAAGTGTGGGGAGCGAACAGG	5.952461902	Las_Perlas_non_upwelling vs Las_Perlas_upwelling
Water	Bacteroidota; NS9 marine group.24	2	TACGGAGGGTGCAAGCGTTATCCGGATTTATTGGGTTTAAAGGGTCCGTAGGCGGATCATTAAGTCAGTGGTGAAAGCCGACAGCTCAACTGTCGAACTGCCATTGATACTGGTGATCTTGAGTACGGTTGAAGTAGGCGGAATATGACATGTAGCGGTGAAATGCTTAGATATGTCATAGAACACCGATTGCGAAGGCAGCCTACTAAGCCGTGACTGACGCTGAGGGACGAAAGTGTGGGGAGCGAACAGG	-6.867520558	Las_Perlas_upwelling vs Coiba_upwelling
Water	Bacteroidota; NS9 marine group.25	1	TACGGAGGGTGCAAGCGTTATCCGGATTTATTGGGTTTAAAGGGTCCGTAGGCGGATCATTAAGTCAGTGGTGAAAGCCGACAGCTCAACTGTCGAACTGCCATTGATACTGGTGATCTTGAGTACGGTTGAAGTAGGCGGAATATGACATGTAGCGGTGAAATGCTTAGATATGTCATAGAACACCGATTGCGAAGGCAGCCTACTAAGCCGTTACTGACGCTGAGGGACGAAAGTGTGGGGAGCGAACAGG	-3.939785697	Las_Perlas_non_upwelling vs Las_Perlas_upwelling
Water	Bacteroidota; NS9 marine group.26	1	TACGGAGGGTGCAAGCGTTATCCGGATTTATTGGGTTTAAAGGGTCCGTAGGCGGATCATTAAGTCAGTGGTGAAAGCCGGCAGCTCAACTGTCGAACTGCCATTGATACTGATGATCTTGAATACGGTTGAAGTTGGCGGAATAGGTCATGTAGCGGTGAAATGCTTAGATATGACCTAGAACACCGATTGCGAAGGCAGCCAACTAAACCGTTATTGACGCTGAGGGACGAAAGCGTGGGGAGCGAACAGG	4.013570471	Las_Perlas_non_upwelling vs Las_Perlas_upwelling
Water	Bacteroidota; NS9 marine group.27	2	TACGGAGGGTGCAAGCGTTATCCGGATTTATTGGGTTTAAAGGGTCCGTAGGCGGATCATTAAGTCAGTGGTGAAAGCCGGCAGCTCAACTGTCGAACTGCCATTGATACTGATGATCTTGAATACGGTTGAAGTTGGCGGAATAGGTCATGTAGCGGTGAAATGCTTAGATATGACCTAGAACACCGATTGCGAAGGCAGCCAACTAAGCCGTGATTGACGCTGAGGGACGAAAGCGTGGGGAGCGAACAGG	3.675692137	Las_Perlas_non_upwelling vs Las_Perlas_upwelling
Water	Bacteroidota; NS9 marine group.27	2	TACGGAGGGTGCAAGCGTTATCCGGATTTATTGGGTTTAAAGGGTCCGTAGGCGGATCATTAAGTCAGTGGTGAAAGCCGGCAGCTCAACTGTCGAACTGCCATTGATACTGATGATCTTGAATACGGTTGAAGTTGGCGGAATAGGTCATGTAGCGGTGAAATGCTTAGATATGACCTAGAACACCGATTGCGAAGGCAGCCAACTAAGCCGTGATTGACGCTGAGGGACGAAAGCGTGGGGAGCGAACAGG	-3.362417239	Las_Perlas_upwelling vs Coiba_upwelling
Water	Bacteroidota; NS9 marine group.28	1	TACGGAGGGTGCAAGCGTTATCCGGATTTATTGGGTTTAAAGGGTCCGTAGGCGGATCATTAAGTCAGTGGTGAAAGCCGGCAGCTCAACTGTCGAACTGCCATTGATACTGATGATCTTGAATACGGTTGAAGTTGGCGGAATAGGTCATGTAGCGGTGAAATGCTTAGATATGACCTAGAACACCGATTGCGAAGGCAGCCAACTAAGCCGTTATTGACGCTGAGGGACGAAAGCGTGGGGAGCGAACAGG	1.598011102	Las_Perlas_upwelling vs Coiba_upwelling
Water	Bacteroidota; NS9 marine group.29	3	TACGGAGGGTGCAAGCGTTATCCGGATTTATTGGGTTTAAAGGGTCCGTAGGCGGATCATTAAGTCAGTGGTGAAAGCCGGCAGCTCAACTGTCGAACTGCCATTGATACTGGTGATCTTGAATACGGTTGAAGTTGGCGGAATAGGTCATGTAGCGGTGAAATGCTTAGATATGACCTAGAACACCGATTGCGAAGGCAGCCAACTAAGCCGTTATTGACGCTGAGGGACGAAAGCGTGGGGAGCGAACAGG	3.09955138	Las_Perlas_non_upwelling vs Las_Perlas_upwelling
Water	Bacteroidota; NS9 marine group.29	3	TACGGAGGGTGCAAGCGTTATCCGGATTTATTGGGTTTAAAGGGTCCGTAGGCGGATCATTAAGTCAGTGGTGAAAGCCGGCAGCTCAACTGTCGAACTGCCATTGATACTGGTGATCTTGAATACGGTTGAAGTTGGCGGAATAGGTCATGTAGCGGTGAAATGCTTAGATATGACCTAGAACACCGATTGCGAAGGCAGCCAACTAAGCCGTTATTGACGCTGAGGGACGAAAGCGTGGGGAGCGAACAGG	0.998229127	Las_Perlas_non_upwelling vs Coiba_non_upwelling
Water	Bacteroidota; NS9 marine group.29	3	TACGGAGGGTGCAAGCGTTATCCGGATTTATTGGGTTTAAAGGGTCCGTAGGCGGATCATTAAGTCAGTGGTGAAAGCCGGCAGCTCAACTGTCGAACTGCCATTGATACTGGTGATCTTGAATACGGTTGAAGTTGGCGGAATAGGTCATGTAGCGGTGAAATGCTTAGATATGACCTAGAACACCGATTGCGAAGGCAGCCAACTAAGCCGTTATTGACGCTGAGGGACGAAAGCGTGGGGAGCGAACAGG	1.6790688	Coiba_non_upwelling vs Coiba_upwelling
Water	Bacteroidota; NS9 marine group.30	3	TACGGAGGGTGCAAGCGTTATCCGGATTTATTGGGTTTAAAGGGTCCGTAGGCGGATCATTAAGTCAGTGGTGAAAGCCGGCAGCTCAACTGTCGAACTGCCATTGATACTGGTGATCTTGAATACTGTTGAAGTTGGCGGAATAGGTCATGTAGCGGTGAAATGCTTAGATATGACCTAGAACACCGATTGCGAAGGCAGCCAACTAAGCAGTTATTGACGCTGAGGGACGAAAGCGTGGGGAGCGAACAGG	-1.139230986	Las_Perlas_non_upwelling vs Las_Perlas_upwelling
Water	Bacteroidota; NS9 marine group.30	3	TACGGAGGGTGCAAGCGTTATCCGGATTTATTGGGTTTAAAGGGTCCGTAGGCGGATCATTAAGTCAGTGGTGAAAGCCGGCAGCTCAACTGTCGAACTGCCATTGATACTGGTGATCTTGAATACTGTTGAAGTTGGCGGAATAGGTCATGTAGCGGTGAAATGCTTAGATATGACCTAGAACACCGATTGCGAAGGCAGCCAACTAAGCAGTTATTGACGCTGAGGGACGAAAGCGTGGGGAGCGAACAGG	2.049106532	Las_Perlas_upwelling vs Coiba_upwelling
Water	Bacteroidota; NS9 marine group.30	3	TACGGAGGGTGCAAGCGTTATCCGGATTTATTGGGTTTAAAGGGTCCGTAGGCGGATCATTAAGTCAGTGGTGAAAGCCGGCAGCTCAACTGTCGAACTGCCATTGATACTGGTGATCTTGAATACTGTTGAAGTTGGCGGAATAGGTCATGTAGCGGTGAAATGCTTAGATATGACCTAGAACACCGATTGCGAAGGCAGCCAACTAAGCAGTTATTGACGCTGAGGGACGAAAGCGTGGGGAGCGAACAGG	1.558525016	Coiba_non_upwelling vs Coiba_upwelling
Water	Bacteroidota; NS9 marine group.31	2	TACGGAGGGTGCAAGCGTTATCCGGATTTATTGGGTTTAAAGGGTCCGTAGGCGGATCATTAAGTCAGTGGTGAAAGCCGGCAGCTCAACTGTCGAACTGCCATTGATACTGGTGATCTTGAATGCTGTTGAAGTTGGCGGAATAGGTCATGTAGCGGTGAAATGCTTAGATATGACCTAGAACACCGATTGCGAAGGCAGCCAACTAAGCAGTTATTGACGCTGAGGGACGAAAGCGTGGGGAGCGAACAGG	-7.680215317	Las_Perlas_non_upwelling vs Las_Perlas_upwelling
Water	Bacteroidota; NS9 marine group.31	2	TACGGAGGGTGCAAGCGTTATCCGGATTTATTGGGTTTAAAGGGTCCGTAGGCGGATCATTAAGTCAGTGGTGAAAGCCGGCAGCTCAACTGTCGAACTGCCATTGATACTGGTGATCTTGAATGCTGTTGAAGTTGGCGGAATAGGTCATGTAGCGGTGAAATGCTTAGATATGACCTAGAACACCGATTGCGAAGGCAGCCAACTAAGCAGTTATTGACGCTGAGGGACGAAAGCGTGGGGAGCGAACAGG	-7.250654582	Coiba_non_upwelling vs Coiba_upwelling
Water	Bacteroidota; NS9 marine group.32	2	TACGGAGGGTGCAAGCGTTATCCGGATTTATTGGGTTTAAAGGGTCCGTAGGCGGATGATTAAGTCAGTGGTGAAAGCCCACAGCTCAACTGTGGAAATGCCATTGATACTGATCATCTTGAGTACAATTGAAGTTGGCGGAATAGGTCATGTAGCGGTGAAATGCTTAGATATGACCTAGAACACCGATTGCGAAGGCAGCCAACTAAGCTGTAACTGACGCTGAGGGACGAAAGCGTGGGGAGCGAACAGG	-8.126947869	Las_Perlas_non_upwelling vs Las_Perlas_upwelling
Water	Bacteroidota; NS9 marine group.32	2	TACGGAGGGTGCAAGCGTTATCCGGATTTATTGGGTTTAAAGGGTCCGTAGGCGGATGATTAAGTCAGTGGTGAAAGCCCACAGCTCAACTGTGGAAATGCCATTGATACTGATCATCTTGAGTACAATTGAAGTTGGCGGAATAGGTCATGTAGCGGTGAAATGCTTAGATATGACCTAGAACACCGATTGCGAAGGCAGCCAACTAAGCTGTAACTGACGCTGAGGGACGAAAGCGTGGGGAGCGAACAGG	5.282901219	Las_Perlas_upwelling vs Coiba_upwelling
Water	Bacteroidota; NS9 marine group.33	3	TACGGAGGGTGCAAGCGTTATCCGGATTTATTGGGTTTAAAGGGTCCGTAGGCGGATGATTAAGTCAGTGGTGAAAGCCCACAGCTCAACTGTGGAACTGCCATTGATACTGATCATCTTGAGTACATTTGAAGTTGGCGGAATAGGTCATGTAGCGGTGAAATGCTTAGATATGACCTAGAACACCGATTGCGAAGGCAGCCAACTAAGCTGTAACTGACGCTGAGGGACGAAAGCGTGGGGAGCGAACAGG	-1.033988457	Las_Perlas_non_upwelling vs Las_Perlas_upwelling
Water	Bacteroidota; NS9 marine group.33	3	TACGGAGGGTGCAAGCGTTATCCGGATTTATTGGGTTTAAAGGGTCCGTAGGCGGATGATTAAGTCAGTGGTGAAAGCCCACAGCTCAACTGTGGAACTGCCATTGATACTGATCATCTTGAGTACATTTGAAGTTGGCGGAATAGGTCATGTAGCGGTGAAATGCTTAGATATGACCTAGAACACCGATTGCGAAGGCAGCCAACTAAGCTGTAACTGACGCTGAGGGACGAAAGCGTGGGGAGCGAACAGG	2.613519543	Las_Perlas_upwelling vs Coiba_upwelling
Water	Bacteroidota; NS9 marine group.33	3	TACGGAGGGTGCAAGCGTTATCCGGATTTATTGGGTTTAAAGGGTCCGTAGGCGGATGATTAAGTCAGTGGTGAAAGCCCACAGCTCAACTGTGGAACTGCCATTGATACTGATCATCTTGAGTACATTTGAAGTTGGCGGAATAGGTCATGTAGCGGTGAAATGCTTAGATATGACCTAGAACACCGATTGCGAAGGCAGCCAACTAAGCTGTAACTGACGCTGAGGGACGAAAGCGTGGGGAGCGAACAGG	1.403169931	Coiba_non_upwelling vs Coiba_upwelling
Water	Bacteroidota; NS9 marine group.34	3	TACGGAGGGTGCAAGCGTTATCCGGATTTATTGGGTTTAAAGGGTCCGTAGGCGGGTCATTAAGTCAGTGGTGAAAGCCGGCAGCTCAACTGTCGAACTGCCATTGATACTGATGATCTTGAATACGGTTGAAGTTGGCGGAATAGGTCATGTAGCGGTGAAATGCTTAGATATGACCTAGAACACCGATTGCGAAGGCAGCCAACTAAGCCGTTATTGACGCTGAGGGACGAAAGCGTGGGGAGCGAACAGG	0.996347659	Las_Perlas_non_upwelling vs Las_Perlas_upwelling
Water	Bacteroidota; NS9 marine group.34	3	TACGGAGGGTGCAAGCGTTATCCGGATTTATTGGGTTTAAAGGGTCCGTAGGCGGGTCATTAAGTCAGTGGTGAAAGCCGGCAGCTCAACTGTCGAACTGCCATTGATACTGATGATCTTGAATACGGTTGAAGTTGGCGGAATAGGTCATGTAGCGGTGAAATGCTTAGATATGACCTAGAACACCGATTGCGAAGGCAGCCAACTAAGCCGTTATTGACGCTGAGGGACGAAAGCGTGGGGAGCGAACAGG	2.552748085	Las_Perlas_non_upwelling vs Coiba_non_upwelling
Water	Bacteroidota; NS9 marine group.34	3	TACGGAGGGTGCAAGCGTTATCCGGATTTATTGGGTTTAAAGGGTCCGTAGGCGGGTCATTAAGTCAGTGGTGAAAGCCGGCAGCTCAACTGTCGAACTGCCATTGATACTGATGATCTTGAATACGGTTGAAGTTGGCGGAATAGGTCATGTAGCGGTGAAATGCTTAGATATGACCTAGAACACCGATTGCGAAGGCAGCCAACTAAGCCGTTATTGACGCTGAGGGACGAAAGCGTGGGGAGCGAACAGG	1.23402398	Las_Perlas_upwelling vs Coiba_upwelling
Water	Bacteroidota; NS9 marine group.35	1	TACGGAGGGTGCAAGCGTTATCCGGATTTATTGGGTTTAAAGGGTCCGTAGGCGGGTCATTAAGTCAGTGGTGAAAGCCGGCAGCTCAACTGTCGAACTGCCATTGATACTGGTGACCTTGAATATGGTTGAAGTTGGCGGAATAGGTCATGTAGCGGTGAAATGCTTAGATATGACCTAGAACACCGATTGCGAAGGCAGCCAACTAAGCCATCATTGACGCTGAGGGACGAAAGCGTGGGGAGCGAACAGG	-2.141177754	Coiba_non_upwelling vs Coiba_upwelling
Water	Bacteroidota; Persicobacter	1	TACGGAGGGTGCAAGCGTTATCCGGATTTATTGGGTTTAAAGGGTGCGCAGGCGGCCTATTAAGTCAGTGGTGAAATCTTACAGCTTAACTGTGAAAGTGCCATTGATACTGGTAGGCTTGAGTGCGGTGAAGGTAGGCGGAATTCCTCATGTAGCGGTGAAATGCATAGATATGAGGAAGAACACCAATAGCGAAGGCAGCTTACTGTACCGTTACTGACGCTCATGCACGAAAGCGTGGGGAGCGAACAGG	-7.312565977	Las_Perlas_upwelling vs Coiba_upwelling
Water	Bacteroidota; Rhodothermaceae	2	TACGGAGGGTGCAAGCGTTGTCCGGAATCACTGGGTGTAAAGGGTGTGTAGGCGGAGCTGTAAGTCAGAGGTGAAATCCTACGGCTCAACCGTAGAACTGCCTTTGATACTGCAGCCCTTGAGTATCGGAGAGGTTGCTGGAATTCGTGGTGTAGCGGTGAAATGCGTAGATATCACGAGGAACACCAGAGGCGTAGGCGGGCAACTGGACGATTACTGACGCTGAGGCACGAAAGCGTGGGGAGCAAACAGG	-7.153356472	Las_Perlas_non_upwelling vs Las_Perlas_upwelling
Water	Bacteroidota; Rhodothermaceae	2	TACGGAGGGTGCAAGCGTTGTCCGGAATCACTGGGTGTAAAGGGTGTGTAGGCGGAGCTGTAAGTCAGAGGTGAAATCCTACGGCTCAACCGTAGAACTGCCTTTGATACTGCAGCCCTTGAGTATCGGAGAGGTTGCTGGAATTCGTGGTGTAGCGGTGAAATGCGTAGATATCACGAGGAACACCAGAGGCGTAGGCGGGCAACTGGACGATTACTGACGCTGAGGCACGAAAGCGTGGGGAGCAAACAGG	8.332687924	Las_Perlas_upwelling vs Coiba_upwelling
Water	Bacteroidota; Roseimarinus.1	2	TACGGAGGGTGCAAGCGTTATCCGGATTTATTGGGTTTAAAGGGTTCGTAGGCGGTAATATAAGTCAGTGGTGAAAGCCTGCAGCTCAACTGTAGAACTGCCATTGATACTGTATTACTTGAGTATACTTGAGGTAGGCGGAATATGTAGTGTAGCGGTGAAATGCTTAGATATTACATAGAACACCGATTGCGAAGGCAGCTTACTAAGGTATAACTGACGCTGATGAACGAAAGCGTGGGGAGCGAACAGG	-3.74547898	Las_Perlas_upwelling vs Coiba_upwelling
Water	Bacteroidota; Roseimarinus.1	2	TACGGAGGGTGCAAGCGTTATCCGGATTTATTGGGTTTAAAGGGTTCGTAGGCGGTAATATAAGTCAGTGGTGAAAGCCTGCAGCTCAACTGTAGAACTGCCATTGATACTGTATTACTTGAGTATACTTGAGGTAGGCGGAATATGTAGTGTAGCGGTGAAATGCTTAGATATTACATAGAACACCGATTGCGAAGGCAGCTTACTAAGGTATAACTGACGCTGATGAACGAAAGCGTGGGGAGCGAACAGG	-3.5578124	Coiba_non_upwelling vs Coiba_upwelling
Water	Bacteroidota; Roseimarinus.2	1	TACGGAGGGTGCAAGCGTTATCCGGATTTATTGGGTTTAAAGGGTTCGTAGGCGGTAATATAAGTCAGTGGTGAAATCCTGCAGCTCAACTGTAGAACTGCCATTGAAACTGTATTACTTGAGTATACTTGAGGTAGGCGGAATATGTAGTGTAGCGGTGAAATGCTTAGATATTACATAGAACACCGATTGCGAAGGCAGCTTACTAAGGTATAACTGACGCTGATGAACGAAAGCGTGGGGAGCGAACAGG	-4.381193307	Las_Perlas_upwelling vs Coiba_upwelling
Water	Bacteroidota; Salinirepens	1	TACGGAGGGTGCAAGCGTTATCCGGAATCATTGGGTTTAAAGGGTCCGCAGGCGGACTAATAAGTCAGTGGTGAAAGCCCATCGCTTAACGATGGAACTGCCATTGAAACTGTTAGTCTTGAATTCGGTCGAAGTGGGCGGAATGTGTCATGTAGCGGTGAAATGCATAGATATGACACAGAACACCGATAGCGAAGGCAGCTCACTAGGCCTGAATTGACGCTCAGGGACGAAAGCGTGGGGAGCGAACAGG	4.266858967	Las_Perlas_non_upwelling vs Las_Perlas_upwelling
Water	Bacteroidota; Saprospiraceae.1	2	TACGGAAGGTGCAAGCGTTATCCGGAATCACTGGGTTTAAAGGGTGCGTAGGCGGCCCGGTAAGTCAGAGGTGAAAGCTCATAGCTCAACTATGGAATTGCCTTTGATACTGCCGAGCTAGAATTAGGTTGAGGTTGGCGGAATGTGACATGTAGCGGTGAAATGCTTAGATATGTCATAGAACACCAATTGCGTAGGCAGCTGACTGGACCTATATTGACGCTGAGGCACGAAAGCGTGGGGAGCGAACAGG	-4.27847934	Las_Perlas_upwelling vs Coiba_upwelling
Water	Bacteroidota; Saprospiraceae.1	2	TACGGAAGGTGCAAGCGTTATCCGGAATCACTGGGTTTAAAGGGTGCGTAGGCGGCCCGGTAAGTCAGAGGTGAAAGCTCATAGCTCAACTATGGAATTGCCTTTGATACTGCCGAGCTAGAATTAGGTTGAGGTTGGCGGAATGTGACATGTAGCGGTGAAATGCTTAGATATGTCATAGAACACCAATTGCGTAGGCAGCTGACTGGACCTATATTGACGCTGAGGCACGAAAGCGTGGGGAGCGAACAGG	-4.523736397	Coiba_non_upwelling vs Coiba_upwelling
Water	Bacteroidota; Saprospiraceae.2	3	TACGGAAGGTGCAAGCGTTATCCGGAATCACTGGGTTTAAAGGGTGCGTAGGCGGTTACGTCAGTCAGAAGTGAAAGCTCACAGCTTAACTGTGGAATTGCTTTTGATACTGCGTAACTAGAATCAGGTTGAGGTTGGCGGAATGTGACATGTAGCGGTGAAATGCATAGATATGTCATAGAACACCAATTGCGAAGGCAGCTGACTAGACCTGCATTGACGCTGAGGCACGAAAGCGTGGGGAGCGAACAGG	-5.360422843	Las_Perlas_non_upwelling vs Las_Perlas_upwelling
Water	Bacteroidota; Saprospiraceae.2	3	TACGGAAGGTGCAAGCGTTATCCGGAATCACTGGGTTTAAAGGGTGCGTAGGCGGTTACGTCAGTCAGAAGTGAAAGCTCACAGCTTAACTGTGGAATTGCTTTTGATACTGCGTAACTAGAATCAGGTTGAGGTTGGCGGAATGTGACATGTAGCGGTGAAATGCATAGATATGTCATAGAACACCAATTGCGAAGGCAGCTGACTAGACCTGCATTGACGCTGAGGCACGAAAGCGTGGGGAGCGAACAGG	4.021942189	Las_Perlas_non_upwelling vs Coiba_non_upwelling
Water	Bacteroidota; Saprospiraceae.2	3	TACGGAAGGTGCAAGCGTTATCCGGAATCACTGGGTTTAAAGGGTGCGTAGGCGGTTACGTCAGTCAGAAGTGAAAGCTCACAGCTTAACTGTGGAATTGCTTTTGATACTGCGTAACTAGAATCAGGTTGAGGTTGGCGGAATGTGACATGTAGCGGTGAAATGCATAGATATGTCATAGAACACCAATTGCGAAGGCAGCTGACTAGACCTGCATTGACGCTGAGGCACGAAAGCGTGGGGAGCGAACAGG	-10.22643443	Coiba_non_upwelling vs Coiba_upwelling
Water	Bacteroidota; Saprospiraceae.4	2	TACGGAGGGTACAAGCGTTATCCGGAATCACTGGGTTTAAAGGGTACGTAGGCTGTAAAATAAGTCAGAGGTGAAAGGCTTGCGCTAAACGGAAGAATTGCCTTTGATACTGTTTTACTTGAATATGGAAGAGGTAGGCGGAATGCGACGTGTAGCGGTGAAATGCTTAGATATGTCGTAGAACACCAATTGCGAAGGCAGCTTACTGGACCATTATTGACGCTGAGGTACGAAAGCGTGGGGAGCGAACAGG	5.199010447	Las_Perlas_non_upwelling vs Coiba_non_upwelling
Water	Bacteroidota; Saprospiraceae.4	2	TACGGAGGGTACAAGCGTTATCCGGAATCACTGGGTTTAAAGGGTACGTAGGCTGTAAAATAAGTCAGAGGTGAAAGGCTTGCGCTAAACGGAAGAATTGCCTTTGATACTGTTTTACTTGAATATGGAAGAGGTAGGCGGAATGCGACGTGTAGCGGTGAAATGCTTAGATATGTCGTAGAACACCAATTGCGAAGGCAGCTTACTGGACCATTATTGACGCTGAGGTACGAAAGCGTGGGGAGCGAACAGG	-4.629594941	Coiba_non_upwelling vs Coiba_upwelling
Water	Bacteroidota; Saprospiraceae.5	2	TACGGAGGGTGCAAGCGTTATCCGGAATCACTGGGTTTAAAGGGTACGTAGGCGGTTTAATAAGTCAGATGTCAAAGACTACAGCTTAACTGTGGCACGCATTTGAAACTGTTAAACTTGAATTGGTTCGAAGTGCATAGAATGCATCATGTAGCGGTGAAATGCTTAGAGATGATGTAGAATACCAATTGCGAAGGCAGTGCACTAGGACTTGATTGACGCTGAGGTACGAAAGCGTGGGGAGCGAACAGG	4.636424789	Las_Perlas_non_upwelling vs Coiba_non_upwelling
Water	Bacteroidota; Saprospiraceae.5	2	TACGGAGGGTGCAAGCGTTATCCGGAATCACTGGGTTTAAAGGGTACGTAGGCGGTTTAATAAGTCAGATGTCAAAGACTACAGCTTAACTGTGGCACGCATTTGAAACTGTTAAACTTGAATTGGTTCGAAGTGCATAGAATGCATCATGTAGCGGTGAAATGCTTAGAGATGATGTAGAATACCAATTGCGAAGGCAGTGCACTAGGACTTGATTGACGCTGAGGTACGAAAGCGTGGGGAGCGAACAGG	3.853497754	Las_Perlas_upwelling vs Coiba_upwelling
Water	Bacteroidota; Saprospiraceae.6	2	TACGGAGGGTGCAAGCGTTATCCGGAATCACTGGGTTTAAAGGGTGCGTAGGCGGATATATAAGTCAGAGGTGAAAGCTCTGAGCTCAACTGAGGAATTGCCTTTGATACTGTATATCTTGAATTGTGTTGAGGTTAGCGGAATGAGTCATGTAGCGGTGAAATGCATAGATATGACTTAGAACACCAATTGCGAAGGCAGCTAGCTAGGCATAAATTGACGCTGAGGCACGAAAGCGTGGGGAGCGAACAGG	-4.129098115	Las_Perlas_non_upwelling vs Las_Perlas_upwelling
Water	Bacteroidota; Saprospiraceae.6	2	TACGGAGGGTGCAAGCGTTATCCGGAATCACTGGGTTTAAAGGGTGCGTAGGCGGATATATAAGTCAGAGGTGAAAGCTCTGAGCTCAACTGAGGAATTGCCTTTGATACTGTATATCTTGAATTGTGTTGAGGTTAGCGGAATGAGTCATGTAGCGGTGAAATGCATAGATATGACTTAGAACACCAATTGCGAAGGCAGCTAGCTAGGCATAAATTGACGCTGAGGCACGAAAGCGTGGGGAGCGAACAGG	9.468800188	Las_Perlas_upwelling vs Coiba_upwelling
Water	Bacteroidota; Saprospiraceae.7	2	TACGGAGGGTGCAAGCGTTATCCGGAATCACTGGGTTTAAAGGGTGCGTAGGCGGCACAATAAGTCAGAAGTGAAATGCTGTAGCTTAACTATGGAATTGCTTTTGATACTGTTGAGCTTGAATTGGGTTGAGGTTAGCGGAATGAGTCATGTAGCGGTGAAATGCATAGATATGACTTAGAACACCAATTGCGAAGGCAGCTAACTGGGCCTTGATTGACGCTGAGGCACGAAAGCGTGGGGAGCGAACAGG	-4.724793093	Las_Perlas_upwelling vs Coiba_upwelling
Water	Bacteroidota; Saprospiraceae.7	2	TACGGAGGGTGCAAGCGTTATCCGGAATCACTGGGTTTAAAGGGTGCGTAGGCGGCACAATAAGTCAGAAGTGAAATGCTGTAGCTTAACTATGGAATTGCTTTTGATACTGTTGAGCTTGAATTGGGTTGAGGTTAGCGGAATGAGTCATGTAGCGGTGAAATGCATAGATATGACTTAGAACACCAATTGCGAAGGCAGCTAACTGGGCCTTGATTGACGCTGAGGCACGAAAGCGTGGGGAGCGAACAGG	-5.691386356	Coiba_non_upwelling vs Coiba_upwelling
Water	Bacteroidota; Saprospiraceae.8	2	TACGGAGGGTGCAAGCGTTATCCGGAATCACTGGGTTTAAAGGGTGCGTAGGCGGCCTATTAAGTCAGAGGTGAAAGTTTGCAGCTTAACTGTAAAATTGCCTTTGAAACTGATGGGCTTGAATAGCGTTGAGGTCAGCGGAATGTGACATGTAGCGGTGAAATGCATAGATATGTCATAGAACACCAATTGCGAAGGCAGCTGGCTGGGCGTTTATTGACGCTGAGGCACGAAAGCGTGGGGAGCGAACAGG	-3.532882855	Las_Perlas_non_upwelling vs Las_Perlas_upwelling
Water	Bacteroidota; Saprospiraceae.8	2	TACGGAGGGTGCAAGCGTTATCCGGAATCACTGGGTTTAAAGGGTGCGTAGGCGGCCTATTAAGTCAGAGGTGAAAGTTTGCAGCTTAACTGTAAAATTGCCTTTGAAACTGATGGGCTTGAATAGCGTTGAGGTCAGCGGAATGTGACATGTAGCGGTGAAATGCATAGATATGTCATAGAACACCAATTGCGAAGGCAGCTGGCTGGGCGTTTATTGACGCTGAGGCACGAAAGCGTGGGGAGCGAACAGG	3.068917494	Las_Perlas_upwelling vs Coiba_upwelling
Water	Bacteroidota; Saprospiraceae.9	1	TACGGAGGGTGCAAGCGTTATCCGGAATTACTGGGTTTAAAGGGTGCGTAGGCGGAAGTATAAGTCAGAGGTGAAATCACACAGCTTAACTGGGTAATTGCCTTTGATACTGTATTTCTTGAATCAGATTGAGGTTAGCGGAATGAGTCATGTAGCGGTGAAATGCATAGATATGACTTAGAACACCAATTGCGAAGGCAGCTAGCTAGGTCTGTATTGACGCTGAGGCACGAAAGCGTGGGGAGCGAACAGG	4.12449606	Las_Perlas_upwelling vs Coiba_upwelling
Water	Bacteroidota; Tenacibaculum.1	2	TACGGAGGGTGCAAGCGTTATCCGGAATCATTGGGTTTAAAGGGTCCGCAGGCGGTCAATTAAGTCAGAGGTGAAATCCCACAGCTCAACTGTGGAACTGCCTTTGATACTGGTTGACTTGAGTTATACGGAAGTAGATAGAATATGTAGTGTAGCGGTGAAATGCATAGATATTACATAGAATACCGATTGCGAAGGCAGTCTACTACGTATATACTGACGCTCATGGACGAAAGCGTGGGGAGCGAACAGG	3.589446731	Las_Perlas_non_upwelling vs Coiba_non_upwelling
Water	Bacteroidota; Tenacibaculum.1	2	TACGGAGGGTGCAAGCGTTATCCGGAATCATTGGGTTTAAAGGGTCCGCAGGCGGTCAATTAAGTCAGAGGTGAAATCCCACAGCTCAACTGTGGAACTGCCTTTGATACTGGTTGACTTGAGTTATACGGAAGTAGATAGAATATGTAGTGTAGCGGTGAAATGCATAGATATTACATAGAATACCGATTGCGAAGGCAGTCTACTACGTATATACTGACGCTCATGGACGAAAGCGTGGGGAGCGAACAGG	4.416548406	Las_Perlas_upwelling vs Coiba_upwelling
Water	Bacteroidota; Tenacibaculum.2	1	TACGGAGGGTGCAAGCGTTATCCGGAATCATTGGGTTTAAAGGGTCCGCAGGCGGTCAATTAAGTCAGAGGTGAAATCCCACAGCTTAACTGTGGCACTGCCTTTGATACTGGTTGACTTGAGTTATACGGAAGTAGATAGAATGTGTAGTGTAGCGGTGAAATGCATAGATATTACACAGAATACCGATTGCGAAGGCAGTCTACTACGTATATACTGACGCTCATGGACGAAAGCGTGGGGAGCGAACAGG	-2.491860804	Coiba_non_upwelling vs Coiba_upwelling
Water	Bacteroidota; Tenacibaculum.3	2	TACGGAGGGTGCAAGCGTTATCCGGAATCATTGGGTTTAAAGGGTCCGCAGGCGGTCAATTAAGTCAGAGGTGAAATCCCATAGCTTAACTATGGAACTGCCTTTGATACTGGTTGACTTGAGTTATACGGAAGTAGATAGAATAAGTAGTGTAGCGGTGAAATGCATAGATATTACTTAGAATACCGATTGCGAAGGCAGTCTACTACGTGTATACTGACGCTCATGGACGAAAGCGTGGGGAGCGAACAGG	-8.879469016	Las_Perlas_non_upwelling vs Las_Perlas_upwelling
Water	Bacteroidota; Tenacibaculum.3	2	TACGGAGGGTGCAAGCGTTATCCGGAATCATTGGGTTTAAAGGGTCCGCAGGCGGTCAATTAAGTCAGAGGTGAAATCCCATAGCTTAACTATGGAACTGCCTTTGATACTGGTTGACTTGAGTTATACGGAAGTAGATAGAATAAGTAGTGTAGCGGTGAAATGCATAGATATTACTTAGAATACCGATTGCGAAGGCAGTCTACTACGTGTATACTGACGCTCATGGACGAAAGCGTGGGGAGCGAACAGG	9.097004291	Las_Perlas_upwelling vs Coiba_upwelling
Water	Bacteroidota; Tenacibaculum.4	1	TACGGAGGGTGCAAGCGTTATCCGGAATCATTGGGTTTAAAGGGTCCGCAGGCGGTCAATTAAGTCAGAGGTGAAATCCCGCAGCTTAACTGTGGAACTGCCTTTGATACTGGTTGACTTGAGTTATACGGAAGTAGATAGAATATGTAGTGTAGCGGTGAAATGCATAGATATTACATAGAATACCGATTGCGAAGGCAGTCTACTACGTATATACTGACGCTCATGGACGAAAGCGTGGGGAGCGAACAGG	-4.553087724	Las_Perlas_non_upwelling vs Las_Perlas_upwelling
Water	Bdellovibrionota; Bacteriovoracaceae.1	2	TACGAAGGGTGCAAGCGTTGTTCGGATTTATTGGGCGTAAAGCGGGTGCAGGCGGATAAGAAAGTCAGATGTGAAATCTCGGGGCTCAACCCCGAAACTGCGTCTGAAACTTCTTGTCTAGAATCTCAAAGAGGGAAGTGGAATTTCGCATGTAGGAGTAAAATCCGTAGAGATGCGAAGGAACACCAGAGGCGAAGGCGGCTTCCTGGTTGAGAATTGACGCTGTAGCCGAAAGCGTGGGGAGCAAACAGG	3.564225914	Las_Perlas_non_upwelling vs Las_Perlas_upwelling
Water	Bdellovibrionota; Bacteriovoracaceae.1	2	TACGAAGGGTGCAAGCGTTGTTCGGATTTATTGGGCGTAAAGCGGGTGCAGGCGGATAAGAAAGTCAGATGTGAAATCTCGGGGCTCAACCCCGAAACTGCGTCTGAAACTTCTTGTCTAGAATCTCAAAGAGGGAAGTGGAATTTCGCATGTAGGAGTAAAATCCGTAGAGATGCGAAGGAACACCAGAGGCGAAGGCGGCTTCCTGGTTGAGAATTGACGCTGTAGCCGAAAGCGTGGGGAGCAAACAGG	-3.573284572	Las_Perlas_upwelling vs Coiba_upwelling
Water	Bdellovibrionota; Bacteriovoracaceae.2	2	TACGAAGGGTGCAAGCGTTGTTCGGATTTATTGGGCGTAAAGCGGGTGCAGGCGGATAGTTAAGTCAGATGTGAAATCTCGGGGCTCAACCCCGAAACTGCGTCTGAAACTGATTATCTAGAATCTCGGAGAGGGAGGCGGAATTTCGCATGTAGGAGTAAAATCCGTAGAGATGCGAAGGAACACCAGAGGCGAAGGCGGCCTCCTGGACGAGCATTGACGCTGTAGCCGAAAGCGTGGGGAGCAAACAGG	5.140896016	Las_Perlas_non_upwelling vs Las_Perlas_upwelling
Water	Bdellovibrionota; Bacteriovoracaceae.2	2	TACGAAGGGTGCAAGCGTTGTTCGGATTTATTGGGCGTAAAGCGGGTGCAGGCGGATAGTTAAGTCAGATGTGAAATCTCGGGGCTCAACCCCGAAACTGCGTCTGAAACTGATTATCTAGAATCTCGGAGAGGGAGGCGGAATTTCGCATGTAGGAGTAAAATCCGTAGAGATGCGAAGGAACACCAGAGGCGAAGGCGGCCTCCTGGACGAGCATTGACGCTGTAGCCGAAAGCGTGGGGAGCAAACAGG	3.883298686	Coiba_non_upwelling vs Coiba_upwelling
Water	Bdellovibrionota; Bacteriovoracaceae.3	2	TACGAAGGGTGCAAGCGTTGTTCGGATTTATTGGGCGTAAAGCGGGTGCAGGCTGATAAGTAAGTCAGATGTGAAATCTCGGGGCTTAACCTCGAAACTGCGTCTGAAACTACTTGTCTAGAATCTCAAAGAGGGAAGCGGAATTTCACATGTAGGAGTAAAATCCGTAGAGATGTGAAGGAACACCAGAGGCGAAGGCGGCTTCCTGGTTGAGAATTGACGCTGTAGCCGAAAGCGTGGGGAGCAAACAGG	3.883879211	Las_Perlas_non_upwelling vs Las_Perlas_upwelling
Water	Bdellovibrionota; Bacteriovoracaceae.3	2	TACGAAGGGTGCAAGCGTTGTTCGGATTTATTGGGCGTAAAGCGGGTGCAGGCTGATAAGTAAGTCAGATGTGAAATCTCGGGGCTTAACCTCGAAACTGCGTCTGAAACTACTTGTCTAGAATCTCAAAGAGGGAAGCGGAATTTCACATGTAGGAGTAAAATCCGTAGAGATGTGAAGGAACACCAGAGGCGAAGGCGGCTTCCTGGTTGAGAATTGACGCTGTAGCCGAAAGCGTGGGGAGCAAACAGG	3.026029521	Coiba_non_upwelling vs Coiba_upwelling
Water	Bdellovibrionota; Bacteriovoracaceae.4	2	TACGAAGGGTGCAAGCGTTGTTCGGATTTATTGGGCGTAAAGCGTACGCAGGCGGATAGGTAAGTCAGATGTGAAATCCCAGAGCTCAACTTTGGAACTGCGTCTGAAACTGCTTGTCTAGAGTCTTAGAGGGGGAAGGGGAATTTCGCATGTAGGGGTAAAATCCGTAGAGATGCGAAGGAACACCTGGAGTGAAGACGCCTTCCTGGAAAAGTACTGACGCTGAGGTACGAAAGCGTGGGGAGCAAACAGG	2.316316809	Las_Perlas_non_upwelling vs Las_Perlas_upwelling
Water	Bdellovibrionota; Bacteriovoracaceae.4	2	TACGAAGGGTGCAAGCGTTGTTCGGATTTATTGGGCGTAAAGCGTACGCAGGCGGATAGGTAAGTCAGATGTGAAATCCCAGAGCTCAACTTTGGAACTGCGTCTGAAACTGCTTGTCTAGAGTCTTAGAGGGGGAAGGGGAATTTCGCATGTAGGGGTAAAATCCGTAGAGATGCGAAGGAACACCTGGAGTGAAGACGCCTTCCTGGAAAAGTACTGACGCTGAGGTACGAAAGCGTGGGGAGCAAACAGG	-2.487871305	Las_Perlas_upwelling vs Coiba_upwelling
Water	Bdellovibrionota; Bacteriovoracaceae.5	2	TACGAAGGGTGCGAGCGTTGTTCGGATTTATTGGGCGTAAAGCGGGTGCAGGCGGATAAGTAAGTCAGATGTGAAATCTCGGGGCTCAACCCCGAAACTGCGTCTGAAACTACTCATCTAGAATCTCGTAGAGGGAGGCGGAATTTCACATGTAGGAGTAAAATCCGTAGAGATGTGAAGGAACACCAGAGGCGAAGGCGGCCTCCTGGGCGAGAATTGACGCTGTAGCCGAAAGCGTGGGGAGCAAACAGG	3.881283096	Las_Perlas_non_upwelling vs Las_Perlas_upwelling
Water	Bdellovibrionota; Bacteriovoracaceae.5	2	TACGAAGGGTGCGAGCGTTGTTCGGATTTATTGGGCGTAAAGCGGGTGCAGGCGGATAAGTAAGTCAGATGTGAAATCTCGGGGCTCAACCCCGAAACTGCGTCTGAAACTACTCATCTAGAATCTCGTAGAGGGAGGCGGAATTTCACATGTAGGAGTAAAATCCGTAGAGATGTGAAGGAACACCAGAGGCGAAGGCGGCCTCCTGGGCGAGAATTGACGCTGTAGCCGAAAGCGTGGGGAGCAAACAGG	5.599406646	Coiba_non_upwelling vs Coiba_upwelling
Water	Bdellovibrionota; Bacteriovoracaceae.6	1	TACGAAGGGTGCGAGCGTTGTTCGGATTTATTGGGCGTAAAGCGGGTGCAGGCGGATACGTAAGTCAGATGTGAAATCTCGGGGCTCAACCCCGAAACTGCGTCTGAAACTACCTATCTAGAATCTCGTAGAGGGAGGCGGAATTTCACATGTAGGAGTAAAATCCGTAGAGATGTGAAGGAACACCAGAGGCGAAGGCGGCCTCCTGGGCGAGAATTGACGCTGTAGCCGAAAGCGTGGGGAGCAAACAGG	-4.03320402	Las_Perlas_non_upwelling vs Las_Perlas_upwelling
Water	Bdellovibrionota; OM27 clade.1	3	TACGGAGGGTGCAAGCGTTGCTCGGAATCACTGGGCGTAAAGAGAGCGTAGGCGGACAATTAAGTCAGGTGTGAAAGCCCGGAGCTCAACTCCGGAATTGCATCTGAAACTGATTGTCTAGAGTACAGGAGAGGAGAGTGGAATTCCTGGTGTAGAGGTGAAATTCGCTGATATCAGGAGGAACACCCGTGGCGAAGGCGGCTCTCTGGTCTGATACTGACGCTGAGGCTCGAAAGTGTGGGTAGCAAACAGG	-2.506730515	Las_Perlas_non_upwelling vs Las_Perlas_upwelling
Water	Bdellovibrionota; OM27 clade.1	3	TACGGAGGGTGCAAGCGTTGCTCGGAATCACTGGGCGTAAAGAGAGCGTAGGCGGACAATTAAGTCAGGTGTGAAAGCCCGGAGCTCAACTCCGGAATTGCATCTGAAACTGATTGTCTAGAGTACAGGAGAGGAGAGTGGAATTCCTGGTGTAGAGGTGAAATTCGCTGATATCAGGAGGAACACCCGTGGCGAAGGCGGCTCTCTGGTCTGATACTGACGCTGAGGCTCGAAAGTGTGGGTAGCAAACAGG	5.813750205	Las_Perlas_upwelling vs Coiba_upwelling
Water	Bdellovibrionota; OM27 clade.1	3	TACGGAGGGTGCAAGCGTTGCTCGGAATCACTGGGCGTAAAGAGAGCGTAGGCGGACAATTAAGTCAGGTGTGAAAGCCCGGAGCTCAACTCCGGAATTGCATCTGAAACTGATTGTCTAGAGTACAGGAGAGGAGAGTGGAATTCCTGGTGTAGAGGTGAAATTCGCTGATATCAGGAGGAACACCCGTGGCGAAGGCGGCTCTCTGGTCTGATACTGACGCTGAGGCTCGAAAGTGTGGGTAGCAAACAGG	5.128835702	Coiba_non_upwelling vs Coiba_upwelling
Water	Bdellovibrionota; OM27 clade.2	1	TACGGAGGGTGCAAGCGTTGCTCGGAATCACTGGGCGTAAAGCGAACGCAGGCGGACCGTTAAGTTGGGTGTGAAAGCCCAGGGCTCAACCCTGGAACTGCATTCAAAACTGGCGGTCTTGAGTATGGGAGAGGAAAGTGGAATTCCTGGTGTAGAGGTGAAATTCGTAGATATCAGGAGGAACACCCGTGGCGAAAGCGGCTTTCTGGCCCAAAACTGACGCTCATGTTCGAAAGCGTGGGGAGCAAACAGG	3.212021693	Coiba_non_upwelling vs Coiba_upwelling
Water	Bdellovibrionota; OM27 clade.3	2	TACGGAGGGTGCAAGCGTTGCTCGGAATCACTGGGCGTAAAGCGAACGCAGGCGGACCGTTAAGTTGGGTGTGAAAGCCCGAGGCTCAACCTCGGAACTGCATTCAAAACTGGCGGTCTTGAGTACGGGAGAGGGAAGTGGAATTCCTGGTGTAGAGGTGAAATTCGTAGATATCAGGAGGAACACCTGTGGCGAAAGCGACTTCCTGGCCCGAAACTGACGCTCATGTTCGAAAGCGTGGGGAGCAAACAGG	-4.94646386	Las_Perlas_non_upwelling vs Las_Perlas_upwelling
Water	Bdellovibrionota; OM27 clade.3	2	TACGGAGGGTGCAAGCGTTGCTCGGAATCACTGGGCGTAAAGCGAACGCAGGCGGACCGTTAAGTTGGGTGTGAAAGCCCGAGGCTCAACCTCGGAACTGCATTCAAAACTGGCGGTCTTGAGTACGGGAGAGGGAAGTGGAATTCCTGGTGTAGAGGTGAAATTCGTAGATATCAGGAGGAACACCTGTGGCGAAAGCGACTTCCTGGCCCGAAACTGACGCTCATGTTCGAAAGCGTGGGGAGCAAACAGG	-5.347284518	Coiba_non_upwelling vs Coiba_upwelling
Water	Bdellovibrionota; OM27 clade.4	2	TACGGAGGGTGCAAGCGTTGCTCGGAATCACTGGGCGTAAAGCGAACGCAGGCGGACCGTTAAGTTGGGTGTGAAAGCCCGGGGCTCAACCCCGGAACTGCATTCAAAACTGGCGGTCTTGAGTACGGGAGAGGGAAGTGGAATTCCTGGTGTAGAGGTGAAATTCGTAGATATCAGGAGGAACACCCGTGGCGAAAGCGGCTTCCTGGCCCGAGACTGACGCTCATGTTCGAAAGCGTGGGGAGCAAACAGG	4.911349143	Las_Perlas_non_upwelling vs Las_Perlas_upwelling
Water	Bdellovibrionota; OM27 clade.4	2	TACGGAGGGTGCAAGCGTTGCTCGGAATCACTGGGCGTAAAGCGAACGCAGGCGGACCGTTAAGTTGGGTGTGAAAGCCCGGGGCTCAACCCCGGAACTGCATTCAAAACTGGCGGTCTTGAGTACGGGAGAGGGAAGTGGAATTCCTGGTGTAGAGGTGAAATTCGTAGATATCAGGAGGAACACCCGTGGCGAAAGCGGCTTCCTGGCCCGAGACTGACGCTCATGTTCGAAAGCGTGGGGAGCAAACAGG	-4.650155556	Las_Perlas_upwelling vs Coiba_upwelling
Water	Bdellovibrionota; OM27 clade.5	2	TACGGAGGGTGCAAGCGTTGCTCGGAATCACTGGGCGTAAAGCGCACGCAGGCGGCTATTCAAGTCGGATGTGAAAGCCCCGGGCTCAACCCGGGAACTGCATTCGAAACTGGATGGCTTGAGTTCGAGAGAGGGTGGTGGAATTCCTGGTGTAGAGGTGAAATTCGTTGATATCAGGAGGAACACCGGCGGCGAAGGCGGCCACCTGGCTCGATACTGACGCTCATGTGCGAAAGCGTGGGGAGCAAACAGG	1.750578673	Las_Perlas_upwelling vs Coiba_upwelling
Water	Bdellovibrionota; OM27 clade.5	2	TACGGAGGGTGCAAGCGTTGCTCGGAATCACTGGGCGTAAAGCGCACGCAGGCGGCTATTCAAGTCGGATGTGAAAGCCCCGGGCTCAACCCGGGAACTGCATTCGAAACTGGATGGCTTGAGTTCGAGAGAGGGTGGTGGAATTCCTGGTGTAGAGGTGAAATTCGTTGATATCAGGAGGAACACCGGCGGCGAAGGCGGCCACCTGGCTCGATACTGACGCTCATGTGCGAAAGCGTGGGGAGCAAACAGG	2.154500412	Coiba_non_upwelling vs Coiba_upwelling
Water	Bdellovibrionota; OM27 clade.6	2	TACGGAGGGTGCAAGCGTTGCTCGGAATCACTGGGCGTAAAGCGGACGCAGGCGGAACGTTAAGTTGGATGTGAAAGCCCCGGGCTCAACCTGGGAACTGCATTCAAAACTGGCGTTCTTGAGTTCAAGAGAGGGTGGTGGAATTCCTGGTGTAGAGGTGAAATTCGTTGATATCAGGAGGAACACCGGCGGCGAAGGCGGCCACCTGGCTTGATACTGACGCTCATGTCCGAAAGCGTGGGGAGCAAACAGG	-2.882687573	Las_Perlas_non_upwelling vs Las_Perlas_upwelling
Water	Bdellovibrionota; OM27 clade.6	2	TACGGAGGGTGCAAGCGTTGCTCGGAATCACTGGGCGTAAAGCGGACGCAGGCGGAACGTTAAGTTGGATGTGAAAGCCCCGGGCTCAACCTGGGAACTGCATTCAAAACTGGCGTTCTTGAGTTCAAGAGAGGGTGGTGGAATTCCTGGTGTAGAGGTGAAATTCGTTGATATCAGGAGGAACACCGGCGGCGAAGGCGGCCACCTGGCTTGATACTGACGCTCATGTCCGAAAGCGTGGGGAGCAAACAGG	6.193745659	Las_Perlas_upwelling vs Coiba_upwelling
Water	Bdellovibrionota; OM27 clade.7	2	TACGGAGGGTGCAAGCGTTGCTCGGAATCACTGGGCGTAAAGCGGACGCAGGCGGACTGTTAAGTTGGGTGTGAAAGCCCCGGGCTCAACCTGGGAACTGCACTCAAAACTGGCAGTCTTGAGTTCAAGAGAGGGTGGTGGAATTCCTGGTGTAGAGGTGAAATTCGTTGATATCAGGAGGAACACCGGCGGCGAAGGCGGCCACCTGGCTTGATACTGACGCTCATGTCCGAAAGCGTGGGGAGCAAACAGG	4.56992615	Las_Perlas_non_upwelling vs Las_Perlas_upwelling
Water	Bdellovibrionota; OM27 clade.7	2	TACGGAGGGTGCAAGCGTTGCTCGGAATCACTGGGCGTAAAGCGGACGCAGGCGGACTGTTAAGTTGGGTGTGAAAGCCCCGGGCTCAACCTGGGAACTGCACTCAAAACTGGCAGTCTTGAGTTCAAGAGAGGGTGGTGGAATTCCTGGTGTAGAGGTGAAATTCGTTGATATCAGGAGGAACACCGGCGGCGAAGGCGGCCACCTGGCTTGATACTGACGCTCATGTCCGAAAGCGTGGGGAGCAAACAGG	4.97087161	Coiba_non_upwelling vs Coiba_upwelling
Water	Bdellovibrionota; OM27 clade.8	2	TACGGAGGGTGCAAGCGTTGCTCGGAATCACTGGGCGTAAAGCGGACGCAGGCGGATCAGTAGGTCAGGCGTGAAAGCCCGGGGCTCAACCCCGGAACTGCGCTTGAAACCGCTGGCCTGGAATACGGGAGAGGGGAGTGGAATTCCTGGTGTAGAGGTGAAATTCGTAGATATCAGGAGGAACACCTGTGGCGAAAGCGGCTCCCTGGCCCGATATTGACGCTCATGTCCGAAAGCGTGGGTAGCAAACAGG	-6.003698399	Las_Perlas_non_upwelling vs Las_Perlas_upwelling
Water	Bdellovibrionota; OM27 clade.8	2	TACGGAGGGTGCAAGCGTTGCTCGGAATCACTGGGCGTAAAGCGGACGCAGGCGGATCAGTAGGTCAGGCGTGAAAGCCCGGGGCTCAACCCCGGAACTGCGCTTGAAACCGCTGGCCTGGAATACGGGAGAGGGGAGTGGAATTCCTGGTGTAGAGGTGAAATTCGTAGATATCAGGAGGAACACCTGTGGCGAAAGCGGCTCCCTGGCCCGATATTGACGCTCATGTCCGAAAGCGTGGGTAGCAAACAGG	6.702131902	Las_Perlas_upwelling vs Coiba_upwelling
Water	Bdellovibrionota; OM27 clade.9	2	TACGGAGGGTGCAAGCGTTGCTCGGAATCACTGGGCGTAAAGCGTACGCAGGCGGCTTGATAAGTCGGGTGTGAAAGCCCGGGGCTCAACCCCGGAACTGCATTCGAAACTGTCTGGCTTGAATACGGGAGAGGGAAGCGGAATTCCTGGTGTAGAGGTGAAATTCGTAGATATCAGGAGGAACACCAGCGGCGAAAGCGGCTTCCTGGCCCGATATTGACGCTCATGTACGAAAGCGTGGGGAGCAAACAGG	-4.179169773	Las_Perlas_non_upwelling vs Las_Perlas_upwelling
Water	Bdellovibrionota; OM27 clade.9	2	TACGGAGGGTGCAAGCGTTGCTCGGAATCACTGGGCGTAAAGCGTACGCAGGCGGCTTGATAAGTCGGGTGTGAAAGCCCGGGGCTCAACCCCGGAACTGCATTCGAAACTGTCTGGCTTGAATACGGGAGAGGGAAGCGGAATTCCTGGTGTAGAGGTGAAATTCGTAGATATCAGGAGGAACACCAGCGGCGAAAGCGGCTTCCTGGCCCGATATTGACGCTCATGTACGAAAGCGTGGGGAGCAAACAGG	5.824256094	Las_Perlas_upwelling vs Coiba_upwelling
Water	Bdellovibrionota; OM27 clade.10	1	TACGGAGGGTGCAAGCGTTGCTCGGAATCACTGGGCGTAAAGCGTGCGCAGGCGGCACGTCAAGTCGGGTGTGAAAGCCCAGGGCTCAACCCTGGAACTGCACTCGAAACTGGCGAGCTGGAGTACGAGAGAGGAAAGTGGAATTCCTGGTGTAGAGGTGAAATTCGTAGATATCAGGAGGAACACCAGTGGCGAAAGCGGCTTTCTGGCTCGATACTGACGCTCATGCACGAAAGCGTGGGGAGCAAACAGG	-2.676313025	Las_Perlas_upwelling vs Coiba_upwelling
Water	Bdellovibrionota; OM27 clade.11	2	TACGGAGGGTGCAAGCGTTGCTCGGAATTACTGGGCGTAAAGCGACCGCAGGCGGTTTGTCAGGTCGGATGTGAAAGCCCGGGGCTCAACCCCGGAACTGCATTCGAAACCGGCAGACTTGAATACGGGAGAGGAGGGCGGAATTCCTGGTGTAGAGGTGAAATTCGTAGATATCAGGAGGAACGTTCGTGGCGAAGGCGGCTCTCTGGCCCGATATTGACGCTCATGGTCGAAAGCGTGGGGAGCGAACAGG	4.544328161	Las_Perlas_non_upwelling vs Las_Perlas_upwelling
Water	Bdellovibrionota; OM27 clade.11	2	TACGGAGGGTGCAAGCGTTGCTCGGAATTACTGGGCGTAAAGCGACCGCAGGCGGTTTGTCAGGTCGGATGTGAAAGCCCGGGGCTCAACCCCGGAACTGCATTCGAAACCGGCAGACTTGAATACGGGAGAGGAGGGCGGAATTCCTGGTGTAGAGGTGAAATTCGTAGATATCAGGAGGAACGTTCGTGGCGAAGGCGGCTCTCTGGCCCGATATTGACGCTCATGGTCGAAAGCGTGGGGAGCGAACAGG	5.611072534	Coiba_non_upwelling vs Coiba_upwelling
Water	Bdellovibrionota; OM27 clade.12	2	TACGGAGGGTGCAAGCGTTGCTCGGAATTACTGGGCGTAAAGCGCACGCAGGCGGTTTATCAGGTCGGATGTGAAAGCCCAGGGCTCAACCCTGGAACTGCATTCGAAACCGGTAGACTTGAGTTCGAGAGAGGGTGGTGGAATTCCTGGTGTAGAGGTGAAATTCGTTGATATCAGGAGGAACACCGGTGGCGAAGGCGACCACCTGGCTCGATACTGACGCTCATGTGCGAAAGCGTGGGGAGCAAACAGG	-2.753371497	Las_Perlas_non_upwelling vs Las_Perlas_upwelling
Water	Bdellovibrionota; OM27 clade.12	2	TACGGAGGGTGCAAGCGTTGCTCGGAATTACTGGGCGTAAAGCGCACGCAGGCGGTTTATCAGGTCGGATGTGAAAGCCCAGGGCTCAACCCTGGAACTGCATTCGAAACCGGTAGACTTGAGTTCGAGAGAGGGTGGTGGAATTCCTGGTGTAGAGGTGAAATTCGTTGATATCAGGAGGAACACCGGTGGCGAAGGCGACCACCTGGCTCGATACTGACGCTCATGTGCGAAAGCGTGGGGAGCAAACAGG	-2.246717095	Las_Perlas_non_upwelling vs Coiba_non_upwelling
Water	Bdellovibrionota; OM27 clade.13	2	TACGGAGGGTGCAAGCGTTGCTCGGAATTACTGGGCGTAAAGCGTACGCAGGCGGCCAATTAAGTTGGATGTGAAAGCCCTGGGCTCAACCCGGGAATTGCATTCAAAACTGGTTGGCTTGAGTGTGAGAGAGGGAAGTGGAATTCCAGGTGTAGAGGTGAAATTCGTTGATATCTGGAGGAACACCGGCGGCGAAGGCGGCTTCCTGGCTCACAACTGACGCTCATGTACGAAAGCGTGGGTAGCAAACAGG	5.153089526	Las_Perlas_non_upwelling vs Las_Perlas_upwelling
Water	Bdellovibrionota; OM27 clade.13	2	TACGGAGGGTGCAAGCGTTGCTCGGAATTACTGGGCGTAAAGCGTACGCAGGCGGCCAATTAAGTTGGATGTGAAAGCCCTGGGCTCAACCCGGGAATTGCATTCAAAACTGGTTGGCTTGAGTGTGAGAGAGGGAAGTGGAATTCCAGGTGTAGAGGTGAAATTCGTTGATATCTGGAGGAACACCGGCGGCGAAGGCGGCTTCCTGGCTCACAACTGACGCTCATGTACGAAAGCGTGGGTAGCAAACAGG	3.95978021	Coiba_non_upwelling vs Coiba_upwelling
Water	Bdellovibrionota; OM27 clade.14	2	TACGGAGGGTGCAAGCGTTGCTCGGAATTACTGGGCGTAAAGCGTACGCAGGCGGCGCATCAAGTCGGATGTGAAAGCCCTGGGCTCAACCCAGGAACTGCATTCGAAACTGGTGCACTTGAGTCCGAGAGAGGGTGGTGGAATTCCTGGTGTAGAGGTGAAATTCGTTGAGATCAGGAGGAACATCAGCGGCGAAGGCGGCCACCTGGCTCGGTACTGACGCTCATGTACGAAAGCGTGGGTAGCAAACAGG	-4.043007462	Las_Perlas_non_upwelling vs Coiba_non_upwelling
Water	Bdellovibrionota; OM27 clade.14	2	TACGGAGGGTGCAAGCGTTGCTCGGAATTACTGGGCGTAAAGCGTACGCAGGCGGCGCATCAAGTCGGATGTGAAAGCCCTGGGCTCAACCCAGGAACTGCATTCGAAACTGGTGCACTTGAGTCCGAGAGAGGGTGGTGGAATTCCTGGTGTAGAGGTGAAATTCGTTGAGATCAGGAGGAACATCAGCGGCGAAGGCGGCCACCTGGCTCGGTACTGACGCTCATGTACGAAAGCGTGGGTAGCAAACAGG	-3.721195497	Las_Perlas_upwelling vs Coiba_upwelling
Water	Bdellovibrionota; OM27 clade.15	1	TACGGAGGGTGCAAGCGTTGCTCGGAATTACTGGGCGTAAAGGGTCCGCAGGCGGGTGTGTAAGTCGGATGTGAAAGCCCAGGGCTCAACCCTGGAACTGCATTCGAAACTGCACACCTTGAGTACGGGAGAGGGAAGCGGAATTCCTGGTGTAGAGGTGAAATTCGTAGATATCAGGAGGAACACCCGTGGCGAAAGCGGCTTCCTGGCCCGATACTGACGCTCATGGACGAAAGCGTGGGGAGCAAACAGG	-4.453473351	Las_Perlas_upwelling vs Coiba_upwelling
Water	Bdellovibrionota; OM27 clade.16	1	TACGGAGGGTGCAAGCGTTGCTCGGAATTACTGGGCGTAAAGGGTGTGCAGGCGGTCTATTAAGTCAGATGTGAAAGCCCAGAGCTCAACTCTGGAACTGCATCTGAAACTGGTAGACTTGAGGCAGAGAGAGGGAAGTGGAATTCCTGGTGTAGAGGTGAAATTCGTTGATATCAGGAGGAACACCAGCGGCGAAGGCGGCTTCCTGGCTCTGTTCTGACGCTGAGACACGAAAGCGTGGGGAGCAAACAGG	-5.308320005	Las_Perlas_non_upwelling vs Las_Perlas_upwelling
Water	Bdellovibrionota; OM27 clade.17	1	TACGGATGGTGCAAGCGTTGCTCGGAATTACTGGGCGTAAAGCGAGTGCAGGCGGATTATTAAGCCAGATGTGAAAGCCCGGGGCTCAACCCCGGAACTGCATCTGGAACTGGTAATCTAGAGGCAGTGAGAGGGAAGTAGAATTCCTGGTGTAGAGGTGAAATTCGTTGATATCAGGAGGAATACCTGTGGCGAAGGCGGCTTCCTGGCACTGTTCTGACGCTAAAGCTCGAAAGCGTGGGTAGCAAACAGG	-4.804312706	Las_Perlas_upwelling vs Coiba_upwelling
Water	Bdellovibrionota; Oligoflexaceae.1	1	TACGAAAGGTGCAAGCGTTGTTCGGAATGACTGGGCGTAAAGCGCGCGTAGGCGGGATAATAGGTCGATTGTGAAATCCCCGGGCTCAACCTGGGAACTGCAGTCGAAACCATTATTCTTGAATATCTGAGAGGGTGGGGGAATACCTAGTGGAGCAGTGAAATGCGTAGAGATTAGGTGGAACACCGGAGGCGAAGGCGCCTGCCTGGCAGAATATTGACGCTGAGGCGCGAAAGCGTGGGTAGCAAACAGG	2.740505873	Las_Perlas_non_upwelling vs Las_Perlas_upwelling
Water	Bdellovibrionota; Oligoflexaceae.2	2	TACGAAAGGTGCAAGCGTTGTTCGGATTGACTGGGCGTAAAGCGCATGTAGGCGGGCTAATAAGTCAGTTGTGAAAGCCCCGGGCTCAACCTGGGAACTGCAATTGAAACTGTTAGTCTTGAATATCTGAGGGGTTGATGGAATTCCAGGTGTAGCAGTGAAATGCGTAGATATCTGGAGGAACACCAGCGGCGAAGGCGGTCAACTGGCAGAATATTGACGCTGAGATGCGAAAGCGTGGGGAGCAAACAGG	5.159801478	Las_Perlas_non_upwelling vs Las_Perlas_upwelling
Water	Bdellovibrionota; Oligoflexaceae.2	2	TACGAAAGGTGCAAGCGTTGTTCGGATTGACTGGGCGTAAAGCGCATGTAGGCGGGCTAATAAGTCAGTTGTGAAAGCCCCGGGCTCAACCTGGGAACTGCAATTGAAACTGTTAGTCTTGAATATCTGAGGGGTTGATGGAATTCCAGGTGTAGCAGTGAAATGCGTAGATATCTGGAGGAACACCAGCGGCGAAGGCGGTCAACTGGCAGAATATTGACGCTGAGATGCGAAAGCGTGGGGAGCAAACAGG	6.126396132	Las_Perlas_non_upwelling vs Coiba_non_upwelling
Water	Bdellovibrionota; Oligoflexaceae.3	2	TACGGAAGGTGCAAGCGTTGTTCGGAATGACTGGGCGTAAAGAGCACGTAGGCGGGCTTGTAAGTCGGTTGTGAAAGCCCCGGGCTTAACCTGGGAACTGCAATCGAAACTGCAAGTCTTGAATGTCTGAGAGGTTAGTGGAATTCCTGGTGTAGGAGTGAAATCCGTAGATATCAGGAGGAACACCGGAGGCGAAGGCGGCTAACTGGCAGTACATTGACGCTGAGGTGCGAAAGCGTGGGGAGCAAACAGG	5.379460295	Las_Perlas_non_upwelling vs Las_Perlas_upwelling
Water	Bdellovibrionota; Oligoflexaceae.3	2	TACGGAAGGTGCAAGCGTTGTTCGGAATGACTGGGCGTAAAGAGCACGTAGGCGGGCTTGTAAGTCGGTTGTGAAAGCCCCGGGCTTAACCTGGGAACTGCAATCGAAACTGCAAGTCTTGAATGTCTGAGAGGTTAGTGGAATTCCTGGTGTAGGAGTGAAATCCGTAGATATCAGGAGGAACACCGGAGGCGAAGGCGGCTAACTGGCAGTACATTGACGCTGAGGTGCGAAAGCGTGGGGAGCAAACAGG	3.454530023	Coiba_non_upwelling vs Coiba_upwelling
Water	Bdellovibrionota; Oligoflexaceae.4	2	TACGGAAGGTGCAAGCGTTGTTCGGAATGACTGGGCGTAAAGAGCACGTAGGCGGGCTTGTAAGTCGGTTGTGAAATCCCCGGGCTCAACCTGGGAACTGCACCCGAAACTACAAGTCTTGAATGTCTGAGGGGTTAGTGGAATTCCTGGTGTAGGAGTGAAATCCGTAGATATCAGGAGGAACACCGGAGGCGAAGGCGGCTAACTGGCAGTACATTGACGCTGAGGTGCGAAAGCGTGGGGAGCAAACAGG	3.461188187	Las_Perlas_non_upwelling vs Las_Perlas_upwelling
Water	Bdellovibrionota; Oligoflexaceae.4	2	TACGGAAGGTGCAAGCGTTGTTCGGAATGACTGGGCGTAAAGAGCACGTAGGCGGGCTTGTAAGTCGGTTGTGAAATCCCCGGGCTCAACCTGGGAACTGCACCCGAAACTACAAGTCTTGAATGTCTGAGGGGTTAGTGGAATTCCTGGTGTAGGAGTGAAATCCGTAGATATCAGGAGGAACACCGGAGGCGAAGGCGGCTAACTGGCAGTACATTGACGCTGAGGTGCGAAAGCGTGGGGAGCAAACAGG	4.365981818	Coiba_non_upwelling vs Coiba_upwelling
Water	Bdellovibrionota; Oligoflexaceae.5	1	TACGGAAGGTGCAAGCGTTGTTCGGATTGACTGGGCGTAAAGCGCACGTAGGCGGGTTTGTAAGTCGGATGTGAAAGCCCCGGGCTTAACCTGGGAACTGCACCCGAAACTATAAATCTTGAATGCCTGAGAGGTTGGTAGAATTCCAGGTGTAGGAGTGAAATCCGTAGATATCTGGAGGAACATCGGAGGCGAAGGCGGCCAACTGGCGGTGCATTGACGCTGAGGTGCGAAAGCGTGGGGAGCAAACAGG	4.888424728	Las_Perlas_non_upwelling vs Las_Perlas_upwelling
Water	Bdellovibrionota; Oligoflexaceae.6	1	TACGGAAGGTGCGAGCGTTGTTCGGAATGACTGGGCGTAAAGCGCATGTAGGCGGGTCTATAAGCCGGATGTGAAATCCCTGGGCTCAACCCAGGAACTGCACCCGGAACTGTAGATCTTGAATGCTTGAGGGGTTAGTAGAATTTCTGGTGTAGGAGTGAAATCCGTAGATATCAGAAGGAAGACCGGAGGCGAAGGCGGCTAACTGGCGATGCATTGACGCTGAGATGCGAAAGCGTGGGGAGCAAACAGG	-4.61880588	Las_Perlas_upwelling vs Coiba_upwelling
Water	Bdellovibrionota; Pseudobacteriovorax	2	TACGAAAGGTGCAAGCGTTGTTCGGAATTACTGGGCGTAAAGCGCTCGTAGGCGGGAATTCAGGTCGATTGTGAAAGCCCAGGGCTCAACCTTGGAATTGCAGTCGAAACCGTTTTTCTTGAATACCTGAGAGGGTGGGGGAATTCCTAGTGGAGAAGTGAAATTCGTAGAGATTAGGAGGAACACCAGAGGCGAAGGCGCCTACCTGGCAGTGTATTGACGCTGAGGAGCGAAAGTGTGGGGAGCAAACAGG	5.294477704	Las_Perlas_non_upwelling vs Las_Perlas_upwelling
Water	Bdellovibrionota; Pseudobacteriovorax	2	TACGAAAGGTGCAAGCGTTGTTCGGAATTACTGGGCGTAAAGCGCTCGTAGGCGGGAATTCAGGTCGATTGTGAAAGCCCAGGGCTCAACCTTGGAATTGCAGTCGAAACCGTTTTTCTTGAATACCTGAGAGGGTGGGGGAATTCCTAGTGGAGAAGTGAAATTCGTAGAGATTAGGAGGAACACCAGAGGCGAAGGCGCCTACCTGGCAGTGTATTGACGCTGAGGAGCGAAAGTGTGGGGAGCAAACAGG	-4.307725396	Las_Perlas_upwelling vs Coiba_upwelling
Water	Campylobacterota; Halarcobacter	1	TACGGAGGGCGCAAGCGTTACTCGGAATCACTGGGCGTAAAGAGCGTGTAGGCGGGTTAATAAGTTTGAAGTGAAATCCTATAGCTCAACTATAGAACTGCTTTGAAAACTGTTAACCTAGAATATGGGAGAGGTAGATGGAATTTCTGGTGTAGGGGTAAAATCCGTAGAGATCAGAAGGAATACCGATTGCGAAGGCGATCTACTGGAACATTATTGACGCTGAGACGCGAAAGCGTGGGGAGCAAACAGG	-6.125263884	Las_Perlas_upwelling vs Coiba_upwelling
Water	Chloroflexi; SAR202 clade.1	2	TACGTAGGTAGCGAACGTTGTCCGGAATCACTGGGCGTAAAGGGTCCGTAGGCGGTTTGATAAGTCTCATATGAAAACTTCAAGCTCAACTTGGAGAGGTTGTGAGATACTGTCAAACTAGAGACTGTTAGAGGTAAGTGGAATTCCAGGTGTAGTGGTGAAATGCGTAGATATCTGGAGGAACACCAGTGGCGAAAGCGACTTACTGGGACAGTTCTGACGCTAAGGGACGAAAGCGTGGGGAGCGAACCGG	4.81679732	Las_Perlas_non_upwelling vs Las_Perlas_upwelling
Water	Chloroflexi; SAR202 clade.1	2	TACGTAGGTAGCGAACGTTGTCCGGAATCACTGGGCGTAAAGGGTCCGTAGGCGGTTTGATAAGTCTCATATGAAAACTTCAAGCTCAACTTGGAGAGGTTGTGAGATACTGTCAAACTAGAGACTGTTAGAGGTAAGTGGAATTCCAGGTGTAGTGGTGAAATGCGTAGATATCTGGAGGAACACCAGTGGCGAAAGCGACTTACTGGGACAGTTCTGACGCTAAGGGACGAAAGCGTGGGGAGCGAACCGG	5.227440654	Coiba_non_upwelling vs Coiba_upwelling
Water	Chloroflexi; SAR202 clade.2	1	TACGTAGGTAGCGAACGTTGTCCGGAATCACTGGGCGTAAAGGGTCCGTAGGCGGTTTGATAAGTCTCATATGAAAGCTTCAAGCTCAACTTGGAGATGTTGTGAGATACTGTCAGACTAGAGACTGTTAGAGGTAAGTGGAATTCCAGGTGTAGTGGTGAAATGCGTAGATATCTGGAGGAACACCAGTGGCGAAAGCGACTTACTGGGACAGTTCTGACGCTAAGGGACGAAAGCGTGGGGAGCGAACCGG	-2.832451546	Las_Perlas_upwelling vs Coiba_upwelling
Water	Chloroflexi; SAR202 clade.3	2	TACGTAGGTCACGAACGTTGTCCGGAATTATTGGGCGTAAAGGGTCCGTAGGCCGTTTAGTCAGTCTCCTGTGAAATCTCTAGGCTCAACCTAGAGAGGTCGGGAGATACTGCTAAACTAGAGAATGTCAGAGGCAAGTGGAATTCCCGGTGTAGTGGTGAAATGCGTAGATATCGGGAGGAACATCAATGGCGAAAGCAGCTTGCTGGGGCATTTCTGACGCTGAGGGACGAAAGCGTGGGTAGCAAACCGG	3.812109342	Las_Perlas_non_upwelling vs Las_Perlas_upwelling
Water	Chloroflexi; SAR202 clade.3	2	TACGTAGGTCACGAACGTTGTCCGGAATTATTGGGCGTAAAGGGTCCGTAGGCCGTTTAGTCAGTCTCCTGTGAAATCTCTAGGCTCAACCTAGAGAGGTCGGGAGATACTGCTAAACTAGAGAATGTCAGAGGCAAGTGGAATTCCCGGTGTAGTGGTGAAATGCGTAGATATCGGGAGGAACATCAATGGCGAAAGCAGCTTGCTGGGGCATTTCTGACGCTGAGGGACGAAAGCGTGGGTAGCAAACCGG	-4.82586504	Las_Perlas_upwelling vs Coiba_upwelling
Water	Chloroflexi; SAR202 clade.4	2	TACGTAGGTGGCAAATGTTGTCCGGAATCATTGGGCGTAAAGGGTCCGTAGGTGGCATGAATAGTCTTATGTGAAATCTCTTGGCTCAACCAAGAAACGCCATAAGAAACTTTCATGCTAGAGATCATCAGAGGGAGGTAGAATTCCAGGTGTAGTGGTGAAATGCGTAGATATCTGGAGGAATACCAATGGCGAAAGCAGCCTCCTGGGGTGAATCTGACATTGAGGGACGAAAGCGTGGGTAGCAAACCGG	-3.028513471	Las_Perlas_upwelling vs Coiba_upwelling
Water	Chloroflexi; SAR202 clade.4	2	TACGTAGGTGGCAAATGTTGTCCGGAATCATTGGGCGTAAAGGGTCCGTAGGTGGCATGAATAGTCTTATGTGAAATCTCTTGGCTCAACCAAGAAACGCCATAAGAAACTTTCATGCTAGAGATCATCAGAGGGAGGTAGAATTCCAGGTGTAGTGGTGAAATGCGTAGATATCTGGAGGAATACCAATGGCGAAAGCAGCCTCCTGGGGTGAATCTGACATTGAGGGACGAAAGCGTGGGTAGCAAACCGG	-2.173504075	Coiba_non_upwelling vs Coiba_upwelling
Water	Chloroflexi; SAR202 clade.5	2	TACGTAGGTGGCAAATGTTGTCCGGAATCATTGGGCGTAAAGGGTCCGTAGGTGGCTTGAAAAGTCTTATGTGAAATCTCTTGGCTCAACCAAGAAACGCCATAAGAAACTTTCATGCTAGAGATCATCAGAGGGAGGTAGAATTCCAGGTGTAGTGGTGAAATGCGTAGATATCTGGAGGAATACCAATGGCGAAAGCAGCCTCCTGGGGTGAATCTGACATTGAGGGACGAAAGCGTGGGTAGCAAACCGG	1.955332933	Las_Perlas_non_upwelling vs Las_Perlas_upwelling
Water	Chloroflexi; SAR202 clade.5	2	TACGTAGGTGGCAAATGTTGTCCGGAATCATTGGGCGTAAAGGGTCCGTAGGTGGCTTGAAAAGTCTTATGTGAAATCTCTTGGCTCAACCAAGAAACGCCATAAGAAACTTTCATGCTAGAGATCATCAGAGGGAGGTAGAATTCCAGGTGTAGTGGTGAAATGCGTAGATATCTGGAGGAATACCAATGGCGAAAGCAGCCTCCTGGGGTGAATCTGACATTGAGGGACGAAAGCGTGGGTAGCAAACCGG	-3.063922112	Las_Perlas_upwelling vs Coiba_upwelling
Water	Crenarchaeota; Candidatus Nitrosopelagicus	2	AACCAGCACCTCAAGTGGTCAGGATGATTATTGGGCCTAAAGCATCCGTAGCCTGTTCTGTAAGTTTTCGGTTAAATCCATAAGCTCAACTTATGGGCTGCCGAAAATACTGCAGGACTAGGGAGTGGGAGAGGTAGACGGTACTCGGTAGGAAGGGGTAAAATCCTTTGATCTATTGATGACCACCTGTGGCGAAGGCGGTCTACCAGAACACGTTCGACGGTGAGGGATGAAAGCTGGGGGAGCAAACCGG	7.266650461	Las_Perlas_non_upwelling vs Las_Perlas_upwelling
Water	Crenarchaeota; Candidatus Nitrosopelagicus	2	AACCAGCACCTCAAGTGGTCAGGATGATTATTGGGCCTAAAGCATCCGTAGCCTGTTCTGTAAGTTTTCGGTTAAATCCATAAGCTCAACTTATGGGCTGCCGAAAATACTGCAGGACTAGGGAGTGGGAGAGGTAGACGGTACTCGGTAGGAAGGGGTAAAATCCTTTGATCTATTGATGACCACCTGTGGCGAAGGCGGTCTACCAGAACACGTTCGACGGTGAGGGATGAAAGCTGGGGGAGCAAACCGG	6.847239619	Coiba_non_upwelling vs Coiba_upwelling
Water	Crenarchaeota; Candidatus Nitrosopumilus	1	AACCAGCACCTCAAGTGGTCAGGATGATTATTGGGCCTAAAGCATCCGTAGCCGGCTCTGTAAGTTTTCGGTTAAATCTGTACGCTCAACGTACAGGCTGCCGGGAATACTGCAGAGCTAGGGAGTGGGAGAGGTAGACGGTACTCGGTAGGAAGGGGTAAAATCCTTTGATCTATTGATGACCACCTGTGGCGAAGGCGGTCTACCAGAACACGTCCGACGGTGAGGGATGAAAGCTGGGGGAGCAAACCGG	-2.202053247	Coiba_non_upwelling vs Coiba_upwelling
Water	Cyanobacteria; Cyanobacteriia	2	TACGGGGGATGCAAGCGTTATCCGGAATTATTGGGCGTAAAGCGCCTGCAGGCTGTTTGGTAAGTCTGGGGTCAAATGCCACGGCTTAACCCTGGGAAGGCAACAGGAACTGCCAAACTGGAGGGTGGTAGGGGTAGAGGGAACTCCTAGTGTAGCGGTAAAATGCGTAGATATTAGGAAGAACACCGGCGGCGAAGGCGCTCTACTGGACCATTACTGACGCTCAGAGGCGAAAGCTAGGGGAGCGAGAGGG	-4.831186414	Las_Perlas_non_upwelling vs Las_Perlas_upwelling
Water	Cyanobacteria; Cyanobacteriia	2	TACGGGGGATGCAAGCGTTATCCGGAATTATTGGGCGTAAAGCGCCTGCAGGCTGTTTGGTAAGTCTGGGGTCAAATGCCACGGCTTAACCCTGGGAAGGCAACAGGAACTGCCAAACTGGAGGGTGGTAGGGGTAGAGGGAACTCCTAGTGTAGCGGTAAAATGCGTAGATATTAGGAAGAACACCGGCGGCGAAGGCGCTCTACTGGACCATTACTGACGCTCAGAGGCGAAAGCTAGGGGAGCGAGAGGG	-3.871648807	Las_Perlas_non_upwelling vs Coiba_non_upwelling
Water	Cyanobacteria; Cyanobium PCC-6307.2	1	TACGGGAGTGGCAAGCGTTATCCGGAATTATTGGGCGTAAAGCGTCCGCAGGCGGTCTGTCAAGTCTGCTGTTAAAGCGTGGAGCTTAACTCCATTTCGGCAGTGGAAACTGACAGACTAGAGTGTGGTAGGGGCAGAGGGAATTCCCGGTGTAGCGGTGAAATGCGTAGATATCGGGAAGAACACCAGTGGCGAAGGCGCTCTGCTGGGCCATAACTGACGCTCATGGACGAAAGCCAGGGGAGCGAAAGGG	1.968150551	Las_Perlas_non_upwelling vs Las_Perlas_upwelling
Water	Cyanobacteria; Cyanobium PCC-6307.3	2	TACGGGAGTGGCAAGCGTTATCCGGAATTATTGGGCGTAAAGCGTCCGCAGGCGGTCTTATAAGTCTGCTGTTAAAGCGTGGAGCTTAACTCCATTTCGGCAGTGGAAACTGTAAGACTAGAGTGTGGTAGGGGCAGAGGGAATTCCCGGTGTAGCGGTGAAATGCGTAGATATCGGGAAGAACACCAGTGGCGAAGGCGCTCTGCTGGGCCATAACTGACGCTCATGGACGAAAGCCAGGGGAGCGAAAGGG	-6.501037865	Las_Perlas_non_upwelling vs Las_Perlas_upwelling
Water	Cyanobacteria; Cyanobium PCC-6307.3	2	TACGGGAGTGGCAAGCGTTATCCGGAATTATTGGGCGTAAAGCGTCCGCAGGCGGTCTTATAAGTCTGCTGTTAAAGCGTGGAGCTTAACTCCATTTCGGCAGTGGAAACTGTAAGACTAGAGTGTGGTAGGGGCAGAGGGAATTCCCGGTGTAGCGGTGAAATGCGTAGATATCGGGAAGAACACCAGTGGCGAAGGCGCTCTGCTGGGCCATAACTGACGCTCATGGACGAAAGCCAGGGGAGCGAAAGGG	8.517330452	Las_Perlas_upwelling vs Coiba_upwelling
Water	Cyanobacteria; Prochlorococcus MIT9313.1	3	TACGGGAGTGGCAAGCGTTATCCGGAATTATTGGGCGTAAAGCGTCCGCAGGCGGCTTATCAAGTCTGCTGTTAAAACGTGGAGCTTAACTCCATCATGGCAGTGGAAACTGATAGGCTTGAGTATGGTAGGGGCAGAGGGAATTCCCGGTGTAGCGGTGAAATGCGTAGATATCGGGAAGAACACCAGTGGCGAAGGCGCTCTGCTGGGCCATTACTGACGCTCATGGACGAAAGCCAGGGGAGCGAAAGGG	7.943829611	Las_Perlas_non_upwelling vs Las_Perlas_upwelling
Water	Cyanobacteria; Prochlorococcus MIT9313.1	3	TACGGGAGTGGCAAGCGTTATCCGGAATTATTGGGCGTAAAGCGTCCGCAGGCGGCTTATCAAGTCTGCTGTTAAAACGTGGAGCTTAACTCCATCATGGCAGTGGAAACTGATAGGCTTGAGTATGGTAGGGGCAGAGGGAATTCCCGGTGTAGCGGTGAAATGCGTAGATATCGGGAAGAACACCAGTGGCGAAGGCGCTCTGCTGGGCCATTACTGACGCTCATGGACGAAAGCCAGGGGAGCGAAAGGG	-6.095100481	Las_Perlas_upwelling vs Coiba_upwelling
Water	Cyanobacteria; Prochlorococcus MIT9313.1	3	TACGGGAGTGGCAAGCGTTATCCGGAATTATTGGGCGTAAAGCGTCCGCAGGCGGCTTATCAAGTCTGCTGTTAAAACGTGGAGCTTAACTCCATCATGGCAGTGGAAACTGATAGGCTTGAGTATGGTAGGGGCAGAGGGAATTCCCGGTGTAGCGGTGAAATGCGTAGATATCGGGAAGAACACCAGTGGCGAAGGCGCTCTGCTGGGCCATTACTGACGCTCATGGACGAAAGCCAGGGGAGCGAAAGGG	2.623919613	Coiba_non_upwelling vs Coiba_upwelling
Water	Cyanobacteria; Prochlorococcus MIT9313.2	3	TACGGGAGTGGCAAGCGTTATCCGGAATTATTGGGCGTAAAGCGTCCGCAGGCGGCTTATCAAGTCTGCTGTTAAAGCGTGGAGCTTAACTCCATCATGGCAGTGGAAACTGATAGGCTTGAGTATGGTAGGGGCAGAGGGAATTCCCGGTGTAGCGGTGAAATGCGTAGATATCGGGAAGAACACCAGTGGCGAAGGCGCTCTGCTGGGCCATTACTGACGCTCATGGACGAAAGCCAGGGGAGCGAAAGGG	9.254817927	Las_Perlas_non_upwelling vs Las_Perlas_upwelling
Water	Cyanobacteria; Prochlorococcus MIT9313.2	3	TACGGGAGTGGCAAGCGTTATCCGGAATTATTGGGCGTAAAGCGTCCGCAGGCGGCTTATCAAGTCTGCTGTTAAAGCGTGGAGCTTAACTCCATCATGGCAGTGGAAACTGATAGGCTTGAGTATGGTAGGGGCAGAGGGAATTCCCGGTGTAGCGGTGAAATGCGTAGATATCGGGAAGAACACCAGTGGCGAAGGCGCTCTGCTGGGCCATTACTGACGCTCATGGACGAAAGCCAGGGGAGCGAAAGGG	-6.27513804	Las_Perlas_upwelling vs Coiba_upwelling
Water	Cyanobacteria; Prochlorococcus MIT9313.2	3	TACGGGAGTGGCAAGCGTTATCCGGAATTATTGGGCGTAAAGCGTCCGCAGGCGGCTTATCAAGTCTGCTGTTAAAGCGTGGAGCTTAACTCCATCATGGCAGTGGAAACTGATAGGCTTGAGTATGGTAGGGGCAGAGGGAATTCCCGGTGTAGCGGTGAAATGCGTAGATATCGGGAAGAACACCAGTGGCGAAGGCGCTCTGCTGGGCCATTACTGACGCTCATGGACGAAAGCCAGGGGAGCGAAAGGG	3.439828832	Coiba_non_upwelling vs Coiba_upwelling
Water	Cyanobacteria; Prochlorococcus MIT9313.3	2	TACGGGAGTGGCAAGCGTTATCCGGAATTATTGGGCGTAAAGCGTCCGCAGGCGGCTTTTCAAGTCTGCTGTTAAAAAGTGGAGCTTAACTCCATCATGGCAGTGGAAACTGAAAGGCTTGAGTATGGTAGGGGCAGAGGGAATTCCCGGTGTAGCGGTGAAATGCGTAGATATCGGGAAGAACACCAGTGGCGAAGGCGCTCTGCTGGGCCATTACTGACGCTCATGGACGAAAGCCAGGGGAGCGAAAGGG	7.106538801	Las_Perlas_non_upwelling vs Las_Perlas_upwelling
Water	Cyanobacteria; Prochlorococcus MIT9313.3	2	TACGGGAGTGGCAAGCGTTATCCGGAATTATTGGGCGTAAAGCGTCCGCAGGCGGCTTTTCAAGTCTGCTGTTAAAAAGTGGAGCTTAACTCCATCATGGCAGTGGAAACTGAAAGGCTTGAGTATGGTAGGGGCAGAGGGAATTCCCGGTGTAGCGGTGAAATGCGTAGATATCGGGAAGAACACCAGTGGCGAAGGCGCTCTGCTGGGCCATTACTGACGCTCATGGACGAAAGCCAGGGGAGCGAAAGGG	7.952568392	Coiba_non_upwelling vs Coiba_upwelling
Water	Cyanobacteria; Prochlorococcus MIT9313.4	3	TACGGGAGTGGCAAGCGTTATCCGGAATTATTGGGCGTAAAGCGTCCGCAGGCGGCTTTTCAAGTCTGCTGTTAAAACGTGGAGCTTAACTCCATCATGGCAGTGGAAACTGAAAGGCTTGAGTATGGTAGGGGCAGAGGGAATTCCCGGTGTAGCGGTGAAATGCGTAGATATCGGGAAGAACACCAGTGGCGAAGGCGCTCTGCTGGGCCATTACTGACGCTCATGGACGAAAGCCAGGGGAGCGAAAGGG	6.240535012	Las_Perlas_non_upwelling vs Las_Perlas_upwelling
Water	Cyanobacteria; Prochlorococcus MIT9313.4	3	TACGGGAGTGGCAAGCGTTATCCGGAATTATTGGGCGTAAAGCGTCCGCAGGCGGCTTTTCAAGTCTGCTGTTAAAACGTGGAGCTTAACTCCATCATGGCAGTGGAAACTGAAAGGCTTGAGTATGGTAGGGGCAGAGGGAATTCCCGGTGTAGCGGTGAAATGCGTAGATATCGGGAAGAACACCAGTGGCGAAGGCGCTCTGCTGGGCCATTACTGACGCTCATGGACGAAAGCCAGGGGAGCGAAAGGG	-3.60035617	Las_Perlas_upwelling vs Coiba_upwelling
Water	Cyanobacteria; Prochlorococcus MIT9313.4	3	TACGGGAGTGGCAAGCGTTATCCGGAATTATTGGGCGTAAAGCGTCCGCAGGCGGCTTTTCAAGTCTGCTGTTAAAACGTGGAGCTTAACTCCATCATGGCAGTGGAAACTGAAAGGCTTGAGTATGGTAGGGGCAGAGGGAATTCCCGGTGTAGCGGTGAAATGCGTAGATATCGGGAAGAACACCAGTGGCGAAGGCGCTCTGCTGGGCCATTACTGACGCTCATGGACGAAAGCCAGGGGAGCGAAAGGG	3.460902727	Coiba_non_upwelling vs Coiba_upwelling
Water	Cyanobacteria; Prochlorococcus MIT9313.5	3	TACGGGAGTGGCAAGCGTTATCCGGAATTATTGGGCGTAAAGCGTCCGCAGGCGGCTTTTCAAGTCTGCTGTTAAAGCGTGGAGCTTAACTCCATCATGGCAGTGGAAACTGAAAGGCTTGAGTATGGTAGGGGCAGAGGGAATTCCCGGTGTAGCGGTGAAATGCGTAGATATCGGGAAGAACACCAGTGGCGAAGGCGCTCTGCTGGGCCATTACTGACGCTCATGGACGAAAGCCAGGGGAGCGAAAGGG	7.080234852	Las_Perlas_non_upwelling vs Las_Perlas_upwelling
Water	Cyanobacteria; Prochlorococcus MIT9313.5	3	TACGGGAGTGGCAAGCGTTATCCGGAATTATTGGGCGTAAAGCGTCCGCAGGCGGCTTTTCAAGTCTGCTGTTAAAGCGTGGAGCTTAACTCCATCATGGCAGTGGAAACTGAAAGGCTTGAGTATGGTAGGGGCAGAGGGAATTCCCGGTGTAGCGGTGAAATGCGTAGATATCGGGAAGAACACCAGTGGCGAAGGCGCTCTGCTGGGCCATTACTGACGCTCATGGACGAAAGCCAGGGGAGCGAAAGGG	-4.510655532	Las_Perlas_upwelling vs Coiba_upwelling
Water	Cyanobacteria; Prochlorococcus MIT9313.5	3	TACGGGAGTGGCAAGCGTTATCCGGAATTATTGGGCGTAAAGCGTCCGCAGGCGGCTTTTCAAGTCTGCTGTTAAAGCGTGGAGCTTAACTCCATCATGGCAGTGGAAACTGAAAGGCTTGAGTATGGTAGGGGCAGAGGGAATTCCCGGTGTAGCGGTGAAATGCGTAGATATCGGGAAGAACACCAGTGGCGAAGGCGCTCTGCTGGGCCATTACTGACGCTCATGGACGAAAGCCAGGGGAGCGAAAGGG	3.207830026	Coiba_non_upwelling vs Coiba_upwelling
Water	Cyanobacteria; Prochlorococcus MIT9313.6	3	TACGGGAGTGGCAAGCGTTATCCGGAATTATTGGGCGTAAAGCGTCCGCAGGCGGCTTTTCAAGTCTGCTGTTAAAGCGTGGAGCTTAACTCCATCATGGCAGTGGAAACTGAGAGGCTTGAGTATGGTAGGGGCAGAGGGAATTCCCGGTGTAGCGGTGAAATGCGTAGATATCGGGAAGAACACCAGTGGCGAAGGCGCTCTGCTGGGCCATTACTGACGCTCATGGACGAAAGCCAGGGGAGCGAAAGGG	8.519160856	Las_Perlas_non_upwelling vs Las_Perlas_upwelling
Water	Cyanobacteria; Prochlorococcus MIT9313.6	3	TACGGGAGTGGCAAGCGTTATCCGGAATTATTGGGCGTAAAGCGTCCGCAGGCGGCTTTTCAAGTCTGCTGTTAAAGCGTGGAGCTTAACTCCATCATGGCAGTGGAAACTGAGAGGCTTGAGTATGGTAGGGGCAGAGGGAATTCCCGGTGTAGCGGTGAAATGCGTAGATATCGGGAAGAACACCAGTGGCGAAGGCGCTCTGCTGGGCCATTACTGACGCTCATGGACGAAAGCCAGGGGAGCGAAAGGG	-4.977204839	Las_Perlas_upwelling vs Coiba_upwelling
Water	Cyanobacteria; Prochlorococcus MIT9313.6	3	TACGGGAGTGGCAAGCGTTATCCGGAATTATTGGGCGTAAAGCGTCCGCAGGCGGCTTTTCAAGTCTGCTGTTAAAGCGTGGAGCTTAACTCCATCATGGCAGTGGAAACTGAGAGGCTTGAGTATGGTAGGGGCAGAGGGAATTCCCGGTGTAGCGGTGAAATGCGTAGATATCGGGAAGAACACCAGTGGCGAAGGCGCTCTGCTGGGCCATTACTGACGCTCATGGACGAAAGCCAGGGGAGCGAAAGGG	4.306950733	Coiba_non_upwelling vs Coiba_upwelling
Water	Cyanobacteria; Synechococcus CC9902.1	2	TACGGGAGTGGCAAGCGTTATCCGGAATTATTGGGCGTAAAGCGTCCGCAGGCGGCCCAGAAAGTCTGCTGTTAAAAAGTGGAGCTTAACTCCATCATGGCAGTGGAAACTTCTGGGCTAGAGTGTGGTAGGGGCAGAGGGAATTCCCGGTGTAGCGGTGAAATGCGTAGATATCGGGAAGAACACCAGTGGCGAAGGCGCTCTGCTGGGCCATAACTGACGCTCATGGACGAAAGCCAGGGGAGCGAAAGGG	6.233346054	Las_Perlas_upwelling vs Coiba_upwelling
Water	Cyanobacteria; Synechococcus CC9902.1	2	TACGGGAGTGGCAAGCGTTATCCGGAATTATTGGGCGTAAAGCGTCCGCAGGCGGCCCAGAAAGTCTGCTGTTAAAAAGTGGAGCTTAACTCCATCATGGCAGTGGAAACTTCTGGGCTAGAGTGTGGTAGGGGCAGAGGGAATTCCCGGTGTAGCGGTGAAATGCGTAGATATCGGGAAGAACACCAGTGGCGAAGGCGCTCTGCTGGGCCATAACTGACGCTCATGGACGAAAGCCAGGGGAGCGAAAGGG	4.680550282	Coiba_non_upwelling vs Coiba_upwelling
Water	Cyanobacteria; Synechococcus CC9902.2	1	TACGGGAGTGGCAAGCGTTATCCGGAATTATTGGGCGTAAAGCGTCCGCAGGCGGCCCAGAAAGTCTGCTGTTAAAACGTGGAGCTTAACTCCATCATGGCAGTGGAAACTACTGGGCTTGAGTGTGGTAGGGGCAGAGGGAATTCCCGGTGTAGCGGTGAAATGCGTAGATATCGGGAAGAACACCAGTGGCGAAGGCGCTCTGCTGGGCCATCACTGACGCTCATGGACGAAAGCCAGGGGAGCGAAAGGG	1.813625385	Las_Perlas_non_upwelling vs Las_Perlas_upwelling
Water	Cyanobacteria; Synechococcus CC9902.3	2	TACGGGAGTGGCAAGCGTTATCCGGAATTATTGGGCGTAAAGCGTCCGCAGGCGGCCCATCAAGTCTGCTGTTAAAAAGTGGAGCTTAACTCCATCATGGCAGTGGAAACTGTTGGGCTAGAGTGTGGTAGGGGCAGAGGGAATTCCCGGTGTAGCGGTGAAATGCGTAGATATCGGGAAGAACACCAGTGGCGAAGGCGCTCTGCTGGGCCATAACTGACGCTCATGGACGAAAGCCAGGGGAGCGAAAGGG	8.270488125	Las_Perlas_non_upwelling vs Coiba_non_upwelling
Water	Cyanobacteria; Synechococcus CC9902.3	2	TACGGGAGTGGCAAGCGTTATCCGGAATTATTGGGCGTAAAGCGTCCGCAGGCGGCCCATCAAGTCTGCTGTTAAAAAGTGGAGCTTAACTCCATCATGGCAGTGGAAACTGTTGGGCTAGAGTGTGGTAGGGGCAGAGGGAATTCCCGGTGTAGCGGTGAAATGCGTAGATATCGGGAAGAACACCAGTGGCGAAGGCGCTCTGCTGGGCCATAACTGACGCTCATGGACGAAAGCCAGGGGAGCGAAAGGG	9.39840331	Las_Perlas_upwelling vs Coiba_upwelling
Water	Cyanobacteria; Synechococcus CC9902.4	1	TACGGGAGTGGCAAGCGTTATCCGGAATTATTGGGCGTAAAGCGTCCGCAGGCGGCCCTACAAGTCTGCTGTTAAAAAGTGGAGCTTAACTCCATCATGGCAGTGGAAACTGTTGGGCTTGAGTGTGGTAGGGGCAGAGGGAATTCCCGGTGTAGCGGTGAAATGCGTAGATATCGGGAAGAACACCAGTGGCGAAGGCGCTCTGCTGGGCCATCACTGACGCTCATGGACGAAAGCCAGGGGAGCGAAAGGG	-5.848071522	Las_Perlas_non_upwelling vs Las_Perlas_upwelling
Water	Cyanobacteria; Synechococcus CC9902.6	1	TACGGGAGTGGCAAGCGTTATCCGGAATTATTGGGCGTAAAGCGTCCGCAGGCGGCCCTTCAAGTCTGCTGTTAAAAAGTGGAGCTTAACTCCATCATGGCAGTGGAAACTGTTGGGCTTGAGTGTGGTAGGGGCAGAGGGAATTCCCGGTGTAGCGGTGAAATGCGTAGATATCGGGAAGAACACCAGTGGCGAAGGCGCTCTGCTGGGCCATCACTGACGCTCATGGACGAAAGCCAGGGGAGCGAAAGGG	-1.11387878	Las_Perlas_upwelling vs Coiba_upwelling
Water	Cyanobacteria; Synechococcus CC9902.7	2	TACGGGAGTGGCAAGCGTTATCCGGAATTATTGGGCGTAAAGCGTCCGCAGGCGGCCCTTCAAGTCTGCTGTTAAAACGTGGAGCTTAACTCCATCATGGCAGTGGAAACTGTTGGGCTTGAGTGTGGTAGGGGCAGAGGGAATTCCCGGTGTAGCGGTGAAATGCGTAGATATCGGGAAGAACACCAGTGGCGAAGGCGCTCTGCTGGGCCATAACTGACGCTCATGGACGAAAGCCAGGGGAGCGAAAGGG	1.311271843	Las_Perlas_non_upwelling vs Las_Perlas_upwelling
Water	Cyanobacteria; Synechococcus CC9902.7	2	TACGGGAGTGGCAAGCGTTATCCGGAATTATTGGGCGTAAAGCGTCCGCAGGCGGCCCTTCAAGTCTGCTGTTAAAACGTGGAGCTTAACTCCATCATGGCAGTGGAAACTGTTGGGCTTGAGTGTGGTAGGGGCAGAGGGAATTCCCGGTGTAGCGGTGAAATGCGTAGATATCGGGAAGAACACCAGTGGCGAAGGCGCTCTGCTGGGCCATAACTGACGCTCATGGACGAAAGCCAGGGGAGCGAAAGGG	-1.719255067	Las_Perlas_upwelling vs Coiba_upwelling
Water	Cyanobacteria; Synechococcus CC9902.8	1	TACGGGAGTGGCAAGCGTTATCCGGAATTATTGGGCGTAAAGCGTCCGCAGGCGGCCCTTCAAGTCTGCTGTTAAAACGTGGAGCTTAACTCCATCATGGCAGTGGAAACTGTTGGGCTTGAGTGTGGTAGGGGCAGAGGGAATTCCCGGTGTAGCGGTGAAATGCGTAGATATCGGGAAGAACACCAGTGGCGAAGGCGCTCTGCTGGGCCATCACTGACGCTCATGGACGAAAGCCAGGGGAGCGAAAGGG	-0.881431779	Las_Perlas_upwelling vs Coiba_upwelling
Water	Cyanobacteria; Synechococcus CC9902.9	2	TACGGGAGTGGCAAGCGTTATCCGGAATTATTGGGCGTAAAGCGTCCGCAGGCGGCCTTTCAAGTCTGCTGTTAAAGCGTGGAGCTTAACTCCATCATGGCAGTGGAAACTGTTGGGCTTGAGTGTGGTAGGGGCAGAGGGAATTCCCGGTGTAGCGGTGAAATGCGTAGATATCGGGAAGAACACCAGTGGCGAAGGCGCTCTGCTGGGCCATCACTGACGCTCATGGACGAAAGCCAGGGGAGCGAAAGGG	1.628363493	Las_Perlas_non_upwelling vs Las_Perlas_upwelling
Water	Cyanobacteria; Synechococcus CC9902.9	2	TACGGGAGTGGCAAGCGTTATCCGGAATTATTGGGCGTAAAGCGTCCGCAGGCGGCCTTTCAAGTCTGCTGTTAAAGCGTGGAGCTTAACTCCATCATGGCAGTGGAAACTGTTGGGCTTGAGTGTGGTAGGGGCAGAGGGAATTCCCGGTGTAGCGGTGAAATGCGTAGATATCGGGAAGAACACCAGTGGCGAAGGCGCTCTGCTGGGCCATCACTGACGCTCATGGACGAAAGCCAGGGGAGCGAAAGGG	-1.626664701	Las_Perlas_upwelling vs Coiba_upwelling
Water	Cyanobacteria; Synechococcus CC9902.10	2	TACGGGAGTGGCAAGCGTTATCCGGAATTATTGGGCGTAAAGCGTCCGCAGGCGGTCCAGAAAGTCTGCTGTTAAAAAGTGGAGCTTAACTCCATCATGGCAGTGGAAACTTCTGGACTAGAGTGTGGTAGGGGCAGAGGGAATTCCCGGTGTAGCGGTGAAATGCGTAGATATCGGGAAGAACACCAGTGGCGAAGGCGCTCTGCTGGGCCATAACTGACGCTCATGGACGAAAGCCAGGGGAGCGAAAGGG	1.610578926	Las_Perlas_non_upwelling vs Las_Perlas_upwelling
Water	Cyanobacteria; Synechococcus CC9902.10	2	TACGGGAGTGGCAAGCGTTATCCGGAATTATTGGGCGTAAAGCGTCCGCAGGCGGTCCAGAAAGTCTGCTGTTAAAAAGTGGAGCTTAACTCCATCATGGCAGTGGAAACTTCTGGACTAGAGTGTGGTAGGGGCAGAGGGAATTCCCGGTGTAGCGGTGAAATGCGTAGATATCGGGAAGAACACCAGTGGCGAAGGCGCTCTGCTGGGCCATAACTGACGCTCATGGACGAAAGCCAGGGGAGCGAAAGGG	1.822572883	Coiba_non_upwelling vs Coiba_upwelling
Water	Cyanobacteria; Synechococcus CC9902.11	1	TACGGGAGTGGCAAGCGTTATCCGGAATTATTGGGTGTAAAGCGTCCGCAGGCGGCCCTTCAAGTCTGCTGTTAAAAAGTGGAGCTTAACTCCATCATGGCAGTGGAAACTGTTGGGCTTGAGTGTGGTAGGGGCAGAGGGAATTCCCGGTGTAGCGGTGAAATGCGTAGATATCGGGAAGAACACCAGTGGCGAAGGCGCTCTGCTGGGCCATCACTGACGCTCATGGACGAAAGCCAGGGGAGCGAAAGGG	-1.024597831	Las_Perlas_upwelling vs Coiba_upwelling
Water	Cyanobacteria; Trichodesmium IMS101	2	TACGGAGGAGGCAAGCGTTATCCGGAATGATTGGGCGTAAAGCGTCCGTAGATGGCCATGTAAGTCTGCTGTCAAAACCCAGGGCTCAACTCTGGTCAGGCAGTGGAAACTACAAAGCTAGAGTTTGGTAGGGGCAAAGGGAATTCCCGGTGTAGCGGTGAAATGCGTAGATATCGGGAAGAACATCGGTGGCGAAAGCGCTTTGCTAGACCAAAACTGACATTGAGGGACGAAAGCTAGGGGAGCGAATGGG	5.138353579	Las_Perlas_non_upwelling vs Las_Perlas_upwelling
Water	Cyanobacteria; Trichodesmium IMS101	2	TACGGAGGAGGCAAGCGTTATCCGGAATGATTGGGCGTAAAGCGTCCGTAGATGGCCATGTAAGTCTGCTGTCAAAACCCAGGGCTCAACTCTGGTCAGGCAGTGGAAACTACAAAGCTAGAGTTTGGTAGGGGCAAAGGGAATTCCCGGTGTAGCGGTGAAATGCGTAGATATCGGGAAGAACATCGGTGGCGAAAGCGCTTTGCTAGACCAAAACTGACATTGAGGGACGAAAGCTAGGGGAGCGAATGGG	-5.420051281	Las_Perlas_upwelling vs Coiba_upwelling
Water	Dependentiae; UBA12409	2	TACGAGGGGTGCAAGCGTTATTCGGAATTACTGGGCGTAAAGGGTGCGTAGGCGGTTTGTTAAGTCCACTGTTAAAGACCCCAGCTTAACTGGGGAACAGCGGTTGAAACTGGCAAACTTGAGGGCGGAAGAGAGAAGTGGAATTCTTGGAGTAGCGGTAAAATGCGTAGATCTCAAGAGGAACACCGATGGCGAAGGCAGCTTCTTGGTCCGTTCCTGACGCTGAGGCACGAAAGCGTGGGTAGCAAACAGG	5.604941439	Las_Perlas_non_upwelling vs Las_Perlas_upwelling
Water	Dependentiae; UBA12409	2	TACGAGGGGTGCAAGCGTTATTCGGAATTACTGGGCGTAAAGGGTGCGTAGGCGGTTTGTTAAGTCCACTGTTAAAGACCCCAGCTTAACTGGGGAACAGCGGTTGAAACTGGCAAACTTGAGGGCGGAAGAGAGAAGTGGAATTCTTGGAGTAGCGGTAAAATGCGTAGATCTCAAGAGGAACACCGATGGCGAAGGCAGCTTCTTGGTCCGTTCCTGACGCTGAGGCACGAAAGCGTGGGTAGCAAACAGG	5.850190038	Las_Perlas_non_upwelling vs Coiba_non_upwelling
Water	Desulfobacterota; Bradymonadales.1	2	GACGGAGGGTGCAAGCGTTGTTCGGAATCATTGGGCGTAAAGAGAGCGTAGGCGGCTTGGTAAGTCGGGTGTGAAAGCCCGGGGCTCAACCCCGGAAATGCGCCCGATACTGCTGAGCTTGAATACGGGAGAGGGTTGCGGAATTGTCGGTGTAGAGGTGAAATTCGTAGATATCGGCAAGAACATCAGTGGCGAAGGCGGCAACCTGGACCGATATTGACGCTGAGGCTCGAAAGCGTGGGGAGCAAACAGG	4.389112343	Las_Perlas_non_upwelling vs Las_Perlas_upwelling
Water	Desulfobacterota; Bradymonadales.1	2	GACGGAGGGTGCAAGCGTTGTTCGGAATCATTGGGCGTAAAGAGAGCGTAGGCGGCTTGGTAAGTCGGGTGTGAAAGCCCGGGGCTCAACCCCGGAAATGCGCCCGATACTGCTGAGCTTGAATACGGGAGAGGGTTGCGGAATTGTCGGTGTAGAGGTGAAATTCGTAGATATCGGCAAGAACATCAGTGGCGAAGGCGGCAACCTGGACCGATATTGACGCTGAGGCTCGAAAGCGTGGGGAGCAAACAGG	-4.59419697	Las_Perlas_upwelling vs Coiba_upwelling
Water	Desulfobacterota; Bradymonadales.2	2	GACGGAGGGTGCAAGCGTTGTTCGGAATCATTGGGCGTAAAGAGTGCGTAGGCGGCACAGCAAGTCGGGTGTGAAAGCCCAGGGCTCAACCCTGGAACTGCGCCCGAAACTGCTGAGCTTGAGTCCGGGAGAGGGTGGCGGAATTGTCGGTGTAGAGGTGAAATTCGTAGATATCGGCAAGAACATCTGTGGCGAAGGCGGCCACCTGGATCGAGACTGACGCTGAGGCACGAAAGCGTGGGGAGCAAACAGG	2.432068175	Las_Perlas_upwelling vs Coiba_upwelling
Water	Desulfobacterota; Bradymonadales.2	2	GACGGAGGGTGCAAGCGTTGTTCGGAATCATTGGGCGTAAAGAGTGCGTAGGCGGCACAGCAAGTCGGGTGTGAAAGCCCAGGGCTCAACCCTGGAACTGCGCCCGAAACTGCTGAGCTTGAGTCCGGGAGAGGGTGGCGGAATTGTCGGTGTAGAGGTGAAATTCGTAGATATCGGCAAGAACATCTGTGGCGAAGGCGGCCACCTGGATCGAGACTGACGCTGAGGCACGAAAGCGTGGGGAGCAAACAGG	2.794066047	Coiba_non_upwelling vs Coiba_upwelling
Water	Desulfobacterota; Desulfobacterota	1	TACGGAGGGTGCGAGCGTTGCTCGGAATTACTGGGCGTAAAGAGCGTGTAGGCGGTTCTGTGTGTCGGGCGTGAAAGCCCCGGGCTCAACCCGGGATGTGCGTCCGAAACTGCAGAACTAGAGTCTCGGAGAGGGAGGTGGAATTCCAGGTGTAGCGGTGGAATGCGTAGATATCTGGAAGAACACCGGTGGCGAAGGCGACCTCCTGGACGATGACTGACGCTGAGACGCGAAAGCGTGGGTAGCAAACAGG	4.873850296	Coiba_non_upwelling vs Coiba_upwelling
Water	Desulfobacterota; Desulfocapsaceae	1	TACGGAGGGTGCAAGCGTTGTTCGGAATTACTGGGCGTAAAGCGCGCGTAGGCGGCTATCTAAGTCAGATGTGAAAGCCCGCGGCTCAACCGTGGAAGTGCATTTGAAACTGGGTAGCTTGAGTACTGGAGGGGGTAGTGGAATTCCCGGTGTAGAGGTGAAATTCGTAGATATCGGGAGGAATACCGGTGGCGAAGGCGACTACCTGGCCAGATACTGACGCTGAGGTGCGAAAGCGTGGGGAGCAAACAGG	-3.345618169	Las_Perlas_upwelling vs Coiba_upwelling
Water	Desulfobacterota; Halodesulfovibrio	1	TACTGAAGGTGCAAGCGTTAATCGGAATCACTGGGCGTAAAGCGCTCGTAGGTGGCTTTGTAAGTCAGATGTGAAAGCCCAGGGCTCAACCCTGGAATTGCATTTGATACTGCATCGCTAGAGTATAGGAGAGGGAAGTGGAATTTCTGGTGTAGGAGTGAAATCCGTAGAGATCAGAAGGAACACCCGTGGCGAAGGCGACTTCCTGGACTATTACTGACACTGAGGAGCGAAAGCGTGGGGAGCAAACAGG	-5.431370651	Las_Perlas_upwelling vs Coiba_upwelling
Water	Desulfobacterota; PB19.1	1	TACGGAGAGTGCAAGCGTTGTTCGGAATTACTGGGCGTAAAGGGCGTCTAGGTGGACCAGTAAGTCAGATGTGAAAGCCCTCGGCTCAACCGAGGAAGTGCATCTGAAACTACTGGACTTGAGTACTGGAGGGGACAGTGGAATTCCTGGTGTAGAGGTGAAATTCGTAGATATCAGGAGGAACACCAGTGGCGAAGGCGACTGTCTGGCCAAGTACTGACACTGAAGCGCGAAAGCGTGGGGAGCAAACAGG	4.424614833	Las_Perlas_non_upwelling vs Las_Perlas_upwelling
Water	Desulfobacterota; PB19.2	2	TACGGAGAGTGCAAGCGTTGTTCGGAATTATTGGGCGTAAAGCGCATGTAGGCGGCTTGGCAAGTCTTAAGTGAAAGCCCTCGGCTCAACCGAGGAAGTGCTTAGGAAACTGCTAGGCTTGAGTCCTGGAGGGGCAGGTGGAATTCCCGGTGTAGAGGTGAAATTCGTAGATATTGGGAGGAACACCAGTGGCGAAGGCGGCCTGCTGGACAGTGACTGACGCTGAGATGCGAAAGCGCGGGGAGCAAACAGG	4.057719065	Las_Perlas_non_upwelling vs Las_Perlas_upwelling
Water	Desulfobacterota; PB19.2	2	TACGGAGAGTGCAAGCGTTGTTCGGAATTATTGGGCGTAAAGCGCATGTAGGCGGCTTGGCAAGTCTTAAGTGAAAGCCCTCGGCTCAACCGAGGAAGTGCTTAGGAAACTGCTAGGCTTGAGTCCTGGAGGGGCAGGTGGAATTCCCGGTGTAGAGGTGAAATTCGTAGATATTGGGAGGAACACCAGTGGCGAAGGCGGCCTGCTGGACAGTGACTGACGCTGAGATGCGAAAGCGCGGGGAGCAAACAGG	-4.238480033	Las_Perlas_upwelling vs Coiba_upwelling
Water	Desulfobacterota; PB19.3	1	TACGGAGGGTGCAAGCGTTGTTCGGAATTATTGGGCGTAAAGCGTGCGTAGGCGGACTGTTAAGTCTGATGTGAAATCCCTCGGCTCAACCGAGGACGTGCATTGGATACTGGCAGTCTTGAGTCCCGGAGAGGAGAGCGGAATTCCTAGTGTAGAGGTGAAATTCGTAGATATTAGGAGGAACACCAGTGGCGAAAGCGGCTCTCTGGACGGTGACTGACGCTGAGGCACGAAAGCATAGGTAGCAAACAGG	6.661168577	Coiba_non_upwelling vs Coiba_upwelling
Water	Desulfobacterota; PB19.4	2	TACGGAGGGTGCAAGCGTTGTTCGGAATTATTGGGCGTAAAGCGTGCGTAGGCGGACTGTTAAGTCTGGTGTGAAATCCCTCGGCTCAACCGAGGACGTGCATTGGATACTGGCAGTCTTGAGTCCTGGAGAGGAGAGCGGAATTCCTAGTGTAGAGGTGAAATTCGTAGATATTAGGAGGAACACCAGCGGCGAAAGCGGCTCTCTGGACAGTGACTGACGCTGAGGCACGAAAGCATAGGTAGCAAACAGG	-4.394042094	Las_Perlas_non_upwelling vs Las_Perlas_upwelling
Water	Desulfobacterota; PB19.4	2	TACGGAGGGTGCAAGCGTTGTTCGGAATTATTGGGCGTAAAGCGTGCGTAGGCGGACTGTTAAGTCTGGTGTGAAATCCCTCGGCTCAACCGAGGACGTGCATTGGATACTGGCAGTCTTGAGTCCTGGAGAGGAGAGCGGAATTCCTAGTGTAGAGGTGAAATTCGTAGATATTAGGAGGAACACCAGCGGCGAAAGCGGCTCTCTGGACAGTGACTGACGCTGAGGCACGAAAGCATAGGTAGCAAACAGG	-5.322009813	Las_Perlas_non_upwelling vs Coiba_non_upwelling
Water	Desulfobacterota; PB19.5	2	TACGGAGGGTGCAAGCGTTGTTCGGAATTATTGGGCGTAAAGCGTGCGTAGGCGGACTTTTAAGTCTGATGTGAAATCCCTCGGCTCAACCGAGGACGTGCATTGGATACTGGAAGTCTTGAGTCCCGGAGAGGAGAGCGGAATTCCTAGTGTAGAGGTGAAATTCGTAGATATTAGGAGGAACACCAGTGGCGAAAGCGGCTCTCTGGACGGTGACTGACGCTGAGGCACGAAAGCATAGGTAGCAAACAGG	5.626928259	Las_Perlas_upwelling vs Coiba_upwelling
Water	Desulfobacterota; PB19.5	2	TACGGAGGGTGCAAGCGTTGTTCGGAATTATTGGGCGTAAAGCGTGCGTAGGCGGACTTTTAAGTCTGATGTGAAATCCCTCGGCTCAACCGAGGACGTGCATTGGATACTGGAAGTCTTGAGTCCCGGAGAGGAGAGCGGAATTCCTAGTGTAGAGGTGAAATTCGTAGATATTAGGAGGAACACCAGTGGCGAAAGCGGCTCTCTGGACGGTGACTGACGCTGAGGCACGAAAGCATAGGTAGCAAACAGG	6.24732073	Coiba_non_upwelling vs Coiba_upwelling
Water	Desulfobacterota; PB19.6	1	TACGGAGGGTGCAAGCGTTGTTCGGAATTATTGGGCGTAAAGCGTGCGTAGGCGGATTGTTAAGTCTGATGTGAAATCCCGCGGCTCAACCGCGGACGTGCATTGGATACTGGCAGTCTTGAGTCCCGGAGAGGAGAGCGGAATTCCTAGTGTAGAGGTGAAATTCGTAGATATTAGGAGGAACACCAGTGGCGAAAGCGGCTCTCTGGACGGTGACTGACGCTGAGGCACGAAAGCATAGGTAGCAAACAGG	-3.558345705	Las_Perlas_non_upwelling vs Las_Perlas_upwelling
Water	Desulfobacterota; PB19.7	2	TACGGAGGGTGCAAGCGTTGTTCGGAATTATTGGGCGTAAAGCGTGCGTAGGTGGACTATTAAGTCTGATGTGAAATCCCTCGGCTCAACCGAGGACGTGCATTGGATACTGGTAGTCTTGAGTCCCGGAGAGGAGAGCGGAATTCCTAGTGTAGAGGTGAAATTCGTAGATATTAGGAGGAACACCAGTGGCGAAAGCGGCTCTCTGGACGGTGACTGACACTGAGGCACGAAAGCATAGGTAGCAAACAGG	-6.128220392	Las_Perlas_non_upwelling vs Las_Perlas_upwelling
Water	Desulfobacterota; PB19.7	2	TACGGAGGGTGCAAGCGTTGTTCGGAATTATTGGGCGTAAAGCGTGCGTAGGTGGACTATTAAGTCTGATGTGAAATCCCTCGGCTCAACCGAGGACGTGCATTGGATACTGGTAGTCTTGAGTCCCGGAGAGGAGAGCGGAATTCCTAGTGTAGAGGTGAAATTCGTAGATATTAGGAGGAACACCAGTGGCGAAAGCGGCTCTCTGGACGGTGACTGACACTGAGGCACGAAAGCATAGGTAGCAAACAGG	6.345756125	Las_Perlas_upwelling vs Coiba_upwelling
Water	Desulfobacterota; PB19.8	2	TACGGAGGGTGCAAGCGTTGTTCGGAATTATTGGGCGTAAAGGGCGCGTAGGCGGGCCATTAAGTCTGATGTGAAATCCCTCGGCTCAACCGAGGACGTGCATTGGAAACTGATGGTCTTGAGTCCTGGAGAGGAAAGCGGAATTCCCAGTGTAGAGGTGAAATTCGTAGATATTGGGAGGAACACCAGCGGCGAAGGCGGCTTTCTGGACAGTGACTGACGCTGAGGTGCGAAAGCGTGGGTAGCAAACAGG	4.540398161	Las_Perlas_non_upwelling vs Las_Perlas_upwelling
Water	Desulfobacterota; PB19.8	2	TACGGAGGGTGCAAGCGTTGTTCGGAATTATTGGGCGTAAAGGGCGCGTAGGCGGGCCATTAAGTCTGATGTGAAATCCCTCGGCTCAACCGAGGACGTGCATTGGAAACTGATGGTCTTGAGTCCTGGAGAGGAAAGCGGAATTCCCAGTGTAGAGGTGAAATTCGTAGATATTGGGAGGAACACCAGCGGCGAAGGCGGCTTTCTGGACAGTGACTGACGCTGAGGTGCGAAAGCGTGGGTAGCAAACAGG	-4.370784517	Las_Perlas_upwelling vs Coiba_upwelling
Water	Desulfobacterota; PB19.9	2	TACGGAGGGTGCAAGCGTTGTTCGGAATTATTGGGCGTAAAGGGCGCGTAGGCGGGCCATTAAGTCTGATGTGAAATCCCTCGGCTCAACCGAGGACGTGCATTGGAAACTGATGGTCTTGAGTCCTGGAGAGGAAGGCGGAATTCCCAGTGTAGAGGTGAAATTCGTAGATATTGGGAGGAACACCAGCGGCGAAGGCGGCCTTCTGGACAGTGACTGACGCTGAGGTGCGAAAGCGTGGGTAGCAAACAGG	4.660517225	Las_Perlas_non_upwelling vs Las_Perlas_upwelling
Water	Desulfobacterota; PB19.9	2	TACGGAGGGTGCAAGCGTTGTTCGGAATTATTGGGCGTAAAGGGCGCGTAGGCGGGCCATTAAGTCTGATGTGAAATCCCTCGGCTCAACCGAGGACGTGCATTGGAAACTGATGGTCTTGAGTCCTGGAGAGGAAGGCGGAATTCCCAGTGTAGAGGTGAAATTCGTAGATATTGGGAGGAACACCAGCGGCGAAGGCGGCCTTCTGGACAGTGACTGACGCTGAGGTGCGAAAGCGTGGGTAGCAAACAGG	-5.118849036	Las_Perlas_upwelling vs Coiba_upwelling
Water	Desulfobacterota; PB19.10	2	TACGGAGGGTGCAAGCGTTGTTCGGAATTATTGGGCGTAAAGGGCGCGTAGGCGGGTTCTTAAGTCTGATGTGAAATCCCTCGGCTCAACCGAGGACGTGCATTGGATACTGGGAACCTTGAGTCCTGGAGAGGAAAGCGGAATTCCAAGTGTAGAGGTGAAATTCGTAGATATTTGGAGGAACACCAGTGGCGAAGGCGGCTTTCTGGACAGTGACTGACGCTGATGCGCGAAAGCGTGGGTAGCAAACAGG	5.215650534	Las_Perlas_non_upwelling vs Las_Perlas_upwelling
Water	Desulfobacterota; PB19.10	2	TACGGAGGGTGCAAGCGTTGTTCGGAATTATTGGGCGTAAAGGGCGCGTAGGCGGGTTCTTAAGTCTGATGTGAAATCCCTCGGCTCAACCGAGGACGTGCATTGGATACTGGGAACCTTGAGTCCTGGAGAGGAAAGCGGAATTCCAAGTGTAGAGGTGAAATTCGTAGATATTTGGAGGAACACCAGTGGCGAAGGCGGCTTTCTGGACAGTGACTGACGCTGATGCGCGAAAGCGTGGGTAGCAAACAGG	-6.134516654	Las_Perlas_upwelling vs Coiba_upwelling
Water	Desulfobacterota; PB19.11	2	TACGGAGGGTGCAAGCGTTGTTCGGAATTATTGGGCGTAAAGGGCGCGTAGGCGGGTTTTTAAGTCTGGTGTGAAATCCCTCGGCTCAACCGAGGACGTGCATTGGATACTGAAAACCTTGAGTCCTGGAGAGGAAAGCGGAATTCCCAGTGTAGAGGTGAAATTCGTAGATATTGGGAGGAACACCGGTGGCGAAGGCGGCTTTCTGGACAGTGACTGACGCTGAGGCGCGAAAGCGTGGGTAGCAAACAGG	4.506650701	Las_Perlas_non_upwelling vs Las_Perlas_upwelling
Water	Desulfobacterota; PB19.11	2	TACGGAGGGTGCAAGCGTTGTTCGGAATTATTGGGCGTAAAGGGCGCGTAGGCGGGTTTTTAAGTCTGGTGTGAAATCCCTCGGCTCAACCGAGGACGTGCATTGGATACTGAAAACCTTGAGTCCTGGAGAGGAAAGCGGAATTCCCAGTGTAGAGGTGAAATTCGTAGATATTGGGAGGAACACCGGTGGCGAAGGCGGCTTTCTGGACAGTGACTGACGCTGAGGCGCGAAAGCGTGGGTAGCAAACAGG	5.261693628	Coiba_non_upwelling vs Coiba_upwelling
Water	Desulfobacterota; PB19.12	3	TACGGAGGGTGCGAGCGTTGTTCGGAATTACTGGGCGTAAAGGGCGTCTAGGCGGACTGGTAAGTCAGATGTGAAAGCCCTCGGCTTAACCGGGGAGGTGCATCTGAAACTGCCAGACTTGAGTACTGGAGGGGGCAGCGGAATTCCCGGTGTAGAGGTGAAATTCGTAGATATCGGGAGGAACACCAGTGGCGAAGGCGGCTGCCTGGCCAGATACTGACGCTAAAGCGCGAAAGCGTGGGGAGCAAACAGG	3.681371571	Las_Perlas_non_upwelling vs Las_Perlas_upwelling
Water	Desulfobacterota; PB19.12	3	TACGGAGGGTGCGAGCGTTGTTCGGAATTACTGGGCGTAAAGGGCGTCTAGGCGGACTGGTAAGTCAGATGTGAAAGCCCTCGGCTTAACCGGGGAGGTGCATCTGAAACTGCCAGACTTGAGTACTGGAGGGGGCAGCGGAATTCCCGGTGTAGAGGTGAAATTCGTAGATATCGGGAGGAACACCAGTGGCGAAGGCGGCTGCCTGGCCAGATACTGACGCTAAAGCGCGAAAGCGTGGGGAGCAAACAGG	-2.978037329	Las_Perlas_non_upwelling vs Coiba_non_upwelling
Water	Desulfobacterota; PB19.12	3	TACGGAGGGTGCGAGCGTTGTTCGGAATTACTGGGCGTAAAGGGCGTCTAGGCGGACTGGTAAGTCAGATGTGAAAGCCCTCGGCTTAACCGGGGAGGTGCATCTGAAACTGCCAGACTTGAGTACTGGAGGGGGCAGCGGAATTCCCGGTGTAGAGGTGAAATTCGTAGATATCGGGAGGAACACCAGTGGCGAAGGCGGCTGCCTGGCCAGATACTGACGCTAAAGCGCGAAAGCGTGGGGAGCAAACAGG	6.291605392	Coiba_non_upwelling vs Coiba_upwelling
Water	Desulfobacterota; PB19.13	1	TACGGAGGGTGCGAGCGTTGTTCGGAATTATTGGGCGTAAAGAGCGCGTAGGCGGGCTCATAAGTCTGATGTGAAATCCCTCGGCTCAACCGAGGACGTGCATTGGAAACTGTGAGTCTTGAGTCCTGGAGAGGAAGGCGGAATTCCCAGTGTAGAGGTGAAATTCGTAGATATTGGGAGGAACACCAGCGGCGAAGGCGGCCTTCTGGACAGTGACTGACGCTGAGGCGCGAAAGCGTGGGTAGCAAACAGG	4.172936473	Las_Perlas_non_upwelling vs Las_Perlas_upwelling
Water	Desulfobacterota; PB19.14	2	TACGGGGAGTGCAAGCGTTGTTCGGAATCATTGGGCGTAAAGCGTGCGTAGGCGGCACAGTAAGTCAGAAGTGAAATCCCTCGGCCCAACCGAGGACGTGCTTTTGAAACTGCTGAGCTTGAATCCTGGAGGGGCGAGTGGAATTCCCAGTGTAGGGGTGAAATCCGTAGATATTGGGAGGAACACCAGTGGCGAAGGCGGCTCGCTGGACAGTGATTGACGCTGAGGTACGAAAGCGTGGGGAGCAAACAGG	5.615324105	Las_Perlas_upwelling vs Coiba_upwelling
Water	Desulfobacterota; PB19.14	2	TACGGGGAGTGCAAGCGTTGTTCGGAATCATTGGGCGTAAAGCGTGCGTAGGCGGCACAGTAAGTCAGAAGTGAAATCCCTCGGCCCAACCGAGGACGTGCTTTTGAAACTGCTGAGCTTGAATCCTGGAGGGGCGAGTGGAATTCCCAGTGTAGGGGTGAAATCCGTAGATATTGGGAGGAACACCAGTGGCGAAGGCGGCTCGCTGGACAGTGATTGACGCTGAGGTACGAAAGCGTGGGGAGCAAACAGG	6.260754376	Coiba_non_upwelling vs Coiba_upwelling
Water	Firmicutes; Acholeplasma	2	TACATAGGGGGCAAGCGTTATCCGGAATTATTGGGCGTAAAGGGTGCGTAGGCGGCCATTTAAGTCCTTGGTGTAAGTGCAGCGCTCAACGCTGTGATGCTAAGGAAACTGGATGGCTTGAGTGAGATAGAGGCAAGTGGAATTCCATGTGTAGCGGTAAAATGCGTAAATATATGGAGGAACACCAGTGGCGAAGGCGGCTTGCTGGGTCTTCACTGACGCTGAGGCACGAAAGCGTGGGGAGCGAACAGG	3.000519036	Las_Perlas_non_upwelling vs Coiba_non_upwelling
Water	Firmicutes; Acholeplasma	2	TACATAGGGGGCAAGCGTTATCCGGAATTATTGGGCGTAAAGGGTGCGTAGGCGGCCATTTAAGTCCTTGGTGTAAGTGCAGCGCTCAACGCTGTGATGCTAAGGAAACTGGATGGCTTGAGTGAGATAGAGGCAAGTGGAATTCCATGTGTAGCGGTAAAATGCGTAAATATATGGAGGAACACCAGTGGCGAAGGCGGCTTGCTGGGTCTTCACTGACGCTGAGGCACGAAAGCGTGGGGAGCGAACAGG	-2.135640394	Coiba_non_upwelling vs Coiba_upwelling
Water	Fusobacteriota; Cetobacterium.2	3	TACGTATGTCGCAAGCGTTATCCGGATTTATTGGGCGTAAAGCGCGTCTAGGCGGGAAAGAAAGTCTGATGTGAAAATGCGGGGCTCAACTCCGTATTGCGTTGGAAACTACTTTTCTAGAGTATCAGAGAGGTGGGCGGAACTACAAGTGTAGAGGTGAAATTCGTAGATATTTGTAGGAATGCCGATGGAGAAGTCAGCTCACTGGATGAATACTGACGCTAAAGCGCGAAAGCGTGGGGAGCAAACAGG	4.326954319	Las_Perlas_non_upwelling vs Las_Perlas_upwelling
Water	Fusobacteriota; Cetobacterium.2	3	TACGTATGTCGCAAGCGTTATCCGGATTTATTGGGCGTAAAGCGCGTCTAGGCGGGAAAGAAAGTCTGATGTGAAAATGCGGGGCTCAACTCCGTATTGCGTTGGAAACTACTTTTCTAGAGTATCAGAGAGGTGGGCGGAACTACAAGTGTAGAGGTGAAATTCGTAGATATTTGTAGGAATGCCGATGGAGAAGTCAGCTCACTGGATGAATACTGACGCTAAAGCGCGAAAGCGTGGGGAGCAAACAGG	2.305380511	Las_Perlas_non_upwelling vs Coiba_non_upwelling
Water	Fusobacteriota; Cetobacterium.2	3	TACGTATGTCGCAAGCGTTATCCGGATTTATTGGGCGTAAAGCGCGTCTAGGCGGGAAAGAAAGTCTGATGTGAAAATGCGGGGCTCAACTCCGTATTGCGTTGGAAACTACTTTTCTAGAGTATCAGAGAGGTGGGCGGAACTACAAGTGTAGAGGTGAAATTCGTAGATATTTGTAGGAATGCCGATGGAGAAGTCAGCTCACTGGATGAATACTGACGCTAAAGCGCGAAAGCGTGGGGAGCAAACAGG	-4.065226733	Las_Perlas_upwelling vs Coiba_upwelling
Water	Fusobacteriota; Propionigenium	2	TACGTATGTCGCAAGCGTTATCCGGAATTATTGGGCGTAAAGCGCGTCTAGGCGGTCTTTTAAGTCTGATGTGAAAATGCGGGGCTCAACTCCGTATTGCGTTGGAAACTGGAAGACTAGAGTATCAGAGAGGTGGGCGGAACTACAAGTGTAGAGGTGAAATTCGTAGATATTTGTAGGAATGCCGATTGGGAAGCCAGCTCACTGGATGAATACTGACGCTGAAGCGCGAAAGCGTGGGGAGCAAACCGG	-4.097471716	Las_Perlas_upwelling vs Coiba_upwelling
Water	Fusobacteriota; Propionigenium	2	TACGTATGTCGCAAGCGTTATCCGGAATTATTGGGCGTAAAGCGCGTCTAGGCGGTCTTTTAAGTCTGATGTGAAAATGCGGGGCTCAACTCCGTATTGCGTTGGAAACTGGAAGACTAGAGTATCAGAGAGGTGGGCGGAACTACAAGTGTAGAGGTGAAATTCGTAGATATTTGTAGGAATGCCGATTGGGAAGCCAGCTCACTGGATGAATACTGACGCTGAAGCGCGAAAGCGTGGGGAGCAAACCGG	-3.276119868	Coiba_non_upwelling vs Coiba_upwelling
Water	Margulisbacteria; Margulisbacteria.1	2	TACGTAAGGAGCGAACGTTATCCGGATTTACTGGGTATAAAGTGCGCGTAGGCGGTTACTTAAGTTAGGTGTTAAATCCTTTAGCTCAACTAAAGTCTGCATCTAAAACTGGGTAACTAGAGAGTAGTAGAGGAAAGCGGAACTCACAGTGTAGCGGTGAAATGCATAGATATTGTGAGGAACACCGGTTGCGAAGGCGGCTTTCTGGCCTATTTCTGACGCTGAGGTGCGAAAGCGTGGGGAGCGAACGGG	4.546588058	Las_Perlas_non_upwelling vs Las_Perlas_upwelling
Water	Margulisbacteria; Margulisbacteria.1	2	TACGTAAGGAGCGAACGTTATCCGGATTTACTGGGTATAAAGTGCGCGTAGGCGGTTACTTAAGTTAGGTGTTAAATCCTTTAGCTCAACTAAAGTCTGCATCTAAAACTGGGTAACTAGAGAGTAGTAGAGGAAAGCGGAACTCACAGTGTAGCGGTGAAATGCATAGATATTGTGAGGAACACCGGTTGCGAAGGCGGCTTTCTGGCCTATTTCTGACGCTGAGGTGCGAAAGCGTGGGGAGCGAACGGG	1.839480087	Las_Perlas_non_upwelling vs Coiba_non_upwelling
Water	Margulisbacteria; Margulisbacteria.2	2	TACGTAAGTTGCAAGCGTTATCCGGATTTATTGGGCATAAAGAGTGCGTAGGCGGCATTTTAAGTCAGATGTAAAATCCCACAGCTCAACTGTGGTCTGCATTTGAAACTGGAATGCTAGAGACTAGGAGAGGAAAGCGGAACTCACAGTGTAGCGGTGAAATGCGTAGATATTGTGGGGAACACCAGTGGCGAAGGCGGCTTTCTGGACTAGTTCTGACGCTGAGGCACGAAAGCATGGGGAGCGAACGGG	5.441472157	Las_Perlas_non_upwelling vs Las_Perlas_upwelling
Water	Margulisbacteria; Margulisbacteria.2	2	TACGTAAGTTGCAAGCGTTATCCGGATTTATTGGGCATAAAGAGTGCGTAGGCGGCATTTTAAGTCAGATGTAAAATCCCACAGCTCAACTGTGGTCTGCATTTGAAACTGGAATGCTAGAGACTAGGAGAGGAAAGCGGAACTCACAGTGTAGCGGTGAAATGCGTAGATATTGTGGGGAACACCAGTGGCGAAGGCGGCTTTCTGGACTAGTTCTGACGCTGAGGCACGAAAGCATGGGGAGCGAACGGG	6.2173556	Coiba_non_upwelling vs Coiba_upwelling
Water	Margulisbacteria; Margulisbacteria.3	1	TACGTAAGTTGCAAGCGTTATCCGGATTTATTGGGCATAAAGAGTGCGTAGGCGGTATATTAAGTCAGATGTTAAATCCCACAGCTCAACTGTGGTCCGCATTTGAAACTGATTTACTAGAGACTAGGAGAGGAAAGTGGAACTCACAGTGTAGCGGTGAAATGCGTAGATATTGTGAGGAACACCAATGGCGAAGGCAGCTTTCTGGACTAGATCTGACGCTGAGGCACGAAAGCATGGGGAGCGAACGGG	-3.763066019	Las_Perlas_upwelling vs Coiba_upwelling
Water	Margulisbacteria; Margulisbacteria.4	1	TACGTAAGTTGCAAGCGTTATCCGGATTTATTGGGCATAAAGAGTGCGTAGGCGGTATATTAAGTCAGATGTTAAATTCCACAGCTCAACTGTGGCTTGCATTTGAAACTGATTTACTAGAGATTAGGAGAGGAAAGTGGAACTCACAGTGTAGCGGTGAAATGCGTAGATATTGTGAGGAACACCAGTGGCGAAGGCGGCTTTCTGGACTAAATCTGACGCTGAGGTACGAAAGCATGGGGAGCGAACGGG	5.80911811	Coiba_non_upwelling vs Coiba_upwelling
Water	Margulisbacteria; Margulisbacteria.5	1	TACGTAGGGGGCGAGCGTTATCCGGATTCATTGGGCATAAAGAGTACGTAGGCGGTATTTTAAGTCAGGTGTTAAAGGCATCAGCTCAACTGATGTATGCGCCTGAAACTGAAGTACTAGAGACTAGTAAAGGAAAGCGGAACTCACGGTGTAGCGGTGAAATGCGTAGATATCGTGAGGAACACCAGTTGCGAAGGCGGCTTTCTAGACTAATTCTGACGCTGAGGTACGAAAGCGTGGGGAGCGAACGGG	3.813485084	Las_Perlas_non_upwelling vs Las_Perlas_upwelling
Water	Marinimicrobia (SAR406 clade); Marinimicrobia (SAR406 clade).1	1	TACGAGGGGAGCAAGCGTTGTCCGGATTTATTGGGCGTAAAGAGTTCGTAGGCTGATTTATAAGTCGAAATTGAAATCCAATGGCTTAACCATTGACACGGTTTCGATACTGTAAATCTTGAATTATGCAGAGGTAAGTGGAATTCCTGGTGTAGCGGTGAAATGCGTAGATATCAGGAGGAACACCAAAGGCGAAGGCAACTTACTGGGCATTAATTGACGCTGAGGAACGAAAGCGTGGGTAGCAAACAGG	5.070745074	Las_Perlas_upwelling vs Coiba_upwelling
Water	Marinimicrobia (SAR406 clade); Marinimicrobia (SAR406 clade).2	3	TACGAGGGGAGCAAGCGTTGTCCGGATTTATTGGGCGTAAAGAGTTCGTAGGCTGATTTATAAGTCGAAATTGAAATCCAATGGCTTAACCATTGTCACGGTTTCGATACTGTAAATCTTGAATTATGCAGAGGTAAGTGGAATTCCTGGTGTAGCGGTGAAATGCGTAGATATCAGGAGGAACACCAAAGGCGAAGGCAACTTACTGGGCATCAATTGACGCTGAGGAACGAAAGCGTGGGTAGCAAACAGG	3.991343491	Las_Perlas_non_upwelling vs Las_Perlas_upwelling
Water	Marinimicrobia (SAR406 clade); Marinimicrobia (SAR406 clade).2	3	TACGAGGGGAGCAAGCGTTGTCCGGATTTATTGGGCGTAAAGAGTTCGTAGGCTGATTTATAAGTCGAAATTGAAATCCAATGGCTTAACCATTGTCACGGTTTCGATACTGTAAATCTTGAATTATGCAGAGGTAAGTGGAATTCCTGGTGTAGCGGTGAAATGCGTAGATATCAGGAGGAACACCAAAGGCGAAGGCAACTTACTGGGCATCAATTGACGCTGAGGAACGAAAGCGTGGGTAGCAAACAGG	-3.217674028	Las_Perlas_non_upwelling vs Coiba_non_upwelling
Water	Marinimicrobia (SAR406 clade); Marinimicrobia (SAR406 clade).2	3	TACGAGGGGAGCAAGCGTTGTCCGGATTTATTGGGCGTAAAGAGTTCGTAGGCTGATTTATAAGTCGAAATTGAAATCCAATGGCTTAACCATTGTCACGGTTTCGATACTGTAAATCTTGAATTATGCAGAGGTAAGTGGAATTCCTGGTGTAGCGGTGAAATGCGTAGATATCAGGAGGAACACCAAAGGCGAAGGCAACTTACTGGGCATCAATTGACGCTGAGGAACGAAAGCGTGGGTAGCAAACAGG	7.418291665	Coiba_non_upwelling vs Coiba_upwelling
Water	Marinimicrobia (SAR406 clade); Marinimicrobia (SAR406 clade).3	1	TACGAGGGGGGCAAGCGTTGTCCGGATTTATTGGGCGTAAAGAGTTCGTAGGCGGGCTAATCAGTCAAGATTGAAATCCCACGACTTAATCGTGGTTCCGGTTTTGATACTGTTAGTCTTGAATGGGATAGAGGTAAGCGGAATTCCTGGTGTAGCGGTGAAATGCGTAGATATCAGGAGGAACACCGATGGCGAAGGCAGCTTACTAGGTCCATATTGACGCTGAGGAACGAAAGCGTGGGTAGCAAACAGG	4.858039495	Coiba_non_upwelling vs Coiba_upwelling
Water	Marinimicrobia (SAR406 clade); Marinimicrobia (SAR406 clade).4	3	TACGAGGGGGGCAAGCGTTGTCCGGATTTATTGGGCGTAAAGGGCTCGTAGGTGGGCTAGTAAGTCAAAATTGAAATCCAATGGCTTAACCATTGTCACGGTTTTGATACTGCTAGTCTTGAGTGAAATAGAGGTAAGTGGAATTCCTGGTGTAGCGGTGAAATGCGTAGATATCAGGAGGAACGCCGAAGGAGAAGTCAGCTTACTGGATTTATACTGACACTGAGGAGCGAAAGCGTGGGTAGCAAACAGG	-2.264097609	Las_Perlas_non_upwelling vs Las_Perlas_upwelling
Water	Marinimicrobia (SAR406 clade); Marinimicrobia (SAR406 clade).4	3	TACGAGGGGGGCAAGCGTTGTCCGGATTTATTGGGCGTAAAGGGCTCGTAGGTGGGCTAGTAAGTCAAAATTGAAATCCAATGGCTTAACCATTGTCACGGTTTTGATACTGCTAGTCTTGAGTGAAATAGAGGTAAGTGGAATTCCTGGTGTAGCGGTGAAATGCGTAGATATCAGGAGGAACGCCGAAGGAGAAGTCAGCTTACTGGATTTATACTGACACTGAGGAGCGAAAGCGTGGGTAGCAAACAGG	2.649311121	Las_Perlas_upwelling vs Coiba_upwelling
Water	Marinimicrobia (SAR406 clade); Marinimicrobia (SAR406 clade).4	3	TACGAGGGGGGCAAGCGTTGTCCGGATTTATTGGGCGTAAAGGGCTCGTAGGTGGGCTAGTAAGTCAAAATTGAAATCCAATGGCTTAACCATTGTCACGGTTTTGATACTGCTAGTCTTGAGTGAAATAGAGGTAAGTGGAATTCCTGGTGTAGCGGTGAAATGCGTAGATATCAGGAGGAACGCCGAAGGAGAAGTCAGCTTACTGGATTTATACTGACACTGAGGAGCGAAAGCGTGGGTAGCAAACAGG	1.187232674	Coiba_non_upwelling vs Coiba_upwelling
Water	Marinimicrobia (SAR406 clade); Marinimicrobia (SAR406 clade).5	2	TACGAGGGGTCCTAGCGTTGTCCGGATTTACTGGGCGTAAAGGGTACGTAGGCGTTTTAATAAGTTGTATGTTAAATATCTTAGCTTAACTAAGAAACTGCATACAAAACTGTTAAGATAGAGTTTGAGAGAGGAACGCAGAATTCATGGTGGAGCGGTGACATGCGTAGATATCATGAGGAAAGTCAAATGCGAAGGCAGCCTTCTGGCTCAAAACTGACGCTGAGGTACGAAAGCGTGGGGAGCGAACAGG	-6.4493623	Las_Perlas_non_upwelling vs Las_Perlas_upwelling
Water	Marinimicrobia (SAR406 clade); Marinimicrobia (SAR406 clade).5	2	TACGAGGGGTCCTAGCGTTGTCCGGATTTACTGGGCGTAAAGGGTACGTAGGCGTTTTAATAAGTTGTATGTTAAATATCTTAGCTTAACTAAGAAACTGCATACAAAACTGTTAAGATAGAGTTTGAGAGAGGAACGCAGAATTCATGGTGGAGCGGTGACATGCGTAGATATCATGAGGAAAGTCAAATGCGAAGGCAGCCTTCTGGCTCAAAACTGACGCTGAGGTACGAAAGCGTGGGGAGCGAACAGG	3.884232945	Las_Perlas_upwelling vs Coiba_upwelling
Water	Marinimicrobia (SAR406 clade); Marinimicrobia (SAR406 clade).6	2	TACGAGGGGTGCAAGCGTTGTCCGGAATCACTGGGCGTAAAGGGTCCGTAGGCGTCTCAATAAGTCATTTGTTAAATCCACCGGCTTAACCGGTGACCTGCATTTGAAACTGCTGAGATAGAGTATAGGAGAGGAAAGTGGAATTCCTGGTGTAGCGGTGACATGCGTAGATATCAGGAGGAACACCAATGGCGAAGGCAGCTTTCTGGCCTATTACTGACGCTGAGGGACGAAAGCGTGGGGAGCGAACAGG	4.96541464	Las_Perlas_non_upwelling vs Las_Perlas_upwelling
Water	Marinimicrobia (SAR406 clade); Marinimicrobia (SAR406 clade).6	2	TACGAGGGGTGCAAGCGTTGTCCGGAATCACTGGGCGTAAAGGGTCCGTAGGCGTCTCAATAAGTCATTTGTTAAATCCACCGGCTTAACCGGTGACCTGCATTTGAAACTGCTGAGATAGAGTATAGGAGAGGAAAGTGGAATTCCTGGTGTAGCGGTGACATGCGTAGATATCAGGAGGAACACCAATGGCGAAGGCAGCTTTCTGGCCTATTACTGACGCTGAGGGACGAAAGCGTGGGGAGCGAACAGG	5.152686893	Coiba_non_upwelling vs Coiba_upwelling
Water	Marinimicrobia (SAR406 clade); Marinimicrobia (SAR406 clade).7	2	TACGAGGGGTGCAAGCGTTGTCCGGAATCACTGGGCGTAAAGGGTCCGTAGGCGTCTTAAAAAGTCATTTGTTAAATACACCGGCTTAACCGGTGACCTGCATTTGAAACTATTAAGATAGAGTATAGGAGAGGAAAGCGGAATTCCTGGTGTAGCGGTGACATGCGTAGATATCAGGAGGAACACCAATGGCGAAGGCAGCTTTCTGGCCTATTACTGACGCTGAGGGACGAAAGCGTGGGGAGCGAACAGG	2.224151301	Las_Perlas_non_upwelling vs Las_Perlas_upwelling
Water	Marinimicrobia (SAR406 clade); Marinimicrobia (SAR406 clade).7	2	TACGAGGGGTGCAAGCGTTGTCCGGAATCACTGGGCGTAAAGGGTCCGTAGGCGTCTTAAAAAGTCATTTGTTAAATACACCGGCTTAACCGGTGACCTGCATTTGAAACTATTAAGATAGAGTATAGGAGAGGAAAGCGGAATTCCTGGTGTAGCGGTGACATGCGTAGATATCAGGAGGAACACCAATGGCGAAGGCAGCTTTCTGGCCTATTACTGACGCTGAGGGACGAAAGCGTGGGGAGCGAACAGG	-1.61879855	Las_Perlas_upwelling vs Coiba_upwelling
Water	Marinimicrobia (SAR406 clade); Marinimicrobia (SAR406 clade).8	2	TACGAGGGGTGCAAGCGTTGTCCGGAATCACTGGGCGTAAAGGGTCCGTAGGCGTCTTAAAAAGTCATTTGTTAAATACACCGGCTTAACCGGTGACCTGCATTTGAAACTATTAGGATAGAGTTTAGGAGAGGAAAGCGGAATTCCTGGTGTAGCGGTGACATGCGTAGATATCAGGAGGAACACCAATGGCGAAGGCAGCTTTCTGGCCTATTACTGACGCTGAGGGACGAAAGCGTGGGGAGCGAACAGG	5.400604238	Las_Perlas_non_upwelling vs Las_Perlas_upwelling
Water	Marinimicrobia (SAR406 clade); Marinimicrobia (SAR406 clade).8	2	TACGAGGGGTGCAAGCGTTGTCCGGAATCACTGGGCGTAAAGGGTCCGTAGGCGTCTTAAAAAGTCATTTGTTAAATACACCGGCTTAACCGGTGACCTGCATTTGAAACTATTAGGATAGAGTTTAGGAGAGGAAAGCGGAATTCCTGGTGTAGCGGTGACATGCGTAGATATCAGGAGGAACACCAATGGCGAAGGCAGCTTTCTGGCCTATTACTGACGCTGAGGGACGAAAGCGTGGGGAGCGAACAGG	-4.849361305	Las_Perlas_upwelling vs Coiba_upwelling
Water	Marinimicrobia (SAR406 clade); Marinimicrobia (SAR406 clade).9	2	TACGAGGGGTGCAAGCGTTGTCCGGAATCACTGGGCGTAAAGGGTCCGTAGGCGTCTTAAAAAGTCATTTGTTAAATACACCGGCTTAACCGGTGATCTGCATTTGAAACTATTAAGATAGAGTTTAGGAGAGGAAAGTGGAATTCCTGGTGTAGCGGTGACATGCGTAGATATCAGGAGGAACACCAATGGCGAAGGCAGCTTTCTGGCCTAACACTGACGCTGAGGGACGAAAGCGTGGGGAGCGAACAGG	2.273836644	Las_Perlas_non_upwelling vs Las_Perlas_upwelling
Water	Marinimicrobia (SAR406 clade); Marinimicrobia (SAR406 clade).9	2	TACGAGGGGTGCAAGCGTTGTCCGGAATCACTGGGCGTAAAGGGTCCGTAGGCGTCTTAAAAAGTCATTTGTTAAATACACCGGCTTAACCGGTGATCTGCATTTGAAACTATTAAGATAGAGTTTAGGAGAGGAAAGTGGAATTCCTGGTGTAGCGGTGACATGCGTAGATATCAGGAGGAACACCAATGGCGAAGGCAGCTTTCTGGCCTAACACTGACGCTGAGGGACGAAAGCGTGGGGAGCGAACAGG	1.503341886	Las_Perlas_non_upwelling vs Coiba_non_upwelling
Water	Marinimicrobia (SAR406 clade); Marinimicrobia (SAR406 clade).10	2	TACGAGGGGTGCAAGCGTTGTCCGGAATCACTGGGCGTAAAGGGTCCGTAGGCGTCTTAAAAAGTCATTTGTTAAATACACCGGCTTAACCGGTGGCCTGCATTTGAAACTATTAAGATAGAGTATAGGAGAGGAAAGCGGAATTCCTGGTGTAGCGGTGACATGCGTAGATATCAGGAGGAACACCAATGGCGAAGGCAGCTTTCTGGCCTATTACTGACGCTGAGGGACGAAAGCGTGGGGAGCGAACAGG	4.285678781	Las_Perlas_non_upwelling vs Las_Perlas_upwelling
Water	Marinimicrobia (SAR406 clade); Marinimicrobia (SAR406 clade).10	2	TACGAGGGGTGCAAGCGTTGTCCGGAATCACTGGGCGTAAAGGGTCCGTAGGCGTCTTAAAAAGTCATTTGTTAAATACACCGGCTTAACCGGTGGCCTGCATTTGAAACTATTAAGATAGAGTATAGGAGAGGAAAGCGGAATTCCTGGTGTAGCGGTGACATGCGTAGATATCAGGAGGAACACCAATGGCGAAGGCAGCTTTCTGGCCTATTACTGACGCTGAGGGACGAAAGCGTGGGGAGCGAACAGG	-3.672208368	Las_Perlas_upwelling vs Coiba_upwelling
Water	Marinimicrobia (SAR406 clade); Marinimicrobia (SAR406 clade).11	2	TACGAGGGGTGCAAGCGTTGTCCGGAATCACTGGGCGTAAAGGGTCCGTAGGCGTCTTAATAAGTCATTTGTTAAAGACACCGGCTTAACCGGTGGAGTGCAATTGAAACTATTAAGATAGAGTATAGGAGAGGAAAGTGGAATTCCTGGTGTAGCGGTGACATGCGTAGATATCAGGAGGAACACCAATGGCGAAGGCAGCTTTCTGGCCTATTACTGACGCTGAGGGACGAAAGCGTGGGGAGCGAACAGG	5.822956886	Las_Perlas_non_upwelling vs Las_Perlas_upwelling
Water	Marinimicrobia (SAR406 clade); Marinimicrobia (SAR406 clade).11	2	TACGAGGGGTGCAAGCGTTGTCCGGAATCACTGGGCGTAAAGGGTCCGTAGGCGTCTTAATAAGTCATTTGTTAAAGACACCGGCTTAACCGGTGGAGTGCAATTGAAACTATTAAGATAGAGTATAGGAGAGGAAAGTGGAATTCCTGGTGTAGCGGTGACATGCGTAGATATCAGGAGGAACACCAATGGCGAAGGCAGCTTTCTGGCCTATTACTGACGCTGAGGGACGAAAGCGTGGGGAGCGAACAGG	5.936819431	Coiba_non_upwelling vs Coiba_upwelling
Water	Marinimicrobia (SAR406 clade); Marinimicrobia (SAR406 clade).12	2	TACGAGGGGTGCAAGCGTTGTCCGGAATCACTGGGCGTAAAGGGTCCGTAGGCGTCTTGAAAAGTCATTTGTTAAATACACCGGCTTAACCGGTGAACTGCATTTGAAACTATTAAGATAGAGTATAGGAGAGGAAAGTGGAATTCCTGGTGTAGCGGTGACATGCGTAGATATCAGGAGGAACACCAATGGCGAAGGCAGCTTTCTGGCCTATTACTGACGCTGAGGGACGAAAGCGTGGGGAGCGAACAGG	2.76011106	Las_Perlas_non_upwelling vs Las_Perlas_upwelling
Water	Marinimicrobia (SAR406 clade); Marinimicrobia (SAR406 clade).12	2	TACGAGGGGTGCAAGCGTTGTCCGGAATCACTGGGCGTAAAGGGTCCGTAGGCGTCTTGAAAAGTCATTTGTTAAATACACCGGCTTAACCGGTGAACTGCATTTGAAACTATTAAGATAGAGTATAGGAGAGGAAAGTGGAATTCCTGGTGTAGCGGTGACATGCGTAGATATCAGGAGGAACACCAATGGCGAAGGCAGCTTTCTGGCCTATTACTGACGCTGAGGGACGAAAGCGTGGGGAGCGAACAGG	1.676405534	Coiba_non_upwelling vs Coiba_upwelling
Water	Marinimicrobia (SAR406 clade); Marinimicrobia (SAR406 clade).13	3	TACGAGGGGTGCAAGCGTTGTCCGGAATCACTGGGCGTAAAGGGTCCGTAGGCGTTTCAACAAGTCATTTGTTAAAGACATCGGCTTAACCGATGGAGTGCATTTGAAACTTTTGAAATAGAGTATAGAAGAGGAAAGTGGAATTCCTGGTGTAGCGGTGACATGCGTAGATATCAGGAGGAACACCAATGGCGAAGGCAACTTTCTGGTCTATTACTGACGCTGAGGGACGAAAGCGTGGGGAGCGAACAGG	6.566613262	Las_Perlas_non_upwelling vs Las_Perlas_upwelling
Water	Marinimicrobia (SAR406 clade); Marinimicrobia (SAR406 clade).13	3	TACGAGGGGTGCAAGCGTTGTCCGGAATCACTGGGCGTAAAGGGTCCGTAGGCGTTTCAACAAGTCATTTGTTAAAGACATCGGCTTAACCGATGGAGTGCATTTGAAACTTTTGAAATAGAGTATAGAAGAGGAAAGTGGAATTCCTGGTGTAGCGGTGACATGCGTAGATATCAGGAGGAACACCAATGGCGAAGGCAACTTTCTGGTCTATTACTGACGCTGAGGGACGAAAGCGTGGGGAGCGAACAGG	-1.169948706	Las_Perlas_non_upwelling vs Coiba_non_upwelling
Water	Marinimicrobia (SAR406 clade); Marinimicrobia (SAR406 clade).13	3	TACGAGGGGTGCAAGCGTTGTCCGGAATCACTGGGCGTAAAGGGTCCGTAGGCGTTTCAACAAGTCATTTGTTAAAGACATCGGCTTAACCGATGGAGTGCATTTGAAACTTTTGAAATAGAGTATAGAAGAGGAAAGTGGAATTCCTGGTGTAGCGGTGACATGCGTAGATATCAGGAGGAACACCAATGGCGAAGGCAACTTTCTGGTCTATTACTGACGCTGAGGGACGAAAGCGTGGGGAGCGAACAGG	7.945835631	Coiba_non_upwelling vs Coiba_upwelling
Water	Marinimicrobia (SAR406 clade); Marinimicrobia (SAR406 clade).14	2	TACGAGGGGTGCAAGCGTTGTCCGGAATCACTGGGCGTAAAGGGTCCGTAGGCGTTTCAATAAGTCATTTGTGAAAGACACCGGCTTAACCGGTGGCCCGCATTTGAAACTATTGAAATCGAGTATAGGAGAGGAAAGTGGAATTCCTGGTGTAGCGGTGACATGCGTAGATATCAGGAGGAACACCAATGGCGAAGGCAGCTTTCTGGCCTATTACTGACGCTGAGGGACGAAAGCGTGGGGAGCGAACAGG	-6.462235248	Las_Perlas_non_upwelling vs Las_Perlas_upwelling
Water	Marinimicrobia (SAR406 clade); Marinimicrobia (SAR406 clade).14	2	TACGAGGGGTGCAAGCGTTGTCCGGAATCACTGGGCGTAAAGGGTCCGTAGGCGTTTCAATAAGTCATTTGTGAAAGACACCGGCTTAACCGGTGGCCCGCATTTGAAACTATTGAAATCGAGTATAGGAGAGGAAAGTGGAATTCCTGGTGTAGCGGTGACATGCGTAGATATCAGGAGGAACACCAATGGCGAAGGCAGCTTTCTGGCCTATTACTGACGCTGAGGGACGAAAGCGTGGGGAGCGAACAGG	6.102694094	Las_Perlas_upwelling vs Coiba_upwelling
Water	Marinimicrobia (SAR406 clade); Marinimicrobia (SAR406 clade).15	3	TACGAGGGGTGCAAGCGTTGTCCGGAATCACTGGGCGTAAAGGGTCCGTAGGCTTCTCAGCAAGTCATTTGTTAAATACATTGGCTTAACCAATGAGCTGCATTTGAAACTGCTGAGATAGAGAATAAGAGAGGAAAGCGGAATTCCTGGTGTAGCGGTGACATGCGTAGATATCAGGAGGAACACCAATGGCGAAGGCAGCTTTCTGGCTTATTTCTGACGCTGAGGGACGAAAGCGTGGGGAGCGAACAGG	6.235485376	Las_Perlas_non_upwelling vs Las_Perlas_upwelling
Water	Marinimicrobia (SAR406 clade); Marinimicrobia (SAR406 clade).15	3	TACGAGGGGTGCAAGCGTTGTCCGGAATCACTGGGCGTAAAGGGTCCGTAGGCTTCTCAGCAAGTCATTTGTTAAATACATTGGCTTAACCAATGAGCTGCATTTGAAACTGCTGAGATAGAGAATAAGAGAGGAAAGCGGAATTCCTGGTGTAGCGGTGACATGCGTAGATATCAGGAGGAACACCAATGGCGAAGGCAGCTTTCTGGCTTATTTCTGACGCTGAGGGACGAAAGCGTGGGGAGCGAACAGG	-2.883959806	Las_Perlas_upwelling vs Coiba_upwelling
Water	Marinimicrobia (SAR406 clade); Marinimicrobia (SAR406 clade).15	3	TACGAGGGGTGCAAGCGTTGTCCGGAATCACTGGGCGTAAAGGGTCCGTAGGCTTCTCAGCAAGTCATTTGTTAAATACATTGGCTTAACCAATGAGCTGCATTTGAAACTGCTGAGATAGAGAATAAGAGAGGAAAGCGGAATTCCTGGTGTAGCGGTGACATGCGTAGATATCAGGAGGAACACCAATGGCGAAGGCAGCTTTCTGGCTTATTTCTGACGCTGAGGGACGAAAGCGTGGGGAGCGAACAGG	4.147807805	Coiba_non_upwelling vs Coiba_upwelling
Water	Marinimicrobia (SAR406 clade); Marinimicrobia (SAR406 clade).16	2	TACGAGGGGTGCGAGCGTTGTCCGGAATCACTGGGCGTAAAGGGTCCGTAGGCGTTTCAACAAGTCATTTGTTAAAGACACCGGCTTAACCGGTGAAATGCATTTGAAACTTTTGAAATAGAGTATAGGAGAGGAAAGTGGAATTCCTGGTGTAGCGGTGACATGCGTAGATATCAGGAGGAACACCAATGGCGAAGGCAACTTTCTGGCCTATTACTGACGCTGAGGGACGAAAGCGTGGGGAGCGAACAGG	4.777583601	Las_Perlas_non_upwelling vs Las_Perlas_upwelling
Water	Marinimicrobia (SAR406 clade); Marinimicrobia (SAR406 clade).16	2	TACGAGGGGTGCGAGCGTTGTCCGGAATCACTGGGCGTAAAGGGTCCGTAGGCGTTTCAACAAGTCATTTGTTAAAGACACCGGCTTAACCGGTGAAATGCATTTGAAACTTTTGAAATAGAGTATAGGAGAGGAAAGTGGAATTCCTGGTGTAGCGGTGACATGCGTAGATATCAGGAGGAACACCAATGGCGAAGGCAACTTTCTGGCCTATTACTGACGCTGAGGGACGAAAGCGTGGGGAGCGAACAGG	-4.450778028	Las_Perlas_upwelling vs Coiba_upwelling
Water	Marinimicrobia (SAR406 clade); Marinimicrobia (SAR406 clade).17	2	TACGAGGGGTGCGAGCGTTGTCCGGAATCACTGGGCGTAAAGGGTCCGTAGGCGTTTCAACAAGTCATTTGTTAAAGACATCGGCTTAACCGATGAAGTGCATTTGAAACTTTTGAAATAGAGTATAGGAGAGGAAAGTGGAATTCCTGGTGTAGCGGTGACATGCGTAGATATCAGGAGGAACACCAATGGCGAAGGCAACTTTCTGGCCTATTACTGACGCTGAGGGACGAAAGCGTGGGGAGCGAACAGG	2.146621838	Las_Perlas_non_upwelling vs Las_Perlas_upwelling
Water	Marinimicrobia (SAR406 clade); Marinimicrobia (SAR406 clade).17	2	TACGAGGGGTGCGAGCGTTGTCCGGAATCACTGGGCGTAAAGGGTCCGTAGGCGTTTCAACAAGTCATTTGTTAAAGACATCGGCTTAACCGATGAAGTGCATTTGAAACTTTTGAAATAGAGTATAGGAGAGGAAAGTGGAATTCCTGGTGTAGCGGTGACATGCGTAGATATCAGGAGGAACACCAATGGCGAAGGCAACTTTCTGGCCTATTACTGACGCTGAGGGACGAAAGCGTGGGGAGCGAACAGG	1.504813242	Coiba_non_upwelling vs Coiba_upwelling
Water	Marinimicrobia (SAR406 clade); Marinimicrobia (SAR406 clade).18	2	TACGAGGGGTGCGAGCGTTGTCCGGAATCACTGGGCGTAAAGGGTCCGTAGGCGTTTCAACAAGTCATTTGTTAAAGACATCGGCTTAACCGATGGAGTGCATTTGAAACTTTTGAAATAGAGTATAGGAGAGGAAAGTGGAATTCCTGGTGTAGCGGTGACATGCGTAGATATCAGGAGGAACACCAATGGCGAAGGCAACTTTCTGGCCTATTACTGACGCTGAGGGACGAAAGCGTGGGGAGCGAACAGG	-6.452689985	Las_Perlas_non_upwelling vs Las_Perlas_upwelling
Water	Marinimicrobia (SAR406 clade); Marinimicrobia (SAR406 clade).18	2	TACGAGGGGTGCGAGCGTTGTCCGGAATCACTGGGCGTAAAGGGTCCGTAGGCGTTTCAACAAGTCATTTGTTAAAGACATCGGCTTAACCGATGGAGTGCATTTGAAACTTTTGAAATAGAGTATAGGAGAGGAAAGTGGAATTCCTGGTGTAGCGGTGACATGCGTAGATATCAGGAGGAACACCAATGGCGAAGGCAACTTTCTGGCCTATTACTGACGCTGAGGGACGAAAGCGTGGGGAGCGAACAGG	-6.214999164	Las_Perlas_non_upwelling vs Coiba_non_upwelling
Water	Marinimicrobia (SAR406 clade); Marinimicrobia (SAR406 clade).19	2	TACGAGGGGTGCTAGCGTTGTCCGGAATAACTGGGCGTAAAGGGTCCGTAGGCGTTTTACCAAGTTGATTGTTAAATCCACCGGCTTAACCGGTGACCTGCAATCAAAACTGGTAGAATAGAATATGTGAGAGGAATGTGGAATTCCTGGTGTAGCGGTGACATGCGTAGATATCAGGAGGAACACCGATGGCGAAGGCAGCATTCTGGCACAATATTGACGCTGAGGGACGAAAGCGTGGGGAGCGAACAGG	3.840890379	Las_Perlas_non_upwelling vs Las_Perlas_upwelling
Water	Marinimicrobia (SAR406 clade); Marinimicrobia (SAR406 clade).19	2	TACGAGGGGTGCTAGCGTTGTCCGGAATAACTGGGCGTAAAGGGTCCGTAGGCGTTTTACCAAGTTGATTGTTAAATCCACCGGCTTAACCGGTGACCTGCAATCAAAACTGGTAGAATAGAATATGTGAGAGGAATGTGGAATTCCTGGTGTAGCGGTGACATGCGTAGATATCAGGAGGAACACCGATGGCGAAGGCAGCATTCTGGCACAATATTGACGCTGAGGGACGAAAGCGTGGGGAGCGAACAGG	-2.983365127	Las_Perlas_upwelling vs Coiba_upwelling
Water	Marinimicrobia (SAR406 clade); Marinimicrobia (SAR406 clade).20	2	TACGAGGGGTGCTAGCGTTGTCCGGAATAACTGGGCGTAAAGGGTCCGTAGGCGTTTTGCCAAGTTGACCGTTAAATCCATCGGCTTAACCGATGAACTGCGGTCAAAACTGGTAGAATAGAATATGTGAGGGGAATGTGGAATTCCTGGTGTAGCGGTGACATGCGTAGATATCAGGAGGAACACCGATGGCGAAGGCAGCATTCTGGCACAATATTGACGCTGAGGGACGAAAGCGTGGGGAGCGAACAGG	4.934475274	Las_Perlas_non_upwelling vs Las_Perlas_upwelling
Water	Marinimicrobia (SAR406 clade); Marinimicrobia (SAR406 clade).20	2	TACGAGGGGTGCTAGCGTTGTCCGGAATAACTGGGCGTAAAGGGTCCGTAGGCGTTTTGCCAAGTTGACCGTTAAATCCATCGGCTTAACCGATGAACTGCGGTCAAAACTGGTAGAATAGAATATGTGAGGGGAATGTGGAATTCCTGGTGTAGCGGTGACATGCGTAGATATCAGGAGGAACACCGATGGCGAAGGCAGCATTCTGGCACAATATTGACGCTGAGGGACGAAAGCGTGGGGAGCGAACAGG	-3.329819371	Las_Perlas_upwelling vs Coiba_upwelling
Water	Marinimicrobia (SAR406 clade); Marinimicrobia (SAR406 clade).21	2	TACGAGGGGTGCTAGCGTTGTCCGGAATAACTGGGCGTAAAGGGTCCGTAGGCGTTTTGCCAAGTTGATCGTTAAAGCCACCGGCTCAACCGGTGATCTGCGATCAAAACTGGTAGAATAGAATATGTGAGGGGAATGTGGAATTCCTGGTGTAGCGGTGACATGCGTAGATATCAGGAGGAACACCAATGGCGAAGGCAGCATTCTGGCACAATATTGACGCTGAGGGACGAAAGCGTGGGGAGCGAACAGG	4.951998354	Las_Perlas_non_upwelling vs Las_Perlas_upwelling
Water	Marinimicrobia (SAR406 clade); Marinimicrobia (SAR406 clade).21	2	TACGAGGGGTGCTAGCGTTGTCCGGAATAACTGGGCGTAAAGGGTCCGTAGGCGTTTTGCCAAGTTGATCGTTAAAGCCACCGGCTCAACCGGTGATCTGCGATCAAAACTGGTAGAATAGAATATGTGAGGGGAATGTGGAATTCCTGGTGTAGCGGTGACATGCGTAGATATCAGGAGGAACACCAATGGCGAAGGCAGCATTCTGGCACAATATTGACGCTGAGGGACGAAAGCGTGGGGAGCGAACAGG	4.289403981	Coiba_non_upwelling vs Coiba_upwelling
Water	Marinimicrobia (SAR406 clade); Marinimicrobia (SAR406 clade).22	2	TACGAGGGGTGCTAGCGTTGTCCGGAATAACTGGGCGTAAAGGGTCCGTAGGCGTTTTGCTAAGTTGATCGTTAAATCCATCGGCTTAACCGATGACATGCGATCAAAACTGGCAGAATAGAATATGTGAGGGGAATGTAGAATTCCTGGTGTAGCGGTGACATGCGTAGATATCAGGAGGAACACCGATGGCGAAGGCAGCATTCTGGCACAATATTGACGCTGAGGGACGAAAGCGTGGGGAGCGAACAGG	7.5960688	Las_Perlas_non_upwelling vs Las_Perlas_upwelling
Water	Marinimicrobia (SAR406 clade); Marinimicrobia (SAR406 clade).22	2	TACGAGGGGTGCTAGCGTTGTCCGGAATAACTGGGCGTAAAGGGTCCGTAGGCGTTTTGCTAAGTTGATCGTTAAATCCATCGGCTTAACCGATGACATGCGATCAAAACTGGCAGAATAGAATATGTGAGGGGAATGTAGAATTCCTGGTGTAGCGGTGACATGCGTAGATATCAGGAGGAACACCGATGGCGAAGGCAGCATTCTGGCACAATATTGACGCTGAGGGACGAAAGCGTGGGGAGCGAACAGG	-6.681778726	Las_Perlas_upwelling vs Coiba_upwelling
Water	Marinimicrobia (SAR406 clade); Marinimicrobia (SAR406 clade).23	2	TACGAGGGGTGCTAGCGTTGTCCGGAATAACTGGGCGTAAAGGGTCCGTAGGCGTTTTGCTAAGTTGATCGTTAAATCCATCGGCTTAACCGATGACATGCGATCAAAACTGGCAGAATAGAATATGTGAGGGGAATGTGGAATTCCTGGTGTAGCGGTGACATGCGTAGATATCAGGAGGAACACCGATGGCGAAGGCAGCATTCTGGCACAATATTGACGCTGAGGGACGAAAGCGTGGGGAGCGAACAGG	3.716193986	Las_Perlas_non_upwelling vs Las_Perlas_upwelling
Water	Marinimicrobia (SAR406 clade); Marinimicrobia (SAR406 clade).23	2	TACGAGGGGTGCTAGCGTTGTCCGGAATAACTGGGCGTAAAGGGTCCGTAGGCGTTTTGCTAAGTTGATCGTTAAATCCATCGGCTTAACCGATGACATGCGATCAAAACTGGCAGAATAGAATATGTGAGGGGAATGTGGAATTCCTGGTGTAGCGGTGACATGCGTAGATATCAGGAGGAACACCGATGGCGAAGGCAGCATTCTGGCACAATATTGACGCTGAGGGACGAAAGCGTGGGGAGCGAACAGG	-3.994302079	Las_Perlas_upwelling vs Coiba_upwelling
Water	Marinimicrobia (SAR406 clade); Marinimicrobia (SAR406 clade).24	2	TACGAGGGGTGCTAGCGTTGTCCGGAATAACTGGGCGTAAAGGGTCCGTAGGCGTTTTGCTAAGTTGATCGTTAAATCCATCGGCTTAACCGATGATATGCGATCAAAACTGGCAGAATAGAATATGTGAGGGGAATGTGGAATTCCTGGTGTAGCGGTGACATGCGTAGATATCAGGAGGAACACCGATGGCGAAGGCAGCATTCTGGCACAATATTGACGCTGAGGGACGAAAGCGTGGGGAGCGAACAGG	8.266255665	Las_Perlas_non_upwelling vs Las_Perlas_upwelling
Water	Marinimicrobia (SAR406 clade); Marinimicrobia (SAR406 clade).24	2	TACGAGGGGTGCTAGCGTTGTCCGGAATAACTGGGCGTAAAGGGTCCGTAGGCGTTTTGCTAAGTTGATCGTTAAATCCATCGGCTTAACCGATGATATGCGATCAAAACTGGCAGAATAGAATATGTGAGGGGAATGTGGAATTCCTGGTGTAGCGGTGACATGCGTAGATATCAGGAGGAACACCGATGGCGAAGGCAGCATTCTGGCACAATATTGACGCTGAGGGACGAAAGCGTGGGGAGCGAACAGG	-7.866306543	Las_Perlas_upwelling vs Coiba_upwelling
Water	Marinimicrobia (SAR406 clade); Marinimicrobia (SAR406 clade).25	2	TACGAGGGGTGCTAGCGTTGTCCGGAATCATTGGGCGTAAAGGGTCCGTAGGCGGTTTAACAAGTCAATTGTTAAAGACATCGGCTTAACCGATGAAGTGCAGTTGAAACTATTAGAATAGAGTTTAGGAGAGGAAAGTGGAATTTCTGGTGTAGCGGTGACATGCGTAGATATCAGAAGGAACACCAATGGCGAAGGCAACTTTCTGGCCTAAAACTGACGCTGAGGGACGAAAGCGTGGGGAGCGAACAGG	1.66179886	Las_Perlas_non_upwelling vs Las_Perlas_upwelling
Water	Marinimicrobia (SAR406 clade); Marinimicrobia (SAR406 clade).25	2	TACGAGGGGTGCTAGCGTTGTCCGGAATCATTGGGCGTAAAGGGTCCGTAGGCGGTTTAACAAGTCAATTGTTAAAGACATCGGCTTAACCGATGAAGTGCAGTTGAAACTATTAGAATAGAGTTTAGGAGAGGAAAGTGGAATTTCTGGTGTAGCGGTGACATGCGTAGATATCAGAAGGAACACCAATGGCGAAGGCAACTTTCTGGCCTAAAACTGACGCTGAGGGACGAAAGCGTGGGGAGCGAACAGG	-1.345699001	Las_Perlas_upwelling vs Coiba_upwelling
Water	Marinimicrobia (SAR406 clade); Marinimicrobia (SAR406 clade).26	2	TACGAGGGGTGCTAGCGTTGTCCGGAATCATTGGGCGTAAAGGGTCCGTAGGCGGTTTAACAAGTCAATTGTTAAAGACATCGGCTTAACCGATGGAATGCAGTTGAAACTGTTAAAATAGAGTTTAGGAGAGGAAAGTGGAATTTCTGGTGTAGCGGTGACATGCGTAGATATCAGAAGGAACACCAATGGCGAAGGCAACTTTCTGGCCTAAAACTGACGCTGAGGGACGAAAGCGTGGGGAGCGAACAGG	1.244782359	Las_Perlas_non_upwelling vs Las_Perlas_upwelling
Water	Marinimicrobia (SAR406 clade); Marinimicrobia (SAR406 clade).26	2	TACGAGGGGTGCTAGCGTTGTCCGGAATCATTGGGCGTAAAGGGTCCGTAGGCGGTTTAACAAGTCAATTGTTAAAGACATCGGCTTAACCGATGGAATGCAGTTGAAACTGTTAAAATAGAGTTTAGGAGAGGAAAGTGGAATTTCTGGTGTAGCGGTGACATGCGTAGATATCAGAAGGAACACCAATGGCGAAGGCAACTTTCTGGCCTAAAACTGACGCTGAGGGACGAAAGCGTGGGGAGCGAACAGG	1.66232074	Las_Perlas_non_upwelling vs Coiba_non_upwelling
Water	Marinimicrobia (SAR406 clade); Marinimicrobia (SAR406 clade).27	2	TACGAGGGGTGCTAGCGTTGTCCGGAATCATTGGGCGTAAAGGGTCCGTAGGCGGTTTAACAAGTCAATTGTTAAAGACATCGGCTTAACCGATGGAATGCAGTTGAAACTGTTAGAATAGAGTTTAGGAGAGGAAAGTGGAATTTCTGGTGTAGCGGTGACATGCGTAGATATCAGAAGGAACACCAATGGCGAAGGCAACTTTCTGGCCTAAAACTGACGCTGAGGGACGAAAGCGTGGGGAGCGAACAGG	0.85099044	Las_Perlas_non_upwelling vs Coiba_non_upwelling
Water	Marinimicrobia (SAR406 clade); Marinimicrobia (SAR406 clade).27	2	TACGAGGGGTGCTAGCGTTGTCCGGAATCATTGGGCGTAAAGGGTCCGTAGGCGGTTTAACAAGTCAATTGTTAAAGACATCGGCTTAACCGATGGAATGCAGTTGAAACTGTTAGAATAGAGTTTAGGAGAGGAAAGTGGAATTTCTGGTGTAGCGGTGACATGCGTAGATATCAGAAGGAACACCAATGGCGAAGGCAACTTTCTGGCCTAAAACTGACGCTGAGGGACGAAAGCGTGGGGAGCGAACAGG	0.950597295	Las_Perlas_upwelling vs Coiba_upwelling
Water	Marinimicrobia (SAR406 clade); Marinimicrobia (SAR406 clade).28	2	TACGAGGGGTGCTAGCGTTGTCCGGAATCATTGGGCGTAAAGGGTCCGTAGGCGGTTTAACAAGTCAATTGTTAAAGACATCGGCTTAACCGATGGAATGCATTTGAAACTGTTAGAATAGAGTTTAGGAGAGGAAAGTGGAATTTCTGGTGTAGCGGTGACATGCGTAGATATCAGAAGGAACACCAATGGCGAAGGCAACTTTCTGGCCTAAAACTGACGCTGAGGGACGAAAGCGTGGGGAGCGAACAGG	7.239579678	Las_Perlas_non_upwelling vs Las_Perlas_upwelling
Water	Marinimicrobia (SAR406 clade); Marinimicrobia (SAR406 clade).28	2	TACGAGGGGTGCTAGCGTTGTCCGGAATCATTGGGCGTAAAGGGTCCGTAGGCGGTTTAACAAGTCAATTGTTAAAGACATCGGCTTAACCGATGGAATGCATTTGAAACTGTTAGAATAGAGTTTAGGAGAGGAAAGTGGAATTTCTGGTGTAGCGGTGACATGCGTAGATATCAGAAGGAACACCAATGGCGAAGGCAACTTTCTGGCCTAAAACTGACGCTGAGGGACGAAAGCGTGGGGAGCGAACAGG	6.393704466	Coiba_non_upwelling vs Coiba_upwelling
Water	Marinimicrobia (SAR406 clade); Marinimicrobia (SAR406 clade).29	2	TACGAGGGGTGCTAGCGTTGTCCGGAATCATTGGGCGTAAAGGGTCCGTAGGCGGTTTAACAAGTCAATTGTTAAAGACATCGGCTTAACCGATGGAGTGCAGTTGAAACTGTTAGAATAGAGTTTAGGAGAGGAAAGTGGAATTTCTGGTGTAGCGGTGACATGCGTAGATATCAGAAGGAACACCAATGGCGAAGGCAACTTTCTGGCCTAAAACTGACGCTGAGGGACGAAAGCGTGGGGAGCGAACAGG	-1.307709422	Las_Perlas_non_upwelling vs Las_Perlas_upwelling
Water	Marinimicrobia (SAR406 clade); Marinimicrobia (SAR406 clade).29	2	TACGAGGGGTGCTAGCGTTGTCCGGAATCATTGGGCGTAAAGGGTCCGTAGGCGGTTTAACAAGTCAATTGTTAAAGACATCGGCTTAACCGATGGAGTGCAGTTGAAACTGTTAGAATAGAGTTTAGGAGAGGAAAGTGGAATTTCTGGTGTAGCGGTGACATGCGTAGATATCAGAAGGAACACCAATGGCGAAGGCAACTTTCTGGCCTAAAACTGACGCTGAGGGACGAAAGCGTGGGGAGCGAACAGG	1.578045717	Las_Perlas_upwelling vs Coiba_upwelling
Water	Marinimicrobia (SAR406 clade); Marinimicrobia (SAR406 clade).30	2	TACGAGGGGTGCTAGCGTTGTCCGGAATCATTGGGCGTAAAGGGTCCGTAGGCGGTTTAACAAGTCAATTGTTAAATACATCGGCTTAACCGATGAAGTGCAGTTGAAACTGTTAGAATAGAGTTTAGGAGAGGAAAGTGGAATTTCTGGTGTAGCGGTGACATGCGTAGATATCAGAAGGAACACCAATGGCGAAGGCAACTTTCTGGCCTAAAACTGACGCTGAGGGACGAAAGCGTGGGGAGCGAACAGG	3.425890386	Las_Perlas_non_upwelling vs Las_Perlas_upwelling
Water	Marinimicrobia (SAR406 clade); Marinimicrobia (SAR406 clade).30	2	TACGAGGGGTGCTAGCGTTGTCCGGAATCATTGGGCGTAAAGGGTCCGTAGGCGGTTTAACAAGTCAATTGTTAAATACATCGGCTTAACCGATGAAGTGCAGTTGAAACTGTTAGAATAGAGTTTAGGAGAGGAAAGTGGAATTTCTGGTGTAGCGGTGACATGCGTAGATATCAGAAGGAACACCAATGGCGAAGGCAACTTTCTGGCCTAAAACTGACGCTGAGGGACGAAAGCGTGGGGAGCGAACAGG	-2.576257638	Las_Perlas_upwelling vs Coiba_upwelling
Water	Marinimicrobia (SAR406 clade); Marinimicrobia (SAR406 clade).31	1	TACGAGGGGTGCTAGCGTTGTCCGGAATCATTGGGCGTAAAGGGTCCGTAGGCGGTTTAACAAGTCAATTGTTAAATACATCGGCTTAACCGGTGAAATGCAGTTGAAACTGTTAGAATAGAGTTTAGGAGAGGAAAGTGGAATTTCTGGTGTAGCGGTGACATGCGTAGATATCAGAAGGAACACCAATGGCGAAGGCAACTTTCTGGCCTAAAACTGACGCTGAGGGACGAAAGCGTGGGGAGCGAACAGG	-2.66043781	Las_Perlas_upwelling vs Coiba_upwelling
Water	Marinimicrobia (SAR406 clade); Marinimicrobia (SAR406 clade).32	2	TACGAGGGGTGCTAGCGTTGTCCGGAATCATTGGGCGTAAAGGGTCCGTAGGCGGTTTGACAAGTCAATTGTTAAAGACATCGGCTTAACCGATGAAGTGCAGTTGAAACTGTCAGAATAGAGTTTAGGAGAGGAAAGTGGAATTTCTGGTGTAGCGGTGACATGCGTAGATATCAGAAGGAACACCAATGGCGAAGGCAACTTTCTGGCCTAAAACTGACGCTGAGGGACGAAAGCGTGGGGAGCGAACAGG	-2.1817966	Las_Perlas_non_upwelling vs Las_Perlas_upwelling
Water	Marinimicrobia (SAR406 clade); Marinimicrobia (SAR406 clade).32	2	TACGAGGGGTGCTAGCGTTGTCCGGAATCATTGGGCGTAAAGGGTCCGTAGGCGGTTTGACAAGTCAATTGTTAAAGACATCGGCTTAACCGATGAAGTGCAGTTGAAACTGTCAGAATAGAGTTTAGGAGAGGAAAGTGGAATTTCTGGTGTAGCGGTGACATGCGTAGATATCAGAAGGAACACCAATGGCGAAGGCAACTTTCTGGCCTAAAACTGACGCTGAGGGACGAAAGCGTGGGGAGCGAACAGG	-3.906730483	Coiba_non_upwelling vs Coiba_upwelling
Water	Marinimicrobia (SAR406 clade); Marinimicrobia (SAR406 clade).33	3	TACGAGGGGTGCTAGCGTTGTCCGGAATCATTGGGCGTAAAGGGTCCGTAGGCTTTCTAACAAGTCAATTGTTAAAGGCATCGGCTTAACCGATGAAATGCAGTTGAAACTGTTTGAATAGAGTTTAGGAGAGGAAAGTGGAATTTCTGGTGTAGCGGTGACATGCGTAGATATCAGAAGGAACACCAATGGCGAAGGCAACTTTCTGGCCTAAAACTGACGCTGAGGGACGAAAGCGTGGGGAGCGAACAGG	2.226198026	Las_Perlas_non_upwelling vs Las_Perlas_upwelling
Water	Marinimicrobia (SAR406 clade); Marinimicrobia (SAR406 clade).33	3	TACGAGGGGTGCTAGCGTTGTCCGGAATCATTGGGCGTAAAGGGTCCGTAGGCTTTCTAACAAGTCAATTGTTAAAGGCATCGGCTTAACCGATGAAATGCAGTTGAAACTGTTTGAATAGAGTTTAGGAGAGGAAAGTGGAATTTCTGGTGTAGCGGTGACATGCGTAGATATCAGAAGGAACACCAATGGCGAAGGCAACTTTCTGGCCTAAAACTGACGCTGAGGGACGAAAGCGTGGGGAGCGAACAGG	2.553244378	Las_Perlas_non_upwelling vs Coiba_non_upwelling
Water	Marinimicrobia (SAR406 clade); Marinimicrobia (SAR406 clade).33	3	TACGAGGGGTGCTAGCGTTGTCCGGAATCATTGGGCGTAAAGGGTCCGTAGGCTTTCTAACAAGTCAATTGTTAAAGGCATCGGCTTAACCGATGAAATGCAGTTGAAACTGTTTGAATAGAGTTTAGGAGAGGAAAGTGGAATTTCTGGTGTAGCGGTGACATGCGTAGATATCAGAAGGAACACCAATGGCGAAGGCAACTTTCTGGCCTAAAACTGACGCTGAGGGACGAAAGCGTGGGGAGCGAACAGG	2.184387541	Las_Perlas_upwelling vs Coiba_upwelling
Water	Marinimicrobia (SAR406 clade); Marinimicrobia (SAR406 clade).34	4	TACGAGGGGTGCTAGCGTTGTCCGGATTTACTGGGCGTAAAGGGTACGTAGGCGTTTTAAAAAGTTGAATGTTAAATATCTTAGCTTAACTAAGAAAATGCATTCAAAACTGTTAAAATAGAGTTTGAGAGAGGAACGCAGAATTCATGGTGGAGCGGTGACATGCGTAGATATCATGAGGAAAGTCAAATGCGAAGGCAGCCTTCTGGCTCAAAACTGACGCTGAGGTACGAAAGCGTGGGGAGCGAACAGG	2.019370366	Las_Perlas_non_upwelling vs Las_Perlas_upwelling
Water	Marinimicrobia (SAR406 clade); Marinimicrobia (SAR406 clade).34	4	TACGAGGGGTGCTAGCGTTGTCCGGATTTACTGGGCGTAAAGGGTACGTAGGCGTTTTAAAAAGTTGAATGTTAAATATCTTAGCTTAACTAAGAAAATGCATTCAAAACTGTTAAAATAGAGTTTGAGAGAGGAACGCAGAATTCATGGTGGAGCGGTGACATGCGTAGATATCATGAGGAAAGTCAAATGCGAAGGCAGCCTTCTGGCTCAAAACTGACGCTGAGGTACGAAAGCGTGGGGAGCGAACAGG	2.126449505	Las_Perlas_non_upwelling vs Coiba_non_upwelling
Water	Marinimicrobia (SAR406 clade); Marinimicrobia (SAR406 clade).34	4	TACGAGGGGTGCTAGCGTTGTCCGGATTTACTGGGCGTAAAGGGTACGTAGGCGTTTTAAAAAGTTGAATGTTAAATATCTTAGCTTAACTAAGAAAATGCATTCAAAACTGTTAAAATAGAGTTTGAGAGAGGAACGCAGAATTCATGGTGGAGCGGTGACATGCGTAGATATCATGAGGAAAGTCAAATGCGAAGGCAGCCTTCTGGCTCAAAACTGACGCTGAGGTACGAAAGCGTGGGGAGCGAACAGG	5.922858828	Las_Perlas_upwelling vs Coiba_upwelling
Water	Marinimicrobia (SAR406 clade); Marinimicrobia (SAR406 clade).34	4	TACGAGGGGTGCTAGCGTTGTCCGGATTTACTGGGCGTAAAGGGTACGTAGGCGTTTTAAAAAGTTGAATGTTAAATATCTTAGCTTAACTAAGAAAATGCATTCAAAACTGTTAAAATAGAGTTTGAGAGAGGAACGCAGAATTCATGGTGGAGCGGTGACATGCGTAGATATCATGAGGAAAGTCAAATGCGAAGGCAGCCTTCTGGCTCAAAACTGACGCTGAGGTACGAAAGCGTGGGGAGCGAACAGG	5.815779689	Coiba_non_upwelling vs Coiba_upwelling
Water	Marinimicrobia (SAR406 clade); Marinimicrobia (SAR406 clade).35	2	TACGAGGGGTGCTAGCGTTGTCCGGATTTACTGGGCGTAAAGGGTACGTAGGCGTTTTAAAAAGTTGAATGTTAAATATCTTAGCTTAACTAAGAAAGTGCATTCAAAACTGTTAAAATAGAGTTTGAGAGAGGAACGCAGAATTCATGGTGGAGCGGTGACATGCGTAGATATCATGAGGAAAGTCAAATGCGAAGGCAGCCTTCTGGCTCAAAACTGACGCTGAGGTACGAAAGCGTGGGGAGCGAACAGG	-9.71963735	Las_Perlas_non_upwelling vs Las_Perlas_upwelling
Water	Marinimicrobia (SAR406 clade); Marinimicrobia (SAR406 clade).35	2	TACGAGGGGTGCTAGCGTTGTCCGGATTTACTGGGCGTAAAGGGTACGTAGGCGTTTTAAAAAGTTGAATGTTAAATATCTTAGCTTAACTAAGAAAGTGCATTCAAAACTGTTAAAATAGAGTTTGAGAGAGGAACGCAGAATTCATGGTGGAGCGGTGACATGCGTAGATATCATGAGGAAAGTCAAATGCGAAGGCAGCCTTCTGGCTCAAAACTGACGCTGAGGTACGAAAGCGTGGGGAGCGAACAGG	5.89056339	Las_Perlas_upwelling vs Coiba_upwelling
Water	Marinimicrobia (SAR406 clade); Marinimicrobia (SAR406 clade).36	2	TACGAGGGGTGCTAGCGTTGTCCGGATTTACTGGGCGTAAAGGGTACGTAGGCGTTTTAATAAGTTGAATGTTAAATATCTTAGCTTAACTAAGAAAATGCATTCAAAACTGTTAAAATAGAGTTTGAGAGAGGAACGCAGAATTCATGGTGGAGCGGTGACATGCGTAGATATCATGAGGAAAGTCAAATGCGAAGGCAGCCTTCTGGCTCAAAACTGACGCTGAGGTACGAAAGCGTGGGGAGCGAACAGG	0.886472971	Las_Perlas_non_upwelling vs Las_Perlas_upwelling
Water	Marinimicrobia (SAR406 clade); Marinimicrobia (SAR406 clade).36	2	TACGAGGGGTGCTAGCGTTGTCCGGATTTACTGGGCGTAAAGGGTACGTAGGCGTTTTAATAAGTTGAATGTTAAATATCTTAGCTTAACTAAGAAAATGCATTCAAAACTGTTAAAATAGAGTTTGAGAGAGGAACGCAGAATTCATGGTGGAGCGGTGACATGCGTAGATATCATGAGGAAAGTCAAATGCGAAGGCAGCCTTCTGGCTCAAAACTGACGCTGAGGTACGAAAGCGTGGGGAGCGAACAGG	1.190770286	Coiba_non_upwelling vs Coiba_upwelling
Water	Marinimicrobia (SAR406 clade); Marinimicrobia (SAR406 clade).37	1	TACGAGGGGTGCTAGCGTTGTCCGGATTTACTGGGCGTAAAGGGTACGTAGGCGTTTTAATAAGTTGAATGTTAAATATCTTAGCTTAACTAAGAAAGTGCATTCAAAACTGTTAAAATAGAGTTTGAGAGAGGAACGCAGAATTCATGGTGGAGCGGTGACATGCGTAGATATCATGAGGAAAGTCAAATGCGAAGGCAGCCTTCTGGCTCAAAACTGACGCTGAGGTACGAAAGCGTGGGGAGCGAACAGG	-2.671322401	Las_Perlas_upwelling vs Coiba_upwelling
Water	Marinimicrobia (SAR406 clade); Marinimicrobia (SAR406 clade).38	1	TACGAGGGGTGCTAGCGTTGTCCGGATTTACTGGGCGTAAAGGGTACGTAGGCGTTTTAATAAGTTGCATGTTAAATATCTTAGCTTAACTAAGAAAATGCATCCAAAACTGTTAAAATAGAGTTTGAGAGAGGAACGCAGAATTCATGGTGGAGCGGTGACATGCGTAGATATCATGAGGAAAGTCAAATGCGAAGGCAGCCTTCTGGCTCAAAACTGACGCTGAGGTACGAAAGCGTGGGGAGCGAACAGG	3.069725439	Coiba_non_upwelling vs Coiba_upwelling
Water	Marinimicrobia (SAR406 clade); Marinimicrobia (SAR406 clade).39	2	TACGAGGGGTGCTAGCGTTGTCCGGATTTACTGGGCGTAAAGGGTACGTAGGCGTTTTAATAAGTTGTATGTTAAATATCTTAGCTTAACTAAGAAAATGCATCCAAAACTGTTAAAATAGAGTTTGAGAGAGGAACGCAGAATTCATGGTGGAGCGGTGACATGCGTAGATATCATGAGGAAAGTCAAATGCGAAGGCAGCCTTCTGGCTCAAAACTGACGCTGAGGTACGAAAGCGTGGGGAGCGAACAGG	1.558059464	Las_Perlas_upwelling vs Coiba_upwelling
Water	Marinimicrobia (SAR406 clade); Marinimicrobia (SAR406 clade).39	2	TACGAGGGGTGCTAGCGTTGTCCGGATTTACTGGGCGTAAAGGGTACGTAGGCGTTTTAATAAGTTGTATGTTAAATATCTTAGCTTAACTAAGAAAATGCATCCAAAACTGTTAAAATAGAGTTTGAGAGAGGAACGCAGAATTCATGGTGGAGCGGTGACATGCGTAGATATCATGAGGAAAGTCAAATGCGAAGGCAGCCTTCTGGCTCAAAACTGACGCTGAGGTACGAAAGCGTGGGGAGCGAACAGG	1.227665829	Coiba_non_upwelling vs Coiba_upwelling
Water	Marinimicrobia (SAR406 clade); Marinimicrobia (SAR406 clade).40	1	TACGAGGGGTGCTAGCGTTGTCCGGATTTACTGGGCGTAAAGGGTACGTAGGCGTTTTAATAAGTTGTATGTTAAATATCTTAGCTTAACTAAGAAAGTGCATCCAAAACTGTTAAAATAGAGTTTGAGAGAGGAACGCAGAATTCATGGTGGAGCGGTGACATGCGTAGATATCATGAGGAAAGTCAAATGCGAAGGCAGCCTTCTGGCTCAAAACTGACGCTGAGGTACGAAAGCGTGGGGAGCGAACAGG	-2.363406335	Las_Perlas_non_upwelling vs Las_Perlas_upwelling
Water	Marinimicrobia (SAR406 clade); Marinimicrobia (SAR406 clade).41	3	TACGAGGGGTGCTAGCGTTGTCCGGATTTACTGGGCGTAAAGGGTACGTAGGCGTTTTAATAAGTTGTATGTTAAATATCTTAGCTTAACTAAGAAGATGCATCCAAAACTGTTAAAATAGAGTTTGAGAGAGGAACGCAGAATTCATGGTGGAGCGGTGACATGCGTAGATATCATGAGGAAAGTCAAATGCGAAGGCAGCCTTCTGGCTCAAAACTGACGCTGAGGTACGAAAGCGTGGGGAGCGAACAGG	-1.036292643	Las_Perlas_non_upwelling vs Las_Perlas_upwelling
Water	Marinimicrobia (SAR406 clade); Marinimicrobia (SAR406 clade).41	3	TACGAGGGGTGCTAGCGTTGTCCGGATTTACTGGGCGTAAAGGGTACGTAGGCGTTTTAATAAGTTGTATGTTAAATATCTTAGCTTAACTAAGAAGATGCATCCAAAACTGTTAAAATAGAGTTTGAGAGAGGAACGCAGAATTCATGGTGGAGCGGTGACATGCGTAGATATCATGAGGAAAGTCAAATGCGAAGGCAGCCTTCTGGCTCAAAACTGACGCTGAGGTACGAAAGCGTGGGGAGCGAACAGG	1.803023789	Las_Perlas_upwelling vs Coiba_upwelling
Water	Marinimicrobia (SAR406 clade); Marinimicrobia (SAR406 clade).41	3	TACGAGGGGTGCTAGCGTTGTCCGGATTTACTGGGCGTAAAGGGTACGTAGGCGTTTTAATAAGTTGTATGTTAAATATCTTAGCTTAACTAAGAAGATGCATCCAAAACTGTTAAAATAGAGTTTGAGAGAGGAACGCAGAATTCATGGTGGAGCGGTGACATGCGTAGATATCATGAGGAAAGTCAAATGCGAAGGCAGCCTTCTGGCTCAAAACTGACGCTGAGGTACGAAAGCGTGGGGAGCGAACAGG	0.920681322	Coiba_non_upwelling vs Coiba_upwelling
Water	Marinimicrobia (SAR406 clade); Marinimicrobia (SAR406 clade).42	1	TACGAGGGGTGCTAGCGTTGTCCGGATTTACTGGGCGTAAAGGGTACGTAGGCTTTTTAATAAGTTATATGTTAAATATCTTAGCTTAACTAAGAACGTGCATATAAAACTGTTAAAATAGAGTTTGAGAGAGGAAGGCAGAATTCATGGTGGAGCGGTGACATGCGTAGATATCATGAGGAAAGTCAAATGCGAAGGCAGCCTTCTGGCTCAAAACTGACGCTGAGGTACGAAAGCGTGGGGAGCGAACAGG	5.932964171	Las_Perlas_upwelling vs Coiba_upwelling
Water	Marinimicrobia (SAR406 clade); Marinimicrobia (SAR406 clade).43	1	TACTAGGGGTGCTAGCGTTGTCCGGAATCACTGGGCGTAAAGGGTTCGTAGGCGTTTTAGTAAGTCATTTGTTAAAGACATCGGCTTAACCGATGAAGTGCATTTGAAACTACTAAAATAGAGTATAGGAGAGGAAAGTGGAATTCCTGGTGTAGCGGTGACATGCGTAGATATCAGGAGGAACACCAATGGCGAAGGCAACTTTCTGGCCTATTACTGACGCTGATGAACGAAAGCGTGGGGAGCGAACAGG	4.621562705	Las_Perlas_non_upwelling vs Las_Perlas_upwelling
Water	Myxococcota; BIrii41	1	GACAGAGGGTGCAAACGTTGTTCGGAATTACTGGGCGTAAAGCGCGTGTAGGCGGCACTGCAGGTCGGATGTGAAATCCCGTGGCTCAACCATGGAAGTGCACCCGAAACCGCAGAGCTAGAGTCCTGGAGAGGAAGGTGGAATGCTTGGTGTAGAGGTGAAATTCGTAGATATCAAGCGGAACACCGGCGGCGAAGGCGGCCTTCTGGACAGTGACTGACGCTGAGACGCGAAAGCGTGGGTAGCAAACAGG	-5.121312195	Las_Perlas_upwelling vs Coiba_upwelling
Water	Myxococcota; Blfdi19.1	1	TACGGAGGGTGCAAGCGTTGTTCGGAATCACTGGGCGTAAAGCGCGTGTAGGCGGTTTTTTAAGTCGGATGTGAAATCCCTCGGCTCAACCGAGGACGTGCATCCGATACTGGAAAACTAGAGTACCGGAGGGGATGGTGGAATTCCTGGTGTAGAGGTGAAATTCGTAGATATCAGGAGGAACATCAGTGGCGAAGGCGACCATCTGGAAGGTAACTGACGCTGAGACGCGAAAGCGTGGGGAGCAAACAGG	2.868121645	Las_Perlas_non_upwelling vs Las_Perlas_upwelling
Water	Myxococcota; Blfdi19.2	2	TACGGAGGGTGCAAGCGTTGTTCGGAATCACTGGGCGTAAAGCGCGTGTAGGCGGTTTTTTAAGTCGGATGTGAAATCCCTCGGCTCAACCGAGGACGTGCATCCGATACTGGAGAACTAGAGTACCGGAGGGGATGGTGGAATTCCTGGTGTAGAGGTGAAATTCGTAGATATCAGGAGGAACATCAGTGGCGAAGGCGACCATCTGGAAGGTAACTGACGCTGAGACGCGAAAGCGTGGGGAGCAAACAGG	-6.353200003	Las_Perlas_non_upwelling vs Las_Perlas_upwelling
Water	Myxococcota; Blfdi19.2	2	TACGGAGGGTGCAAGCGTTGTTCGGAATCACTGGGCGTAAAGCGCGTGTAGGCGGTTTTTTAAGTCGGATGTGAAATCCCTCGGCTCAACCGAGGACGTGCATCCGATACTGGAGAACTAGAGTACCGGAGGGGATGGTGGAATTCCTGGTGTAGAGGTGAAATTCGTAGATATCAGGAGGAACATCAGTGGCGAAGGCGACCATCTGGAAGGTAACTGACGCTGAGACGCGAAAGCGTGGGGAGCAAACAGG	-4.946559356	Coiba_non_upwelling vs Coiba_upwelling
Water	Myxococcota; Nannocystaceae	1	TACGGAGGGTGCAAACGTTGCTCGGAATCATTGGGCGTAAAGCGCACGTAGGCGGCTTGCCAAGTTGGGTGTGAAAGCCCTGGGCTCAACCCAGGAAGTGCACCCAAAACTGGTAGGCTTGAGTTCCAGAGGGGACCAGGGAATTCCCGGTGTAGAGGTGAAATTCGTAGAGATCGGGAGGAACACCAGAGGCGAAGGCGCTGGTCTGGCTGGATACTGACGCTGAGGTGCGAAAGTGTGGGTAGCAAACAGG	4.079354427	Las_Perlas_non_upwelling vs Las_Perlas_upwelling
Water	Myxococcota; P3OB-42.1	2	TACAGAGGGTGCAAACGTTGCTCGGAATTACTGGGCGTAAAGCGCGTGTAGGCGGTTTAGAAAGTCAGCTGTGAAAGCCCTCGGCTCAACCGAGGAAGTGCAGCTGAAACTGCTAGACTAGAATATCGAAGAGGAAGGCGGAATGCGCAGTGTAGAGGTGAAATTCGTAGATATTGCGTAGAACATCGGTGGCGAAGGCGGCCTTCTGGGAGATTATTGACGCTGAGACGCGAAAGCGTGGGGAGCAAACAGG	3.15645009	Las_Perlas_non_upwelling vs Las_Perlas_upwelling
Water	Myxococcota; P3OB-42.1	2	TACAGAGGGTGCAAACGTTGCTCGGAATTACTGGGCGTAAAGCGCGTGTAGGCGGTTTAGAAAGTCAGCTGTGAAAGCCCTCGGCTCAACCGAGGAAGTGCAGCTGAAACTGCTAGACTAGAATATCGAAGAGGAAGGCGGAATGCGCAGTGTAGAGGTGAAATTCGTAGATATTGCGTAGAACATCGGTGGCGAAGGCGGCCTTCTGGGAGATTATTGACGCTGAGACGCGAAAGCGTGGGGAGCAAACAGG	2.516737528	Coiba_non_upwelling vs Coiba_upwelling
Water	Myxococcota; P3OB-42.2	1	TACAGAGGGTGCAAACGTTGTTCGGAATTACTGGGCGTAAAGCGCGTGTAGGCGGTTTGTTAAGTCGACTGTGAAAGCCCATGGCTCAACCATGGAAGTGCAGTCGATACTGGCAAACTCGAGTCCCGGAGAGGGTGGTGGAATTCCCAGTGTAGAGGTGAAATTCGTAGATATTGGGAGGAACACCGGTGGCGAAGGCGACCACCTGGACGGGTACTGACGCTGAGACGCGAAAGCGTGGGGAGCAAACAGG	-4.655761111	Las_Perlas_upwelling vs Coiba_upwelling
Water	Myxococcota; P3OB-42.3	1	TACAGAGGGTGCAAGCGTTGTTCGGAATCATTGGGCGTAAAGCGCGCGTAGGCGGTTTCATAAGTCTGATGTGAAAGCCCGGGGCTTAACCTCGGAAGTGCATCGGAAACTGTGTGACTTGAGTCTCGGAGAGGGTGGTGGAATTCCAGGTGTAGAGGTGAAATTCGTAGATATCTGGAGGAACATCGGTGGCGAAGGCGACCACCTGGACGATGACTGACGCTGAGGTGCGAAAGCGTGGGTAGCAAACAGG	-3.943414551	Las_Perlas_upwelling vs Coiba_upwelling
Water	Myxococcota; Sandaracinaceae.1	2	GACAGAGGGTGCGAACGTTGCTCGGAATTACTGGGCGTAAAGCGCGTGTAGGCGGACTAGCAAGTCAAGTGTGAAATCCCTGGGCTCAACCCAGGAACTGCATTCGAAACTGCTAGTCTTGAGTAGTGGAGAGGGAAGGCGGAATTCCGGGTGTAGAGGTGAAATTCGTAGATATCCGGAGGAACACCGGTGGCGAAGGCGGCCTCCTGGACACTTACTGACGCTGAGACGCGAAAGCGTGGGGAGCAAACAGG	4.335663953	Las_Perlas_non_upwelling vs Las_Perlas_upwelling
Water	Myxococcota; Sandaracinaceae.1	2	GACAGAGGGTGCGAACGTTGCTCGGAATTACTGGGCGTAAAGCGCGTGTAGGCGGACTAGCAAGTCAAGTGTGAAATCCCTGGGCTCAACCCAGGAACTGCATTCGAAACTGCTAGTCTTGAGTAGTGGAGAGGGAAGGCGGAATTCCGGGTGTAGAGGTGAAATTCGTAGATATCCGGAGGAACACCGGTGGCGAAGGCGGCCTCCTGGACACTTACTGACGCTGAGACGCGAAAGCGTGGGGAGCAAACAGG	5.016136767	Coiba_non_upwelling vs Coiba_upwelling
Water	Myxococcota; Sandaracinaceae.2	2	GACAGAGGGTGCGAACGTTGCTCGGAATTACTGGGCGTAAAGCGCGTGTAGGCGGGTTGGCAAGTCGGATGTGAAATCCCTGGGCTCAACCCAGGAACTGCATTCGAAACTGCCAGCCTTGAGTAGTGGAGAGGGAAGGCGGAATTCCGGGTGTAGAGGTGAAATTCGTAGATATCCGGAGGAACACCAGTGGCGAAGGCGGCCTCCTGGACACTTACTGACGCTGAGACGCGAAAGCGTGGGGAGCAAACAGG	4.370531845	Las_Perlas_non_upwelling vs Las_Perlas_upwelling
Water	Myxococcota; Sandaracinaceae.2	2	GACAGAGGGTGCGAACGTTGCTCGGAATTACTGGGCGTAAAGCGCGTGTAGGCGGGTTGGCAAGTCGGATGTGAAATCCCTGGGCTCAACCCAGGAACTGCATTCGAAACTGCCAGCCTTGAGTAGTGGAGAGGGAAGGCGGAATTCCGGGTGTAGAGGTGAAATTCGTAGATATCCGGAGGAACACCAGTGGCGAAGGCGGCCTCCTGGACACTTACTGACGCTGAGACGCGAAAGCGTGGGGAGCAAACAGG	-5.330967046	Las_Perlas_upwelling vs Coiba_upwelling
Water	Nanoarchaeota; Woesearchaeales.1	2	CCCCGGCGCCTCGAGTGGTGATCATATTTATTGGGTTTAAAGCATCCGTAGCTGGTTAAGTCAGTTTTTGGTGAAATTTAGCAGCTTAACTGTTAAGAAGGCTAAAAATACTACTTAACTAGGGACCGGGAGGAGTCAGAGGAATGTTGTGGGGAGCGGTAAAATGTGTTAATCCACGATGGACCACCAGTGGCGAAGGCGTCTGACTAGAACGGATCCGACAGTGAGGGATGAAAGCTAGGGGAGCAAATCGG	0.842836507	Las_Perlas_non_upwelling vs Coiba_non_upwelling
Water	Nanoarchaeota; Woesearchaeales.1	2	CCCCGGCGCCTCGAGTGGTGATCATATTTATTGGGTTTAAAGCATCCGTAGCTGGTTAAGTCAGTTTTTGGTGAAATTTAGCAGCTTAACTGTTAAGAAGGCTAAAAATACTACTTAACTAGGGACCGGGAGGAGTCAGAGGAATGTTGTGGGGAGCGGTAAAATGTGTTAATCCACGATGGACCACCAGTGGCGAAGGCGTCTGACTAGAACGGATCCGACAGTGAGGGATGAAAGCTAGGGGAGCAAATCGG	-0.701492094	Coiba_non_upwelling vs Coiba_upwelling
Water	Nanoarchaeota; Woesearchaeales.2	2	CCCCGGCGCCTCGAGTGGTGATCATATTTATTGGGTTTAAAGCATCCGTAGCTGGTTGAGTCAGTTTTTGGTGAAATTTAGCAGCTTAACTGTTAAGAAGGCTAAAAATACTACTCAGCTAGGGACCGGGAGGAGTCAGAGGAATGTTGTGGGGAGCGGTAAAATGTGTTAATCCACGATGGACCACCAGTGGCGAAGGCGTCTGACTAGAACGGATCCGACAGTGAGGGATGAAAGCTAGGGGAGCAAATCGG	6.859264074	Las_Perlas_non_upwelling vs Coiba_non_upwelling
Water	Nanoarchaeota; Woesearchaeales.2	2	CCCCGGCGCCTCGAGTGGTGATCATATTTATTGGGTTTAAAGCATCCGTAGCTGGTTGAGTCAGTTTTTGGTGAAATTTAGCAGCTTAACTGTTAAGAAGGCTAAAAATACTACTCAGCTAGGGACCGGGAGGAGTCAGAGGAATGTTGTGGGGAGCGGTAAAATGTGTTAATCCACGATGGACCACCAGTGGCGAAGGCGTCTGACTAGAACGGATCCGACAGTGAGGGATGAAAGCTAGGGGAGCAAATCGG	6.53487268	Las_Perlas_upwelling vs Coiba_upwelling
Water	PAUC34f; PAUC34f	4	TACGTAGGGAGCGAGCGTTGTTCGGATTTACTGGGCGTAAAGAGCACGTAGGCGGGCATGCAAGTCGTTTGTGAAATCCTCTGGCTCAACCAGAGAACTGCAATCGAAACTGCATGCCTTGAGTCCATCAGAGGAAATCGGAATCTTAGGTGTAGCGGTGAAATGCGTAGATATCTAAGAGAACACCAGTGGCGAAGGCGGATTTCTGGGATGGCACTGACGCTGAGGTGCGAAAGCTGAGGGAGCGAACAGG	3.92375186	Las_Perlas_non_upwelling vs Las_Perlas_upwelling
Water	PAUC34f; PAUC34f	4	TACGTAGGGAGCGAGCGTTGTTCGGATTTACTGGGCGTAAAGAGCACGTAGGCGGGCATGCAAGTCGTTTGTGAAATCCTCTGGCTCAACCAGAGAACTGCAATCGAAACTGCATGCCTTGAGTCCATCAGAGGAAATCGGAATCTTAGGTGTAGCGGTGAAATGCGTAGATATCTAAGAGAACACCAGTGGCGAAGGCGGATTTCTGGGATGGCACTGACGCTGAGGTGCGAAAGCTGAGGGAGCGAACAGG	-2.730619604	Las_Perlas_non_upwelling vs Coiba_non_upwelling
Water	PAUC34f; PAUC34f	4	TACGTAGGGAGCGAGCGTTGTTCGGATTTACTGGGCGTAAAGAGCACGTAGGCGGGCATGCAAGTCGTTTGTGAAATCCTCTGGCTCAACCAGAGAACTGCAATCGAAACTGCATGCCTTGAGTCCATCAGAGGAAATCGGAATCTTAGGTGTAGCGGTGAAATGCGTAGATATCTAAGAGAACACCAGTGGCGAAGGCGGATTTCTGGGATGGCACTGACGCTGAGGTGCGAAAGCTGAGGGAGCGAACAGG	-3.720633569	Las_Perlas_upwelling vs Coiba_upwelling
Water	PAUC34f; PAUC34f	4	TACGTAGGGAGCGAGCGTTGTTCGGATTTACTGGGCGTAAAGAGCACGTAGGCGGGCATGCAAGTCGTTTGTGAAATCCTCTGGCTCAACCAGAGAACTGCAATCGAAACTGCATGCCTTGAGTCCATCAGAGGAAATCGGAATCTTAGGTGTAGCGGTGAAATGCGTAGATATCTAAGAGAACACCAGTGGCGAAGGCGGATTTCTGGGATGGCACTGACGCTGAGGTGCGAAAGCTGAGGGAGCGAACAGG	2.933737895	Coiba_non_upwelling vs Coiba_upwelling
Water	Patescibacteria; Candidatus Peregrinibacteria.1	2	TACGGAGGGTGCAAGCGTTATCCGGAATTATTGGGCGTAAAGCGTCCGCAGGCGGTTTTTCAAGTGTGATATTAAAGCCGGCAGCTCAACTGTCGTTTGGTGTCGCAAACTGTTAAACTAGAGGCTTAGAGAGGTACGTGGAATTCTGCATGTAGGGGTAAAATCCGTAGATATGCAGAGGAACACCAAAAGCGAAAGCAGCGTACTGGATAAGTTCTGACGCTCATGGACGAAAGCGTGGGGAGCAAACAGG	4.078633184	Las_Perlas_non_upwelling vs Las_Perlas_upwelling
Water	Patescibacteria; Candidatus Peregrinibacteria.1	2	TACGGAGGGTGCAAGCGTTATCCGGAATTATTGGGCGTAAAGCGTCCGCAGGCGGTTTTTCAAGTGTGATATTAAAGCCGGCAGCTCAACTGTCGTTTGGTGTCGCAAACTGTTAAACTAGAGGCTTAGAGAGGTACGTGGAATTCTGCATGTAGGGGTAAAATCCGTAGATATGCAGAGGAACACCAAAAGCGAAAGCAGCGTACTGGATAAGTTCTGACGCTCATGGACGAAAGCGTGGGGAGCAAACAGG	6.082260017	Coiba_non_upwelling vs Coiba_upwelling
Water	Patescibacteria; Candidatus Peregrinibacteria.2	2	TACGGAGGGTGCAAGCGTTATCCGGAATTATTGGGCGTAAAGCGTCTGTAGGCGGACAATTAAGTGTAATATTAAAGACGGCAGCTCAACTGTCGCGTTGTATCACAAACTGATTGTCTAGAGGCTTGGAGAGGTTAGTAGAATTCTACATGTAGGGGTTAAATCCGTAGATATGTAGAGGAATACCAAAAGCGAAAGCAGCTAACTGGACAAGTTCTGACGCTCAGAGACGAAAGCGTGGGGAGCAAACAGG	4.931050098	Las_Perlas_non_upwelling vs Las_Perlas_upwelling
Water	Patescibacteria; Candidatus Peregrinibacteria.2	2	TACGGAGGGTGCAAGCGTTATCCGGAATTATTGGGCGTAAAGCGTCTGTAGGCGGACAATTAAGTGTAATATTAAAGACGGCAGCTCAACTGTCGCGTTGTATCACAAACTGATTGTCTAGAGGCTTGGAGAGGTTAGTAGAATTCTACATGTAGGGGTTAAATCCGTAGATATGTAGAGGAATACCAAAAGCGAAAGCAGCTAACTGGACAAGTTCTGACGCTCAGAGACGAAAGCGTGGGGAGCAAACAGG	3.657368394	Coiba_non_upwelling vs Coiba_upwelling
Water	Planctomycetota; Blastopirellula.1	1	CACGAACTGCGCGAACGTTATTCGGAATCACTGGGCTTAAAGAGTTCGTAGGCGGCTTGGTCAGTCAGATGTGAAATCCCACAGCCCAACTGTGGAACTGCGTTTGATACTGCCAAGCTTGAGGGAGTTAGAGGAAAGCGGAACTGATGGTGGAGCGGTGAAATGCGTTGATATCATCAGGAACACCGGTGGCGAAAGCGGCTTTCTGGAGCTCTTCTGACGCTGAGGAACGAAAGCTAGGGGAGCGAACGGG	4.179752789	Las_Perlas_non_upwelling vs Las_Perlas_upwelling
Water	Planctomycetota; Blastopirellula.2	2	CACGAACTGTGCGAACGTTATTCGGAATCACTGGGCTTAAAGGGTGCGTAGGCGGTTCTATAGGTCAGATGTGAAAGCCCACGGCTCAACCGTGGAATTGCGTTTGAAACCATAGGACTTGAGTGAGATAGAGGTAAGCGGAACTGATGGTGGAGCGGTGAAATGCGTTGATATCATCAGGAACACCGGTGGCGAAAGCGGCTTACTGGGTCTCTACTGACGCTGAGGCACGAAAGCTAGGGGAGCGAACGGG	5.615898131	Las_Perlas_non_upwelling vs Las_Perlas_upwelling
Water	Planctomycetota; Blastopirellula.2	2	CACGAACTGTGCGAACGTTATTCGGAATCACTGGGCTTAAAGGGTGCGTAGGCGGTTCTATAGGTCAGATGTGAAAGCCCACGGCTCAACCGTGGAATTGCGTTTGAAACCATAGGACTTGAGTGAGATAGAGGTAAGCGGAACTGATGGTGGAGCGGTGAAATGCGTTGATATCATCAGGAACACCGGTGGCGAAAGCGGCTTACTGGGTCTCTACTGACGCTGAGGCACGAAAGCTAGGGGAGCGAACGGG	4.953404412	Coiba_non_upwelling vs Coiba_upwelling
Water	Planctomycetota; Blastopirellula.3	2	TACGAACTGTGCAAACGTTATTCGGAATCACTGGGCTTAAAGGGTGCGTAGGCGGGTTTAAAGGTCTGATGTGAAAGCCCACGGCTCAACCGTGGAATTGCGTTGGAAACCATGAACCTTGAGGGAGTCAGAGGTAAGCGGAACTGATGGTGGAGCGGTGAAATGCGTTGATATCATCAGGAACACCGGTGGCGAAAGCGGCTTACTGGGACTCTTCTGACGCTGAGGCACGAAAGCTAGGGGAGCGAACGGG	4.852076718	Las_Perlas_non_upwelling vs Las_Perlas_upwelling
Water	Planctomycetota; Blastopirellula.3	2	TACGAACTGTGCAAACGTTATTCGGAATCACTGGGCTTAAAGGGTGCGTAGGCGGGTTTAAAGGTCTGATGTGAAAGCCCACGGCTCAACCGTGGAATTGCGTTGGAAACCATGAACCTTGAGGGAGTCAGAGGTAAGCGGAACTGATGGTGGAGCGGTGAAATGCGTTGATATCATCAGGAACACCGGTGGCGAAAGCGGCTTACTGGGACTCTTCTGACGCTGAGGCACGAAAGCTAGGGGAGCGAACGGG	5.585318577	Coiba_non_upwelling vs Coiba_upwelling
Water	Planctomycetota; Blastopirellula.4	2	TACGTACCGGACAAACGTTATTCGGAATCACTGGGCTTAAAGAGTGCGTAGGCGGCTTAACAGGTGGGGTGTGAAATCCCACGGCTCAACCGTGGAATTGCGCTCCAAACCGTTAGGCTTGAGGGAGACAGGGGTGAGCGGAACTGATGGTGGAGCGGTGAAATGCGTTGATATCATCAGGAACACCGGTGGCGAAGGCGGCTCACTGGGTCTCTTCTGACGCTGAGGCACGAAAGCTAGGGTAGCGAACGGG	5.771087159	Las_Perlas_non_upwelling vs Las_Perlas_upwelling
Water	Planctomycetota; Blastopirellula.4	2	TACGTACCGGACAAACGTTATTCGGAATCACTGGGCTTAAAGAGTGCGTAGGCGGCTTAACAGGTGGGGTGTGAAATCCCACGGCTCAACCGTGGAATTGCGCTCCAAACCGTTAGGCTTGAGGGAGACAGGGGTGAGCGGAACTGATGGTGGAGCGGTGAAATGCGTTGATATCATCAGGAACACCGGTGGCGAAGGCGGCTCACTGGGTCTCTTCTGACGCTGAGGCACGAAAGCTAGGGTAGCGAACGGG	6.454421093	Coiba_non_upwelling vs Coiba_upwelling
Water	Planctomycetota; CL500-3.1	2	TACAGAGGGCCCGAGCGTTAATCGGAATCACTGGGCTTAAAGAGTGCGTAGGCGGACATGTAGGTACTTTGTGAAATCCCTCGGCTCAACCGGGGAATTGCTTGGTAAACCACATGTCTTGAGGCAGGTAGGGGTGGTCGGAACGCTAGGTGGAGCGGTGGAATGCGTAGATATCTAGCGGAACGCCAAAGGAGAAGTCAGGCCACTGGGCCTGTCCTGACGCTGAGGCACGAAAGCGTGGGTAGCGAACGGG	5.305604131	Las_Perlas_non_upwelling vs Las_Perlas_upwelling
Water	Planctomycetota; CL500-3.1	2	TACAGAGGGCCCGAGCGTTAATCGGAATCACTGGGCTTAAAGAGTGCGTAGGCGGACATGTAGGTACTTTGTGAAATCCCTCGGCTCAACCGGGGAATTGCTTGGTAAACCACATGTCTTGAGGCAGGTAGGGGTGGTCGGAACGCTAGGTGGAGCGGTGGAATGCGTAGATATCTAGCGGAACGCCAAAGGAGAAGTCAGGCCACTGGGCCTGTCCTGACGCTGAGGCACGAAAGCGTGGGTAGCGAACGGG	-4.723555479	Las_Perlas_upwelling vs Coiba_upwelling
Water	Planctomycetota; CL500-3.2	2	TACAGAGGGCCCGAGCGTTAATCGGAATCACTGGGCTTAAAGAGTGCGTAGGCTGACGTGTAGGTACCTTGTGAAATCCCCCGGCTCAACCGGGGAATTGCTCGGTAAACCATACGTCTTGAGGCAGGTAGGGGTGGTCGGAACGCTAGGTGGAGCGGTGGAATGCGTAGATATCTAGCGGAACGCCAATGGAGAAGTCAGGCCACTGGGCCTGTCCTGACGCTGAGGCACGAAAGCGTGGGTAGCGAACGGG	-5.716231316	Las_Perlas_upwelling vs Coiba_upwelling
Water	Planctomycetota; CL500-3.2	2	TACAGAGGGCCCGAGCGTTAATCGGAATCACTGGGCTTAAAGAGTGCGTAGGCTGACGTGTAGGTACCTTGTGAAATCCCCCGGCTCAACCGGGGAATTGCTCGGTAAACCATACGTCTTGAGGCAGGTAGGGGTGGTCGGAACGCTAGGTGGAGCGGTGGAATGCGTAGATATCTAGCGGAACGCCAATGGAGAAGTCAGGCCACTGGGCCTGTCCTGACGCTGAGGCACGAAAGCGTGGGTAGCGAACGGG	-5.96147625	Coiba_non_upwelling vs Coiba_upwelling
Water	Planctomycetota; CL500-3.3	1	TACAGAGGGCCCGAGCGTTAATCGGAATCACTGGGCTTAAAGCGTACGTAGGCGGACTTGTAGGCATCTTGTGAAATCCCTCGGCTCAACCGGGGAATTGCAGGGTGAACCACAAGTCTTGAGGCGAGTAGAGGCGGTCGGAACGATAGGTGGAGCGGTGAAATGCGTAGATATCTATCGGAACGCCGAAGGTGAAGACAGGCCGCTGGGCTCGTCCTGACGCTGAGGTACGAAAGCGTGGGTAGCGAACGGG	3.866104041	Las_Perlas_non_upwelling vs Las_Perlas_upwelling
Water	Planctomycetota; CL500-3.4	2	TACAGAGGGCCCGAGCGTTAATCGGAATCACTGGGCTTAAAGCGTACGTAGGCGGACTTGTAGGCATCTTGTGAAATCCCTCGGCTCAACCGGGGAATTGCAGGGTGAACCACAAGTCTTGAGGTGAGTAGAGGCGGTCGGAACGATAGGTGGAGCGGTGAAATGCGTAGATATCTATCGGAACGCCAAAGGTGAAGACAGGCCGCTGGGCTCGTCCTGACGCTGAGGTACGAAAGCGTGGGTAGCGAACGGG	6.846491885	Las_Perlas_non_upwelling vs Las_Perlas_upwelling
Water	Planctomycetota; CL500-3.4	2	TACAGAGGGCCCGAGCGTTAATCGGAATCACTGGGCTTAAAGCGTACGTAGGCGGACTTGTAGGCATCTTGTGAAATCCCTCGGCTCAACCGGGGAATTGCAGGGTGAACCACAAGTCTTGAGGTGAGTAGAGGCGGTCGGAACGATAGGTGGAGCGGTGAAATGCGTAGATATCTATCGGAACGCCAAAGGTGAAGACAGGCCGCTGGGCTCGTCCTGACGCTGAGGTACGAAAGCGTGGGTAGCGAACGGG	-6.02180728	Las_Perlas_upwelling vs Coiba_upwelling
Water	Planctomycetota; CL500-3.5	2	TACAGAGGGCCCGAGCGTTAATCGGAATCACTGGGCTTAAAGCGTGCGTAGGCGGATGTGTAGGCATCTTGTGAAATCCCTCGGCTCAACCGGGGAATTGCTTGGTGAACCATGCATCTTGAGGCAAGTAGAGGTGGTCGGAACGATAGGTGGAGCGGTGAAATGCGTAGATATCTATCGGAACGCCAATGGTGAAGACAGGCCACTGGGCTTGTCCTGACGCTGAGGCACGAAAGCGTGGGTAGCGAACGGG	5.321947983	Las_Perlas_non_upwelling vs Las_Perlas_upwelling
Water	Planctomycetota; CL500-3.5	2	TACAGAGGGCCCGAGCGTTAATCGGAATCACTGGGCTTAAAGCGTGCGTAGGCGGATGTGTAGGCATCTTGTGAAATCCCTCGGCTCAACCGGGGAATTGCTTGGTGAACCATGCATCTTGAGGCAAGTAGAGGTGGTCGGAACGATAGGTGGAGCGGTGAAATGCGTAGATATCTATCGGAACGCCAATGGTGAAGACAGGCCACTGGGCTTGTCCTGACGCTGAGGCACGAAAGCGTGGGTAGCGAACGGG	4.725231902	Coiba_non_upwelling vs Coiba_upwelling
Water	Planctomycetota; FS140-16B-02 marine group.1	2	TACGAAGGGCCCGAGCGTTAATCGGAATCACTGGGCTTAAAGCGTGCGTAGGCGGACTTGAAGGCGCTTTGTGAAATCCCTCGGCTCAACCGAGGAACTGCAGGGCGAACCATGAGTCTCGAGACAGGTAGAGGTTGTCGGAACGATAGGTGGAGTGGTGAAATGCGTTGATATCTATCGGAACGCCAATGGAGAAGTCAGGCAACTGGGCCTGTTCTGACGCTGAGGCACGAAAGCGTGGGTAGCGAACGGG	3.637834322	Las_Perlas_non_upwelling vs Las_Perlas_upwelling
Water	Planctomycetota; FS140-16B-02 marine group.1	2	TACGAAGGGCCCGAGCGTTAATCGGAATCACTGGGCTTAAAGCGTGCGTAGGCGGACTTGAAGGCGCTTTGTGAAATCCCTCGGCTCAACCGAGGAACTGCAGGGCGAACCATGAGTCTCGAGACAGGTAGAGGTTGTCGGAACGATAGGTGGAGTGGTGAAATGCGTTGATATCTATCGGAACGCCAATGGAGAAGTCAGGCAACTGGGCCTGTTCTGACGCTGAGGCACGAAAGCGTGGGTAGCGAACGGG	2.585945932	Coiba_non_upwelling vs Coiba_upwelling
Water	Planctomycetota; FS140-16B-02 marine group.2	2	TACGAAGGGCCCGAGCGTTAATCGGAATCACTGGGCTTAAAGCGTGTGTAGGCGGACATGAAGGCGCTTTGTGAAATCCCTCGTCTCAAACGAGGAACTGCAGGGCGAACCGTATGTCTTGAGACAGGTAGGGGTGGTCGGAACCGTAGGTGGAGTGGTGATATGCGTTGATATCTACGGGAACGCCGAAGGAGAAGTCAGGCCACTGGGCCTGTTCTGACGCTGAGACACGAAAGCGTGGGGAGCGAACGGG	5.549138541	Las_Perlas_non_upwelling vs Las_Perlas_upwelling
Water	Planctomycetota; FS140-16B-02 marine group.2	2	TACGAAGGGCCCGAGCGTTAATCGGAATCACTGGGCTTAAAGCGTGTGTAGGCGGACATGAAGGCGCTTTGTGAAATCCCTCGTCTCAAACGAGGAACTGCAGGGCGAACCGTATGTCTTGAGACAGGTAGGGGTGGTCGGAACCGTAGGTGGAGTGGTGATATGCGTTGATATCTACGGGAACGCCGAAGGAGAAGTCAGGCCACTGGGCCTGTTCTGACGCTGAGACACGAAAGCGTGGGGAGCGAACGGG	3.353549705	Coiba_non_upwelling vs Coiba_upwelling
Water	Planctomycetota; Fuerstia	2	CACGTACTGTGCGAACGTTATTCGGAATCACTGGGCTTAAAGGGTACGTAGGCGGTTTGGCAAGTCAGATGTGAAATGCCACAGCTCAACTGTGGCACTGCGTTTGAAACTGCCAGACTAGAGTATTTCAGGGGTGTGCGGAACTTATGGTGGAGCGGTGAAATGCGTTGATATCATGAGGAACACCGGAGGCGAAGGCGGCACACTGGGGGATAACTGACGCTGAGGTACGAAAGCCAGGGTAGCGAACGGG	4.234564178	Las_Perlas_non_upwelling vs Las_Perlas_upwelling
Water	Planctomycetota; Fuerstia	2	CACGTACTGTGCGAACGTTATTCGGAATCACTGGGCTTAAAGGGTACGTAGGCGGTTTGGCAAGTCAGATGTGAAATGCCACAGCTCAACTGTGGCACTGCGTTTGAAACTGCCAGACTAGAGTATTTCAGGGGTGTGCGGAACTTATGGTGGAGCGGTGAAATGCGTTGATATCATGAGGAACACCGGAGGCGAAGGCGGCACACTGGGGGATAACTGACGCTGAGGTACGAAAGCCAGGGTAGCGAACGGG	4.634781451	Coiba_non_upwelling vs Coiba_upwelling
Water	Planctomycetota; OM190.1	2	GACGGAGGGTGCAAACGTTGTTCGGAATCATTGGGCATAAAGGGCACGCAGGCGGCCCAGTCAGTCAGTTGTGAAATCCCACGGCTCAACCGTGGAACTGCATCTGATACTGCTGGGCTAGAGGCTGGTTGGGGTGAGTGGAACTCCTGGTGGAGCGGTGAAATGCGTAGATATCAGGAGGAACACCAGTGGCGAAAGCGGCTCACTGGACCAGCTCTGACGCTCAGGTGCGAAAGCTAGGGTAGCGAACGGG	4.551501144	Las_Perlas_non_upwelling vs Las_Perlas_upwelling
Water	Planctomycetota; OM190.1	2	GACGGAGGGTGCAAACGTTGTTCGGAATCATTGGGCATAAAGGGCACGCAGGCGGCCCAGTCAGTCAGTTGTGAAATCCCACGGCTCAACCGTGGAACTGCATCTGATACTGCTGGGCTAGAGGCTGGTTGGGGTGAGTGGAACTCCTGGTGGAGCGGTGAAATGCGTAGATATCAGGAGGAACACCAGTGGCGAAAGCGGCTCACTGGACCAGCTCTGACGCTCAGGTGCGAAAGCTAGGGTAGCGAACGGG	-4.85657137	Las_Perlas_upwelling vs Coiba_upwelling
Water	Planctomycetota; OM190.2	2	GACGGAGGGTGCAAGCGTTACTCGGAATTACTGGGCGTAAAGCGTACGTAGGCGGCGTGTCAAGTTGGATGTGAAATCCCACAGCTTAACTGTGGAACTGCGTCCAAAACTGGCATGCTCGAGAACAGTAGGGGACAGTGGAACTCCAGGTGGAGCGGTGAAATGCGTAGAGATCTGGAGGAACACCGGTGGCGAAAGCGACTGTCTGGGCTGTTTCTGACGCTGAGGTACGAAAGCCAGGGGAGCGAACGGG	4.278249325	Las_Perlas_non_upwelling vs Las_Perlas_upwelling
Water	Planctomycetota; OM190.2	2	GACGGAGGGTGCAAGCGTTACTCGGAATTACTGGGCGTAAAGCGTACGTAGGCGGCGTGTCAAGTTGGATGTGAAATCCCACAGCTTAACTGTGGAACTGCGTCCAAAACTGGCATGCTCGAGAACAGTAGGGGACAGTGGAACTCCAGGTGGAGCGGTGAAATGCGTAGAGATCTGGAGGAACACCGGTGGCGAAAGCGACTGTCTGGGCTGTTTCTGACGCTGAGGTACGAAAGCCAGGGGAGCGAACGGG	4.427269659	Coiba_non_upwelling vs Coiba_upwelling
Water	Planctomycetota; OM190.3	3	TACAGAGAGTGCGAACGTTGTTCGGAATTACTGGGCTTAAAGCGTACGTAGGCGGCGTAACAAGTGTCGGGTGAAAGCCCACGGCTCACCCGTGGAATTGCCTGGCAAACTGTTATGCTAGAGTGTGGTAGGGGAGAACAGAACTCATGGTGGAGCGGTGAAATGCGTAGATATCATGAGGAATACCGGTGGCGAAGGCGGTTCTCTGGTCCACAACTGACGCTGAGGTACGAAAGCTAGGGTAGCGAACGGG	-2.30124664	Las_Perlas_non_upwelling vs Las_Perlas_upwelling
Water	Planctomycetota; OM190.3	3	TACAGAGAGTGCGAACGTTGTTCGGAATTACTGGGCTTAAAGCGTACGTAGGCGGCGTAACAAGTGTCGGGTGAAAGCCCACGGCTCACCCGTGGAATTGCCTGGCAAACTGTTATGCTAGAGTGTGGTAGGGGAGAACAGAACTCATGGTGGAGCGGTGAAATGCGTAGATATCATGAGGAATACCGGTGGCGAAGGCGGTTCTCTGGTCCACAACTGACGCTGAGGTACGAAAGCTAGGGTAGCGAACGGG	6.55413817	Las_Perlas_upwelling vs Coiba_upwelling
Water	Planctomycetota; OM190.3	3	TACAGAGAGTGCGAACGTTGTTCGGAATTACTGGGCTTAAAGCGTACGTAGGCGGCGTAACAAGTGTCGGGTGAAAGCCCACGGCTCACCCGTGGAATTGCCTGGCAAACTGTTATGCTAGAGTGTGGTAGGGGAGAACAGAACTCATGGTGGAGCGGTGAAATGCGTAGATATCATGAGGAATACCGGTGGCGAAGGCGGTTCTCTGGTCCACAACTGACGCTGAGGTACGAAAGCTAGGGTAGCGAACGGG	3.32996376	Coiba_non_upwelling vs Coiba_upwelling
Water	Planctomycetota; OM190.4	3	TACAGAGAGTGCGAACGTTGTTCGGAATTACTGGGCTTAAAGCGTACGTAGGCGGCGTGACAAGTGTCGGGTGAAAGCCCACGGCTTACCCGTGGAACTGCCTGGCAAACTGTCATGCTAGAGTGTGGTAGGGGAGAACAGAACTCATGGTGGAGCGGTGAAATGCGTAGATATCATGAGGAATACCGGTGGCGAAGGCGGTTCTCTGGTCCACAACTGACGCTGAGGTACGAAAGCTAGGGTAGCGAACGGG	5.376325445	Las_Perlas_non_upwelling vs Las_Perlas_upwelling
Water	Planctomycetota; OM190.4	3	TACAGAGAGTGCGAACGTTGTTCGGAATTACTGGGCTTAAAGCGTACGTAGGCGGCGTGACAAGTGTCGGGTGAAAGCCCACGGCTTACCCGTGGAACTGCCTGGCAAACTGTCATGCTAGAGTGTGGTAGGGGAGAACAGAACTCATGGTGGAGCGGTGAAATGCGTAGATATCATGAGGAATACCGGTGGCGAAGGCGGTTCTCTGGTCCACAACTGACGCTGAGGTACGAAAGCTAGGGTAGCGAACGGG	-7.275062606	Las_Perlas_upwelling vs Coiba_upwelling
Water	Planctomycetota; OM190.4	3	TACAGAGAGTGCGAACGTTGTTCGGAATTACTGGGCTTAAAGCGTACGTAGGCGGCGTGACAAGTGTCGGGTGAAAGCCCACGGCTTACCCGTGGAACTGCCTGGCAAACTGTCATGCTAGAGTGTGGTAGGGGAGAACAGAACTCATGGTGGAGCGGTGAAATGCGTAGATATCATGAGGAATACCGGTGGCGAAGGCGGTTCTCTGGTCCACAACTGACGCTGAGGTACGAAAGCTAGGGTAGCGAACGGG	-1.575446664	Coiba_non_upwelling vs Coiba_upwelling
Water	Planctomycetota; OM190.5	2	TACGGAGGGCGCAAACGTTGCTCGGAATCACTGGGCATAAAGGGCATGTAGGCGGCCCGATCAGTCAGATGTGAAATCCTCCGGCTCAACCGGAGAACTGCATTTGATACTATCGAGCTCGAGGATGGTTGGGGTAAGCGGAACTCCTGGTGGAGCGGTGAAATGCGTAGATATCAGGAGGAACACCAGTGGCGAAAGCGGCTTACTGGACCATTTCTGACGCTGAGGTGCGAAAGCTAGGGTAGCGAACGGG	6.183221946	Las_Perlas_non_upwelling vs Las_Perlas_upwelling
Water	Planctomycetota; OM190.5	2	TACGGAGGGCGCAAACGTTGCTCGGAATCACTGGGCATAAAGGGCATGTAGGCGGCCCGATCAGTCAGATGTGAAATCCTCCGGCTCAACCGGAGAACTGCATTTGATACTATCGAGCTCGAGGATGGTTGGGGTAAGCGGAACTCCTGGTGGAGCGGTGAAATGCGTAGATATCAGGAGGAACACCAGTGGCGAAAGCGGCTTACTGGACCATTTCTGACGCTGAGGTGCGAAAGCTAGGGTAGCGAACGGG	6.588662927	Coiba_non_upwelling vs Coiba_upwelling
Water	Planctomycetota; OM190.6	2	TACGGAGGGCGCAAGCGTTGTTCGGATTCACTGGGCATAAAGAGCACGTAGGCGGTCTGCTCAGTCGGGTGTGAAAGCCCACGGCCCAACCGTGGAACTGCACCCGATACTGGTAGACTCGAGGACGGAAGGGGTGAGTGGAACTCCAGGTGGAACGGTGAAATGTATAGATATCTGGAGGAACACCGGTGGCGAAAGCGGCTCACTGGTCCGTCTCTGACGCTGAGGTGCGAAAGCTAGGGTAGCGAACGGG	4.255136706	Las_Perlas_non_upwelling vs Las_Perlas_upwelling
Water	Planctomycetota; OM190.6	2	TACGGAGGGCGCAAGCGTTGTTCGGATTCACTGGGCATAAAGAGCACGTAGGCGGTCTGCTCAGTCGGGTGTGAAAGCCCACGGCCCAACCGTGGAACTGCACCCGATACTGGTAGACTCGAGGACGGAAGGGGTGAGTGGAACTCCAGGTGGAACGGTGAAATGTATAGATATCTGGAGGAACACCGGTGGCGAAAGCGGCTCACTGGTCCGTCTCTGACGCTGAGGTGCGAAAGCTAGGGTAGCGAACGGG	-3.672374025	Las_Perlas_upwelling vs Coiba_upwelling
Water	Planctomycetota; Pirellula.1	3	GACGAACCGTACGAACGTTATTCGGAATCACTGGGCTTAAAGAGTCCGTAGGCGGCCGTGTAGGTGGGATGTGAAAGCCCTCGTCTCAACCGAGGAATTGCGTTCCAAACCACATGGCTTGAGGAGGATAGAGGTGAGCGGAACTGATGGTGGAGCGGTGAAATGCGTTGATATCATCAGGAACACCAGAGGCGAAGGCGGCTCACTGGGTCCTTTCTGACGCTGAGGGACGAAAGCTAGGGGAGCAAACGGG	2.773767418	Las_Perlas_non_upwelling vs Las_Perlas_upwelling
Water	Planctomycetota; Pirellula.1	3	GACGAACCGTACGAACGTTATTCGGAATCACTGGGCTTAAAGAGTCCGTAGGCGGCCGTGTAGGTGGGATGTGAAAGCCCTCGTCTCAACCGAGGAATTGCGTTCCAAACCACATGGCTTGAGGAGGATAGAGGTGAGCGGAACTGATGGTGGAGCGGTGAAATGCGTTGATATCATCAGGAACACCAGAGGCGAAGGCGGCTCACTGGGTCCTTTCTGACGCTGAGGGACGAAAGCTAGGGGAGCAAACGGG	-1.920047867	Las_Perlas_non_upwelling vs Coiba_non_upwelling
Water	Planctomycetota; Pirellula.1	3	GACGAACCGTACGAACGTTATTCGGAATCACTGGGCTTAAAGAGTCCGTAGGCGGCCGTGTAGGTGGGATGTGAAAGCCCTCGTCTCAACCGAGGAATTGCGTTCCAAACCACATGGCTTGAGGAGGATAGAGGTGAGCGGAACTGATGGTGGAGCGGTGAAATGCGTTGATATCATCAGGAACACCAGAGGCGAAGGCGGCTCACTGGGTCCTTTCTGACGCTGAGGGACGAAAGCTAGGGGAGCAAACGGG	-3.278977726	Las_Perlas_upwelling vs Coiba_upwelling
Water	Planctomycetota; Pirellula.2	3	GACGAACCGTCCGAACGTTATTCGGTATCACTGGGCTTAAAGAGTCCGTAGGCGGCCATGTAGGTCAGATGTGAAATCCCACAGCTCAACTGTGGAACTGCGTTTGAAACCACATGGCTTGAGGAAGATAGAGGTGAGCGGAACAGATGGTGGAGCGGTGAAATGCGTTGATATCATCTGGAACACCGGTGGCGAAAGCGGCTCACTGGATCTTTTCTGACGCTGAGGGACGAAAGCTAGGGTAGCGAACGGG	4.468127941	Las_Perlas_non_upwelling vs Las_Perlas_upwelling
Water	Planctomycetota; Pirellula.2	3	GACGAACCGTCCGAACGTTATTCGGTATCACTGGGCTTAAAGAGTCCGTAGGCGGCCATGTAGGTCAGATGTGAAATCCCACAGCTCAACTGTGGAACTGCGTTTGAAACCACATGGCTTGAGGAAGATAGAGGTGAGCGGAACAGATGGTGGAGCGGTGAAATGCGTTGATATCATCTGGAACACCGGTGGCGAAAGCGGCTCACTGGATCTTTTCTGACGCTGAGGGACGAAAGCTAGGGTAGCGAACGGG	-2.055726797	Las_Perlas_non_upwelling vs Coiba_non_upwelling
Water	Planctomycetota; Pirellula.2	3	GACGAACCGTCCGAACGTTATTCGGTATCACTGGGCTTAAAGAGTCCGTAGGCGGCCATGTAGGTCAGATGTGAAATCCCACAGCTCAACTGTGGAACTGCGTTTGAAACCACATGGCTTGAGGAAGATAGAGGTGAGCGGAACAGATGGTGGAGCGGTGAAATGCGTTGATATCATCTGGAACACCGGTGGCGAAAGCGGCTCACTGGATCTTTTCTGACGCTGAGGGACGAAAGCTAGGGTAGCGAACGGG	-7.673279785	Las_Perlas_upwelling vs Coiba_upwelling
Water	Planctomycetota; Pirellulaceae.1	1	GACGAACCGTACGAACGTTACTCGGAATTACTGGGCTTAAAGGGTGCGTAGGCTGCGCGGAAAGTTGGGTGTGAAAGCCCTCGGCTCAACCGAGGAATTGCATCCAAAACTACCGTGCTTGAGGGAGACAGAGGTGAGCGGAACTCAAGGTGGAGCGGTGAAATGCGTTGATATCTTGAGGAACACCGGTGGCGAAGGCGGCTCACTGGGTCTTTTCTGACGCTGAGGCACGAAAGCTAAGGTAGCAAACGGG	5.124525618	Coiba_non_upwelling vs Coiba_upwelling
Water	Planctomycetota; Pirellulaceae.2	2	GACGAACCGTACGAACGTTATTCGGAATTACTGGGCTTAAAGGGTGCGTAGGCTGCACGGAAAGTTGGGTGTGAAAGCCCTCAGCTCAACTGAGGAATTGCATCCAAAACTGCCGTGCTAGAGGGAGACAGAGGTGAGCGGAACTCAAGGTGGAGCGGTGAAATGCGTTGATATCTTGAGGAACACCGGTGGCGAAAGCGGCTCACTGGGTCTCTTCTGACGCTGAGGCACGAAAGCTAAGGTAGCAAACGGG	2.437443957	Las_Perlas_non_upwelling vs Las_Perlas_upwelling
Water	Planctomycetota; Pirellulaceae.2	2	GACGAACCGTACGAACGTTATTCGGAATTACTGGGCTTAAAGGGTGCGTAGGCTGCACGGAAAGTTGGGTGTGAAAGCCCTCAGCTCAACTGAGGAATTGCATCCAAAACTGCCGTGCTAGAGGGAGACAGAGGTGAGCGGAACTCAAGGTGGAGCGGTGAAATGCGTTGATATCTTGAGGAACACCGGTGGCGAAAGCGGCTCACTGGGTCTCTTCTGACGCTGAGGCACGAAAGCTAAGGTAGCAAACGGG	-2.818182779	Las_Perlas_upwelling vs Coiba_upwelling
Water	Planctomycetota; Pirellulaceae.3	2	GACGAACCGTACGAACGTTATTCGGAATTACTGGGCTTAAAGGGTGCGTAGGCTGCACGGAAAGTTGGGTGTGAAAGCCCTCAGCTCAACTGAGGAATTGCATCCAAAACTGCCGTGCTTGAGGGAGACAGAGGTGAGCGGAACTCAAGGTGGAGCGGTGAAATGCGTTGATATCTTGAGGAACACCGGTGGCGAAAGCGGCTCACTGGGTCTCTTCTGACGCTGAGGCACGAAAGCTAAGGTAGCAAACGGG	3.703549498	Las_Perlas_non_upwelling vs Las_Perlas_upwelling
Water	Planctomycetota; Pirellulaceae.3	2	GACGAACCGTACGAACGTTATTCGGAATTACTGGGCTTAAAGGGTGCGTAGGCTGCACGGAAAGTTGGGTGTGAAAGCCCTCAGCTCAACTGAGGAATTGCATCCAAAACTGCCGTGCTTGAGGGAGACAGAGGTGAGCGGAACTCAAGGTGGAGCGGTGAAATGCGTTGATATCTTGAGGAACACCGGTGGCGAAAGCGGCTCACTGGGTCTCTTCTGACGCTGAGGCACGAAAGCTAAGGTAGCAAACGGG	-2.706125612	Las_Perlas_upwelling vs Coiba_upwelling
Water	Planctomycetota; Pirellulaceae.4	2	GACGAACCGTACGAACGTTATTCGGAATTACTGGGCTTAAAGGGTGCGTAGGCTGCGCGGAAAGTTGGGTGTGAAAGCCCTCAGCTCAACTGAGGAATTGCATCCAAAACTACCGTGCTCGAGGGAGACAGAGGTGAGCGGAACTCAAGGTGGAGCGGTGAAATGCGTTGATATCTTGAGGAACACCGGTGGCGAAAGCGGCTCACTGGGTCTCTTCTGACGCTGAGGCACGAAAGCTAAGGTAGCAAACGGG	-4.409896119	Las_Perlas_non_upwelling vs Las_Perlas_upwelling
Water	Planctomycetota; Pirellulaceae.4	2	GACGAACCGTACGAACGTTATTCGGAATTACTGGGCTTAAAGGGTGCGTAGGCTGCGCGGAAAGTTGGGTGTGAAAGCCCTCAGCTCAACTGAGGAATTGCATCCAAAACTACCGTGCTCGAGGGAGACAGAGGTGAGCGGAACTCAAGGTGGAGCGGTGAAATGCGTTGATATCTTGAGGAACACCGGTGGCGAAAGCGGCTCACTGGGTCTCTTCTGACGCTGAGGCACGAAAGCTAAGGTAGCAAACGGG	7.588573174	Las_Perlas_upwelling vs Coiba_upwelling
Water	Planctomycetota; Pirellulaceae.5	2	GACGAACCGTCCAAACGTTATTCGGAATCACTGGGCTTAAAGGGTGCGTAGGCGGCTTGGCAAGTTGGGTGTGAAATCCCTCGGCTCAACCGAGGAACTGCGCTCAAAACTGCCAAGCTAGAGGAAGATAGAGGTGAGCGGAACTAATGGTGGAGCGGTGAAATGCGTTGATATCATTAGGAACACCTGTGGCGAAAGCGGCTCACTGGGTCTTTTCTGACGCTGAGGCACGAAAGCTAGGGTAGCGAACGGG	4.701868226	Las_Perlas_non_upwelling vs Las_Perlas_upwelling
Water	Planctomycetota; Pirellulaceae.5	2	GACGAACCGTCCAAACGTTATTCGGAATCACTGGGCTTAAAGGGTGCGTAGGCGGCTTGGCAAGTTGGGTGTGAAATCCCTCGGCTCAACCGAGGAACTGCGCTCAAAACTGCCAAGCTAGAGGAAGATAGAGGTGAGCGGAACTAATGGTGGAGCGGTGAAATGCGTTGATATCATTAGGAACACCTGTGGCGAAAGCGGCTCACTGGGTCTTTTCTGACGCTGAGGCACGAAAGCTAGGGTAGCGAACGGG	6.516842378	Coiba_non_upwelling vs Coiba_upwelling
Water	Planctomycetota; Pla3 lineage	1	TACGAATGCTGCAAGCGTAGTTCGGAATCACTGGGCATAAAGAGCACGTAGGCGGCCTATTAAGTCAGCTGTGAAATCCCTCGGCTTAACCGAGGAACTGCAGCTGATACTGATAGGCTTGAGTACGGGAGGGGAGAGCGGAATTCCTGGTGGAGCGGTGATATGCATAGAGATCAGGAGGAACGCCGGTGGCGAAAGCGGCTCTCTGGACCGTTACTGACGCTGAGGTGCGAAAGCTAGGGGAGCGAACAGG	1.918181687	Coiba_non_upwelling vs Coiba_upwelling
Water	Planctomycetota; Rhodopirellula.1	1	CACGAACCGTGCGAACGTTATTCGGAATCACTGGGCTTAAAGGGTGCGTAGGCGGCTTTGCAAGTGGGATGTGAAATCCCTCAGCTCAACTGAGGAACTGCGTTCCAAACTGCAAAGCTAGAGGGAGACAGAGGTAAGCGGAACTGATGGTGGAGCGGTGAAATGCGTTGATATCATCAGGAACACCAGTGGCGAAGGCGGCTTACTGGGTCTCTTCTGACGCTGAGGCACGAAAGCTAGGGTAGCGAACGGG	2.307537279	Coiba_non_upwelling vs Coiba_upwelling
Water	Planctomycetota; Rhodopirellula.2	2	CACGAACCGTGCGAACGTTATTCGGAATCACTGGGCTTAAAGGGTGCGTAGGCGGCTTTGCAAGTGGGATGTGAAATCCCTCAGCTCAACTGAGGAACTGCGTTCCAAACTGCAAAGCTAGAGGGAGACAGAGGTAAGCGGAACTGATGGTGGAGCGGTGAAATGCGTTGATATTATCAGGAACACCAGTGGCGAAGGCGGCTTACTGGGTCTCTTCTGACGCTGAGGCACGAAAGCTAGGGTAGCGAACGGG	-5.214163636	Las_Perlas_non_upwelling vs Las_Perlas_upwelling
Water	Planctomycetota; Rhodopirellula.2	2	CACGAACCGTGCGAACGTTATTCGGAATCACTGGGCTTAAAGGGTGCGTAGGCGGCTTTGCAAGTGGGATGTGAAATCCCTCAGCTCAACTGAGGAACTGCGTTCCAAACTGCAAAGCTAGAGGGAGACAGAGGTAAGCGGAACTGATGGTGGAGCGGTGAAATGCGTTGATATTATCAGGAACACCAGTGGCGAAGGCGGCTTACTGGGTCTCTTCTGACGCTGAGGCACGAAAGCTAGGGTAGCGAACGGG	-6.783705711	Coiba_non_upwelling vs Coiba_upwelling
Water	Planctomycetota; Rubinisphaeraceae	1	TACATACTGTGCGAACGTTATTCGGAATCACTGGGCTTAAAGGGTGCGTAGGCGGCGATTCAAGTCAGATGTGAAATGCCTGAGCTCAACTGAGGCATTGCGTTTGAAACTGGATTGCTGGAGTGTCCCAGGGGTGTGCGGAACTGCCAGTGGAGCGGTGAAATGTGTTGATATTGGCAGGAACACCAGAGGCGAAAGCGGCACACTGGGGGATAACTGACGCTGAGGCACGAAAGCCAGGGTAGCGAACGGG	6.766266627	Las_Perlas_upwelling vs Coiba_upwelling
Water	Planctomycetota; Rubripirellula.1	2	GACGAACCGTCCAAACGTTATTCGGTATCACTGGGCTTAAAGCGTGCGTAGGCGGCTTGGTAGGTGAGATGTGAAAGCCCACGGCTCAACCGTGGAATTGCGTTTCAAACCCCCAAGCTCGAGGAAGATAGGGGTGATGGGAACTTATGGTGGAGCGGTGAAATGCGTTGATATCATAGGGAACACCGGTGGCGAAAGCGCATCACTGGATCTTTTCTGACGCTGAGGCACGAAAGCTAGGGTAGCGAACGGG	0.778282736	Las_Perlas_non_upwelling vs Las_Perlas_upwelling
Water	Planctomycetota; Rubripirellula.1	2	GACGAACCGTCCAAACGTTATTCGGTATCACTGGGCTTAAAGCGTGCGTAGGCGGCTTGGTAGGTGAGATGTGAAAGCCCACGGCTCAACCGTGGAATTGCGTTTCAAACCCCCAAGCTCGAGGAAGATAGGGGTGATGGGAACTTATGGTGGAGCGGTGAAATGCGTTGATATCATAGGGAACACCGGTGGCGAAAGCGCATCACTGGATCTTTTCTGACGCTGAGGCACGAAAGCTAGGGTAGCGAACGGG	-0.750074321	Las_Perlas_upwelling vs Coiba_upwelling
Water	Planctomycetota; Rubripirellula.2	2	GACGAACCGTCCGAACGTTATTCGGTATCACTGGGCTTAAAGCGTGCGTAGGCGGCTTGGTAGGTGAGATGTGAAAGCCCACGGCCCAACCGTGGAATTGCGTTTCAAACCATCAAGCTCGAGGAAGATAGGGGTGATGGGAACTTATGGTGGAGCGGTGAAATGCGTTGATATCATAGGGAACACCGGTGGCGAAAGCGCATCACTGGATCTTTTCTGACGCTGAGGCACGAAAGCTAGGGTAGCGAACGGG	-8.067175604	Las_Perlas_non_upwelling vs Las_Perlas_upwelling
Water	Planctomycetota; Rubripirellula.2	2	GACGAACCGTCCGAACGTTATTCGGTATCACTGGGCTTAAAGCGTGCGTAGGCGGCTTGGTAGGTGAGATGTGAAAGCCCACGGCCCAACCGTGGAATTGCGTTTCAAACCATCAAGCTCGAGGAAGATAGGGGTGATGGGAACTTATGGTGGAGCGGTGAAATGCGTTGATATCATAGGGAACACCGGTGGCGAAAGCGCATCACTGGATCTTTTCTGACGCTGAGGCACGAAAGCTAGGGTAGCGAACGGG	-6.475002025	Las_Perlas_non_upwelling vs Coiba_non_upwelling
Water	Planctomycetota; Urania-1B-19 marine sediment group	2	TACGAGAGGTCCGAGCGTTACGCGGAATTACTGGGCTTAAAGCGTACGTAGGCGGATCTACAGGTATCCTGTGAAAGCCCACGGCTCAACCGTGGAATTGCAGGGTAAACCGTAGATCTTGAGGTGGCTAGGGGCTCTCGGAACGGTAGGTGGAGTGGTGAAATGCGTTGATATCTACCGGAACGCCAAAGGGGAAGCCAGGGAGCTGGGGCCATTCTGACGCTGAGGTACGAAAGCGTGGGTAGCGAACGGG	2.437037581	Las_Perlas_non_upwelling vs Las_Perlas_upwelling
Water	Planctomycetota; Urania-1B-19 marine sediment group	2	TACGAGAGGTCCGAGCGTTACGCGGAATTACTGGGCTTAAAGCGTACGTAGGCGGATCTACAGGTATCCTGTGAAAGCCCACGGCTCAACCGTGGAATTGCAGGGTAAACCGTAGATCTTGAGGTGGCTAGGGGCTCTCGGAACGGTAGGTGGAGTGGTGAAATGCGTTGATATCTACCGGAACGCCAAAGGGGAAGCCAGGGAGCTGGGGCCATTCTGACGCTGAGGTACGAAAGCGTGGGTAGCGAACGGG	-2.433075377	Las_Perlas_upwelling vs Coiba_upwelling
Water	Proteobacteria; AEGEAN-169 marine group.1	2	TACGAAGGGGGCTAGCGTTGTTCGGAATCACTGGGCGTAAAGCGTATGTAGGCGGATCAAAAAGTTAGATGTGAAATCCCTGGGCTCAACCCAGGAACTGCATTTAAAACTAGTGATCTAGAAATTGGCAAGGGTTAGTAGAAATTCCAGTGTAGAGGTGAAATTCGTAGATATTGGAAAGAATACCAGAAGCGAAGGCGACTAACTAGACCATTTTTGACGCTGAGATACGAAAGCGTGGGTAGCAAACAGG	3.155387661	Las_Perlas_non_upwelling vs Las_Perlas_upwelling
Water	Proteobacteria; AEGEAN-169 marine group.1	2	TACGAAGGGGGCTAGCGTTGTTCGGAATCACTGGGCGTAAAGCGTATGTAGGCGGATCAAAAAGTTAGATGTGAAATCCCTGGGCTCAACCCAGGAACTGCATTTAAAACTAGTGATCTAGAAATTGGCAAGGGTTAGTAGAAATTCCAGTGTAGAGGTGAAATTCGTAGATATTGGAAAGAATACCAGAAGCGAAGGCGACTAACTAGACCATTTTTGACGCTGAGATACGAAAGCGTGGGTAGCAAACAGG	-3.118515383	Las_Perlas_upwelling vs Coiba_upwelling
Water	Proteobacteria; AEGEAN-169 marine group.2	2	TACGAAGGGGGCTAGCGTTGTTCGGAATCACTGGGCGTAAAGCGTATGTAGGCGGATCAAAAAGTTAGATGTGAAATCCCTGGGCTCAACCCAGGAACTGCATTTAAAACTAGTGATCTAGAAATTGGTAAAGGTTAGTAGAATTTCCAGTGTAGAGGTGAAATTCGTAGATATTGGAAAGAATACCAGAAGCGAAGGCGACTAACTAGGCCATTTTTGACGCTGAGATACGAAAGCGTGGGTAGCAAACAGG	2.837517687	Las_Perlas_non_upwelling vs Las_Perlas_upwelling
Water	Proteobacteria; AEGEAN-169 marine group.2	2	TACGAAGGGGGCTAGCGTTGTTCGGAATCACTGGGCGTAAAGCGTATGTAGGCGGATCAAAAAGTTAGATGTGAAATCCCTGGGCTCAACCCAGGAACTGCATTTAAAACTAGTGATCTAGAAATTGGTAAAGGTTAGTAGAATTTCCAGTGTAGAGGTGAAATTCGTAGATATTGGAAAGAATACCAGAAGCGAAGGCGACTAACTAGGCCATTTTTGACGCTGAGATACGAAAGCGTGGGTAGCAAACAGG	-3.031716838	Las_Perlas_upwelling vs Coiba_upwelling
Water	Proteobacteria; AEGEAN-169 marine group.3	2	TACGAAGGGGGCTAGCGTTGTTCGGAATCACTGGGCGTAAAGCGTATGTAGGCGGATCAAAAAGTTAGATGTGAAATCCCTGGGCTCAACCCAGGAACTGCATTTAAAACTAGTGATCTAGAAATTGGTAAGGGTTAGTAGAATTTCCAGTGTAGAGGTGAAATTCGTAGATATTGGAAAGAATACCAGAAGCGAAGGCGACTAACTAGGCCATTTTTGACGCTGAGATACGAAAGCGTGGGTAGCAAACAGG	3.631280006	Las_Perlas_non_upwelling vs Las_Perlas_upwelling
Water	Proteobacteria; AEGEAN-169 marine group.3	2	TACGAAGGGGGCTAGCGTTGTTCGGAATCACTGGGCGTAAAGCGTATGTAGGCGGATCAAAAAGTTAGATGTGAAATCCCTGGGCTCAACCCAGGAACTGCATTTAAAACTAGTGATCTAGAAATTGGTAAGGGTTAGTAGAATTTCCAGTGTAGAGGTGAAATTCGTAGATATTGGAAAGAATACCAGAAGCGAAGGCGACTAACTAGGCCATTTTTGACGCTGAGATACGAAAGCGTGGGTAGCAAACAGG	-3.046534737	Las_Perlas_upwelling vs Coiba_upwelling
Water	Proteobacteria; AEGEAN-169 marine group.4	2	TACGAAGGGGGCTAGCGTTGTTCGGAATCACTGGGCGTAAAGCGTATGTAGGCGGATCAAAAAGTTAGATGTGAAATCCCTGGGCTCAACCCAGGAACTGCATTTAAAACTAGTGATCTAGAATTTGGTAAAGGTTAGTAGAATTTCCAGTGTAGAGGTGAAATTCGTAGATATTGGAAAGAATACCAGAAGCGAAGGCGACTAACTAGGCCATTTTTGACGCTGAGATACGAAAGCGTGGGTAGCAAACAGG	5.568205886	Las_Perlas_non_upwelling vs Las_Perlas_upwelling
Water	Proteobacteria; AEGEAN-169 marine group.4	2	TACGAAGGGGGCTAGCGTTGTTCGGAATCACTGGGCGTAAAGCGTATGTAGGCGGATCAAAAAGTTAGATGTGAAATCCCTGGGCTCAACCCAGGAACTGCATTTAAAACTAGTGATCTAGAATTTGGTAAAGGTTAGTAGAATTTCCAGTGTAGAGGTGAAATTCGTAGATATTGGAAAGAATACCAGAAGCGAAGGCGACTAACTAGGCCATTTTTGACGCTGAGATACGAAAGCGTGGGTAGCAAACAGG	-4.800091949	Las_Perlas_upwelling vs Coiba_upwelling
Water	Proteobacteria; AEGEAN-169 marine group.5	2	TACGAAGGGGGCTAGCGTTGTTCGGAATCACTGGGCGTAAAGCGTATGTAGGCGGATCAAAAAGTTAGATGTGAAATCCCTGGGCTCAACCCAGGAACTGCATTTAAAACTAGTGATCTAGAATTTGGTAAGGGTTAGTAGAATTTCCAGTGTAGAGGTGAAATTCGTAGATATTGGAAAGAATACCAGAAGCGAAGGCGACTAACTAGGCCATTTTTGACGCTGAGATACGAAAGCGTGGGTAGCAAACAGG	3.213085746	Las_Perlas_non_upwelling vs Las_Perlas_upwelling
Water	Proteobacteria; AEGEAN-169 marine group.5	2	TACGAAGGGGGCTAGCGTTGTTCGGAATCACTGGGCGTAAAGCGTATGTAGGCGGATCAAAAAGTTAGATGTGAAATCCCTGGGCTCAACCCAGGAACTGCATTTAAAACTAGTGATCTAGAATTTGGTAAGGGTTAGTAGAATTTCCAGTGTAGAGGTGAAATTCGTAGATATTGGAAAGAATACCAGAAGCGAAGGCGACTAACTAGGCCATTTTTGACGCTGAGATACGAAAGCGTGGGTAGCAAACAGG	-3.165748586	Las_Perlas_upwelling vs Coiba_upwelling
Water	Proteobacteria; AEGEAN-169 marine group.6	2	TACGAAGGGGGCTAGCGTTGTTCGGAATCACTGGGCGTAAAGCGTATGTAGGCGGATCAAAAAGTTAGATGTGAAATCCCTGGGCTCAACCCAGGAACTGCATTTAAAACTAGTGATCTAGAATTTGGTAGGGGCCAGTAGAATTTCCAGTGTAGAGGTGAAATTCGTAGATATTGGAAAGAATACCAGTGGCGAAGGCGACTGGCTGGGCCATTTTTGACGCTGAGATACGAAAGCGTGGGTAGCAAACAGG	-5.490458607	Las_Perlas_non_upwelling vs Las_Perlas_upwelling
Water	Proteobacteria; AEGEAN-169 marine group.6	2	TACGAAGGGGGCTAGCGTTGTTCGGAATCACTGGGCGTAAAGCGTATGTAGGCGGATCAAAAAGTTAGATGTGAAATCCCTGGGCTCAACCCAGGAACTGCATTTAAAACTAGTGATCTAGAATTTGGTAGGGGCCAGTAGAATTTCCAGTGTAGAGGTGAAATTCGTAGATATTGGAAAGAATACCAGTGGCGAAGGCGACTGGCTGGGCCATTTTTGACGCTGAGATACGAAAGCGTGGGTAGCAAACAGG	2.836627304	Las_Perlas_upwelling vs Coiba_upwelling
Water	Proteobacteria; AEGEAN-169 marine group.7	2	TACGAAGGGGGCTAGCGTTGTTCGGAATCACTGGGCGTAAAGCGTATGTAGGCGGATCAAAAAGTTAGATGTGAAATCCCTGGGCTCAACCCAGGAACTGCATTTAAAACTAGTGATCTAGAATTTGGTAGGGGTTAGTAGAATTTCCAGTGTAGAGGTGAAATTCGTAGATATTGGAAAGAATACCAGTGGCGAAGGCGACTAACTGGGCCATTTTTGACGCTGAGATACGAAAGCGTGGGTAGCAAACAGG	-1.1459624	Las_Perlas_non_upwelling vs Las_Perlas_upwelling
Water	Proteobacteria; AEGEAN-169 marine group.7	2	TACGAAGGGGGCTAGCGTTGTTCGGAATCACTGGGCGTAAAGCGTATGTAGGCGGATCAAAAAGTTAGATGTGAAATCCCTGGGCTCAACCCAGGAACTGCATTTAAAACTAGTGATCTAGAATTTGGTAGGGGTTAGTAGAATTTCCAGTGTAGAGGTGAAATTCGTAGATATTGGAAAGAATACCAGTGGCGAAGGCGACTAACTGGGCCATTTTTGACGCTGAGATACGAAAGCGTGGGTAGCAAACAGG	-1.023951327	Coiba_non_upwelling vs Coiba_upwelling
Water	Proteobacteria; AEGEAN-169 marine group.8	2	TACGGAAGGTCCTAGCGTTGTTCGGAATTACTGGGCGTAAAGCGCATGTAGGCGGAACAAAAAGTTAGAAGTGAAATCCCTGAGCTCAACTTAGGAATTGCTTTTAAAACTTTTGTTCTGGAATTCAGGAGAGGAAAATGGAATTTCCAGTGTAGAGGTGAAATTCGTAGATATTGGAAGGAACACCAGTGGCGAAGGCGATTTTCTGGACTGATATTGACGCTGAGATGCGAAGGCATGGGTAGCAAACGGG	-1.037921399	Las_Perlas_non_upwelling vs Las_Perlas_upwelling
Water	Proteobacteria; AEGEAN-169 marine group.8	2	TACGGAAGGTCCTAGCGTTGTTCGGAATTACTGGGCGTAAAGCGCATGTAGGCGGAACAAAAAGTTAGAAGTGAAATCCCTGAGCTCAACTTAGGAATTGCTTTTAAAACTTTTGTTCTGGAATTCAGGAGAGGAAAATGGAATTTCCAGTGTAGAGGTGAAATTCGTAGATATTGGAAGGAACACCAGTGGCGAAGGCGATTTTCTGGACTGATATTGACGCTGAGATGCGAAGGCATGGGTAGCAAACGGG	-1.793789613	Coiba_non_upwelling vs Coiba_upwelling
Water	Proteobacteria; AEGEAN-169 marine group.9	2	TACGGAAGGTCCTAGCGTTGTTCGGAATTACTGGGCGTAAAGCGCATGTAGGCGGAACAGAAAGTTAGAAGTGAAATCCCTGGGCTCAACCTAGGAATTGCTTTTAAAACTTCTGTTCTGGAATTCAGGAGAGGAAAATGGAATATCCAGTGTAGAGGTGAAATTCGTAGATATTGGATGGAACACCAGTGGCGAAGGCGATTTTCTGGACTGATATTGACGCTGAGATGCGAAGGCATGGGTAGCAAACGGG	-2.243061517	Las_Perlas_non_upwelling vs Las_Perlas_upwelling
Water	Proteobacteria; AEGEAN-169 marine group.9	2	TACGGAAGGTCCTAGCGTTGTTCGGAATTACTGGGCGTAAAGCGCATGTAGGCGGAACAGAAAGTTAGAAGTGAAATCCCTGGGCTCAACCTAGGAATTGCTTTTAAAACTTCTGTTCTGGAATTCAGGAGAGGAAAATGGAATATCCAGTGTAGAGGTGAAATTCGTAGATATTGGATGGAACACCAGTGGCGAAGGCGATTTTCTGGACTGATATTGACGCTGAGATGCGAAGGCATGGGTAGCAAACGGG	-2.812514783	Coiba_non_upwelling vs Coiba_upwelling
Water	Proteobacteria; AEGEAN-169 marine group.10	3	TACGGAAGGTCCTAGCGTTGTTCGGAATTACTGGGCGTAAAGCGCATGTAGGCGGAACAGAAAGTTAGAAGTGAAATCCCTGGGCTCAACCTAGGAATTGCTTTTAAAACTTCTGTTCTGGAATTCAGGAGAGGAAAATGGAATTTCCAGTGTAGAGGTGAAATTCGTAGATATTGGAAGGAACACCAGTGGCGAAGGCGATTTTCTGGACTGATATTGACGCTGAGATGCGAAGGCATGGGTAGCAAACGGG	10.21356866	Las_Perlas_non_upwelling vs Las_Perlas_upwelling
Water	Proteobacteria; AEGEAN-169 marine group.10	3	TACGGAAGGTCCTAGCGTTGTTCGGAATTACTGGGCGTAAAGCGCATGTAGGCGGAACAGAAAGTTAGAAGTGAAATCCCTGGGCTCAACCTAGGAATTGCTTTTAAAACTTCTGTTCTGGAATTCAGGAGAGGAAAATGGAATTTCCAGTGTAGAGGTGAAATTCGTAGATATTGGAAGGAACACCAGTGGCGAAGGCGATTTTCTGGACTGATATTGACGCTGAGATGCGAAGGCATGGGTAGCAAACGGG	-7.219932756	Las_Perlas_upwelling vs Coiba_upwelling
Water	Proteobacteria; AEGEAN-169 marine group.10	3	TACGGAAGGTCCTAGCGTTGTTCGGAATTACTGGGCGTAAAGCGCATGTAGGCGGAACAGAAAGTTAGAAGTGAAATCCCTGGGCTCAACCTAGGAATTGCTTTTAAAACTTCTGTTCTGGAATTCAGGAGAGGAAAATGGAATTTCCAGTGTAGAGGTGAAATTCGTAGATATTGGAAGGAACACCAGTGGCGAAGGCGATTTTCTGGACTGATATTGACGCTGAGATGCGAAGGCATGGGTAGCAAACGGG	2.867619332	Coiba_non_upwelling vs Coiba_upwelling
Water	Proteobacteria; Aestuariibacter	1	TACGGAGGGTGCGAGCGTTAATCGGAATTACTGGGCGTAAAGCGCACGCAGGCGGATTGTTAAGCTAGAGGTGAAAGCCCCGCGCTCAACGTGGGAATTGCCTTTAGAACTGGCAGTCTAGAGTCTTGGAGAGGGGAGTGGAATTCCAGGTGTAGCGGTGAAATGCGTAGAGATCTGGAGGAACATCAGTGGCGAAGGCGACTCCCTGGCCAAAGACTGACGCTCATGTGCGAAAGTGTGGGTAGCGAACAGG	-2.657891898	Las_Perlas_upwelling vs Coiba_upwelling
Water	Proteobacteria; Alcanivorax.1	2	TACGGAGGGTGCGAACGTTAATCGGAATTACTGGGCGTAAAGCGCGCGTAGGCGGCTTGTTAAGTCAGATGTGAAAGCCCCGGGCTCAACCTGGGAACTGCATTTGAAACTGGCAAGCTAGAGTGCAGTAGAGGGAGGTGGAATTCCAGGTGTAGCGGTGAAATGCGTAGATATCTGGAGGAACACCAGTGGCGAAGGCGGCCTCCTGGACTGACACTGACGCTGAGGTGCGAAAGCGTGGGGAGCAAACAGG	3.057242328	Las_Perlas_non_upwelling vs Las_Perlas_upwelling
Water	Proteobacteria; Alcanivorax.1	2	TACGGAGGGTGCGAACGTTAATCGGAATTACTGGGCGTAAAGCGCGCGTAGGCGGCTTGTTAAGTCAGATGTGAAAGCCCCGGGCTCAACCTGGGAACTGCATTTGAAACTGGCAAGCTAGAGTGCAGTAGAGGGAGGTGGAATTCCAGGTGTAGCGGTGAAATGCGTAGATATCTGGAGGAACACCAGTGGCGAAGGCGGCCTCCTGGACTGACACTGACGCTGAGGTGCGAAAGCGTGGGGAGCAAACAGG	-2.70709009	Las_Perlas_upwelling vs Coiba_upwelling
Water	Proteobacteria; Alcanivorax.2	1	TACGGAGGGTGCGAACGTTAATCGGAATTACTGGGCGTAAAGCGCGCGTAGGCGGCTTGTTAAGTCAGATGTGAAAGCCCCGGGCTCAACCTGGGAATTGCATTTGAAACTGGCAAGCTAGAGTGCAGTAGAGGGAGGTGGAATTCCAGGTGTAGCGGTGAAATGCGTAGATATCTGGAGGAACACCAGTGGCGAAGGCGGCCTCCTGGACTGACACTGACGCTGAGGTGCGAAAGCGTGGGGAGCAAACAGG	-4.588230591	Las_Perlas_non_upwelling vs Las_Perlas_upwelling
Water	Proteobacteria; Alphaproteobacteria.1	2	GACGGAGGGGGCTAGCGTTGTTCGGAATTACTGGGCGTAAAGGGCGCGTAGGCGGCCAAGTGTGTCAGGGGTGAAATCCCAGGGCTCAACCCTGGAACTGCTCTTGAAACTGCTTGGCTAGAGTGAGTGAGAGGCGGACGGAATTCCGAGTGTAGCAGTGAAATGCGTAGATATTCGGAGGAACATCGGTGGCGAAGGCGGTTCGCTGGTGCTCAACTGACGCTGAGGCGCGAAAGCGTGGGGAGCAAACAGG	-5.491893127	Las_Perlas_upwelling vs Coiba_upwelling
Water	Proteobacteria; Alphaproteobacteria.1	2	GACGGAGGGGGCTAGCGTTGTTCGGAATTACTGGGCGTAAAGGGCGCGTAGGCGGCCAAGTGTGTCAGGGGTGAAATCCCAGGGCTCAACCCTGGAACTGCTCTTGAAACTGCTTGGCTAGAGTGAGTGAGAGGCGGACGGAATTCCGAGTGTAGCAGTGAAATGCGTAGATATTCGGAGGAACATCGGTGGCGAAGGCGGTTCGCTGGTGCTCAACTGACGCTGAGGCGCGAAAGCGTGGGGAGCAAACAGG	-5.737144408	Coiba_non_upwelling vs Coiba_upwelling
Water	Proteobacteria; Alphaproteobacteria.3	3	TACGGAGGGGGCAAGCGTTGTTCGGAATTACTGGGCGTAAAGGGCACGTAGGCGGCGATGCGGGTCAGGTGTGAAAGCCCCGGGCTTAACCTGGGAACTGCACTTGAAACTGCATTGCTTGAGGACGGAAGAGGAGAATGGAATTCCCAGTGTAGAGGTGAAATTCGTAGATATTGGGAAGAACACCAGTGGCGAAGGCGATTCTCTGGTCCGTATCTGACGCTGAGGTGCGAAAGCGTGGGGAGCAAACAGG	2.57867678	Las_Perlas_non_upwelling vs Las_Perlas_upwelling
Water	Proteobacteria; Alphaproteobacteria.3	3	TACGGAGGGGGCAAGCGTTGTTCGGAATTACTGGGCGTAAAGGGCACGTAGGCGGCGATGCGGGTCAGGTGTGAAAGCCCCGGGCTTAACCTGGGAACTGCACTTGAAACTGCATTGCTTGAGGACGGAAGAGGAGAATGGAATTCCCAGTGTAGAGGTGAAATTCGTAGATATTGGGAAGAACACCAGTGGCGAAGGCGATTCTCTGGTCCGTATCTGACGCTGAGGTGCGAAAGCGTGGGGAGCAAACAGG	-1.529738814	Las_Perlas_non_upwelling vs Coiba_non_upwelling
Water	Proteobacteria; Alphaproteobacteria.3	3	TACGGAGGGGGCAAGCGTTGTTCGGAATTACTGGGCGTAAAGGGCACGTAGGCGGCGATGCGGGTCAGGTGTGAAAGCCCCGGGCTTAACCTGGGAACTGCACTTGAAACTGCATTGCTTGAGGACGGAAGAGGAGAATGGAATTCCCAGTGTAGAGGTGAAATTCGTAGATATTGGGAAGAACACCAGTGGCGAAGGCGATTCTCTGGTCCGTATCTGACGCTGAGGTGCGAAAGCGTGGGGAGCAAACAGG	-3.618059691	Las_Perlas_upwelling vs Coiba_upwelling
Water	Proteobacteria; Alphaproteobacteria.4	1	TACGGAGGGGGCTAGCGTTGTTCGGAATTACTGGGCGTAAAGCGCACGTAGGCGGTGTGCATAGTCAGAGGTGAAAGCCCGGGGCTCAACCCCGGAATTGCCTTTGATACTTGCATGCTAGAATCCATGAGAGGGTAGTGGAACTCCTAGTGTAGAGGTGAAATTCGTAGATATTAGGAAGAACACCAGTGGCGAAGGCGACTGCCTGGCATGGTATTGACGCTGAGGTGCGAAAGCGTGGGGAGCGAACAGG	5.317964798	Coiba_non_upwelling vs Coiba_upwelling
Water	Proteobacteria; Amylibacter	2	TACGGAGGGGGTTAGCGTTGTTCGGAATTACTGGGCGTAAAGCGTACGTAGGCGGATTAATAAGTTAGAGGTGAAATCCCAGGGCTCAACCCTGGAACTGCCTTTAAAACTGTTAGTCTTGAGATCGAGAGAGGTGAGTGGAATTCCAAGTGTAGAGGTGAAATTCGTAGATATTTGGAGGAACACCAGTGGCGAAGGCGGCTCACTGGCTCGATACTGACGCTGAGGTACGAAAGTGTGGGGAGCAAACAGG	-8.869966836	Las_Perlas_non_upwelling vs Las_Perlas_upwelling
Water	Proteobacteria; Amylibacter	2	TACGGAGGGGGTTAGCGTTGTTCGGAATTACTGGGCGTAAAGCGTACGTAGGCGGATTAATAAGTTAGAGGTGAAATCCCAGGGCTCAACCCTGGAACTGCCTTTAAAACTGTTAGTCTTGAGATCGAGAGAGGTGAGTGGAATTCCAAGTGTAGAGGTGAAATTCGTAGATATTTGGAGGAACACCAGTGGCGAAGGCGGCTCACTGGCTCGATACTGACGCTGAGGTACGAAAGTGTGGGGAGCAAACAGG	9.087502182	Las_Perlas_upwelling vs Coiba_upwelling
Water	Proteobacteria; Arenicellaceae	1	TACGGAGGGTGCGAACGTTAATCGGAATTACTGGGCGTAAAGCGCGCGTAGGCGGCTTGTTAAGTCAGATGTGAAAGCCCCGGGCTCAACCTGGGAATTGCATTTGAAACTGGCAGGCTAGAGTGCAGTAGAGGAAGGTGGAATTCAGGGTGTAGCGGTGAAATGCGTAGATATCCTGAGGAACACCGGTGGCGAAGGCGGCCTTCTGGACTGACACTGACGCTGAGGTGCGAAAGCGTGGGGAGCAAACAGG	-3.517801217	Las_Perlas_non_upwelling vs Las_Perlas_upwelling
Water	Proteobacteria; Ascidiaceihabitans.1	2	TACGGAGGGGGTTAGCGTTGTTCGGAATTACTGGGCGTAAAGCGCACGTAGGCGGATTAGAAAGTTAGAGGTGAAATCCCAGGGCTCAACCCTGGAACTGCCTTTAAAACTCCTAGTCTTGAGTTCGAGAGAGGTGAGTGGAATTCCAAGTGTAGAGGTGAAATTCGTAGATATTTGGAGGAACACCAGTGGCGAAGGCGGCTCACTGGCTCGATACTGACGCTGAGGTGCGAAAGTGTGGGGAGCAAACAGG	-5.280331015	Las_Perlas_non_upwelling vs Las_Perlas_upwelling
Water	Proteobacteria; Ascidiaceihabitans.1	2	TACGGAGGGGGTTAGCGTTGTTCGGAATTACTGGGCGTAAAGCGCACGTAGGCGGATTAGAAAGTTAGAGGTGAAATCCCAGGGCTCAACCCTGGAACTGCCTTTAAAACTCCTAGTCTTGAGTTCGAGAGAGGTGAGTGGAATTCCAAGTGTAGAGGTGAAATTCGTAGATATTTGGAGGAACACCAGTGGCGAAGGCGGCTCACTGGCTCGATACTGACGCTGAGGTGCGAAAGTGTGGGGAGCAAACAGG	7.271546042	Las_Perlas_upwelling vs Coiba_upwelling
Water	Proteobacteria; Ascidiaceihabitans.2	3	TACGGAGGGGGTTAGCGTTGTTCGGAATTACTGGGCGTAAAGCGCACGTAGGCGGATTGGAAAGTTGGGGGTGAAATCCCGGGGCTCAACCCCGGAACTGCCTCCAAAACTATCAGTCTAGAGTTCGAGAGAGGTGAGTGGAATTCCAAGTGTAGAGGTGAAATTCGTAGATATTTGGAGGAACACCAGTGGCGAAGGCGGCTCACTGGCTCGATACTGACGCTGAGGTGCGAAAGTGTGGGGAGCAAACAGG	-9.273758411	Las_Perlas_non_upwelling vs Las_Perlas_upwelling
Water	Proteobacteria; Ascidiaceihabitans.2	3	TACGGAGGGGGTTAGCGTTGTTCGGAATTACTGGGCGTAAAGCGCACGTAGGCGGATTGGAAAGTTGGGGGTGAAATCCCGGGGCTCAACCCCGGAACTGCCTCCAAAACTATCAGTCTAGAGTTCGAGAGAGGTGAGTGGAATTCCAAGTGTAGAGGTGAAATTCGTAGATATTTGGAGGAACACCAGTGGCGAAGGCGGCTCACTGGCTCGATACTGACGCTGAGGTGCGAAAGTGTGGGGAGCAAACAGG	2.997406414	Las_Perlas_upwelling vs Coiba_upwelling
Water	Proteobacteria; Ascidiaceihabitans.2	3	TACGGAGGGGGTTAGCGTTGTTCGGAATTACTGGGCGTAAAGCGCACGTAGGCGGATTGGAAAGTTGGGGGTGAAATCCCGGGGCTCAACCCCGGAACTGCCTCCAAAACTATCAGTCTAGAGTTCGAGAGAGGTGAGTGGAATTCCAAGTGTAGAGGTGAAATTCGTAGATATTTGGAGGAACACCAGTGGCGAAGGCGGCTCACTGGCTCGATACTGACGCTGAGGTGCGAAAGTGTGGGGAGCAAACAGG	-8.638318359	Coiba_non_upwelling vs Coiba_upwelling
Water	Proteobacteria; Ascidiaceihabitans.4	3	TACGGAGGGGGTTAGCGTTGTTCGGAATTACTGGGCGTAAAGCGCGCGTAGGCGGATTGGAAAGTTAGAGGTGAAATCCCGGGGCTCAACCCCGGAACTGCCTTTAAAACTCCCAGTCTAGAGTTCGAGAGAGGTGAGTGGAATTCCAAGTGTAGAGGTGAAATTCGTAGATATTTGGAGGAACACCAGTGGCGAAGGCGGCTCACTGGCTCGATACTGACGCTGAGGTGCGAAAGTGTGGGGAGCAAACAGG	-1.857555941	Las_Perlas_non_upwelling vs Las_Perlas_upwelling
Water	Proteobacteria; Ascidiaceihabitans.4	3	TACGGAGGGGGTTAGCGTTGTTCGGAATTACTGGGCGTAAAGCGCGCGTAGGCGGATTGGAAAGTTAGAGGTGAAATCCCGGGGCTCAACCCCGGAACTGCCTTTAAAACTCCCAGTCTAGAGTTCGAGAGAGGTGAGTGGAATTCCAAGTGTAGAGGTGAAATTCGTAGATATTTGGAGGAACACCAGTGGCGAAGGCGGCTCACTGGCTCGATACTGACGCTGAGGTGCGAAAGTGTGGGGAGCAAACAGG	-1.064456592	Las_Perlas_upwelling vs Coiba_upwelling
Water	Proteobacteria; Ascidiaceihabitans.4	3	TACGGAGGGGGTTAGCGTTGTTCGGAATTACTGGGCGTAAAGCGCGCGTAGGCGGATTGGAAAGTTAGAGGTGAAATCCCGGGGCTCAACCCCGGAACTGCCTTTAAAACTCCCAGTCTAGAGTTCGAGAGAGGTGAGTGGAATTCCAAGTGTAGAGGTGAAATTCGTAGATATTTGGAGGAACACCAGTGGCGAAGGCGGCTCACTGGCTCGATACTGACGCTGAGGTGCGAAAGTGTGGGGAGCAAACAGG	-2.628525158	Coiba_non_upwelling vs Coiba_upwelling
Water	Proteobacteria; Ascidiaceihabitans.5	3	TACGGAGGGGGTTAGCGTTGTTCGGAATTACTGGGCGTAAAGCGCGCGTAGGCGGATTGGAAAGTTGGGGGTGAAATCCCGAGGCTCAACCTCGGAACTGCCTCCAAAACTCCCAGTCTAGAGTTCGAGAGAGGTGAGTGGAATTCCAAGTGTAGAGGTGAAATTCGTAGATATTTGGAGGAACACCAGTGGCGAAGGCGGCTCACTGGCTCGATACTGACGCTGAGGTGCGAAAGTGTGGGGAGCAAACAGG	-3.361571501	Las_Perlas_non_upwelling vs Las_Perlas_upwelling
Water	Proteobacteria; Ascidiaceihabitans.5	3	TACGGAGGGGGTTAGCGTTGTTCGGAATTACTGGGCGTAAAGCGCGCGTAGGCGGATTGGAAAGTTGGGGGTGAAATCCCGAGGCTCAACCTCGGAACTGCCTCCAAAACTCCCAGTCTAGAGTTCGAGAGAGGTGAGTGGAATTCCAAGTGTAGAGGTGAAATTCGTAGATATTTGGAGGAACACCAGTGGCGAAGGCGGCTCACTGGCTCGATACTGACGCTGAGGTGCGAAAGTGTGGGGAGCAAACAGG	1.609786844	Las_Perlas_upwelling vs Coiba_upwelling
Water	Proteobacteria; Ascidiaceihabitans.5	3	TACGGAGGGGGTTAGCGTTGTTCGGAATTACTGGGCGTAAAGCGCGCGTAGGCGGATTGGAAAGTTGGGGGTGAAATCCCGAGGCTCAACCTCGGAACTGCCTCCAAAACTCCCAGTCTAGAGTTCGAGAGAGGTGAGTGGAATTCCAAGTGTAGAGGTGAAATTCGTAGATATTTGGAGGAACACCAGTGGCGAAGGCGGCTCACTGGCTCGATACTGACGCTGAGGTGCGAAAGTGTGGGGAGCAAACAGG	-1.714050952	Coiba_non_upwelling vs Coiba_upwelling
Water	Proteobacteria; BD1-7 clade.2	1	TACGGAGGGTGCAAGCGTTAATCGGAATTACTGGGCGTAAAGCGCGCGTAGGCGGTTTGGTCAGTTGGATGTGAAAGCCCTGGGCTTAACCTAGGAACTGCATTCAATACTGCCAAACTAGAGTACGAGAGAGGGAGGTAGAATTTCTAGTGTAGCGGTGAAATGCGTAGATATTAGAAGGAATACCGGTGGCGAAGGCGGCCTCCTGGCTCGATACTGACGCTGAGGTGCGAAAGCGTGGGGAGCAAACAGG	1.863726791	Las_Perlas_non_upwelling vs Las_Perlas_upwelling
Water	Proteobacteria; BD1-7 clade.3	1	TACGGAGGGTGCAAGCGTTAATCGGAATTACTGGGCGTAAAGCGCGCGTAGGCGGTTTGTTAAGTCGGATGTGAAAGCCCAGGGCTCAACCTTGGAACTGCACCCGATACTGGCTAACTAGAGTACGATAGAGGGTGGTAGAATTTCTTGTGTAGCAGTGAAATGCGTAGATATAAGAAGGAATACCAGTGGCGAAGGCGGCCACCTGGATCGATACTGACGCTGAGGTGCGAAAGCGTGGGGAGCAAACGGG	-6.148350905	Coiba_non_upwelling vs Coiba_upwelling
Water	Proteobacteria; Candidatus Endoecteinascidia	1	TACAGAGGGTGCAAGCGTTAATCGGATTTATTGGGCGTAAAGCGCACGTAGGTGGCTACTTAAGTCAGATGTGAAAGACCTGGGCTCAACCTAGGAAGTGCATTTGATACTGGGTGGCTAGAGTACAGTAGAGGGAAGAGGAATTTCCGGTGTAGCGGTGAAATGCGTAGATATCGGAAGGAACATCAGAGGCGAAGGCGTCTTCCTGGGCTGATACTGACACTGAGGAGCGAAAGCGTGGGGAGCGAACAGG	2.60847655	Coiba_non_upwelling vs Coiba_upwelling
Water	Proteobacteria; Candidatus Megaira	1	GACGGAGGGGGCTAGCGTTATTCGGAATTACTGGGCGTAAAGGGCGCGTAGGCGGATTAGTAAGTTGGGAGTGAAAGCCCGGGGCTTAACCTCGGAACTGCTTTCAAAACTGCTAGTCTTGAGTGAAGTAGGGGGTGATGGAATTCCTAGTGTAGAGGTGAAATTCTTAGATATTAGGAGGAACACCGGTGGCGAAGGCGGTCACCTGGACTTCAACTGACGCTGAGGCGCGAAAGCGTGGGGAGCAAACAGG	-1.745258064	Las_Perlas_non_upwelling vs Las_Perlas_upwelling
Water	Proteobacteria; Candidatus Puniceispirillum.1	2	TACGAAGGGGGCGAGCGTTGTTCGGAATTACTGGGCGTAAAGGGCGCGTAGGCGGTCCTTTAAGTTAGGCGTGAAAGCCCCGGGCTCAACCTGGGAACTGCGCTTAAGACTGGAGGACTAGAAAACGGAAGAGGGTAGTGGAATTCCCAGTGTAGAGGTGAAATTCGTAGATATTGGGAAGAACACCAGTGGCGAAAGCGGCTACCTGGTCCGATTTTGACGCTGAGGCGCGAAAGCGTGGGGAGCAAACAGG	-7.283396906	Las_Perlas_non_upwelling vs Las_Perlas_upwelling
Water	Proteobacteria; Candidatus Puniceispirillum.1	2	TACGAAGGGGGCGAGCGTTGTTCGGAATTACTGGGCGTAAAGGGCGCGTAGGCGGTCCTTTAAGTTAGGCGTGAAAGCCCCGGGCTCAACCTGGGAACTGCGCTTAAGACTGGAGGACTAGAAAACGGAAGAGGGTAGTGGAATTCCCAGTGTAGAGGTGAAATTCGTAGATATTGGGAAGAACACCAGTGGCGAAAGCGGCTACCTGGTCCGATTTTGACGCTGAGGCGCGAAAGCGTGGGGAGCAAACAGG	7.500932826	Las_Perlas_upwelling vs Coiba_upwelling
Water	Proteobacteria; Candidatus Puniceispirillum.2	1	TACGAAGGGGGCGAGCGTTGTTCGGAATTACTGGGCGTAAAGGGCGCGTAGGCGGTCTTCTAAGTTAGGCGTGAAATCCCCGGGCTCAACCTGGGAACTGCGCTTAAAACTGGGGGACTAGAAAACGGAAGAGGGTAGTGGAATTCCCAGTGTAGAGGTGAAATTCGTAGATATTGGGAAGAACACCAGTGGCGAAAGCGGCTACCTGGTCCGATTTTGACGCTGAGGCGCGAAAGCGTGGGGAGCAAACAGG	-3.617050305	Las_Perlas_upwelling vs Coiba_upwelling
Water	Proteobacteria; Candidatus Puniceispirillum.3	1	TACGAAGGGGGCGAGCGTTGTTCGGAATTACTGGGCGTAAAGGGCGCGTAGGCGGTCTTTTAAGTTAGGCGTGAAAGCCCCGGGCTCAACCCGGGAACTGCGCTTAAAACTGGAGGACTAGAAAACGGAAGAGGGTAGTGGAATTCCCAGTGTAGAGGTGAAATTCGTAGATATTGGGAAGAACACCAGTGGCGAAAGCGGCTACCTGGTCCGATTTTGACGCTGAGGCGCGAAAGCGTGGGGAGCAAACAGG	-2.217202594	Las_Perlas_non_upwelling vs Las_Perlas_upwelling
Water	Proteobacteria; Candidatus Puniceispirillum.4	2	TACGAAGGGGGCGAGCGTTGTTCGGAATTACTGGGCGTAAAGGGCGCGTAGGCGGTCTTTTAAGTTAGGCGTGAAAGCCCCGGGCTCAACCTGGGAACTGCGCTTAATACTGAAAGACTAGAAAACGGAAGAGGGTAGTGGAATTCCCAGTGTAGAGGTGAAATTCGTAGATATTGGGAAGAACACCAGTGGCGAAAGCGGCTACCTGGTCCGATTTTGACGCTGAGGCGCGAAAGCGTGGGGAGCAAACAGG	6.913038178	Las_Perlas_upwelling vs Coiba_upwelling
Water	Proteobacteria; Candidatus Puniceispirillum.4	2	TACGAAGGGGGCGAGCGTTGTTCGGAATTACTGGGCGTAAAGGGCGCGTAGGCGGTCTTTTAAGTTAGGCGTGAAAGCCCCGGGCTCAACCTGGGAACTGCGCTTAATACTGAAAGACTAGAAAACGGAAGAGGGTAGTGGAATTCCCAGTGTAGAGGTGAAATTCGTAGATATTGGGAAGAACACCAGTGGCGAAAGCGGCTACCTGGTCCGATTTTGACGCTGAGGCGCGAAAGCGTGGGGAGCAAACAGG	4.403752027	Coiba_non_upwelling vs Coiba_upwelling
Water	Proteobacteria; Candidatus Puniceispirillum.5	3	TACGAAGGGGGCGAGCGTTGTTCGGAATTACTGGGCGTAAAGGGCGCGTAGGCGGTCTTTTAAGTTAGGCGTGAAAGCCCCGGGCTCAACCTGGGAACTGCGCTTAATACTGGAAGACTAGAAAACGGAAGAGGGTAGTGGAATTCCCAGTGTAGAGGTGAAATTCGTAGATATTGGGAAGAACACCAGTGGCGAAAGCGGCTACCTGGTCCGATTTTGACGCTGAGGCGCGAAAGCGTGGGGAGCGAACAGG	2.945581309	Las_Perlas_non_upwelling vs Las_Perlas_upwelling
Water	Proteobacteria; Candidatus Puniceispirillum.5	3	TACGAAGGGGGCGAGCGTTGTTCGGAATTACTGGGCGTAAAGGGCGCGTAGGCGGTCTTTTAAGTTAGGCGTGAAAGCCCCGGGCTCAACCTGGGAACTGCGCTTAATACTGGAAGACTAGAAAACGGAAGAGGGTAGTGGAATTCCCAGTGTAGAGGTGAAATTCGTAGATATTGGGAAGAACACCAGTGGCGAAAGCGGCTACCTGGTCCGATTTTGACGCTGAGGCGCGAAAGCGTGGGGAGCGAACAGG	-1.4857857	Las_Perlas_upwelling vs Coiba_upwelling
Water	Proteobacteria; Candidatus Puniceispirillum.5	3	TACGAAGGGGGCGAGCGTTGTTCGGAATTACTGGGCGTAAAGGGCGCGTAGGCGGTCTTTTAAGTTAGGCGTGAAAGCCCCGGGCTCAACCTGGGAACTGCGCTTAATACTGGAAGACTAGAAAACGGAAGAGGGTAGTGGAATTCCCAGTGTAGAGGTGAAATTCGTAGATATTGGGAAGAACACCAGTGGCGAAAGCGGCTACCTGGTCCGATTTTGACGCTGAGGCGCGAAAGCGTGGGGAGCGAACAGG	1.004664377	Coiba_non_upwelling vs Coiba_upwelling
Water	Proteobacteria; Candidatus Puniceispirillum.6	2	TACGAAGGGGGCGAGCGTTGTTCGGAATTACTGGGCGTAAAGGGCGCGTAGGCGGTCTTTTAAGTTAGGCGTGAAATCCCCGGGCTCAACCCGGGAACTGCGCTTAAAACTGGAGGACTAGAAAACGGAAGAGGGTAGTGGAATTCCCAGTGTAGAGGTGAAATTCGTAGATATTGGGAAGAACACCAGTGGCGAAAGCGGCTACCTGGTCCGATTTTGACGCTGAGGCGCGAAAGCGTGGGGAGCGAACAGG	2.64311015	Las_Perlas_non_upwelling vs Las_Perlas_upwelling
Water	Proteobacteria; Candidatus Puniceispirillum.6	2	TACGAAGGGGGCGAGCGTTGTTCGGAATTACTGGGCGTAAAGGGCGCGTAGGCGGTCTTTTAAGTTAGGCGTGAAATCCCCGGGCTCAACCCGGGAACTGCGCTTAAAACTGGAGGACTAGAAAACGGAAGAGGGTAGTGGAATTCCCAGTGTAGAGGTGAAATTCGTAGATATTGGGAAGAACACCAGTGGCGAAAGCGGCTACCTGGTCCGATTTTGACGCTGAGGCGCGAAAGCGTGGGGAGCGAACAGG	3.201561796	Coiba_non_upwelling vs Coiba_upwelling
Water	Proteobacteria; Candidatus Puniceispirillum.7	1	TACGAAGGGGGCGAGCGTTGTTCGGAATTACTGGGCGTAAAGGGCGCGTAGGCGGTCTTTTAAGTTAGGCGTGAAATCCCCGGGCTCAACCTGGGAACTGCGCTTAAAACTGGAAGACTAGAAAACGGAAGAGGGTAGTGGAATTCCCAGTGTAGAGGTGAAATTCGTAGATATTGGGAAGAACACCAGTGGCGAAAGCGGCTACCTGGTCCGATTTTGACGCTGAGGCGCGAAAGCGTGGGGAGCAAACAGG	0.568934552	Coiba_non_upwelling vs Coiba_upwelling
Water	Proteobacteria; Celerinatantimonas	2	TACGGAGGGTGCGAGCGTTAATCGGAATTACTGGGCGTAAAGGGTGCGTAGGCGGTTAATTAAGTCAGATGTGAAATCCCCGGGCTCAACCTGGGAACTGCATTTGAAACTGGTTAGCTAGAGTTATGTAGAGGGAGGTAGAATTTCAGGTGTAGCGGTGAAATGCGTAGAGATCTGAAGGAATACCGGTGGCGAAGGCGGCCTCCTGGACAATAACTGACGCTGAGGCACGAAAGCGTGGGTAGCAAACAGG	-3.422492686	Las_Perlas_non_upwelling vs Las_Perlas_upwelling
Water	Proteobacteria; Celerinatantimonas	2	TACGGAGGGTGCGAGCGTTAATCGGAATTACTGGGCGTAAAGGGTGCGTAGGCGGTTAATTAAGTCAGATGTGAAATCCCCGGGCTCAACCTGGGAACTGCATTTGAAACTGGTTAGCTAGAGTTATGTAGAGGGAGGTAGAATTTCAGGTGTAGCGGTGAAATGCGTAGAGATCTGAAGGAATACCGGTGGCGAAGGCGGCCTCCTGGACAATAACTGACGCTGAGGCACGAAAGCGTGGGTAGCAAACAGG	5.574889078	Las_Perlas_upwelling vs Coiba_upwelling
Water	Proteobacteria; Cellvibrionaceae	1	TACGGAGGGTGCAAGCGTTAATCGGAATTACTGGGCGTAAAGCGCGCGTAGGCGGTTATCTAAGCTAGATGTGAAATCCCAGGGCTTAACCTTGGAACTGCATTTAGAACTGGGTAACTAGAGTACAGAAGAGGAGTGTGGAATTTCAGGTGTAGCGGTGAAATGCGTAGAGATCTGAAGGAACATCAGTGGCGAAGGCGACACTCTGGTCTGATACTGACGCTGAGGTGCGAAAGCGTGGGGAGCAAACAGG	-5.914237147	Coiba_non_upwelling vs Coiba_upwelling
Water	Proteobacteria; Clade II.1	3	TACGAAGGGACCTAGCGTAGTTCGGAATTACTGGGCTTAAAGAGCTCGTAGGTGGTTAAAAAAGTTGATGGTGAAATCCCAAGGCTCAACCTTGGAACTGCCATCAAAACTTTTTAGCTAGAGTGTGACAGAGGAAAGTGGAATTTCTAGTGTAGAGGTGAAATTCGTAGATATTAGAAAGAACACCAAAAGCGAAGGCAACTTTCTGGGTCACTACTGACACTGAGGAGCGAAAGCATGGGTAGCGAAGAGG	4.275045648	Las_Perlas_non_upwelling vs Las_Perlas_upwelling
Water	Proteobacteria; Clade II.1	3	TACGAAGGGACCTAGCGTAGTTCGGAATTACTGGGCTTAAAGAGCTCGTAGGTGGTTAAAAAAGTTGATGGTGAAATCCCAAGGCTCAACCTTGGAACTGCCATCAAAACTTTTTAGCTAGAGTGTGACAGAGGAAAGTGGAATTTCTAGTGTAGAGGTGAAATTCGTAGATATTAGAAAGAACACCAAAAGCGAAGGCAACTTTCTGGGTCACTACTGACACTGAGGAGCGAAAGCATGGGTAGCGAAGAGG	-2.632058588	Las_Perlas_upwelling vs Coiba_upwelling
Water	Proteobacteria; Clade II.1	3	TACGAAGGGACCTAGCGTAGTTCGGAATTACTGGGCTTAAAGAGCTCGTAGGTGGTTAAAAAAGTTGATGGTGAAATCCCAAGGCTCAACCTTGGAACTGCCATCAAAACTTTTTAGCTAGAGTGTGACAGAGGAAAGTGGAATTTCTAGTGTAGAGGTGAAATTCGTAGATATTAGAAAGAACACCAAAAGCGAAGGCAACTTTCTGGGTCACTACTGACACTGAGGAGCGAAAGCATGGGTAGCGAAGAGG	1.248554814	Coiba_non_upwelling vs Coiba_upwelling
Water	Proteobacteria; Clade II.2	3	TACGAAGGGACCTAGCGTAGTTCGGAATTACTGGGCTTAAAGAGCTCGTAGGTGGTTAAAAAAGTTGATGGTGAAATCCCAAGGCTCAACCTTGGAACTGCCATCAAAACTTTTTAGCTAGAGTGTGACAGAGGTAAGTGGAATTTCTAGTGTAGAGGTGAAATTCGTAGATATTAGAAAGAACACCAAATGCGAAGGCAACTTACTGGGTCACTACTGACACTGAGGAGCGAAAGCATGGGTAGCGAAGAGG	0.516050887	Las_Perlas_non_upwelling vs Las_Perlas_upwelling
Water	Proteobacteria; Clade II.2	3	TACGAAGGGACCTAGCGTAGTTCGGAATTACTGGGCTTAAAGAGCTCGTAGGTGGTTAAAAAAGTTGATGGTGAAATCCCAAGGCTCAACCTTGGAACTGCCATCAAAACTTTTTAGCTAGAGTGTGACAGAGGTAAGTGGAATTTCTAGTGTAGAGGTGAAATTCGTAGATATTAGAAAGAACACCAAATGCGAAGGCAACTTACTGGGTCACTACTGACACTGAGGAGCGAAAGCATGGGTAGCGAAGAGG	-1.047253169	Las_Perlas_upwelling vs Coiba_upwelling
Water	Proteobacteria; Clade II.2	3	TACGAAGGGACCTAGCGTAGTTCGGAATTACTGGGCTTAAAGAGCTCGTAGGTGGTTAAAAAAGTTGATGGTGAAATCCCAAGGCTCAACCTTGGAACTGCCATCAAAACTTTTTAGCTAGAGTGTGACAGAGGTAAGTGGAATTTCTAGTGTAGAGGTGAAATTCGTAGATATTAGAAAGAACACCAAATGCGAAGGCAACTTACTGGGTCACTACTGACACTGAGGAGCGAAAGCATGGGTAGCGAAGAGG	-0.996454909	Coiba_non_upwelling vs Coiba_upwelling
Water	Proteobacteria; Clade II.3	3	TACGAAGGGACCTAGCGTAGTTCGGAATTACTGGGCTTAAAGAGCTCGTAGGTGGTTAAAAAAGTTGATGGTGAAATCCCAAGGCTCAACCTTGGAACTGCCATCAAAACTTTTTAGCTAGAGTGTGATAGAGGAAAGTGGAATTTCTAGTGTAGAGGTGAAATTCGTAGATATTAGAAAGAACACCAAATGCGAAGGCAACTTTCTGGGTCACTACTGACACTGAGGAGCGAAAGCATGGGTAGCGAAGAGG	0.505529229	Las_Perlas_non_upwelling vs Las_Perlas_upwelling
Water	Proteobacteria; Clade II.3	3	TACGAAGGGACCTAGCGTAGTTCGGAATTACTGGGCTTAAAGAGCTCGTAGGTGGTTAAAAAAGTTGATGGTGAAATCCCAAGGCTCAACCTTGGAACTGCCATCAAAACTTTTTAGCTAGAGTGTGATAGAGGAAAGTGGAATTTCTAGTGTAGAGGTGAAATTCGTAGATATTAGAAAGAACACCAAATGCGAAGGCAACTTTCTGGGTCACTACTGACACTGAGGAGCGAAAGCATGGGTAGCGAAGAGG	-0.888560038	Las_Perlas_upwelling vs Coiba_upwelling
Water	Proteobacteria; Clade II.3	3	TACGAAGGGACCTAGCGTAGTTCGGAATTACTGGGCTTAAAGAGCTCGTAGGTGGTTAAAAAAGTTGATGGTGAAATCCCAAGGCTCAACCTTGGAACTGCCATCAAAACTTTTTAGCTAGAGTGTGATAGAGGAAAGTGGAATTTCTAGTGTAGAGGTGAAATTCGTAGATATTAGAAAGAACACCAAATGCGAAGGCAACTTTCTGGGTCACTACTGACACTGAGGAGCGAAAGCATGGGTAGCGAAGAGG	-0.457564738	Coiba_non_upwelling vs Coiba_upwelling
Water	Proteobacteria; Clade II.4	4	TACGAAGGGACCTAGCGTAGTTCGGAATTACTGGGCTTAAAGAGCTCGTAGGTGGTTAAAAAAGTTGATGGTGAAATCCCAAGGCTCAACCTTGGAACTGCCATCAAAACTTTTTAGCTAGAGTGTGATAGAGGTAAGTGGAATTTCTAGTGTAGAGGTGAAATTCGTAGATATTAGAAAGAACACCAAAAGCGAAGGCAACTTACTGGGTCACTACTGACACTGAGGAGCGAAAGCATGGGTAGCGAAGAGG	0.642798216	Las_Perlas_non_upwelling vs Las_Perlas_upwelling
Water	Proteobacteria; Clade II.4	4	TACGAAGGGACCTAGCGTAGTTCGGAATTACTGGGCTTAAAGAGCTCGTAGGTGGTTAAAAAAGTTGATGGTGAAATCCCAAGGCTCAACCTTGGAACTGCCATCAAAACTTTTTAGCTAGAGTGTGATAGAGGTAAGTGGAATTTCTAGTGTAGAGGTGAAATTCGTAGATATTAGAAAGAACACCAAAAGCGAAGGCAACTTACTGGGTCACTACTGACACTGAGGAGCGAAAGCATGGGTAGCGAAGAGG	0.602395964	Las_Perlas_non_upwelling vs Coiba_non_upwelling
Water	Proteobacteria; Clade II.4	4	TACGAAGGGACCTAGCGTAGTTCGGAATTACTGGGCTTAAAGAGCTCGTAGGTGGTTAAAAAAGTTGATGGTGAAATCCCAAGGCTCAACCTTGGAACTGCCATCAAAACTTTTTAGCTAGAGTGTGATAGAGGTAAGTGGAATTTCTAGTGTAGAGGTGAAATTCGTAGATATTAGAAAGAACACCAAAAGCGAAGGCAACTTACTGGGTCACTACTGACACTGAGGAGCGAAAGCATGGGTAGCGAAGAGG	-1.055179838	Las_Perlas_upwelling vs Coiba_upwelling
Water	Proteobacteria; Clade II.4	4	TACGAAGGGACCTAGCGTAGTTCGGAATTACTGGGCTTAAAGAGCTCGTAGGTGGTTAAAAAAGTTGATGGTGAAATCCCAAGGCTCAACCTTGGAACTGCCATCAAAACTTTTTAGCTAGAGTGTGATAGAGGTAAGTGGAATTTCTAGTGTAGAGGTGAAATTCGTAGATATTAGAAAGAACACCAAAAGCGAAGGCAACTTACTGGGTCACTACTGACACTGAGGAGCGAAAGCATGGGTAGCGAAGAGG	-1.014777586	Coiba_non_upwelling vs Coiba_upwelling
Water	Proteobacteria; Clade II.5	2	TACGAAGGGACCTAGCGTAGTTCGGAATTACTGGGCTTAAAGAGCTCGTAGGTGGTTAAAAAAGTTGATGGTGAAATCCCAAGGCTCAACCTTGGAACTGCCATCAAAACTTTTTAGCTAGAGTGTGATAGAGGTAAGTGGAATTTCTAGTGTAGAGGTGAAATTCGTAGATATTAGAAAGAACACCAAATGCGAAGGCAACTTACTGGATCATTACTGACACTGAGGAGCGAAAGCATGGGTAGCGAAGAGG	-0.923515298	Las_Perlas_upwelling vs Coiba_upwelling
Water	Proteobacteria; Clade II.5	2	TACGAAGGGACCTAGCGTAGTTCGGAATTACTGGGCTTAAAGAGCTCGTAGGTGGTTAAAAAAGTTGATGGTGAAATCCCAAGGCTCAACCTTGGAACTGCCATCAAAACTTTTTAGCTAGAGTGTGATAGAGGTAAGTGGAATTTCTAGTGTAGAGGTGAAATTCGTAGATATTAGAAAGAACACCAAATGCGAAGGCAACTTACTGGATCATTACTGACACTGAGGAGCGAAAGCATGGGTAGCGAAGAGG	-1.13852754	Coiba_non_upwelling vs Coiba_upwelling
Water	Proteobacteria; Clade II.6	2	TACGAAGGGACCTAGCGTAGTTCGGAATTACTGGGCTTAAAGAGCTCGTAGGTGGTTAAAAAAGTTGATGGTGAAATCCCAAGGCTCAACCTTGGAACTGCCATCAAAACTTTTTAGCTAGAGTGTGATAGAGGTAAGTGGAATTTCTAGTGTAGAGGTGAAATTCGTAGATATTAGAAAGAACACCAAATGCGAAGGCAACTTACTGGGTCACAACTGACACTGAGGAGCGAAAGCATGGGTAGCGAAGAGG	-1.341258388	Las_Perlas_upwelling vs Coiba_upwelling
Water	Proteobacteria; Clade II.6	2	TACGAAGGGACCTAGCGTAGTTCGGAATTACTGGGCTTAAAGAGCTCGTAGGTGGTTAAAAAAGTTGATGGTGAAATCCCAAGGCTCAACCTTGGAACTGCCATCAAAACTTTTTAGCTAGAGTGTGATAGAGGTAAGTGGAATTTCTAGTGTAGAGGTGAAATTCGTAGATATTAGAAAGAACACCAAATGCGAAGGCAACTTACTGGGTCACAACTGACACTGAGGAGCGAAAGCATGGGTAGCGAAGAGG	-1.574742093	Coiba_non_upwelling vs Coiba_upwelling
Water	Proteobacteria; Clade II.7	4	TACGAAGGGACCTAGCGTAGTTCGGAATTACTGGGCTTAAAGAGCTCGTAGGTGGTTAAAAAAGTTGATGGTGAAATCCCAAGGCTCAACCTTGGAACTGCCATCAAAACTTTTTAGCTAGAGTGTGATAGAGGTAAGTGGAATTTCTAGTGTAGAGGTGAAATTCGTAGATATTAGAAAGAACACCAAATGCGAAGGCAACTTACTGGGTCACTACTGACACTGAGGAGCGAAAGCATGGGTAGCGAAGAGG	0.303138671	Las_Perlas_non_upwelling vs Las_Perlas_upwelling
Water	Proteobacteria; Clade II.7	4	TACGAAGGGACCTAGCGTAGTTCGGAATTACTGGGCTTAAAGAGCTCGTAGGTGGTTAAAAAAGTTGATGGTGAAATCCCAAGGCTCAACCTTGGAACTGCCATCAAAACTTTTTAGCTAGAGTGTGATAGAGGTAAGTGGAATTTCTAGTGTAGAGGTGAAATTCGTAGATATTAGAAAGAACACCAAATGCGAAGGCAACTTACTGGGTCACTACTGACACTGAGGAGCGAAAGCATGGGTAGCGAAGAGG	0.428921646	Las_Perlas_non_upwelling vs Coiba_non_upwelling
Water	Proteobacteria; Clade II.7	4	TACGAAGGGACCTAGCGTAGTTCGGAATTACTGGGCTTAAAGAGCTCGTAGGTGGTTAAAAAAGTTGATGGTGAAATCCCAAGGCTCAACCTTGGAACTGCCATCAAAACTTTTTAGCTAGAGTGTGATAGAGGTAAGTGGAATTTCTAGTGTAGAGGTGAAATTCGTAGATATTAGAAAGAACACCAAATGCGAAGGCAACTTACTGGGTCACTACTGACACTGAGGAGCGAAAGCATGGGTAGCGAAGAGG	-1.134313417	Las_Perlas_upwelling vs Coiba_upwelling
Water	Proteobacteria; Clade II.7	4	TACGAAGGGACCTAGCGTAGTTCGGAATTACTGGGCTTAAAGAGCTCGTAGGTGGTTAAAAAAGTTGATGGTGAAATCCCAAGGCTCAACCTTGGAACTGCCATCAAAACTTTTTAGCTAGAGTGTGATAGAGGTAAGTGGAATTTCTAGTGTAGAGGTGAAATTCGTAGATATTAGAAAGAACACCAAATGCGAAGGCAACTTACTGGGTCACTACTGACACTGAGGAGCGAAAGCATGGGTAGCGAAGAGG	-1.260096392	Coiba_non_upwelling vs Coiba_upwelling
Water	Proteobacteria; Clade II.8	2	TACGAAGGGACCTAGCGTAGTTCGGAATTACTGGGCTTAAAGAGCTCGTAGGTGGTTAAAAAAGTTGATGGTGAAATCCCAAGGCTCAACCTTGGAACTGCCATCAAAACTTTTTAGCTAGAGTGTGATAGAGGTAAGTGGAATTTCTAGTGTAGAGGTGAAATTCGTAGATATTAGAAAGAACACCAAATGCGAAGGCAACTTACTGGGTCATCACTGACACTGAGGAGCGAAAGCATGGGTAGCGAAGAGG	1.679632072	Las_Perlas_non_upwelling vs Las_Perlas_upwelling
Water	Proteobacteria; Clade II.8	2	TACGAAGGGACCTAGCGTAGTTCGGAATTACTGGGCTTAAAGAGCTCGTAGGTGGTTAAAAAAGTTGATGGTGAAATCCCAAGGCTCAACCTTGGAACTGCCATCAAAACTTTTTAGCTAGAGTGTGATAGAGGTAAGTGGAATTTCTAGTGTAGAGGTGAAATTCGTAGATATTAGAAAGAACACCAAATGCGAAGGCAACTTACTGGGTCATCACTGACACTGAGGAGCGAAAGCATGGGTAGCGAAGAGG	-1.865004057	Las_Perlas_upwelling vs Coiba_upwelling
Water	Proteobacteria; Clade II.9	3	TACGAAGGGACCTAGCGTAGTTCGGAATTACTGGGCTTAAAGAGCTCGTAGGTGGTTAAAAAAGTTGATGGTGAAATCCCAAGGCTCAACCTTGGAACTGCCATCAAAACTTTTTAGCTAGAGTGTGATAGAGGTAAGTGGAATTTCTAGTGTAGAGGTGAAATTCGTAGATATTAGAAAGAACACCGAATGCGAAGGCAACTTACTGGGTCACTACTGACACTGAGGAGCGAAAGCATGGGTAGCGAAGAGG	-0.645922525	Las_Perlas_non_upwelling vs Las_Perlas_upwelling
Water	Proteobacteria; Clade II.9	3	TACGAAGGGACCTAGCGTAGTTCGGAATTACTGGGCTTAAAGAGCTCGTAGGTGGTTAAAAAAGTTGATGGTGAAATCCCAAGGCTCAACCTTGGAACTGCCATCAAAACTTTTTAGCTAGAGTGTGATAGAGGTAAGTGGAATTTCTAGTGTAGAGGTGAAATTCGTAGATATTAGAAAGAACACCGAATGCGAAGGCAACTTACTGGGTCACTACTGACACTGAGGAGCGAAAGCATGGGTAGCGAAGAGG	-0.932938201	Las_Perlas_upwelling vs Coiba_upwelling
Water	Proteobacteria; Clade II.9	3	TACGAAGGGACCTAGCGTAGTTCGGAATTACTGGGCTTAAAGAGCTCGTAGGTGGTTAAAAAAGTTGATGGTGAAATCCCAAGGCTCAACCTTGGAACTGCCATCAAAACTTTTTAGCTAGAGTGTGATAGAGGTAAGTGGAATTTCTAGTGTAGAGGTGAAATTCGTAGATATTAGAAAGAACACCGAATGCGAAGGCAACTTACTGGGTCACTACTGACACTGAGGAGCGAAAGCATGGGTAGCGAAGAGG	-1.893232923	Coiba_non_upwelling vs Coiba_upwelling
Water	Proteobacteria; Clade II.10	4	TACGAAGGGACCTAGCGTAGTTCGGAATTACTGGGCTTAAAGAGCTCGTAGGTGGTTAAAAAAGTTGATGGTGAAATCCCAAGGCTCAACCTTGGAACTGCCATCAAAACTTTTTAGCTGGAGTATGATAGAGGAAAGTGGAATTTCTAGTGTAGAGGTGAAATTCGTAGATATTAGAAAGAACATCAAAAGCGAAGGCAACTTTCTGGATCATTACTGACACTGAGGAGCGAAAGCATGGGTAGCGAAGAGG	4.205947423	Las_Perlas_non_upwelling vs Las_Perlas_upwelling
Water	Proteobacteria; Clade II.10	4	TACGAAGGGACCTAGCGTAGTTCGGAATTACTGGGCTTAAAGAGCTCGTAGGTGGTTAAAAAAGTTGATGGTGAAATCCCAAGGCTCAACCTTGGAACTGCCATCAAAACTTTTTAGCTGGAGTATGATAGAGGAAAGTGGAATTTCTAGTGTAGAGGTGAAATTCGTAGATATTAGAAAGAACATCAAAAGCGAAGGCAACTTTCTGGATCATTACTGACACTGAGGAGCGAAAGCATGGGTAGCGAAGAGG	1.476072321	Las_Perlas_non_upwelling vs Coiba_non_upwelling
Water	Proteobacteria; Clade II.10	4	TACGAAGGGACCTAGCGTAGTTCGGAATTACTGGGCTTAAAGAGCTCGTAGGTGGTTAAAAAAGTTGATGGTGAAATCCCAAGGCTCAACCTTGGAACTGCCATCAAAACTTTTTAGCTGGAGTATGATAGAGGAAAGTGGAATTTCTAGTGTAGAGGTGAAATTCGTAGATATTAGAAAGAACATCAAAAGCGAAGGCAACTTTCTGGATCATTACTGACACTGAGGAGCGAAAGCATGGGTAGCGAAGAGG	4.125829213	Las_Perlas_upwelling vs Coiba_upwelling
Water	Proteobacteria; Clade II.10	4	TACGAAGGGACCTAGCGTAGTTCGGAATTACTGGGCTTAAAGAGCTCGTAGGTGGTTAAAAAAGTTGATGGTGAAATCCCAAGGCTCAACCTTGGAACTGCCATCAAAACTTTTTAGCTGGAGTATGATAGAGGAAAGTGGAATTTCTAGTGTAGAGGTGAAATTCGTAGATATTAGAAAGAACATCAAAAGCGAAGGCAACTTTCTGGATCATTACTGACACTGAGGAGCGAAAGCATGGGTAGCGAAGAGG	6.855704315	Coiba_non_upwelling vs Coiba_upwelling
Water	Proteobacteria; Clade II.11	2	TACGAAGGGACCTAGCGTAGTTCGGAATTACTGGGCTTAAAGAGCTCGTAGGTGGTTAAAAAAGTTGATGGTGAAATCCCAAGGCTCAACCTTGGAACTGCCATCAAAACTTTTTAGCTTGAGTGTGATAGAGGTAAGTGGAATTTCTAGTGTAGAGGTGAAATTCGTAGATATTAGAAAGAACATCAAAAGCGAAGGCAACTTACTGGGTCACTACTGACACTGAGGAGCGAAAGCATGGGTAGCGAAGAGG	-1.786403484	Las_Perlas_upwelling vs Coiba_upwelling
Water	Proteobacteria; Clade II.11	2	TACGAAGGGACCTAGCGTAGTTCGGAATTACTGGGCTTAAAGAGCTCGTAGGTGGTTAAAAAAGTTGATGGTGAAATCCCAAGGCTCAACCTTGGAACTGCCATCAAAACTTTTTAGCTTGAGTGTGATAGAGGTAAGTGGAATTTCTAGTGTAGAGGTGAAATTCGTAGATATTAGAAAGAACATCAAAAGCGAAGGCAACTTACTGGGTCACTACTGACACTGAGGAGCGAAAGCATGGGTAGCGAAGAGG	-2.299739535	Coiba_non_upwelling vs Coiba_upwelling
Water	Proteobacteria; Clade II.12	2	TACGAAGGGACCTAGCGTAGTTCGGAATTACTGGGCTTAAAGAGCTCGTAGGTGGTTAAAAAAGTTGATGGTGAAATCCCAAGGCTTAACCTTGGAACTGCCATCAAAACTTTTTAGCTAGAGTGTGATAGAGGTAAGTGGAATTTCTAGTGTAGAGGTGAAATTCGTAGATATTAGAAAGAACACCAAATGCGAAGGCAACTTACTGGATCATTACTGACACTGAGGAGCGAAAGCATGGGTAGCGAAGAGG	-1.370568648	Las_Perlas_upwelling vs Coiba_upwelling
Water	Proteobacteria; Clade II.12	2	TACGAAGGGACCTAGCGTAGTTCGGAATTACTGGGCTTAAAGAGCTCGTAGGTGGTTAAAAAAGTTGATGGTGAAATCCCAAGGCTTAACCTTGGAACTGCCATCAAAACTTTTTAGCTAGAGTGTGATAGAGGTAAGTGGAATTTCTAGTGTAGAGGTGAAATTCGTAGATATTAGAAAGAACACCAAATGCGAAGGCAACTTACTGGATCATTACTGACACTGAGGAGCGAAAGCATGGGTAGCGAAGAGG	-2.313306664	Coiba_non_upwelling vs Coiba_upwelling
Water	Proteobacteria; Clade II.13	4	TACGAAGGGACCTAGCGTAGTTCGGAATTACTGGGCTTAAAGAGCTCGTAGGTGGTTAAAAAAGTTGATGGTGAAATCCCAAGGCTTAACCTTGGAACTGCCATCAAAACTTTTTAGCTAGAGTGTGATAGAGGTAAGTGGAATTTCTAGTGTAGAGGTGAAATTCGTAGATATTAGAAAGAACACCAAATGCGAAGGCAACTTACTGGGTCACTACTGACACTGAGGAGCGAAAGCATGGGTAGCGAAGAGG	0.482774293	Las_Perlas_non_upwelling vs Las_Perlas_upwelling
Water	Proteobacteria; Clade II.13	4	TACGAAGGGACCTAGCGTAGTTCGGAATTACTGGGCTTAAAGAGCTCGTAGGTGGTTAAAAAAGTTGATGGTGAAATCCCAAGGCTTAACCTTGGAACTGCCATCAAAACTTTTTAGCTAGAGTGTGATAGAGGTAAGTGGAATTTCTAGTGTAGAGGTGAAATTCGTAGATATTAGAAAGAACACCAAATGCGAAGGCAACTTACTGGGTCACTACTGACACTGAGGAGCGAAAGCATGGGTAGCGAAGAGG	0.40805178	Las_Perlas_non_upwelling vs Coiba_non_upwelling
Water	Proteobacteria; Clade II.13	4	TACGAAGGGACCTAGCGTAGTTCGGAATTACTGGGCTTAAAGAGCTCGTAGGTGGTTAAAAAAGTTGATGGTGAAATCCCAAGGCTTAACCTTGGAACTGCCATCAAAACTTTTTAGCTAGAGTGTGATAGAGGTAAGTGGAATTTCTAGTGTAGAGGTGAAATTCGTAGATATTAGAAAGAACACCAAATGCGAAGGCAACTTACTGGGTCACTACTGACACTGAGGAGCGAAAGCATGGGTAGCGAAGAGG	-0.837935628	Las_Perlas_upwelling vs Coiba_upwelling
Water	Proteobacteria; Clade II.13	4	TACGAAGGGACCTAGCGTAGTTCGGAATTACTGGGCTTAAAGAGCTCGTAGGTGGTTAAAAAAGTTGATGGTGAAATCCCAAGGCTTAACCTTGGAACTGCCATCAAAACTTTTTAGCTAGAGTGTGATAGAGGTAAGTGGAATTTCTAGTGTAGAGGTGAAATTCGTAGATATTAGAAAGAACACCAAATGCGAAGGCAACTTACTGGGTCACTACTGACACTGAGGAGCGAAAGCATGGGTAGCGAAGAGG	-0.763213114	Coiba_non_upwelling vs Coiba_upwelling
Water	Proteobacteria; Clade II.14	3	TACGAAGGGACCTAGCGTAGTTCGGAATTACTGGGCTTAAAGAGCTCGTAGGTGGTTAAAAAAGTTGATGGTGAAATCCCAAGGCTTAACCTTGGAACTGCCATCAAAACTTTTTAGCTAGAGTGTGATAGAGGTAAGTGGAATTTCTAGTGTAGAGGTGAAATTCGTAGATATTAGAAAGAACACCAAATGCGAAGGCAACTTACTGGGTCATCACTGACACTGAGGAGCGAAAGCATGGGTAGCGAAGAGG	3.517852709	Las_Perlas_non_upwelling vs Las_Perlas_upwelling
Water	Proteobacteria; Clade II.14	3	TACGAAGGGACCTAGCGTAGTTCGGAATTACTGGGCTTAAAGAGCTCGTAGGTGGTTAAAAAAGTTGATGGTGAAATCCCAAGGCTTAACCTTGGAACTGCCATCAAAACTTTTTAGCTAGAGTGTGATAGAGGTAAGTGGAATTTCTAGTGTAGAGGTGAAATTCGTAGATATTAGAAAGAACACCAAATGCGAAGGCAACTTACTGGGTCATCACTGACACTGAGGAGCGAAAGCATGGGTAGCGAAGAGG	-2.271070351	Las_Perlas_upwelling vs Coiba_upwelling
Water	Proteobacteria; Clade II.14	3	TACGAAGGGACCTAGCGTAGTTCGGAATTACTGGGCTTAAAGAGCTCGTAGGTGGTTAAAAAAGTTGATGGTGAAATCCCAAGGCTTAACCTTGGAACTGCCATCAAAACTTTTTAGCTAGAGTGTGATAGAGGTAAGTGGAATTTCTAGTGTAGAGGTGAAATTCGTAGATATTAGAAAGAACACCAAATGCGAAGGCAACTTACTGGGTCATCACTGACACTGAGGAGCGAAAGCATGGGTAGCGAAGAGG	0.864845839	Coiba_non_upwelling vs Coiba_upwelling
Water	Proteobacteria; Clade II.15	2	TACGAAGGGACCTAGCGTAGTTCGGAATTACTGGGCTTAAAGAGCTCGTAGGTGGTTAAAAAAGTTGATGGTGAAATCCCAAGGCTTAACCTTGGAACTGCCATCAAAACTTTTTAGCTAGAGTGTGATAGAGGTAAGTGGAATTTCTAGTGTAGAGGTGAAATTCGTAGATATTAGAAAGAACACCGAAAGCGAAGGCAACTTACTGGGTCACTACTGACACTGAGGAGCGAAAGCATGGGTAGCGAAGAGG	2.736461439	Las_Perlas_non_upwelling vs Las_Perlas_upwelling
Water	Proteobacteria; Clade II.15	2	TACGAAGGGACCTAGCGTAGTTCGGAATTACTGGGCTTAAAGAGCTCGTAGGTGGTTAAAAAAGTTGATGGTGAAATCCCAAGGCTTAACCTTGGAACTGCCATCAAAACTTTTTAGCTAGAGTGTGATAGAGGTAAGTGGAATTTCTAGTGTAGAGGTGAAATTCGTAGATATTAGAAAGAACACCGAAAGCGAAGGCAACTTACTGGGTCACTACTGACACTGAGGAGCGAAAGCATGGGTAGCGAAGAGG	-2.241295435	Las_Perlas_upwelling vs Coiba_upwelling
Water	Proteobacteria; Clade II.16	3	TACGAAGGGACCTAGCGTAGTTCGGAATTACTGGGCTTAAAGAGCTCGTAGGTGGTTAAAAAAGTTGATGGTGAAATCCCAAGGCTTAACCTTGGAACTGCCATCAAAACTTTTTAGCTAGAGTGTGATAGAGGTAAGTGGAATTTCTAGTGTAGAGGTGAAATTCGTAGATATTAGAAAGAACATCAAATGCGAAGGCAACTTACTGGGTCACTACTGACACTGAGGAGCGAAAGCATGGGTAGCGAAGAGG	3.366997518	Las_Perlas_non_upwelling vs Las_Perlas_upwelling
Water	Proteobacteria; Clade II.16	3	TACGAAGGGACCTAGCGTAGTTCGGAATTACTGGGCTTAAAGAGCTCGTAGGTGGTTAAAAAAGTTGATGGTGAAATCCCAAGGCTTAACCTTGGAACTGCCATCAAAACTTTTTAGCTAGAGTGTGATAGAGGTAAGTGGAATTTCTAGTGTAGAGGTGAAATTCGTAGATATTAGAAAGAACATCAAATGCGAAGGCAACTTACTGGGTCACTACTGACACTGAGGAGCGAAAGCATGGGTAGCGAAGAGG	0.495262013	Las_Perlas_non_upwelling vs Coiba_non_upwelling
Water	Proteobacteria; Clade II.16	3	TACGAAGGGACCTAGCGTAGTTCGGAATTACTGGGCTTAAAGAGCTCGTAGGTGGTTAAAAAAGTTGATGGTGAAATCCCAAGGCTTAACCTTGGAACTGCCATCAAAACTTTTTAGCTAGAGTGTGATAGAGGTAAGTGGAATTTCTAGTGTAGAGGTGAAATTCGTAGATATTAGAAAGAACATCAAATGCGAAGGCAACTTACTGGGTCACTACTGACACTGAGGAGCGAAAGCATGGGTAGCGAAGAGG	-2.556983568	Las_Perlas_upwelling vs Coiba_upwelling
Water	Proteobacteria; Clade II.17	3	TACGAAGGGACCTAGCGTAGTTCGGAATTACTGGGCTTAAAGAGCTCGTAGGTGGTTAAAAAAGTTGATTGTGAAATCCCAAGGCTCAACCTTGGAACTGCAATCAAAACTTTTTAGCTAGAGTGTGACAGAGGAAAGTGGAATTTCTAGTGTAGAGGTGAAATTCGTAGATATTAGAAAGAACACCAAAAGCGAAGGCAACTTTCTGGGTCACTACTGACACTGAGGAGCGAAAGCATGGGTAGCGAAGAGG	3.950333878	Las_Perlas_non_upwelling vs Las_Perlas_upwelling
Water	Proteobacteria; Clade II.17	3	TACGAAGGGACCTAGCGTAGTTCGGAATTACTGGGCTTAAAGAGCTCGTAGGTGGTTAAAAAAGTTGATTGTGAAATCCCAAGGCTCAACCTTGGAACTGCAATCAAAACTTTTTAGCTAGAGTGTGACAGAGGAAAGTGGAATTTCTAGTGTAGAGGTGAAATTCGTAGATATTAGAAAGAACACCAAAAGCGAAGGCAACTTTCTGGGTCACTACTGACACTGAGGAGCGAAAGCATGGGTAGCGAAGAGG	-3.175135979	Las_Perlas_upwelling vs Coiba_upwelling
Water	Proteobacteria; Clade II.17	3	TACGAAGGGACCTAGCGTAGTTCGGAATTACTGGGCTTAAAGAGCTCGTAGGTGGTTAAAAAAGTTGATTGTGAAATCCCAAGGCTCAACCTTGGAACTGCAATCAAAACTTTTTAGCTAGAGTGTGACAGAGGAAAGTGGAATTTCTAGTGTAGAGGTGAAATTCGTAGATATTAGAAAGAACACCAAAAGCGAAGGCAACTTTCTGGGTCACTACTGACACTGAGGAGCGAAAGCATGGGTAGCGAAGAGG	0.604094653	Coiba_non_upwelling vs Coiba_upwelling
Water	Proteobacteria; Clade II.18	2	TACGAAGGGACCTAGCGTAGTTCGGAATTACTGGGCTTAAAGAGCTCGTAGGTGGTTAAAAAAGTTGATTGTGAAATCCCAAGGCTCAACCTTGGAACTGCAATCAAAACTTTTTAGCTAGAGTGTGACAGGGGAAAGTGGAATTTCTAGTGTAGAGGTGAAATTCGTAGATATTAGAAAGAACACCAAAAGCGAAGGCAACTTTCTGGGTCACTACTGACACTGAGGAGCGAAAGCATGGGTAGCGAAGAGG	2.917631562	Las_Perlas_non_upwelling vs Las_Perlas_upwelling
Water	Proteobacteria; Clade II.18	2	TACGAAGGGACCTAGCGTAGTTCGGAATTACTGGGCTTAAAGAGCTCGTAGGTGGTTAAAAAAGTTGATTGTGAAATCCCAAGGCTCAACCTTGGAACTGCAATCAAAACTTTTTAGCTAGAGTGTGACAGGGGAAAGTGGAATTTCTAGTGTAGAGGTGAAATTCGTAGATATTAGAAAGAACACCAAAAGCGAAGGCAACTTTCTGGGTCACTACTGACACTGAGGAGCGAAAGCATGGGTAGCGAAGAGG	-2.426610419	Las_Perlas_upwelling vs Coiba_upwelling
Water	Proteobacteria; Clade II.19	3	TACGAAGGGACCTAGCGTAGTTCGGAATTACTGGGCTTAAAGAGCTCGTAGGTGGTTAAAAAAGTTGATTGTGAAATCCCAAGGCTCAACCTTGGAACTGCAATCAAAACTTTTTAGCTTGAGTGTGATAGAGGAAAGTGGAATTTCTAGTGTAGAGGTGAAATTCGTAGATATTAGAAAGAACATCAAATGCGAAGGCAACTTTCTGGGTCACTACTGACACTGAGGAGCGAAAGCATGGGTAGCGAAGAGG	3.581532127	Las_Perlas_non_upwelling vs Las_Perlas_upwelling
Water	Proteobacteria; Clade II.19	3	TACGAAGGGACCTAGCGTAGTTCGGAATTACTGGGCTTAAAGAGCTCGTAGGTGGTTAAAAAAGTTGATTGTGAAATCCCAAGGCTCAACCTTGGAACTGCAATCAAAACTTTTTAGCTTGAGTGTGATAGAGGAAAGTGGAATTTCTAGTGTAGAGGTGAAATTCGTAGATATTAGAAAGAACATCAAATGCGAAGGCAACTTTCTGGGTCACTACTGACACTGAGGAGCGAAAGCATGGGTAGCGAAGAGG	-2.007870256	Las_Perlas_upwelling vs Coiba_upwelling
Water	Proteobacteria; Clade II.19	3	TACGAAGGGACCTAGCGTAGTTCGGAATTACTGGGCTTAAAGAGCTCGTAGGTGGTTAAAAAAGTTGATTGTGAAATCCCAAGGCTCAACCTTGGAACTGCAATCAAAACTTTTTAGCTTGAGTGTGATAGAGGAAAGTGGAATTTCTAGTGTAGAGGTGAAATTCGTAGATATTAGAAAGAACATCAAATGCGAAGGCAACTTTCTGGGTCACTACTGACACTGAGGAGCGAAAGCATGGGTAGCGAAGAGG	1.125069661	Coiba_non_upwelling vs Coiba_upwelling
Water	Proteobacteria; Clade II.20	3	TACGAAGGGACCTAGCGTAGTTCGGAATTACTGGGCTTAAAGAGCTCGTAGGTGGTTAAAAAAGTTGGTGGTGAAATCCCAAGGCTTAACCTTGGAACTGCCATCAAAACTTTTTAGCTTGAGTGTGATAGAGGAAAGTGGAATTTCTAGTGTAGAGGTGAAATTCGTAGATATTAGAAAGAACACCAAATGCGAAGGCAACTTTCTGGATCATTACTGACACTGAGGAGCGAAAGCATGGGTAGCGAAGAGG	5.585317424	Las_Perlas_non_upwelling vs Las_Perlas_upwelling
Water	Proteobacteria; Clade II.20	3	TACGAAGGGACCTAGCGTAGTTCGGAATTACTGGGCTTAAAGAGCTCGTAGGTGGTTAAAAAAGTTGGTGGTGAAATCCCAAGGCTTAACCTTGGAACTGCCATCAAAACTTTTTAGCTTGAGTGTGATAGAGGAAAGTGGAATTTCTAGTGTAGAGGTGAAATTCGTAGATATTAGAAAGAACACCAAATGCGAAGGCAACTTTCTGGATCATTACTGACACTGAGGAGCGAAAGCATGGGTAGCGAAGAGG	-3.705980709	Las_Perlas_upwelling vs Coiba_upwelling
Water	Proteobacteria; Clade II.20	3	TACGAAGGGACCTAGCGTAGTTCGGAATTACTGGGCTTAAAGAGCTCGTAGGTGGTTAAAAAAGTTGGTGGTGAAATCCCAAGGCTTAACCTTGGAACTGCCATCAAAACTTTTTAGCTTGAGTGTGATAGAGGAAAGTGGAATTTCTAGTGTAGAGGTGAAATTCGTAGATATTAGAAAGAACACCAAATGCGAAGGCAACTTTCTGGATCATTACTGACACTGAGGAGCGAAAGCATGGGTAGCGAAGAGG	2.091456228	Coiba_non_upwelling vs Coiba_upwelling
Water	Proteobacteria; Clade II.21	2	TACGAAGGGACCTAGCGTAGTTCGGAATTACTGGGCTTAAAGAGCTCGTAGGTGGTTAAAAAAGTTGGTTGTGAAATCCCAAGGCTCAACCTTGGAACTGCAATCAAAACTTTTTAGCTCGAGTGTGACAGAGGAAAGTGGAATTTCTAGTGTAGAGGTGAAATTCGTAGATATTAGAAAGAACATCAAAAGCGAAGGCAACTTTCTGGGTCACTACTGACACTGAGGAGCGAAAGCATGGGTAGCGAAGAGG	3.007411717	Las_Perlas_non_upwelling vs Las_Perlas_upwelling
Water	Proteobacteria; Clade II.21	2	TACGAAGGGACCTAGCGTAGTTCGGAATTACTGGGCTTAAAGAGCTCGTAGGTGGTTAAAAAAGTTGGTTGTGAAATCCCAAGGCTCAACCTTGGAACTGCAATCAAAACTTTTTAGCTCGAGTGTGACAGAGGAAAGTGGAATTTCTAGTGTAGAGGTGAAATTCGTAGATATTAGAAAGAACATCAAAAGCGAAGGCAACTTTCTGGGTCACTACTGACACTGAGGAGCGAAAGCATGGGTAGCGAAGAGG	-1.999876988	Las_Perlas_upwelling vs Coiba_upwelling
Water	Proteobacteria; Clade II.22	3	TACGAAGGGACCTAGCGTAGTTCGGAATTACTGGGCTTAAAGAGCTCGTAGGTGGTTAAAATAGTTGATGGTGAAATCCCAAGGCTCAACCTTGGAACTGCCATCAAAACTTTTTAGCTAGAGTGTGATAGAGGTAAGTGGAATTTCTAGTGTAGAGGTGAAATTCGTAGATATTAGAAAGAACACCAAATGCGAAGGCAACTTACTGGGTCACTACTGACACTGAGGAGCGAAAGCATGGGTAGCGAAGAGG	1.550348226	Las_Perlas_non_upwelling vs Las_Perlas_upwelling
Water	Proteobacteria; Clade II.22	3	TACGAAGGGACCTAGCGTAGTTCGGAATTACTGGGCTTAAAGAGCTCGTAGGTGGTTAAAATAGTTGATGGTGAAATCCCAAGGCTCAACCTTGGAACTGCCATCAAAACTTTTTAGCTAGAGTGTGATAGAGGTAAGTGGAATTTCTAGTGTAGAGGTGAAATTCGTAGATATTAGAAAGAACACCAAATGCGAAGGCAACTTACTGGGTCACTACTGACACTGAGGAGCGAAAGCATGGGTAGCGAAGAGG	-2.062951631	Las_Perlas_upwelling vs Coiba_upwelling
Water	Proteobacteria; Clade II.22	3	TACGAAGGGACCTAGCGTAGTTCGGAATTACTGGGCTTAAAGAGCTCGTAGGTGGTTAAAATAGTTGATGGTGAAATCCCAAGGCTCAACCTTGGAACTGCCATCAAAACTTTTTAGCTAGAGTGTGATAGAGGTAAGTGGAATTTCTAGTGTAGAGGTGAAATTCGTAGATATTAGAAAGAACACCAAATGCGAAGGCAACTTACTGGGTCACTACTGACACTGAGGAGCGAAAGCATGGGTAGCGAAGAGG	-0.835147432	Coiba_non_upwelling vs Coiba_upwelling
Water	Proteobacteria; Clade II.23	2	TACGAAGGGACCTAGCGTAGTTCGGAATTACTGGGCTTAAAGAGCTCGTAGGTGGTTAAGAAAGTTGATGGTGAAATCCCAAGGCTCAACCTTGGAACTGCCATCAAAACTTTTTAACTAGAGTGTGATAGAGGTAAGTGGAATTTCTAGTGTAGAGGTGAAATTCGTAGATATTAGAAAGAACACCGAAAGCGAAGGCAACTTACTGGGTCACTACTGACACTGAGGAGCGAAAGCATGGGTAGCGAAGAGG	5.906487513	Las_Perlas_non_upwelling vs Las_Perlas_upwelling
Water	Proteobacteria; Clade II.23	2	TACGAAGGGACCTAGCGTAGTTCGGAATTACTGGGCTTAAAGAGCTCGTAGGTGGTTAAGAAAGTTGATGGTGAAATCCCAAGGCTCAACCTTGGAACTGCCATCAAAACTTTTTAACTAGAGTGTGATAGAGGTAAGTGGAATTTCTAGTGTAGAGGTGAAATTCGTAGATATTAGAAAGAACACCGAAAGCGAAGGCAACTTACTGGGTCACTACTGACACTGAGGAGCGAAAGCATGGGTAGCGAAGAGG	-4.645865116	Las_Perlas_upwelling vs Coiba_upwelling
Water	Proteobacteria; Clade II.24	2	TACGAAGGGACCTAGCGTAGTTCGGAATTACTGGGTTTAAAGAGCTCGTAGGTGGTTAAAAAAGTTGATGGTGAAATCCCAAGGCTCAACCTTGGAACTGCCATCAAAACTTTTTAGCTAGAGTGTGATAGAGGTAAGTGGAATTTCTAGTGTAGAGGTGAAATTCGTAGATATTAGAAAGAACACCAAATGCGAAGGCAACTTACTGGGTCACTACTGACACTGAGGAGCGAAAGCATGGGTAGCGAAGAGG	-1.142286451	Las_Perlas_upwelling vs Coiba_upwelling
Water	Proteobacteria; Clade II.24	2	TACGAAGGGACCTAGCGTAGTTCGGAATTACTGGGTTTAAAGAGCTCGTAGGTGGTTAAAAAAGTTGATGGTGAAATCCCAAGGCTCAACCTTGGAACTGCCATCAAAACTTTTTAGCTAGAGTGTGATAGAGGTAAGTGGAATTTCTAGTGTAGAGGTGAAATTCGTAGATATTAGAAAGAACACCAAATGCGAAGGCAACTTACTGGGTCACTACTGACACTGAGGAGCGAAAGCATGGGTAGCGAAGAGG	-1.286014517	Coiba_non_upwelling vs Coiba_upwelling
Water	Proteobacteria; Clade III.1	3	TACGAAGGGACCTAGCGTAATTCGGAATTACTGGGCGTAAAGCGCGCGTAGGCGGTTAAGTAAGTTAATTGTGAAAGCCCAAAGCTCAACTTTGGAATTGCAATTAAAACTACTTAGCTAGAGTTTATCAGAGGAAAGCGGAATACATAGTGTAGAGGTGAAATTCGTAGATATTATGTAGAACACCAGTTGCGAAGGCGGCTTTCTGGGATAACACTGACGCTGAGGTGCGAAAGTATGGGTAGCGAAGAGG	1.838371273	Las_Perlas_non_upwelling vs Las_Perlas_upwelling
Water	Proteobacteria; Clade III.1	3	TACGAAGGGACCTAGCGTAATTCGGAATTACTGGGCGTAAAGCGCGCGTAGGCGGTTAAGTAAGTTAATTGTGAAAGCCCAAAGCTCAACTTTGGAATTGCAATTAAAACTACTTAGCTAGAGTTTATCAGAGGAAAGCGGAATACATAGTGTAGAGGTGAAATTCGTAGATATTATGTAGAACACCAGTTGCGAAGGCGGCTTTCTGGGATAACACTGACGCTGAGGTGCGAAAGTATGGGTAGCGAAGAGG	0.65664046	Las_Perlas_non_upwelling vs Coiba_non_upwelling
Water	Proteobacteria; Clade III.1	3	TACGAAGGGACCTAGCGTAATTCGGAATTACTGGGCGTAAAGCGCGCGTAGGCGGTTAAGTAAGTTAATTGTGAAAGCCCAAAGCTCAACTTTGGAATTGCAATTAAAACTACTTAGCTAGAGTTTATCAGAGGAAAGCGGAATACATAGTGTAGAGGTGAAATTCGTAGATATTATGTAGAACACCAGTTGCGAAGGCGGCTTTCTGGGATAACACTGACGCTGAGGTGCGAAAGTATGGGTAGCGAAGAGG	1.045559006	Coiba_non_upwelling vs Coiba_upwelling
Water	Proteobacteria; Clade III.2	3	TACGAAGGGACCTAGCGTAATTCGGAATTACTGGGCGTAAAGCGCGCGTAGGCGGTTAAGTAAGTTAATTGTGAAAGCCCAAAGCTCAACTTTGGAATTGCAATTAAAACTACTTAGCTAGAGTTTATCAGAGGAAAGCGGAATACATAGTGTAGAGGTGAAATTCGTAGATATTATGTAGAACACCAGTTGCGAAGGCGGCTTTCTGGGATAATACTGACGCTGAGGTGCGAAAGTATGGGTAGCGAAGAGG	-0.563230182	Las_Perlas_non_upwelling vs Las_Perlas_upwelling
Water	Proteobacteria; Clade III.2	3	TACGAAGGGACCTAGCGTAATTCGGAATTACTGGGCGTAAAGCGCGCGTAGGCGGTTAAGTAAGTTAATTGTGAAAGCCCAAAGCTCAACTTTGGAATTGCAATTAAAACTACTTAGCTAGAGTTTATCAGAGGAAAGCGGAATACATAGTGTAGAGGTGAAATTCGTAGATATTATGTAGAACACCAGTTGCGAAGGCGGCTTTCTGGGATAATACTGACGCTGAGGTGCGAAAGTATGGGTAGCGAAGAGG	-1.029256432	Las_Perlas_upwelling vs Coiba_upwelling
Water	Proteobacteria; Clade III.2	3	TACGAAGGGACCTAGCGTAATTCGGAATTACTGGGCGTAAAGCGCGCGTAGGCGGTTAAGTAAGTTAATTGTGAAAGCCCAAAGCTCAACTTTGGAATTGCAATTAAAACTACTTAGCTAGAGTTTATCAGAGGAAAGCGGAATACATAGTGTAGAGGTGAAATTCGTAGATATTATGTAGAACACCAGTTGCGAAGGCGGCTTTCTGGGATAATACTGACGCTGAGGTGCGAAAGTATGGGTAGCGAAGAGG	-1.640134382	Coiba_non_upwelling vs Coiba_upwelling
Water	Proteobacteria; Clade III.3	3	TACGAAGGGACCTAGCGTAATTCGGAATTACTGGGCGTAAAGCGCGCGTAGGCGGTTAAGTAAGTTAATTGTGAAAGCCCAAAGCTCAACTTTGGAATTGCAATTAAAACTACTTAGCTAGAGTTTATCAGAGGAAAGCGGAATACATAGTGTAGAGGTGAAATTCGTAGATATTATGTAGAACACCAGTTGCGAAGGCGGCTTTCTGGGGTAACACTGACGCTGAGGTGCGAAAGTATGGGTAGCGAAGAGG	-0.913999048	Las_Perlas_non_upwelling vs Las_Perlas_upwelling
Water	Proteobacteria; Clade III.3	3	TACGAAGGGACCTAGCGTAATTCGGAATTACTGGGCGTAAAGCGCGCGTAGGCGGTTAAGTAAGTTAATTGTGAAAGCCCAAAGCTCAACTTTGGAATTGCAATTAAAACTACTTAGCTAGAGTTTATCAGAGGAAAGCGGAATACATAGTGTAGAGGTGAAATTCGTAGATATTATGTAGAACACCAGTTGCGAAGGCGGCTTTCTGGGGTAACACTGACGCTGAGGTGCGAAAGTATGGGTAGCGAAGAGG	-1.374420016	Las_Perlas_upwelling vs Coiba_upwelling
Water	Proteobacteria; Clade III.3	3	TACGAAGGGACCTAGCGTAATTCGGAATTACTGGGCGTAAAGCGCGCGTAGGCGGTTAAGTAAGTTAATTGTGAAAGCCCAAAGCTCAACTTTGGAATTGCAATTAAAACTACTTAGCTAGAGTTTATCAGAGGAAAGCGGAATACATAGTGTAGAGGTGAAATTCGTAGATATTATGTAGAACACCAGTTGCGAAGGCGGCTTTCTGGGGTAACACTGACGCTGAGGTGCGAAAGTATGGGTAGCGAAGAGG	-2.369628384	Coiba_non_upwelling vs Coiba_upwelling
Water	Proteobacteria; Clade III.4	3	TACGAAGGGACCTAGCGTAATTCGGAATTACTGGGCGTAAAGCGCGCGTAGGCGGTTAAGTAAGTTAATTGTGAAAGCCCAAAGCTCAACTTTGGAATTGCAATTAAAACTATTTAGCTAGAGTTTATCAGAGGAAAGCGGAATACATAGTGTAGAGGTGAAATTCGTAGATATTATGTAGAACACCAGTTGCGAAGGCGGCTTTCTGGGATAACACTGACGCTGAGGTGCGAAAGTATGGGTAGCGAAGAGG	2.744128541	Las_Perlas_non_upwelling vs Las_Perlas_upwelling
Water	Proteobacteria; Clade III.4	3	TACGAAGGGACCTAGCGTAATTCGGAATTACTGGGCGTAAAGCGCGCGTAGGCGGTTAAGTAAGTTAATTGTGAAAGCCCAAAGCTCAACTTTGGAATTGCAATTAAAACTATTTAGCTAGAGTTTATCAGAGGAAAGCGGAATACATAGTGTAGAGGTGAAATTCGTAGATATTATGTAGAACACCAGTTGCGAAGGCGGCTTTCTGGGATAACACTGACGCTGAGGTGCGAAAGTATGGGTAGCGAAGAGG	0.852195954	Las_Perlas_non_upwelling vs Coiba_non_upwelling
Water	Proteobacteria; Clade III.4	3	TACGAAGGGACCTAGCGTAATTCGGAATTACTGGGCGTAAAGCGCGCGTAGGCGGTTAAGTAAGTTAATTGTGAAAGCCCAAAGCTCAACTTTGGAATTGCAATTAAAACTATTTAGCTAGAGTTTATCAGAGGAAAGCGGAATACATAGTGTAGAGGTGAAATTCGTAGATATTATGTAGAACACCAGTTGCGAAGGCGGCTTTCTGGGATAACACTGACGCTGAGGTGCGAAAGTATGGGTAGCGAAGAGG	1.533225228	Coiba_non_upwelling vs Coiba_upwelling
Water	Proteobacteria; Clade III.5	1	TACGAAGGGACCTAGCGTAGTTCGGAATTACTGGGCGTAAAGCGCGCGTAGGCGGTTAAGTAAGTTAATTGTGAAAGCCCGAAGCTTAACTTCGGAATTGCAATTAAAACTACTTAGCTAGAGTTTATCAGAGGAAAGCGGAATACATAGTGTAGAGGTGAAATTCGTAGATATTATGTAGAACACCAGTTGCGAAGGCGGCTTTCTGGGGTAACACTGACGCTGAGGTGCGAAAGTATGGGTAGCGAAGAGG	4.301396874	Coiba_non_upwelling vs Coiba_upwelling
Water	Proteobacteria; Clade III.6	2	TACGAAGGGACCTAGCGTAGTTCGGAATTACTGGGCGTAAAGCGCGCGTAGGCGGTTATGTAAGTTAATTGTGAAAGCCCAAAGCTCAACTTTGGAACTGCAATTAAAACTATTTAGCTAGAGTTTGATAGAGGAAAGCGGAATACATAGTGTAGAGGTGAAATTCGTAGATATTATGTAGAACACCAGTTGCGAAGGCGGCTTTCTGGATCATTACTGACGCTGAGGTGCGAAAGTATGGGTAGCGAAGAGG	2.095987285	Las_Perlas_non_upwelling vs Las_Perlas_upwelling
Water	Proteobacteria; Clade III.6	2	TACGAAGGGACCTAGCGTAGTTCGGAATTACTGGGCGTAAAGCGCGCGTAGGCGGTTATGTAAGTTAATTGTGAAAGCCCAAAGCTCAACTTTGGAACTGCAATTAAAACTATTTAGCTAGAGTTTGATAGAGGAAAGCGGAATACATAGTGTAGAGGTGAAATTCGTAGATATTATGTAGAACACCAGTTGCGAAGGCGGCTTTCTGGATCATTACTGACGCTGAGGTGCGAAAGTATGGGTAGCGAAGAGG	1.001453329	Coiba_non_upwelling vs Coiba_upwelling
Water	Proteobacteria; Clade IV.1	3	TACGGAGGGATCTAGCGTTATTCGGAATTACTGGGCGTAAAGCGAGCGTAGGCTGATTTGTAAGTTGGATGTGAAATCCCAGAGCTTAACTCTGGAACTGCATCCAAAACTATATTTCTTGAGTTTGGTAGAGGAGAGTGGAATTCCTAGTGTAGAGGTGAAATTCGTAGATATTAGGAGGAACACCAGTGGCGAAGGCGACTCTCTGGGCCAATACTGACGCTGAGGTTCGAAAGCGTGGGTAGCGAACAGG	-6.822339158	Las_Perlas_non_upwelling vs Las_Perlas_upwelling
Water	Proteobacteria; Clade IV.1	3	TACGGAGGGATCTAGCGTTATTCGGAATTACTGGGCGTAAAGCGAGCGTAGGCTGATTTGTAAGTTGGATGTGAAATCCCAGAGCTTAACTCTGGAACTGCATCCAAAACTATATTTCTTGAGTTTGGTAGAGGAGAGTGGAATTCCTAGTGTAGAGGTGAAATTCGTAGATATTAGGAGGAACACCAGTGGCGAAGGCGACTCTCTGGGCCAATACTGACGCTGAGGTTCGAAAGCGTGGGTAGCGAACAGG	-3.155435248	Las_Perlas_non_upwelling vs Coiba_non_upwelling
Water	Proteobacteria; Clade IV.1	3	TACGGAGGGATCTAGCGTTATTCGGAATTACTGGGCGTAAAGCGAGCGTAGGCTGATTTGTAAGTTGGATGTGAAATCCCAGAGCTTAACTCTGGAACTGCATCCAAAACTATATTTCTTGAGTTTGGTAGAGGAGAGTGGAATTCCTAGTGTAGAGGTGAAATTCGTAGATATTAGGAGGAACACCAGTGGCGAAGGCGACTCTCTGGGCCAATACTGACGCTGAGGTTCGAAAGCGTGGGTAGCGAACAGG	-2.526616402	Coiba_non_upwelling vs Coiba_upwelling
Water	Proteobacteria; Clade IV.2	2	TACGGAGGGGTCTAGCGTTATTCGGAATTACTGGGCGTAAAGCGAGCGTAGGCGGATTTGTAAGTTGGAGGTGAAATCCCAGAGCTTAACTCTGGAACTGCCTTCAAAACTACATTTCTTGAGTTTGGTAGAGGAGAGTGGAATTCCTAGTGTAGAGGTGAAATTCGTAGATATTAGGAGGAACACCAGTGGCGAAGGCGACTCTCTGGGCCAATACTGACGCTGAGGTTCGAAAGCATGGGTAGCGAACAGG	5.390760116	Las_Perlas_non_upwelling vs Las_Perlas_upwelling
Water	Proteobacteria; Clade IV.2	2	TACGGAGGGGTCTAGCGTTATTCGGAATTACTGGGCGTAAAGCGAGCGTAGGCGGATTTGTAAGTTGGAGGTGAAATCCCAGAGCTTAACTCTGGAACTGCCTTCAAAACTACATTTCTTGAGTTTGGTAGAGGAGAGTGGAATTCCTAGTGTAGAGGTGAAATTCGTAGATATTAGGAGGAACACCAGTGGCGAAGGCGACTCTCTGGGCCAATACTGACGCTGAGGTTCGAAAGCATGGGTAGCGAACAGG	6.923314074	Coiba_non_upwelling vs Coiba_upwelling
Water	Proteobacteria; Clade Ia.1	2	TACGAAGGGACCTAGCGTAGTTCGGAATTACTGGGCTTAAAGAGTTCGTAGGTGGTTGAAAAAGTTAGTGGTGAAATCCCAGAGCTTAACTCTGGAACTGCCATTAAAACTTTTCAGCTAGAGTATGATAGAGGAAAGCAGAATTTCTAGTGTAGAGGTGAAATTCGTAGATATTAGAAAGAATACCAATTGCGAAGGCAGCTTTCTGGATCATTACTGACACTGAGGAACGAAAGCATGGGTAGCGAAGAGG	-1.470291219	Las_Perlas_non_upwelling vs Las_Perlas_upwelling
Water	Proteobacteria; Clade Ia.1	2	TACGAAGGGACCTAGCGTAGTTCGGAATTACTGGGCTTAAAGAGTTCGTAGGTGGTTGAAAAAGTTAGTGGTGAAATCCCAGAGCTTAACTCTGGAACTGCCATTAAAACTTTTCAGCTAGAGTATGATAGAGGAAAGCAGAATTTCTAGTGTAGAGGTGAAATTCGTAGATATTAGAAAGAATACCAATTGCGAAGGCAGCTTTCTGGATCATTACTGACACTGAGGAACGAAAGCATGGGTAGCGAAGAGG	0.858326622	Las_Perlas_upwelling vs Coiba_upwelling
Water	Proteobacteria; Clade Ia.2	1	TACGAAGGGACCTAGCGTAGTTCGGAATTACTGGGCTTAAAGAGTTCGTAGGTGGTTGAAAAAGTTGGTGGTGAAATCCCAGAGCTTAACTCTGGAACTGCCATCAAAACTTTTCAGCTAGAGTTTGATAGAGGAAAGCAGAATTTCTAGTGTAGAGGTGAAATTCGTAGATATTAGAAAGAATACCAAATGCGAAGGCAGCTTTCTGGATCATTACTGACACTGAGGAACGAAAGCATGGGTAGCGAAGAGG	1.096973265	Las_Perlas_non_upwelling vs Las_Perlas_upwelling
Water	Proteobacteria; Clade Ia.3	2	TACGAAGGGACCTAGCGTAGTTCGGAATTACTGGGCTTAAAGAGTTCGTAGGTGGTTGAAAAAGTTGGTGGTGAAATCCCAGAGCTTAACTCTGGAACTGCCATCAAAACTTTTCAGCTAGAGTTTGATAGAGGAAAGCAGAATTTCTAGTGTAGAGGTGAAATTCGTAGATATTAGAAAGAATACCAATTGCGAAGGCAGCTTTCTGGATCATTACTGACACTGAGGAACGAAAGCATGGGTAGCGAAGAGG	-0.341152103	Las_Perlas_non_upwelling vs Las_Perlas_upwelling
Water	Proteobacteria; Clade Ia.3	2	TACGAAGGGACCTAGCGTAGTTCGGAATTACTGGGCTTAAAGAGTTCGTAGGTGGTTGAAAAAGTTGGTGGTGAAATCCCAGAGCTTAACTCTGGAACTGCCATCAAAACTTTTCAGCTAGAGTTTGATAGAGGAAAGCAGAATTTCTAGTGTAGAGGTGAAATTCGTAGATATTAGAAAGAATACCAATTGCGAAGGCAGCTTTCTGGATCATTACTGACACTGAGGAACGAAAGCATGGGTAGCGAAGAGG	-0.423837498	Coiba_non_upwelling vs Coiba_upwelling
Water	Proteobacteria; Clade Ia.4	1	TACGAAGGGACCTAGCGTAGTTCGGAATTACTGGGCTTAAAGAGTTCGTAGGTGGTTGAAAAAGTTGGTGGTGAAATCCCAGAGCTTAACTCTGGAACTGCCATCAAAACTTTTCAGCTAGAGTTTGATAGAGGAAAGTAGAATTTCTAGTGTAGAGGTGAAATTCGTAGATATTAGAAAGAATTCCAATTGCGAAGGCAGCTTTCTGGATCATTACTGACACTGAGGAACGAAAGCATGGGTAGCGAAGAGG	0.738490177	Las_Perlas_upwelling vs Coiba_upwelling
Water	Proteobacteria; Clade Ia.5	2	TACGAAGGGACCTAGCGTAGTTCGGAATTACTGGGCTTAAAGAGTTCGTAGGTGGTTGAAATAGTTGGTGGTGAAATCCCAGAGCTTAACTCTGGAACTGCCATCAAAACTTTTCAGCTAGAGTATGATAGAGGAAAGCAGAATTTCTAGTGTAGAGGTGAAATTCGTAGATATTAGAAAGAATACCAATTGCGAAGGCAGCTTTCTGGATCATTACTGACACTGAGGAACGAAAGCATGGGTAGCGAAGAGG	-1.132737958	Las_Perlas_non_upwelling vs Las_Perlas_upwelling
Water	Proteobacteria; Clade Ia.5	2	TACGAAGGGACCTAGCGTAGTTCGGAATTACTGGGCTTAAAGAGTTCGTAGGTGGTTGAAATAGTTGGTGGTGAAATCCCAGAGCTTAACTCTGGAACTGCCATCAAAACTTTTCAGCTAGAGTATGATAGAGGAAAGCAGAATTTCTAGTGTAGAGGTGAAATTCGTAGATATTAGAAAGAATACCAATTGCGAAGGCAGCTTTCTGGATCATTACTGACACTGAGGAACGAAAGCATGGGTAGCGAAGAGG	-0.735272184	Coiba_non_upwelling vs Coiba_upwelling
Water	Proteobacteria; Clade Ia.6	3	TACGAAGGGACCTAGCGTAGTTCGGAATTACTGGGCTTAAAGAGTTCGTAGGTGGTTGAAATAGTTGGTGGTGAAATCCCAGAGCTTAACTCTGGAACTGCCATCAAAACTTTTCAGCTAGAGTTTGATAGAGGAAAGCAGAATTTCTAGTGTAGAGGTGAAATTCGTAGATATTAGAAAGAATACCAATTGCGAAGGCAGCTTTCTGGATCATTACTGACACTGAGGAACGAAAGCATGGGTAGCGAAGAGG	0.432339675	Las_Perlas_non_upwelling vs Las_Perlas_upwelling
Water	Proteobacteria; Clade Ia.6	3	TACGAAGGGACCTAGCGTAGTTCGGAATTACTGGGCTTAAAGAGTTCGTAGGTGGTTGAAATAGTTGGTGGTGAAATCCCAGAGCTTAACTCTGGAACTGCCATCAAAACTTTTCAGCTAGAGTTTGATAGAGGAAAGCAGAATTTCTAGTGTAGAGGTGAAATTCGTAGATATTAGAAAGAATACCAATTGCGAAGGCAGCTTTCTGGATCATTACTGACACTGAGGAACGAAAGCATGGGTAGCGAAGAGG	0.820139926	Las_Perlas_non_upwelling vs Coiba_non_upwelling
Water	Proteobacteria; Clade Ia.6	3	TACGAAGGGACCTAGCGTAGTTCGGAATTACTGGGCTTAAAGAGTTCGTAGGTGGTTGAAATAGTTGGTGGTGAAATCCCAGAGCTTAACTCTGGAACTGCCATCAAAACTTTTCAGCTAGAGTTTGATAGAGGAAAGCAGAATTTCTAGTGTAGAGGTGAAATTCGTAGATATTAGAAAGAATACCAATTGCGAAGGCAGCTTTCTGGATCATTACTGACACTGAGGAACGAAAGCATGGGTAGCGAAGAGG	0.472034114	Las_Perlas_upwelling vs Coiba_upwelling
Water	Proteobacteria; Clade Ia.7	2	TACGAAGGGACCTAGCGTAGTTCGGAATTACTGGGCTTAAAGAGTTCGTAGGTTGTTGAAAAAGTTGGTGGTGAAATCCCAGAGCTTAACTCTGGAACTGCCATCAAAACTTTTCAGCTAGAGTTTGATAGAGGAAAGCAGAATTTCTAGTGTAGAGGTGAAATTCGTAGATATTAGAAAGAATACCAAATGCGAAGGCAGCTTTCTGGATCAATACTGACACTGAGGAACGAAAGCATGGGTAGCGAAGAGG	-0.975249019	Las_Perlas_non_upwelling vs Las_Perlas_upwelling
[truncated: 596 more rows]
