# Supplementary material for: Host matters: coral reef fish species show distinct skin microbiome responses to upwelling-driven environmental changes
Source: BMC Microbiol. 2026 Apr 21;26:527. doi: 10.1186/s12866-026-05036-1 (PMC13238074; doi:10.1186/s12866-026-05036-1)
Supplement: Supplementary file 3 — Supplementary Material 3. Supplementary data tables. Includes full list of alpha diversity metrics (Table S5), PERMANOVA results (Table S7), all differentially abundant taxa (Table S8), shared DA taxa between fish and water (Table S9), and core taxa identified by the indicator analysis (Table S10). [file 12866_2026_5036_MOESM3_ESM.zip › Table_S9_shared_significant_DA_taxa_water_fish.csv]

host_species	Taxonomy	ASV_sequence	contrast	fish_log2FC	water_log2FC	same_direction
P_laticlavius	Bacteroidota; Aurantivirga.2	TACGGAGGGTGCAAGCGTTATCCGGAATCATTGGGTTTAAAGGGTCCGCAGGCGGTCAATTAAGTCAGAGGTGAAATCCCATAGCTTAACTATGGAACTGCCTTTGATACTGGTTGACTTGAGTTATACGGAAGTAGATAGAATGTGTAGTGTAGCGGTGAAATGCATAGATATTACACAGAATACCGATTGCGAAGGCAGTCTACTACGTATATACTGACGCTCATGGACGAAAGCGTGGGGAGCGAACAGG	Las_Perlas_non_upwelling vs Las_Perlas_upwelling	-7.628808636	-5.679453227	TRUE
P_laticlavius	Bacteroidota; Aurantivirga.2	TACGGAGGGTGCAAGCGTTATCCGGAATCATTGGGTTTAAAGGGTCCGCAGGCGGTCAATTAAGTCAGAGGTGAAATCCCATAGCTTAACTATGGAACTGCCTTTGATACTGGTTGACTTGAGTTATACGGAAGTAGATAGAATGTGTAGTGTAGCGGTGAAATGCATAGATATTACACAGAATACCGATTGCGAAGGCAGTCTACTACGTATATACTGACGCTCATGGACGAAAGCGTGGGGAGCGAACAGG	Las_Perlas_upwelling vs Coiba_upwelling	7.533207253	3.59295865	TRUE
A_xanthopterus	Bacteroidota; NS4 marine group.5	TACGGAGGATCCAAGCGTTATCCGGAATCATTGGGTTTAAAGGGTCCGCAGGCTGTTTTTTAAGTCAGAGGTGAAATCCTGCAGCTCAACTGTAGAACTGCCTTTGATACTGGAAAACTTGAGTTATTGTGAAGTGGTTAGAATGTGTGGTGTAGCGGTGAAATGCATAGATATCACACAGAATACCGATTGCGAAGGCAGATCACTAACAATATACTGACGCTCATGGACGAAAGCGTGGGGAGCGAACAGG	Las_Perlas_upwelling vs Coiba_upwelling	7.236624635	2.555530375	TRUE
P_laticlavius	Bacteroidota; NS4 marine group.5	TACGGAGGATCCAAGCGTTATCCGGAATCATTGGGTTTAAAGGGTCCGCAGGCTGTTTTTTAAGTCAGAGGTGAAATCCTGCAGCTCAACTGTAGAACTGCCTTTGATACTGGAAAACTTGAGTTATTGTGAAGTGGTTAGAATGTGTGGTGTAGCGGTGAAATGCATAGATATCACACAGAATACCGATTGCGAAGGCAGATCACTAACAATATACTGACGCTCATGGACGAAAGCGTGGGGAGCGAACAGG	Las_Perlas_non_upwelling vs Las_Perlas_upwelling	-6.305054803	-5.646278314	TRUE
E_labriformis	Bacteroidota; NS4 marine group.5	TACGGAGGATCCAAGCGTTATCCGGAATCATTGGGTTTAAAGGGTCCGCAGGCTGTTTTTTAAGTCAGAGGTGAAATCCTGCAGCTCAACTGTAGAACTGCCTTTGATACTGGAAAACTTGAGTTATTGTGAAGTGGTTAGAATGTGTGGTGTAGCGGTGAAATGCATAGATATCACACAGAATACCGATTGCGAAGGCAGATCACTAACAATATACTGACGCTCATGGACGAAAGCGTGGGGAGCGAACAGG	Las_Perlas_upwelling vs Coiba_upwelling	6.044338383	2.555530375	TRUE
P_laticlavius	Bacteroidota; NS4 marine group.8	TACGGAGGATCCAAGCGTTATCCGGAATTATTGGGTTTAAAGGGTCCGCAGGCGGTCTATTAAGTCAGAGGTGAAATCTTGCAGCTCAACTGTAAAATTGCCTTTGATACTGGTAGACTTGAGTCATTGTGAAGTGGTTAGAATGTGTGGTGTAGCGGTGAAATGCATAGATATCACACAGAATACCAATTGCGAAGGCAGATCACTAACAATGTACTGACGCTCATGGACGAAAGCGTGGGGAGCGAACAGG	Las_Perlas_upwelling vs Coiba_upwelling	3.077166547	1.380494755	TRUE
M_dorsalis	Bacteroidota; NS5 marine group.16	TACGGAGGATCCAAGCGTTATCCGGAATTATTGGGTTTAAAGGGTCCGTAGGCGGTTTTTTAAGTCAGAGGTGAAATCCTGCAGCTCAACTGTAGCATTGCCTTTGATACTGAAAGACTTGAGTTATTGTGAAGTAGTTAGAATGTGTAGTGTAGCGGTGAAATGCATAGATATTACACAGAATACCGATTGCGAAAGCAGATTACTAACAATATACTGACGCTGAGGGACGAAAGCGTGGGTAGCGAACAGG	Las_Perlas_non_upwelling vs Las_Perlas_upwelling	-4.278971931	-0.866647434	TRUE
P_laticlavius	Bacteroidota; NS9 marine group.10	TACGGAGGGTCCAAGCGTTATCCGGATTTATTAGGTTTAAAGGGTCCGCAGGCGGGATTTTAAGTCAGTGGTGAAAGCCTACAGCTCAACTGTAGAACTGCCATTGATACTGAAATTCTTGAGTGTGGTTGAAGTGGGCGGAACATGTCATGTAGCGGTGAAATGCATAGATATGACATAGAACACCAATTGCGAAGGCAGCTCACTAAGCCATTACTGACGCTGAGGGACGAAAGCGTGGGGAGCGAACAGG	Las_Perlas_non_upwelling vs Las_Perlas_upwelling	-8.223440602	-9.928586349	TRUE
P_laticlavius	Bacteroidota; NS9 marine group.10	TACGGAGGGTCCAAGCGTTATCCGGATTTATTAGGTTTAAAGGGTCCGCAGGCGGGATTTTAAGTCAGTGGTGAAAGCCTACAGCTCAACTGTAGAACTGCCATTGATACTGAAATTCTTGAGTGTGGTTGAAGTGGGCGGAACATGTCATGTAGCGGTGAAATGCATAGATATGACATAGAACACCAATTGCGAAGGCAGCTCACTAAGCCATTACTGACGCTGAGGGACGAAAGCGTGGGGAGCGAACAGG	Las_Perlas_upwelling vs Coiba_upwelling	8.129035757	4.448710905	TRUE
M_dorsalis	Bacteroidota; NS9 marine group.33	TACGGAGGGTGCAAGCGTTATCCGGATTTATTGGGTTTAAAGGGTCCGTAGGCGGATGATTAAGTCAGTGGTGAAAGCCCACAGCTCAACTGTGGAACTGCCATTGATACTGATCATCTTGAGTACATTTGAAGTTGGCGGAATAGGTCATGTAGCGGTGAAATGCTTAGATATGACCTAGAACACCGATTGCGAAGGCAGCCAACTAAGCTGTAACTGACGCTGAGGGACGAAAGCGTGGGGAGCGAACAGG	Las_Perlas_non_upwelling vs Las_Perlas_upwelling	-5.71241588	-1.033988457	TRUE
M_dorsalis	Chloroflexi; SAR202 clade.5	TACGTAGGTGGCAAATGTTGTCCGGAATCATTGGGCGTAAAGGGTCCGTAGGTGGCTTGAAAAGTCTTATGTGAAATCTCTTGGCTCAACCAAGAAACGCCATAAGAAACTTTCATGCTAGAGATCATCAGAGGGAGGTAGAATTCCAGGTGTAGTGGTGAAATGCGTAGATATCTGGAGGAATACCAATGGCGAAAGCAGCCTCCTGGGGTGAATCTGACATTGAGGGACGAAAGCGTGGGTAGCAAACCGG	Las_Perlas_upwelling vs Coiba_upwelling	-6.213987739	-3.063922112	TRUE
M_dorsalis	Cyanobacteria; Prochlorococcus MIT9313.4	TACGGGAGTGGCAAGCGTTATCCGGAATTATTGGGCGTAAAGCGTCCGCAGGCGGCTTTTCAAGTCTGCTGTTAAAACGTGGAGCTTAACTCCATCATGGCAGTGGAAACTGAAAGGCTTGAGTATGGTAGGGGCAGAGGGAATTCCCGGTGTAGCGGTGAAATGCGTAGATATCGGGAAGAACACCAGTGGCGAAGGCGCTCTGCTGGGCCATTACTGACGCTCATGGACGAAAGCCAGGGGAGCGAAAGGG	Las_Perlas_non_upwelling vs Las_Perlas_upwelling	4.496852633	6.240535012	TRUE
M_dorsalis	Cyanobacteria; Prochlorococcus MIT9313.4	TACGGGAGTGGCAAGCGTTATCCGGAATTATTGGGCGTAAAGCGTCCGCAGGCGGCTTTTCAAGTCTGCTGTTAAAACGTGGAGCTTAACTCCATCATGGCAGTGGAAACTGAAAGGCTTGAGTATGGTAGGGGCAGAGGGAATTCCCGGTGTAGCGGTGAAATGCGTAGATATCGGGAAGAACACCAGTGGCGAAGGCGCTCTGCTGGGCCATTACTGACGCTCATGGACGAAAGCCAGGGGAGCGAAAGGG	Las_Perlas_upwelling vs Coiba_upwelling	-5.941218637	-3.60035617	TRUE
P_laticlavius	Cyanobacteria; Prochlorococcus MIT9313.4	TACGGGAGTGGCAAGCGTTATCCGGAATTATTGGGCGTAAAGCGTCCGCAGGCGGCTTTTCAAGTCTGCTGTTAAAACGTGGAGCTTAACTCCATCATGGCAGTGGAAACTGAAAGGCTTGAGTATGGTAGGGGCAGAGGGAATTCCCGGTGTAGCGGTGAAATGCGTAGATATCGGGAAGAACACCAGTGGCGAAGGCGCTCTGCTGGGCCATTACTGACGCTCATGGACGAAAGCCAGGGGAGCGAAAGGG	Las_Perlas_non_upwelling vs Las_Perlas_upwelling	7.056150458	6.240535012	TRUE
M_dorsalis	Cyanobacteria; Prochlorococcus MIT9313.5	TACGGGAGTGGCAAGCGTTATCCGGAATTATTGGGCGTAAAGCGTCCGCAGGCGGCTTTTCAAGTCTGCTGTTAAAGCGTGGAGCTTAACTCCATCATGGCAGTGGAAACTGAAAGGCTTGAGTATGGTAGGGGCAGAGGGAATTCCCGGTGTAGCGGTGAAATGCGTAGATATCGGGAAGAACACCAGTGGCGAAGGCGCTCTGCTGGGCCATTACTGACGCTCATGGACGAAAGCCAGGGGAGCGAAAGGG	Las_Perlas_non_upwelling vs Las_Perlas_upwelling	2.832186939	7.080234852	TRUE
M_dorsalis	Cyanobacteria; Prochlorococcus MIT9313.5	TACGGGAGTGGCAAGCGTTATCCGGAATTATTGGGCGTAAAGCGTCCGCAGGCGGCTTTTCAAGTCTGCTGTTAAAGCGTGGAGCTTAACTCCATCATGGCAGTGGAAACTGAAAGGCTTGAGTATGGTAGGGGCAGAGGGAATTCCCGGTGTAGCGGTGAAATGCGTAGATATCGGGAAGAACACCAGTGGCGAAGGCGCTCTGCTGGGCCATTACTGACGCTCATGGACGAAAGCCAGGGGAGCGAAAGGG	Las_Perlas_upwelling vs Coiba_upwelling	-3.080986441	-4.510655532	TRUE
P_laticlavius	Cyanobacteria; Prochlorococcus MIT9313.5	TACGGGAGTGGCAAGCGTTATCCGGAATTATTGGGCGTAAAGCGTCCGCAGGCGGCTTTTCAAGTCTGCTGTTAAAGCGTGGAGCTTAACTCCATCATGGCAGTGGAAACTGAAAGGCTTGAGTATGGTAGGGGCAGAGGGAATTCCCGGTGTAGCGGTGAAATGCGTAGATATCGGGAAGAACACCAGTGGCGAAGGCGCTCTGCTGGGCCATTACTGACGCTCATGGACGAAAGCCAGGGGAGCGAAAGGG	Las_Perlas_non_upwelling vs Las_Perlas_upwelling	8.305535912	7.080234852	TRUE
P_laticlavius	Cyanobacteria; Prochlorococcus MIT9313.5	TACGGGAGTGGCAAGCGTTATCCGGAATTATTGGGCGTAAAGCGTCCGCAGGCGGCTTTTCAAGTCTGCTGTTAAAGCGTGGAGCTTAACTCCATCATGGCAGTGGAAACTGAAAGGCTTGAGTATGGTAGGGGCAGAGGGAATTCCCGGTGTAGCGGTGAAATGCGTAGATATCGGGAAGAACACCAGTGGCGAAGGCGCTCTGCTGGGCCATTACTGACGCTCATGGACGAAAGCCAGGGGAGCGAAAGGG	Las_Perlas_upwelling vs Coiba_upwelling	-5.023502656	-4.510655532	TRUE
C_colonus	Cyanobacteria; Prochlorococcus MIT9313.5	TACGGGAGTGGCAAGCGTTATCCGGAATTATTGGGCGTAAAGCGTCCGCAGGCGGCTTTTCAAGTCTGCTGTTAAAGCGTGGAGCTTAACTCCATCATGGCAGTGGAAACTGAAAGGCTTGAGTATGGTAGGGGCAGAGGGAATTCCCGGTGTAGCGGTGAAATGCGTAGATATCGGGAAGAACACCAGTGGCGAAGGCGCTCTGCTGGGCCATTACTGACGCTCATGGACGAAAGCCAGGGGAGCGAAAGGG	Las_Perlas_non_upwelling vs Las_Perlas_upwelling	5.424841071	7.080234852	TRUE
C_colonus	Fusobacteriota; Cetobacterium.2	TACGTATGTCGCAAGCGTTATCCGGATTTATTGGGCGTAAAGCGCGTCTAGGCGGGAAAGAAAGTCTGATGTGAAAATGCGGGGCTCAACTCCGTATTGCGTTGGAAACTACTTTTCTAGAGTATCAGAGAGGTGGGCGGAACTACAAGTGTAGAGGTGAAATTCGTAGATATTTGTAGGAATGCCGATGGAGAAGTCAGCTCACTGGATGAATACTGACGCTAAAGCGCGAAAGCGTGGGGAGCAAACAGG	Las_Perlas_non_upwelling vs Las_Perlas_upwelling	23.26030926	4.326954319	TRUE
C_colonus	Fusobacteriota; Cetobacterium.2	TACGTATGTCGCAAGCGTTATCCGGATTTATTGGGCGTAAAGCGCGTCTAGGCGGGAAAGAAAGTCTGATGTGAAAATGCGGGGCTCAACTCCGTATTGCGTTGGAAACTACTTTTCTAGAGTATCAGAGAGGTGGGCGGAACTACAAGTGTAGAGGTGAAATTCGTAGATATTTGTAGGAATGCCGATGGAGAAGTCAGCTCACTGGATGAATACTGACGCTAAAGCGCGAAAGCGTGGGGAGCAAACAGG	Las_Perlas_upwelling vs Coiba_upwelling	-18.08114702	-4.065226733	TRUE
M_dorsalis	Marinimicrobia (SAR406 clade); Marinimicrobia (SAR406 clade).36	TACGAGGGGTGCTAGCGTTGTCCGGATTTACTGGGCGTAAAGGGTACGTAGGCGTTTTAATAAGTTGAATGTTAAATATCTTAGCTTAACTAAGAAAATGCATTCAAAACTGTTAAAATAGAGTTTGAGAGAGGAACGCAGAATTCATGGTGGAGCGGTGACATGCGTAGATATCATGAGGAAAGTCAAATGCGAAGGCAGCCTTCTGGCTCAAAACTGACGCTGAGGTACGAAAGCGTGGGGAGCGAACAGG	Las_Perlas_non_upwelling vs Las_Perlas_upwelling	4.257687113	0.886472971	TRUE
A_xanthopterus	Marinimicrobia (SAR406 clade); Marinimicrobia (SAR406 clade).39	TACGAGGGGTGCTAGCGTTGTCCGGATTTACTGGGCGTAAAGGGTACGTAGGCGTTTTAATAAGTTGTATGTTAAATATCTTAGCTTAACTAAGAAAATGCATCCAAAACTGTTAAAATAGAGTTTGAGAGAGGAACGCAGAATTCATGGTGGAGCGGTGACATGCGTAGATATCATGAGGAAAGTCAAATGCGAAGGCAGCCTTCTGGCTCAAAACTGACGCTGAGGTACGAAAGCGTGGGGAGCGAACAGG	Coiba_non_upwelling vs Coiba_upwelling	6.787766069	1.227665829	TRUE
A_xanthopterus	Marinimicrobia (SAR406 clade); Marinimicrobia (SAR406 clade).39	TACGAGGGGTGCTAGCGTTGTCCGGATTTACTGGGCGTAAAGGGTACGTAGGCGTTTTAATAAGTTGTATGTTAAATATCTTAGCTTAACTAAGAAAATGCATCCAAAACTGTTAAAATAGAGTTTGAGAGAGGAACGCAGAATTCATGGTGGAGCGGTGACATGCGTAGATATCATGAGGAAAGTCAAATGCGAAGGCAGCCTTCTGGCTCAAAACTGACGCTGAGGTACGAAAGCGTGGGGAGCGAACAGG	Las_Perlas_upwelling vs Coiba_upwelling	5.69205684	1.558059464	TRUE
P_laticlavius	Nanoarchaeota; Woesearchaeales.1	CCCCGGCGCCTCGAGTGGTGATCATATTTATTGGGTTTAAAGCATCCGTAGCTGGTTAAGTCAGTTTTTGGTGAAATTTAGCAGCTTAACTGTTAAGAAGGCTAAAAATACTACTTAACTAGGGACCGGGAGGAGTCAGAGGAATGTTGTGGGGAGCGGTAAAATGTGTTAATCCACGATGGACCACCAGTGGCGAAGGCGTCTGACTAGAACGGATCCGACAGTGAGGGATGAAAGCTAGGGGAGCAAATCGG	Coiba_non_upwelling vs Coiba_upwelling	3.338340067	-0.701492094	FALSE
M_dorsalis	Proteobacteria; AEGEAN-169 marine group.5	TACGAAGGGGGCTAGCGTTGTTCGGAATCACTGGGCGTAAAGCGTATGTAGGCGGATCAAAAAGTTAGATGTGAAATCCCTGGGCTCAACCCAGGAACTGCATTTAAAACTAGTGATCTAGAATTTGGTAAGGGTTAGTAGAATTTCCAGTGTAGAGGTGAAATTCGTAGATATTGGAAAGAATACCAGAAGCGAAGGCGACTAACTAGGCCATTTTTGACGCTGAGATACGAAAGCGTGGGTAGCAAACAGG	Las_Perlas_non_upwelling vs Las_Perlas_upwelling	5.001896967	3.213085746	TRUE
M_dorsalis	Proteobacteria; AEGEAN-169 marine group.5	TACGAAGGGGGCTAGCGTTGTTCGGAATCACTGGGCGTAAAGCGTATGTAGGCGGATCAAAAAGTTAGATGTGAAATCCCTGGGCTCAACCCAGGAACTGCATTTAAAACTAGTGATCTAGAATTTGGTAAGGGTTAGTAGAATTTCCAGTGTAGAGGTGAAATTCGTAGATATTGGAAAGAATACCAGAAGCGAAGGCGACTAACTAGGCCATTTTTGACGCTGAGATACGAAAGCGTGGGTAGCAAACAGG	Las_Perlas_upwelling vs Coiba_upwelling	-5.487159568	-3.165748586	TRUE
P_laticlavius	Proteobacteria; AEGEAN-169 marine group.10	TACGGAAGGTCCTAGCGTTGTTCGGAATTACTGGGCGTAAAGCGCATGTAGGCGGAACAGAAAGTTAGAAGTGAAATCCCTGGGCTCAACCTAGGAATTGCTTTTAAAACTTCTGTTCTGGAATTCAGGAGAGGAAAATGGAATTTCCAGTGTAGAGGTGAAATTCGTAGATATTGGAAGGAACACCAGTGGCGAAGGCGATTTTCTGGACTGATATTGACGCTGAGATGCGAAGGCATGGGTAGCAAACGGG	Las_Perlas_non_upwelling vs Las_Perlas_upwelling	6.762391187	10.21356866	TRUE
M_dorsalis	Proteobacteria; Ascidiaceihabitans.2	TACGGAGGGGGTTAGCGTTGTTCGGAATTACTGGGCGTAAAGCGCACGTAGGCGGATTGGAAAGTTGGGGGTGAAATCCCGGGGCTCAACCCCGGAACTGCCTCCAAAACTATCAGTCTAGAGTTCGAGAGAGGTGAGTGGAATTCCAAGTGTAGAGGTGAAATTCGTAGATATTTGGAGGAACACCAGTGGCGAAGGCGGCTCACTGGCTCGATACTGACGCTGAGGTGCGAAAGTGTGGGGAGCAAACAGG	Las_Perlas_non_upwelling vs Las_Perlas_upwelling	-6.919304525	-9.273758411	TRUE
M_dorsalis	Proteobacteria; Ascidiaceihabitans.2	TACGGAGGGGGTTAGCGTTGTTCGGAATTACTGGGCGTAAAGCGCACGTAGGCGGATTGGAAAGTTGGGGGTGAAATCCCGGGGCTCAACCCCGGAACTGCCTCCAAAACTATCAGTCTAGAGTTCGAGAGAGGTGAGTGGAATTCCAAGTGTAGAGGTGAAATTCGTAGATATTTGGAGGAACACCAGTGGCGAAGGCGGCTCACTGGCTCGATACTGACGCTGAGGTGCGAAAGTGTGGGGAGCAAACAGG	Las_Perlas_upwelling vs Coiba_upwelling	7.502014576	2.997406414	TRUE
A_xanthopterus	Proteobacteria; Ascidiaceihabitans.2	TACGGAGGGGGTTAGCGTTGTTCGGAATTACTGGGCGTAAAGCGCACGTAGGCGGATTGGAAAGTTGGGGGTGAAATCCCGGGGCTCAACCCCGGAACTGCCTCCAAAACTATCAGTCTAGAGTTCGAGAGAGGTGAGTGGAATTCCAAGTGTAGAGGTGAAATTCGTAGATATTTGGAGGAACACCAGTGGCGAAGGCGGCTCACTGGCTCGATACTGACGCTGAGGTGCGAAAGTGTGGGGAGCAAACAGG	Las_Perlas_upwelling vs Coiba_upwelling	7.999000544	2.997406414	TRUE
P_laticlavius	Proteobacteria; Ascidiaceihabitans.2	TACGGAGGGGGTTAGCGTTGTTCGGAATTACTGGGCGTAAAGCGCACGTAGGCGGATTGGAAAGTTGGGGGTGAAATCCCGGGGCTCAACCCCGGAACTGCCTCCAAAACTATCAGTCTAGAGTTCGAGAGAGGTGAGTGGAATTCCAAGTGTAGAGGTGAAATTCGTAGATATTTGGAGGAACACCAGTGGCGAAGGCGGCTCACTGGCTCGATACTGACGCTGAGGTGCGAAAGTGTGGGGAGCAAACAGG	Las_Perlas_non_upwelling vs Las_Perlas_upwelling	-8.633800258	-9.273758411	TRUE
P_laticlavius	Proteobacteria; Ascidiaceihabitans.2	TACGGAGGGGGTTAGCGTTGTTCGGAATTACTGGGCGTAAAGCGCACGTAGGCGGATTGGAAAGTTGGGGGTGAAATCCCGGGGCTCAACCCCGGAACTGCCTCCAAAACTATCAGTCTAGAGTTCGAGAGAGGTGAGTGGAATTCCAAGTGTAGAGGTGAAATTCGTAGATATTTGGAGGAACACCAGTGGCGAAGGCGGCTCACTGGCTCGATACTGACGCTGAGGTGCGAAAGTGTGGGGAGCAAACAGG	Las_Perlas_upwelling vs Coiba_upwelling	6.927584872	2.997406414	TRUE
C_colonus	Proteobacteria; Ascidiaceihabitans.4	TACGGAGGGGGTTAGCGTTGTTCGGAATTACTGGGCGTAAAGCGCGCGTAGGCGGATTGGAAAGTTAGAGGTGAAATCCCGGGGCTCAACCCCGGAACTGCCTTTAAAACTCCCAGTCTAGAGTTCGAGAGAGGTGAGTGGAATTCCAAGTGTAGAGGTGAAATTCGTAGATATTTGGAGGAACACCAGTGGCGAAGGCGGCTCACTGGCTCGATACTGACGCTGAGGTGCGAAAGTGTGGGGAGCAAACAGG	Las_Perlas_non_upwelling vs Las_Perlas_upwelling	-18.69202711	-1.857555941	TRUE
P_laticlavius	Proteobacteria; Ascidiaceihabitans.5	TACGGAGGGGGTTAGCGTTGTTCGGAATTACTGGGCGTAAAGCGCGCGTAGGCGGATTGGAAAGTTGGGGGTGAAATCCCGAGGCTCAACCTCGGAACTGCCTCCAAAACTCCCAGTCTAGAGTTCGAGAGAGGTGAGTGGAATTCCAAGTGTAGAGGTGAAATTCGTAGATATTTGGAGGAACACCAGTGGCGAAGGCGGCTCACTGGCTCGATACTGACGCTGAGGTGCGAAAGTGTGGGGAGCAAACAGG	Las_Perlas_non_upwelling vs Las_Perlas_upwelling	-7.203343544	-3.361571501	TRUE
M_dorsalis	Proteobacteria; Clade II.10	TACGAAGGGACCTAGCGTAGTTCGGAATTACTGGGCTTAAAGAGCTCGTAGGTGGTTAAAAAAGTTGATGGTGAAATCCCAAGGCTCAACCTTGGAACTGCCATCAAAACTTTTTAGCTGGAGTATGATAGAGGAAAGTGGAATTTCTAGTGTAGAGGTGAAATTCGTAGATATTAGAAAGAACATCAAAAGCGAAGGCAACTTTCTGGATCATTACTGACACTGAGGAGCGAAAGCATGGGTAGCGAAGAGG	Las_Perlas_non_upwelling vs Las_Perlas_upwelling	6.888434926	4.205947423	TRUE
P_laticlavius	Proteobacteria; Clade Ib.2	TACGAAGGGACCTAGCGTAGTTCGGAATTACTGGGCTTAAAGAGTTCGTAGGTGGTTAAAAAAGTTGGTGGTGAAATCCCAGAGCTTAACTCTGGAACTGCCATCAAAACTTTTTAGCTAGAGTATGATAGAGGAAAGCAGAATTTCTAGTGTAGAGGTGAAATTCGTAGATATTAGAAAGAATACCAATTGCGAAGGCAGCTTTCTGGATCATTACTGACACTGAGGAACGAAAGCATGGGTAGCGAAGAGG	Las_Perlas_non_upwelling vs Las_Perlas_upwelling	3.732380682	1.563114333	TRUE
M_dorsalis	Proteobacteria; Ectothiorhodospiraceae.1	TACGGAGGGTGCAAGCGTTAATCGGAATTACTGGGCGTAAAGAGTACGTAGGCGGCTTTGCAAGTCGGGTGTGAAAGCCCTGAGCTTAACTCAGGAACTGCATTCGATACTGCATCGCTAGAGTTTATTAGAGGATAGCGGAATTCCAGGTGTAGCGGTGAAATGCGTAGATATCTGGAAGAACACCAATGGCGAAGGCAGCTATCTGGGATACAACTGACGCTGAGGTACGAAAGCGTGGGGAGCAAACAGG	Las_Perlas_non_upwelling vs Las_Perlas_upwelling	-5.013523969	-1.615337253	TRUE
A_xanthopterus	Proteobacteria; HIMB11.2	TACGGAGGGGGTTAGCGTTGTTCGGAATTACTGGGCGTAAAGCGCGCGTAGGCGGATTAGAAAGTTGGGGGTGAAATCCCGAGGCTCAACCTCGGAACTGCCTCCAAAACTGCTAGTCTAGAGTTCGAGAGAGGTGAGTGGAATTCCGAGTGTAGAGGTGAAATTCGTAGATATTCGGAGGAACACCAGTGGCGAAGGCGGCTCACTGGCTCGATACTGACGCTGAGGTGCGAAAGTGTGGGGAGCAAACAGG	Las_Perlas_upwelling vs Coiba_upwelling	6.783018237	2.529836756	TRUE
P_laticlavius	Proteobacteria; HIMB11.4	TACGGAGGGGGTTAGCGTTGTTCGGAATTACTGGGCGTAAAGCGCGCGTAGGCGGATTAGAAAGTTGGGGGTGAAATCCCGGGGCTCAACCCCGGAACTGCCTCCAAAACTGCTAGTCTAGAGTTCGAGAGAGGTGAGTGGAATTCCGAGTGTAGAGGTGAAATTCGTAGATATTCGGAGGAACACCAGTGGCGAAGGCGGCTCACTGGCTCGATACTGACGCTGAGGTGCGAAAGTGTGGGGAGCAAACAGG	Las_Perlas_upwelling vs Coiba_upwelling	7.062964882	4.824481377	TRUE
P_laticlavius	Proteobacteria; HIMB11.5	TACGGAGGGGGTTAGCGTTGTTCGGAATTACTGGGCGTAAAGCGCGCGTAGGCGGATTAGAAAGTTGGGGGTGAAATCCCGGGGCTCAACCTCGGAACTGCCTCCAAAACTGCTAGTCTAGAGTTCGAGAGAGGTGAGTGGAATTCCGAGTGTAGAGGTGAAATTCGTAGATATTCGGAGGAACACCAGTGGCGAAGGCGGCTCACTGGCTCGATACTGACGCTGAGGTGCGAAAGTGTGGGGAGCAAACAGG	Las_Perlas_non_upwelling vs Las_Perlas_upwelling	-3.229501174	-2.386987562	TRUE
A_xanthopterus	Proteobacteria; Nitrincolaceae.2	TACGGAGGGTGCGAGCGTTAATCGGAATTACTGGGCGTAAAGCGCGCGTAGGTGGTTTGTTAAGTGGGATGTGAAAGCCCCGGGCTCAACCTGGGAATCGCATCCCAAACTGACAGACTAGAGTACAATAGAGGGGTGTGGAATTTCCTGTGTAGCGGTGAAATGCGTAGATATAGGAAGGAACACCAGTGGCGAAGGCGACACCCTGGATTGATACTGACACTGAGGTGCGAAAGCGTGGGGAGCAAACAGG	Las_Perlas_upwelling vs Coiba_upwelling	7.316949121	12.19637622	TRUE
P_laticlavius	Proteobacteria; Nitrincolaceae.2	TACGGAGGGTGCGAGCGTTAATCGGAATTACTGGGCGTAAAGCGCGCGTAGGTGGTTTGTTAAGTGGGATGTGAAAGCCCCGGGCTCAACCTGGGAATCGCATCCCAAACTGACAGACTAGAGTACAATAGAGGGGTGTGGAATTTCCTGTGTAGCGGTGAAATGCGTAGATATAGGAAGGAACACCAGTGGCGAAGGCGACACCCTGGATTGATACTGACACTGAGGTGCGAAAGCGTGGGGAGCAAACAGG	Las_Perlas_non_upwelling vs Las_Perlas_upwelling	-8.617542433	-11.97884105	TRUE
P_laticlavius	Proteobacteria; Nitrincolaceae.2	TACGGAGGGTGCGAGCGTTAATCGGAATTACTGGGCGTAAAGCGCGCGTAGGTGGTTTGTTAAGTGGGATGTGAAAGCCCCGGGCTCAACCTGGGAATCGCATCCCAAACTGACAGACTAGAGTACAATAGAGGGGTGTGGAATTTCCTGTGTAGCGGTGAAATGCGTAGATATAGGAAGGAACACCAGTGGCGAAGGCGACACCCTGGATTGATACTGACACTGAGGTGCGAAAGCGTGGGGAGCAAACAGG	Las_Perlas_upwelling vs Coiba_upwelling	8.522658838	12.19637622	TRUE
A_xanthopterus	Proteobacteria; Nitrincolaceae.3	TACGGAGGGTGCGAGCGTTAATCGGAATTACTGGGCGTAAAGCGCGCGTAGGTGGTTTGTTAAGTGGGATGTGAAAGCCCCGGGCTCAACCTGGGAATCGCATCCCAAACTGACAGGCTAGAGTACAATAGAGGGGTGTGGAATTTCCTGTGTAGCGGTGAAATGCGTAGATATAGGAAGGAACACCAGTGGCGAAGGCGACACCCTGGATTGATACTGACACTGAGGTGCGAAAGCGTGGGGAGCAAACAGG	Las_Perlas_upwelling vs Coiba_upwelling	7.755890426	8.418051746	TRUE
P_laticlavius	Proteobacteria; Nitrincolaceae.3	TACGGAGGGTGCGAGCGTTAATCGGAATTACTGGGCGTAAAGCGCGCGTAGGTGGTTTGTTAAGTGGGATGTGAAAGCCCCGGGCTCAACCTGGGAATCGCATCCCAAACTGACAGGCTAGAGTACAATAGAGGGGTGTGGAATTTCCTGTGTAGCGGTGAAATGCGTAGATATAGGAAGGAACACCAGTGGCGAAGGCGACACCCTGGATTGATACTGACACTGAGGTGCGAAAGCGTGGGGAGCAAACAGG	Las_Perlas_non_upwelling vs Las_Perlas_upwelling	-8.615572922	-12.33658125	TRUE
P_laticlavius	Proteobacteria; Nitrincolaceae.3	TACGGAGGGTGCGAGCGTTAATCGGAATTACTGGGCGTAAAGCGCGCGTAGGTGGTTTGTTAAGTGGGATGTGAAAGCCCCGGGCTCAACCTGGGAATCGCATCCCAAACTGACAGGCTAGAGTACAATAGAGGGGTGTGGAATTTCCTGTGTAGCGGTGAAATGCGTAGATATAGGAAGGAACACCAGTGGCGAAGGCGACACCCTGGATTGATACTGACACTGAGGTGCGAAAGCGTGGGGAGCAAACAGG	Las_Perlas_upwelling vs Coiba_upwelling	8.520566718	8.418051746	TRUE
A_xanthopterus	Proteobacteria; OM60(NOR5) clade.1	TACGGAGGGTGCAAGCGTTAATCGGAATTACTGGGCGTAAAGCGCGCGTAGGCGGTTTTTTAAGTCGGATGTGAAAGCCCCGGGCTCAACCTGGGAACTGCATCCGATACTGGAAGACTAGAATGCGGGAGAGGGAGGTAGAATTCCATGTGTAGCAGTGAAATGCGTAGATATATGGAGGAATACCAGTGGCGAAGGCGGCCTCCTGGCTCGACATTGACGCTGAGGTGCGAAAGCGTGGGGAGCAAACGGG	Las_Perlas_upwelling vs Coiba_upwelling	6.880748234	1.404659443	TRUE
A_concolor	Proteobacteria; OM60(NOR5) clade.4	TACGGAGGGTGCAAGCGTTAATCGGAATTACTGGGCGTAAAGCGCGCGTAGGCGGTTTTTTAAGTCGGATGTGAAAGCCCCGGGCTCAACCTGGGAACTGCATCCGATACTGGATAACTAGAATGCGGGAGAGGGAGGTAGAATTCCATGTGTAGCAGTGAAATGCGTAGATATATGGAGGAATACCAGTGGCGAAGGCGGCCTCCTGGCTCGACATTGACGCTGAGGTGCGAAAGCGTGGGGAGCAAACGGG	Las_Perlas_non_upwelling vs Las_Perlas_upwelling	-21.72135114	-2.93676555	TRUE
M_dorsalis	Proteobacteria; OM60(NOR5) clade.6	TACGGAGGGTGCAAGCGTTAATCGGAATTACTGGGCGTAAAGCGCGCGTAGGCGGTTTTTTAAGTCGGATGTGAAAGCCCCGGGCTCAACCTGGGAACTGCATCCGATACTGGATGACTAGAATGCGGGAGAGGGAGGTAGAATTCCATGTGTAGCAGTGAAATGCGTAGATATATGGAGGAATACCAGTGGCGAAGGCGGCCTCCTGGCTCGACATTGACGCTGAGGTGCGAAAGCGTGGGGAGCAAACGGG	Las_Perlas_non_upwelling vs Las_Perlas_upwelling	-6.154972441	-1.876830269	TRUE
A_xanthopterus	Proteobacteria; PS1 clade.1	TACGGAGGGGGCTAGCGTTGTTCGGAATCACTGGGCGTAAAGCGCGCGTAGGCGGACTGATTAGTTGGGGGTGAAAGCCCGGAGCTCAACTCCGGAACTGCCTTCAATACTGTCAGTCTTGAGGTCGAGAGAGGTAAGTGGAATTCCGAGTGTAGAGGTGAAATTCGTAGATATTCGGAAGAACACCAGTGGCGAAGGCGACTTACTGGCTCGATTCTGACGCTGAGGTGCGAAAGCGTGGGGAGCAAACAGG	Las_Perlas_upwelling vs Coiba_upwelling	8.541774138	1.432474912	TRUE
P_laticlavius	Proteobacteria; PS1 clade.1	TACGGAGGGGGCTAGCGTTGTTCGGAATCACTGGGCGTAAAGCGCGCGTAGGCGGACTGATTAGTTGGGGGTGAAAGCCCGGAGCTCAACTCCGGAACTGCCTTCAATACTGTCAGTCTTGAGGTCGAGAGAGGTAAGTGGAATTCCGAGTGTAGAGGTGAAATTCGTAGATATTCGGAAGAACACCAGTGGCGAAGGCGACTTACTGGCTCGATTCTGACGCTGAGGTGCGAAAGCGTGGGGAGCAAACAGG	Las_Perlas_upwelling vs Coiba_upwelling	4.420955203	1.432474912	TRUE
C_panamensis	Proteobacteria; PS1 clade.1	TACGGAGGGGGCTAGCGTTGTTCGGAATCACTGGGCGTAAAGCGCGCGTAGGCGGACTGATTAGTTGGGGGTGAAAGCCCGGAGCTCAACTCCGGAACTGCCTTCAATACTGTCAGTCTTGAGGTCGAGAGAGGTAAGTGGAATTCCGAGTGTAGAGGTGAAATTCGTAGATATTCGGAAGAACACCAGTGGCGAAGGCGACTTACTGGCTCGATTCTGACGCTGAGGTGCGAAAGCGTGGGGAGCAAACAGG	Las_Perlas_non_upwelling vs Coiba_non_upwelling	7.849472099	3.219602765	TRUE
E_labriformis	Proteobacteria; PS1 clade.1	TACGGAGGGGGCTAGCGTTGTTCGGAATCACTGGGCGTAAAGCGCGCGTAGGCGGACTGATTAGTTGGGGGTGAAAGCCCGGAGCTCAACTCCGGAACTGCCTTCAATACTGTCAGTCTTGAGGTCGAGAGAGGTAAGTGGAATTCCGAGTGTAGAGGTGAAATTCGTAGATATTCGGAAGAACACCAGTGGCGAAGGCGACTTACTGGCTCGATTCTGACGCTGAGGTGCGAAAGCGTGGGGAGCAAACAGG	Las_Perlas_non_upwelling vs Coiba_non_upwelling	5.735295643	3.219602765	TRUE
M_dorsalis	Proteobacteria; Photobacterium.2	TACGGAGGGTGCGAGCGTTAATCGGAATTACTGGGCGTAAAGCGCATGCAGGCGGCTTGTTAAGCAAGATGTGAAAGCCCGGGGCTTAACCTCGGAACCGCATTTTGAACTGGCAGGCTAGAGTCTTGTAGAGGGGGGTAGAATTTCAGGTGTAGCGGTGAAATGCGTAGAGATCTGAAGGAATACCGGTGGCGAAGGCGGCCCCCTGGACAAAGACTGACGCTCAGATGCGAAAGCGTGGGGAGCAAACAGG	Las_Perlas_upwelling vs Coiba_upwelling	-6.716329279	-5.039873957	TRUE
P_laticlavius	Proteobacteria; Rhodobacteraceae.1	TACGGAGGGGGTTAGCGTTGTTCGGAATTACTGGGCGTAAAGCGCACGTAGGCGGACTAGTCAGTCAGAGGTGAAATCCCGAGGCTCAACCTCGGAACTGCCTTTGATACTGCTAGTCTAGAGTTCGAGAGAGGTGAGTGGAATTCCGAGTGTAGAGGTGAAATTCGTAGATATTCGGAGGAACACCAGTGGCGAAGGCGGCTCACTGGATCGATACTGACGCTGAGGTGCGAAAGCGTGGGGAGCAAACAGG	Las_Perlas_non_upwelling vs Las_Perlas_upwelling	6.675999328	4.94408428	TRUE
P_laticlavius	Proteobacteria; Rhodobacteraceae.2	TACGGAGGGGGTTAGCGTTGTTCGGAATTACTGGGCGTAAAGCGCACGTAGGCGGATTAATAAGTCAGGGGTGAAATCCCGAGGCTCAACCTCGGAACTGCCTTTGATACTGTTAATCTTGAGTTCGAGAGAGGTGAGTGGAATTCCGAGTGTAGAGGTGAAATTCGTAGATATTCGGAGGAACACCAGTGGCGAAGGCGGCTCACTGGCTCGATACTGACGCTGAGGTGCGAAAGCGTGGGGAGCAAACAGG	Las_Perlas_non_upwelling vs Las_Perlas_upwelling	7.021614537	3.975348435	TRUE
P_laticlavius	Proteobacteria; Rhodobacteraceae.2	TACGGAGGGGGTTAGCGTTGTTCGGAATTACTGGGCGTAAAGCGCACGTAGGCGGATTAATAAGTCAGGGGTGAAATCCCGAGGCTCAACCTCGGAACTGCCTTTGATACTGTTAATCTTGAGTTCGAGAGAGGTGAGTGGAATTCCGAGTGTAGAGGTGAAATTCGTAGATATTCGGAGGAACACCAGTGGCGAAGGCGGCTCACTGGCTCGATACTGACGCTGAGGTGCGAAAGCGTGGGGAGCAAACAGG	Las_Perlas_upwelling vs Coiba_upwelling	-6.341652315	-3.255299675	TRUE
E_labriformis	Proteobacteria; SAR116 clade.4	TACGAAGGGGGCGAGCGTTATTCGGAATTATTGGGCGTAAAGGGCTCGCAGGCTGCTTGAACAGTTAGACGTGAAATCCCCGGGCTTAACCTGGGAACTGCGTTTAATACTAGCAAGCTAGAGAAATAGAGAGGAAAGTGGAACTCCCAGTGTAGAGGTGAAATTCGTAGATATTGGGAAGAACACCAGTGGCGAAAGCGACTTTCTGGCTATTTTCTGACGCTGAGGAGCGAAAGCGTGGGGAGCAAACAGG	Las_Perlas_upwelling vs Coiba_upwelling	6.132611582	1.965764902	TRUE
A_xanthopterus	Proteobacteria; SAR116 clade.13	TACGAAGGGGGCGAGCGTTGTTCGGAATTACTGGGCGTAAAGGGCGCGTAGGCGGCTCTTTAAGTTAGGCGTGAAAGCCCCGGGCTCAACCTGGGAACTGCGCTTAAGACTGGAGAGCTAGAAAACGGAAGAGGGTAGTGGAATTCCCAGTGTAGAGGTGAAATTCGTAGATATTGGGAAGAACACCAGTGGCGAAAGCGGCTACCTGGTCCGGCTTTGACGCTGAGGCGCGAAAGCGTGGGGAGCAAACAGG	Coiba_non_upwelling vs Coiba_upwelling	-20.02708226	-1.444901329	TRUE
A_xanthopterus	Proteobacteria; SAR116 clade.13	TACGAAGGGGGCGAGCGTTGTTCGGAATTACTGGGCGTAAAGGGCGCGTAGGCGGCTCTTTAAGTTAGGCGTGAAAGCCCCGGGCTCAACCTGGGAACTGCGCTTAAGACTGGAGAGCTAGAAAACGGAAGAGGGTAGTGGAATTCCCAGTGTAGAGGTGAAATTCGTAGATATTGGGAAGAACACCAGTGGCGAAAGCGGCTACCTGGTCCGGCTTTGACGCTGAGGCGCGAAAGCGTGGGGAGCAAACAGG	Las_Perlas_non_upwelling vs Coiba_non_upwelling	18.4228738	-1.436529408	FALSE
M_dorsalis	Proteobacteria; SAR86 clade.6	TACGGAAGGTCCAAGCGTTAATCGGAATTACTGGGCGTAAAGCGCGCGTAGGTGGTTTTTTAAGTTGGATGTGAAAGCCCTGGGCTCAACCTAGGAACTGCATCCAAAACTAGATGACTAGAGTACGAAAGAGGGAAGTAGAATTCACAGTGTAGCGGTGGAATGCGTAGATATTGTGAAGAATACCAATGGCGAAGGCAGCTTCCTGGTTCTGTACTGACACTGAGGTGCGAAAGCGTGGGTAGCGAACAGG	Las_Perlas_non_upwelling vs Las_Perlas_upwelling	4.864610781	4.666780731	TRUE
M_dorsalis	Proteobacteria; SAR86 clade.6	TACGGAAGGTCCAAGCGTTAATCGGAATTACTGGGCGTAAAGCGCGCGTAGGTGGTTTTTTAAGTTGGATGTGAAAGCCCTGGGCTCAACCTAGGAACTGCATCCAAAACTAGATGACTAGAGTACGAAAGAGGGAAGTAGAATTCACAGTGTAGCGGTGGAATGCGTAGATATTGTGAAGAATACCAATGGCGAAGGCAGCTTCCTGGTTCTGTACTGACACTGAGGTGCGAAAGCGTGGGTAGCGAACAGG	Las_Perlas_upwelling vs Coiba_upwelling	-5.53333675	-4.095604897	TRUE
P_laticlavius	Proteobacteria; SAR86 clade.6	TACGGAAGGTCCAAGCGTTAATCGGAATTACTGGGCGTAAAGCGCGCGTAGGTGGTTTTTTAAGTTGGATGTGAAAGCCCTGGGCTCAACCTAGGAACTGCATCCAAAACTAGATGACTAGAGTACGAAAGAGGGAAGTAGAATTCACAGTGTAGCGGTGGAATGCGTAGATATTGTGAAGAATACCAATGGCGAAGGCAGCTTCCTGGTTCTGTACTGACACTGAGGTGCGAAAGCGTGGGTAGCGAACAGG	Las_Perlas_non_upwelling vs Las_Perlas_upwelling	6.225672446	4.666780731	TRUE
P_laticlavius	Proteobacteria; SAR86 clade.6	TACGGAAGGTCCAAGCGTTAATCGGAATTACTGGGCGTAAAGCGCGCGTAGGTGGTTTTTTAAGTTGGATGTGAAAGCCCTGGGCTCAACCTAGGAACTGCATCCAAAACTAGATGACTAGAGTACGAAAGAGGGAAGTAGAATTCACAGTGTAGCGGTGGAATGCGTAGATATTGTGAAGAATACCAATGGCGAAGGCAGCTTCCTGGTTCTGTACTGACACTGAGGTGCGAAAGCGTGGGTAGCGAACAGG	Las_Perlas_upwelling vs Coiba_upwelling	-6.732803806	-4.095604897	TRUE
M_dorsalis	Proteobacteria; SAR86 clade.8	TACGGAAGGTGCAAGCGTTAATCGGAATTACTGGGCGTAAAGCGCGCGTAGGTGGTTTGTTAAGTTGGATGTGAAAGCCCTGGGCTCAACCTAGGAACTGCATCCAAAACTAACTCACTAGAGTACGATAGAGGGAGGTAGAATTCATAGTGTAGCGGTGGAATGCGTAGATATTATGAAGAATACCAGTGGCGAAGGCGGCCTCCTGGATCTGTACTGACACTGAGGTGCGAAAGCGTGGGTAGCGAACAGG	Las_Perlas_non_upwelling vs Las_Perlas_upwelling	-2.417675631	-1.247827529	TRUE
A_xanthopterus	Proteobacteria; SAR86 clade.8	TACGGAAGGTGCAAGCGTTAATCGGAATTACTGGGCGTAAAGCGCGCGTAGGTGGTTTGTTAAGTTGGATGTGAAAGCCCTGGGCTCAACCTAGGAACTGCATCCAAAACTAACTCACTAGAGTACGATAGAGGGAGGTAGAATTCATAGTGTAGCGGTGGAATGCGTAGATATTATGAAGAATACCAGTGGCGAAGGCGGCCTCCTGGATCTGTACTGACACTGAGGTGCGAAAGCGTGGGTAGCGAACAGG	Las_Perlas_upwelling vs Coiba_upwelling	3.057086487	1.239316883	TRUE
P_laticlavius	Proteobacteria; SAR86 clade.16	TACGGAGGGTCCAAGCGTTAATCGGAATTACTGGGCGTAAAGCGCGCGTAGGCGGTTTGTCAAGTTGGATGTGAAATCCCTGGGCTCAACCTAGGAACTGCATTCAAAACTTATAGACTAGAGTACGATAGAGGAGAGTAGAATTCCTGGTGTAGCGGTGAAATGCGTAGATATCAGGAGGAATACCAATGGCGAAGGCAACTCTCTGGATCGACACTGACGCTGAGGTGCGAAAGCGTGGGTAGCAAACAGG	Las_Perlas_non_upwelling vs Las_Perlas_upwelling	3.311257738	2.752718005	TRUE
P_laticlavius	Proteobacteria; SAR86 clade.16	TACGGAGGGTCCAAGCGTTAATCGGAATTACTGGGCGTAAAGCGCGCGTAGGCGGTTTGTCAAGTTGGATGTGAAATCCCTGGGCTCAACCTAGGAACTGCATTCAAAACTTATAGACTAGAGTACGATAGAGGAGAGTAGAATTCCTGGTGTAGCGGTGAAATGCGTAGATATCAGGAGGAATACCAATGGCGAAGGCAACTCTCTGGATCGACACTGACGCTGAGGTGCGAAAGCGTGGGTAGCAAACAGG	Las_Perlas_upwelling vs Coiba_upwelling	-3.501803734	-2.97844821	TRUE
A_xanthopterus	Proteobacteria; SAR86 clade.17	TACGGATGGTGCAAGCGTTAATCGGAATTACTGGGCGTAAAGCGCGCGTAGGTGGCACACCAAGTTAGATGTGAAATCCCAGGGCTTAACCTTGGAACTGCATCTAAAACTGGTGAGCTAGAGTACTAGAGAGGAAAGTAGAATTCTTAGTGTAGCGGTGGAATGCGTAGATATTAAGAGGAATACCAATGGCGAAGGCAACTTTCTGGATAGATACTGACACTGAGGTGCGAAAGCGTGGGGAGCAAACAGG	Coiba_non_upwelling vs Coiba_upwelling	6.5930162	1.987261625	TRUE
M_dorsalis	Proteobacteria; SAR86 clade.19	TACGGATGGTGCAAGCGTTAATCGGAATTACTGGGCGTAAAGCGCGCGTAGGTGGCATACTAAGTTAGATGTGAAATCCCGGGGCTTAACCTCGGAACTGCATCTAAAACTGGTAAGCTAGAGTACTAGAGAGGAAAGTAGAATTCTTAGTGTAGCGGTGGAATGCGTAGATATTAAGAGGAATACCAATGGCGAAGGCAACTTTCTGGATAGATACTGACACTGAGGTGCGAAAGCGTGGGGAGCAAACAGG	Las_Perlas_upwelling vs Coiba_upwelling	-5.839783149	-1.119592593	TRUE
M_dorsalis	Proteobacteria; SAR92 clade.3	TACGGAGGGTGCGAGCGTTAATCGGAATTACTGGGCGTAAAGCGCGCGTAGGTGGTTTGATAAGCTAGCTGTGAAAGCCCCGGGCTCAACCTGGGAACTGCAGTTAGAACTGTCTGACTAGAGTACAGTAGAGGGTGGCGGAATTTCCTGTGTAGCGGTGAAATGCGTAGATATAGGAAGGAACATCAGTGGCGAAGGCGGCCACCTGGACTGATACTGACACTGAGGTGCGAAAGCGTGGGGAGCAAACAGG	Las_Perlas_non_upwelling vs Las_Perlas_upwelling	-6.931081741	-3.845211574	TRUE
M_dorsalis	Proteobacteria; SAR92 clade.3	TACGGAGGGTGCGAGCGTTAATCGGAATTACTGGGCGTAAAGCGCGCGTAGGTGGTTTGATAAGCTAGCTGTGAAAGCCCCGGGCTCAACCTGGGAACTGCAGTTAGAACTGTCTGACTAGAGTACAGTAGAGGGTGGCGGAATTTCCTGTGTAGCGGTGAAATGCGTAGATATAGGAAGGAACATCAGTGGCGAAGGCGGCCACCTGGACTGATACTGACACTGAGGTGCGAAAGCGTGGGGAGCAAACAGG	Las_Perlas_upwelling vs Coiba_upwelling	6.344866159	5.07293977	TRUE
P_laticlavius	Proteobacteria; SAR92 clade.3	TACGGAGGGTGCGAGCGTTAATCGGAATTACTGGGCGTAAAGCGCGCGTAGGTGGTTTGATAAGCTAGCTGTGAAAGCCCCGGGCTCAACCTGGGAACTGCAGTTAGAACTGTCTGACTAGAGTACAGTAGAGGGTGGCGGAATTTCCTGTGTAGCGGTGAAATGCGTAGATATAGGAAGGAACATCAGTGGCGAAGGCGGCCACCTGGACTGATACTGACACTGAGGTGCGAAAGCGTGGGGAGCAAACAGG	Las_Perlas_non_upwelling vs Las_Perlas_upwelling	-8.197212175	-3.845211574	TRUE
P_laticlavius	Proteobacteria; SUP05 cluster.1	TACGGAGGGTGCAAGCGTTAATCGGAATTACTGGGCGTAAAGCGTGCGTAGGCGGTTTATTAAGTCAGATGTGAAAGCCCCGGGCTTAACCTGGGAACTGCATTTGAAACTGGTAAACTAGAGTATGGTAGAGGAAAGTGGAATTTCTGGTGTAGCGGTGAAATGCGTAGATATCAGAAGGAACATCAATGGCGAAGGCAGCTTTCTGGACCAATACTGACGCTGAGGTACGAAAGCGTGGGTAGCAAACAGG	Las_Perlas_non_upwelling vs Las_Perlas_upwelling	-7.865738593	-5.014357824	TRUE
P_laticlavius	Proteobacteria; SUP05 cluster.1	TACGGAGGGTGCAAGCGTTAATCGGAATTACTGGGCGTAAAGCGTGCGTAGGCGGTTTATTAAGTCAGATGTGAAAGCCCCGGGCTTAACCTGGGAACTGCATTTGAAACTGGTAAACTAGAGTATGGTAGAGGAAAGTGGAATTTCTGGTGTAGCGGTGAAATGCGTAGATATCAGAAGGAACATCAATGGCGAAGGCAGCTTTCTGGACCAATACTGACGCTGAGGTACGAAAGCGTGGGTAGCAAACAGG	Las_Perlas_upwelling vs Coiba_upwelling	7.771947188	3.576984165	TRUE
A_concolor	Proteobacteria; Vibrio.6	TACGGAGGGTGCGAGCGTTAATCGGAATTACTGGGCGTAAAGCGCATGCAGGTGGTTTGTTAAGTCAGATGTGAAAGCCCGGGGCTCAACCTCGGAACTGCATTTGAAACTGGCAAACTAGAGTACTGTAGAGGGGGGTAGAATTTCAGGTGTAGCGGTGAAATGCGTAGAGATCTGAAGGAATACCAGTGGCGAAGGCGGCCCCCTGGACAGATACTGACACTCAGATGCGAAAGCGTGGGGAGCAAACAGG	Las_Perlas_non_upwelling vs Las_Perlas_upwelling	-26.05279575	-2.776871286	TRUE
A_xanthopterus	Thermoplasmatota; Marine Group II.8	TACCGGCAGCTCAAGTGGTCGTCGCTTTTATTGGGCCTAAAACGTCCGTAGCCTGTTTGGTAAATCTGTGGGTAAATCAACCAGCTTAACTGGTTGAATTCTGCAGAGACTGCCAGACTAGGGACCGGGAGAGGTGTGGGGTACTCTCGGGGTAGGGGTAAAATCCTGTCATCCTGGGAGGACCACCAGTTGCGAAGGCGCCACACTGGAACGGATCCGACGGTCAGGGACGAAGCCTAGGGGCACGAACCGG	Las_Perlas_upwelling vs Coiba_upwelling	6.231169103	3.150328333	TRUE
C_panamensis	Verrucomicrobiota; Coraliomargarita.2	TACGGAGACTGCAAGCGTTACTCGGATTCACTGGGCGTAAAGGGTGCGTAGGCCGCTAAGTGTGTCAGGTGTGAAATCTCGGGGCTCAACCTCGAAACTGCGCCTGAAACTACTTAGCTTGAGTTTCGGAGAGGTAAGCGGAATTTCTGGTGTAGCGGTGAAATGCGTAGATATCAGAAGGAACACCAATGGCGAAGGCAGCTTACTGGACGACAACTGACGCTGAGGCACGAAAGCGTGGGTAGCGAAAGGG	Las_Perlas_non_upwelling vs Coiba_non_upwelling	7.353528792	2.594353066	TRUE
P_laticlavius	Verrucomicrobiota; Roseibacillus.1	TACGAAGGTCCCAAGCGTTGTTCGGAATAACTGGGCGTAAAGCGTGTGTAGGCTGCGCGGAAAGTCAAATGTGAAAGCCAAGGGCTCAACCCTTGAACTGCATTCGATACTCCCGTGCTAGAGTAATGGAGAGGTAAGTGGAATTCCTGGTGTAGCAGTGAAATGCGTGGATATCAGGAGGAACATCAATGGCGAAGGCAACTTACTGGACATTTACTGACGCTCAGACACGAAGGCTAGGGGAGCGAAAGGG	Las_Perlas_non_upwelling vs Las_Perlas_upwelling	-7.778632126	-9.037946202	TRUE
P_laticlavius	Verrucomicrobiota; Roseibacillus.1	TACGAAGGTCCCAAGCGTTGTTCGGAATAACTGGGCGTAAAGCGTGTGTAGGCTGCGCGGAAAGTCAAATGTGAAAGCCAAGGGCTCAACCCTTGAACTGCATTCGATACTCCCGTGCTAGAGTAATGGAGAGGTAAGTGGAATTCCTGGTGTAGCAGTGAAATGCGTGGATATCAGGAGGAACATCAATGGCGAAGGCAACTTACTGGACATTTACTGACGCTCAGACACGAAGGCTAGGGGAGCGAAAGGG	Las_Perlas_upwelling vs Coiba_upwelling	7.683845466	3.961830326	TRUE
P_laticlavius	Verrucomicrobiota; Roseibacillus.3	TACGAAGGTCCCAAGCGTTGTTCGGAATCACTGGGCGTAAAGCGTGTGTAGGCTGCGCGGAAAGTCAAATGTGAAAGCCCGGGGCTCAACCTCGGAACTGCATTCGATACTCCCGTGCTAGAGTCATGGAGAGGTAAGTGGAATTCCCGGTGTAGCAGTGAAATGCGTGGATATCGGGAGGAACATCAATGGCGAAGGCAACTTACTGGACATGTACTGACGCTCAGACACGAAGGCCAGGGGAGCGAAAGGG	Las_Perlas_non_upwelling vs Las_Perlas_upwelling	-5.563126857	-6.442976065	TRUE
